# Supplementary material for: Genome-wide analysis of Dongxiang wild rice (Oryza rufipogon Griff.) to investigate lost/acquired genes during rice domestication
Source: BMC Plant Biol. 2016 Apr 26;16:103. doi: 10.1186/s12870-016-0788-2 (PMC4845489; doi:10.1186/s12870-016-0788-2)
Supplement: Additional file 1: — This file reports 2539 SVs (=links) detected between Dongxiang wild rice and Nipponbare as reference. This file is in the tab delimited format and can be opened using the software Excel. (TXT 1496 kb) [file 12870_2016_788_MOESM1_ESM.txt]

#This file is in the tab delimited format and can be opened using the software Excel.
#The 1st column represents the chromosome name of the first group of paired-end reads (=chromosome1)
#The 2nd column represents chromosome1 start coordinate of the link
#The 3rd column represents chromosome1 end coordinate of the link
#The 4th column represents the strand orientation list of the first group of paired-end reads
#The 5th column represents the chromosome name of the second group of paired-end reads (=chromosome2)
#The 6th column represents the chromosome2 start coordinate of the link
#The 7th column represents the chromosome2 end coordinate of the link
#The 8th column represents the strand orientation list of the second group of paired-end reads
#The 9th column represents the number of paired-end reads in the chromosome link
#The 10th column represents the name list of the paired-end reads
#The 11th column represents the predicted type of intra-/intra-chromosomal SV
Chr10	263845	264016	F	Chr10	274923	275077	R	23	(DY1-43491344,DY2-67711112,DY1-23632405,DY1-42413300,DY1-62387136,DY1-62637328,DY2-39144475,DY1-64283803,DY2-66673016,DY1-5518859,DY2-12147964,DY1-11658522,DY2-38139801,DY2-18322312,DY2-22041570,DY1-58880939,DY2-67672791,DY1-47013926,DY2-43283901,DY2-62601771,DY2-25841637,DY1-46724231,DY2-18200813)	DELETION
Chr10	281483	281860	F	Chr10	282845	283243	R	106	(DY1-68311656,DY1-4735722,DY2-9184335,DY2-35765739,DY1-69628184,DY2-51442910,DY2-64702425,DY2-58445335,DY1-58172540,DY2-47097186,DY1-69908121,DY1-61158694,DY1-59880680,DY1-2580674,DY1-46132395,DY1-9331264,DY2-67128108,DY1-51949912,DY2-66730937,DY1-20282240,DY2-30801006,DY2-20745412,DY1-31413420,DY1-31724974,DY2-10278201,DY2-5654683,DY2-67429186,DY1-42935646,DY1-42288806,DY2-42956536,DY1-69978190,DY2-26988558,DY2-4383490,DY2-39871164,DY2-18375203,DY1-43174712,DY2-57555757,DY1-45720456,DY1-36250501,DY2-1313883,DY1-67724880,DY2-4802490,DY1-393330,DY2-33030167,DY2-42374205,DY1-24638246,DY2-25324778,DY1-30365637,DY1-47254145,DY2-65343311,DY1-11308906,DY1-46302033,DY2-7226592,DY2-38274502,DY1-63985913,DY2-68708313,DY2-26499319,DY2-33178244,DY1-2623592,DY2-37348062,DY2-44963958,DY1-50890258,DY2-57061708,DY1-57821943,DY1-34969672,DY2-65041844,DY2-2808556,DY2-19477829,DY1-54870120,DY2-10304557,DY1-68325937,DY2-31213645,DY1-61682940,DY2-46645451,DY1-14454568,DY2-31209612,DY2-64096504,DY1-11049006,DY1-30381807,DY2-31378691,DY2-17425621,DY2-2672173,DY1-16849869,DY1-11840064,DY1-70200178,DY1-25951233,DY1-69770181,DY1-9324409,DY2-24721166,DY1-52943100,DY2-70348742,DY1-11184933,DY1-14953689,DY2-35211222,DY2-67530915,DY1-66344383,DY1-52155644,DY1-3443387,DY2-61107958,DY1-16885863,DY1-69964068,DY2-60937937,DY2-44182023,DY1-65556953,DY1-33780501,DY2-66973780)	DELETION
Chr10	806684	807023	F	Chr10	807677	807989	R	16	(DY1-62316389,DY1-28770995,DY1-55464650,DY1-52372570,DY1-63933531,DY2-66745881,DY2-35218851,DY1-56943300,DY2-39990654,DY1-14621720,DY1-27882023,DY2-12217446,DY2-37570695,DY1-63334454,DY1-51374247,DY1-50923712)	DELETION
Chr10	1039393	1039724	F	Chr10	1047921	1048274	R	76	(DY2-21298774,DY1-47880940,DY1-43545474,DY1-52310572,DY1-34048282,DY1-69950500,DY2-55831133,DY2-65732068,DY1-6102684,DY1-59363007,DY1-60289871,DY2-46754782,DY2-54790091,DY1-25895479,DY1-23879147,DY1-9585498,DY2-21529962,DY1-69082926,DY1-40548521,DY2-44050219,DY1-70106950,DY1-9996019,DY2-38640323,DY1-62868689,DY2-24333517,DY2-52572556,DY2-62234423,DY2-51656687,DY2-1766208,DY2-48575155,DY2-61924893,DY2-37774161,DY1-17486237,DY2-35985794,DY1-7125648,DY1-33020008,DY1-39406125,DY1-26662172,DY2-11883249,DY2-25041460,DY2-24114655,DY1-31072398,DY2-14645559,DY1-1820245,DY2-45402464,DY1-35560318,DY1-51788392,DY2-56561570,DY2-16689551,DY1-49969388,DY1-40345789,DY2-38030485,DY2-53430646,DY2-35742616,DY1-16718439,DY1-69525897,DY1-15013014,DY1-2290329,DY1-70487106,DY2-60117657,DY1-46888351,DY2-22021075,DY1-829379,DY1-23961518,DY1-36257511,DY2-6056184,DY1-16138615,DY1-5985118,DY1-3818971,DY2-28396524,DY2-70429984,DY1-39691402,DY2-64157619,DY1-4748093,DY1-20793473,DY2-32544823)	DELETION
Chr10	1050081	1050447	F	Chr10	1056327	1056716	R	31	(DY1-61787739,DY2-67485556,DY1-38974257,DY1-64134264,DY1-12495181,DY1-20784097,DY2-2161190,DY2-35761599,DY1-2943985,DY1-19282076,DY2-33225439,DY1-19779197,DY1-14431096,DY2-34540073,DY1-62883717,DY1-15133355,DY2-53222935,DY1-6248510,DY2-53017976,DY1-5660967,DY2-27535910,DY1-3085145,DY1-61514221,DY1-22244365,DY2-4555420,DY1-23122505,DY1-36188737,DY2-67366192,DY2-57500896,DY1-21083454,DY2-7005353)	DELETION
Chr10	1120022	1120289	F	Chr10	1121684	1121949	R	30	(DY1-50676889,DY2-38782148,DY1-47895825,DY2-17609756,DY1-6520556,DY1-8083364,DY1-69305022,DY1-50261051,DY2-36657778,DY1-44696220,DY2-38179249,DY1-14951587,DY2-57861506,DY1-19640340,DY2-24677180,DY2-43029937,DY1-66610308,DY1-12351699,DY1-16246284,DY1-4267830,DY1-21020076,DY2-31989401,DY1-61907492,DY2-66739550,DY1-44768912,DY2-9733544,DY2-55816682,DY1-10151034,DY2-22337524,DY1-47954685)	DELETION
Chr10	1757742	1758147	F	Chr10	1762867	1763257	R	77	(DY2-64217171,DY1-67063465,DY2-22435093,DY1-37881626,DY2-47168921,DY2-9407173,DY1-19729222,DY1-67010780,DY1-4661930,DY1-15478198,DY1-70368695,DY2-42678667,DY2-2579621,DY1-41066304,DY1-10458498,DY1-11305637,DY2-47196311,DY2-10235325,DY2-3696141,DY2-34919553,DY2-6626741,DY1-11323177,DY1-36031926,DY2-30471973,DY1-15248388,DY1-48009354,DY1-14046052,DY2-41607089,DY1-22824872,DY1-61134085,DY2-66744910,DY2-69677937,DY2-8428538,DY1-66372642,DY1-34038058,DY2-48181915,DY1-6922483,DY2-28167969,DY2-52958036,DY2-35860432,DY2-9398296,DY1-70032055,DY1-53640706,DY2-42532354,DY2-44444064,DY1-8332326,DY1-872342,DY2-55973085,DY1-736456,DY2-1555336,DY1-4603603,DY2-58171794,DY1-50459293,DY2-56602060,DY1-68769965,DY2-31721747,DY2-51742494,DY1-69888897,DY1-67858462,DY1-54091081,DY1-47337671,DY2-29219345,DY2-47899681,DY2-65597279,DY1-30863530,DY2-2718681,DY2-70443426,DY2-61895330,DY1-4440938,DY2-59950857,DY2-15309349,DY1-20150787,DY1-66406949,DY2-62928558,DY1-31851943,DY2-15623771,DY1-48962856)	DELETION
Chr10	2153923	2154169	F	Chr10	2349559	2349782	F	43	(DY2-59784040,DY2-32087433,DY2-12191905,DY1-29795864,DY1-58503474,DY2-5801397,DY2-20732722,DY2-67458655,DY2-17691425,DY2-39419562,DY2-49884203,DY2-27533885,DY1-9777072,DY2-20665673,DY2-37766641,DY2-32158117,DY2-42025121,DY1-57326626,DY2-40166100,DY1-25373898,DY1-35744613,DY2-66998462,DY1-16599132,DY1-33842541,DY2-52304582,DY1-66376502,DY1-21707707,DY1-28865534,DY2-70270749,DY2-60899426,DY2-63672827,DY1-56261538,DY1-46775597,DY1-4991460,DY2-57826822,DY1-9278050,DY2-54496347,DY1-24165756,DY2-35721146,DY1-42615278,DY1-31495289,DY1-44788407,DY2-61264549)	INVERSION
Chr10	2154610	2154723	R	Chr10	2346967	2347075	R	5	(DY1-62800513,DY1-27321523,DY1-22969969,DY1-41168019,DY2-46539282)	INVERSION
Chr10	2388003	2388388	F	Chr10	2391746	2392142	R	72	(DY1-17082086,DY1-37662228,DY1-55334618,DY1-36971513,DY1-57941340,DY1-70081277,DY1-18783346,DY1-42338664,DY2-4089270,DY2-46412332,DY1-38367128,DY2-67465685,DY1-7526441,DY1-49781974,DY2-15043288,DY1-13982693,DY2-14837939,DY1-43805152,DY2-49355501,DY2-55338603,DY2-5065967,DY1-41849762,DY1-62413942,DY2-65296550,DY2-46184563,DY1-18383651,DY1-49466397,DY1-58743208,DY2-30144500,DY2-26788820,DY1-39392727,DY2-42668815,DY1-62901653,DY2-34695798,DY2-42892918,DY2-16483459,DY2-27804351,DY2-33712903,DY1-326542,DY2-65510845,DY1-19001612,DY1-54519713,DY2-49096546,DY1-14724406,DY2-63505706,DY1-29288590,DY1-10488067,DY2-69077569,DY2-14200925,DY1-2169688,DY1-35625376,DY2-717641,DY2-44184921,DY1-47314727,DY1-10425928,DY2-68625671,DY1-5166921,DY2-69264472,DY2-48623435,DY2-53217213,DY2-22697765,DY2-22165679,DY2-69872858,DY2-37954434,DY1-33260418,DY2-34471791,DY1-12643049,DY1-34529726,DY2-2527561,DY2-21000074,DY2-33471685,DY1-8219614)	DELETION
Chr10	2714166	2714589	F	Chr10	2715627	2716016	R	42	(DY2-5580312,DY1-23715830,DY1-14223797,DY2-22687313,DY2-42047353,DY2-3964958,DY1-29936650,DY2-28398449,DY2-21948016,DY1-37009898,DY1-54489213,DY2-44023823,DY1-32760856,DY1-58216010,DY2-1717782,DY2-52696857,DY2-1747865,DY2-19973888,DY2-41784503,DY1-41160412,DY2-34584312,DY1-2768755,DY2-36479367,DY2-4590262,DY1-53113045,DY2-5806799,DY2-70551164,DY1-15399712,DY1-21071937,DY1-7006027,DY2-19318862,DY2-7963616,DY2-69794323,DY1-62955313,DY2-12137498,DY2-61051026,DY2-14564899,DY2-16551009,DY1-2210935,DY2-25378373,DY1-62610180,DY1-43362042)	DELETION
Chr10	3041047	3041211	F	Chr10	3042861	3043015	R	24	(DY2-21649895,DY1-14192190,DY1-19151691,DY2-60378963,DY2-3979252,DY1-14096889,DY1-48288338,DY1-56170216,DY2-63349598,DY1-28037749,DY2-16544277,DY2-21326009,DY1-33745483,DY1-68723148,DY1-9980383,DY1-12192091,DY1-46992885,DY2-12992510,DY1-68577121,DY2-23545773,DY1-2676116,DY1-65787246,DY2-30040628,DY2-38810363)	DELETION
Chr10	3238812	3239129	F	Chr10	3242357	3242680	R	12	(DY1-45679678,DY1-30524884,DY1-25840413,DY2-31420044,DY2-38658457,DY1-23303508,DY1-31884740,DY1-32064905,DY1-20597616,DY1-53863143,DY2-50036954,DY1-48335247)	DELETION
Chr10	3446449	3446823	F	Chr10	3458102	3458462	R	23	(DY1-44990021,DY2-14532801,DY2-41528962,DY2-35642311,DY1-25348402,DY1-3105446,DY2-65814519,DY1-18496814,DY2-53953745,DY1-6089725,DY2-60492015,DY2-5962136,DY2-58581989,DY1-606960,DY2-3490872,DY1-24005081,DY2-33982906,DY1-24067932,DY2-41710932,DY1-15684993,DY1-36885026,DY1-34717567,DY1-46204718)	DELETION
Chr10	4212309	4212907	F	Chr10	4220545	4220918	R	13	(DY2-45941230,DY1-46679198,DY1-57232129,DY1-28293425,DY2-26497377,DY2-64546746,DY2-19912412,DY1-35684840,DY1-24589494,DY2-19707035,DY1-65062529,DY2-44445107,DY2-7343688)	DELETION
Chr10	4868026	4868340	F	Chr10	4874075	4874379	R	17	(DY2-53473242,DY1-52235842,DY2-54303035,DY2-58382021,DY1-11135736,DY2-7153481,DY1-40322566,DY1-67109290,DY2-60199713,DY2-2528657,DY1-47622265,DY2-7569493,DY2-19946836,DY2-66623480,DY2-14391927,DY1-53097541,DY1-49283325)	DELETION
Chr10	4887341	4887698	F	Chr10	4890787	4891156	R	25	(DY2-20732660,DY2-37646709,DY1-22663219,DY1-38111619,DY2-14311208,DY1-48682991,DY1-21856357,DY1-36035471,DY1-40622825,DY1-24461622,DY2-61577572,DY2-55036680,DY2-28656825,DY2-14311868,DY2-40523136,DY2-63750705,DY2-2045419,DY2-46144657,DY2-30711080,DY1-38757255,DY2-51507104,DY2-21600748,DY2-36693982,DY2-11350263,DY2-4231461)	DELETION
Chr10	4895383	4895537	F	Chr10	4895839	4895967	F	10	(DY2-16227627,DY1-43359078,DY1-11903964,DY1-63742870,DY2-37165788,DY2-20894763,DY1-68820620,DY2-19785820,DY1-66086153,DY1-29055310)	INV_DUPLI
Chr10	5210544	5210645	F	Chr10	13058965	13059076	F	7	(DY2-2615295,DY1-13353977,DY1-65182505,DY1-68170960,DY2-32738828,DY2-48341753,DY1-65568993)	INVERSION
Chr10	5281899	5282301	F	Chr10	5283225	5283599	R	53	(DY1-29404456,DY2-17476254,DY2-20324946,DY1-41920498,DY1-27664203,DY2-27784455,DY2-67386915,DY2-30401517,DY1-65559994,DY1-63636648,DY2-21243295,DY2-16862741,DY2-54774365,DY1-17424311,DY2-52090184,DY1-54890898,DY1-59993959,DY2-17958999,DY1-68029076,DY2-16638647,DY2-22069898,DY1-66269789,DY2-26343652,DY2-6754235,DY1-44860693,DY2-8381226,DY1-28912664,DY1-9978297,DY2-55446914,DY1-36404616,DY1-51077590,DY2-67345724,DY2-64385327,DY1-48573150,DY2-29981499,DY1-46573984,DY2-68604535,DY1-23372866,DY2-2841318,DY1-49331305,DY2-10824932,DY2-4246714,DY2-34112199,DY1-2798204,DY1-39931243,DY2-12167012,DY1-28063191,DY2-27498528,DY2-27448003,DY1-42158576,DY1-47384913,DY1-26401490,DY2-28282736)	DELETION
Chr10	5476417	5476660	F	Chr10	5486258	5486522	F	16	(DY1-24979793,DY2-16139765,DY2-7626153,DY2-29195383,DY1-34716437,DY2-23694921,DY2-43777355,DY1-46353382,DY2-36621767,DY1-32579496,DY2-23559967,DY2-65498029,DY2-63176956,DY2-62794796,DY2-32436430,DY2-36258057)	INVERSION
Chr10	5727112	5727487	F	Chr10	5728794	5729154	R	138	(DY2-41772571,DY2-17483804,DY1-12255593,DY2-23446106,DY2-35012183,DY1-6748178,DY1-39396909,DY2-2418501,DY2-61225333,DY1-54771629,DY2-13816935,DY2-41158192,DY1-13262045,DY1-8561781,DY1-23204504,DY2-463970,DY2-29612532,DY1-24529308,DY2-68503659,DY2-40975577,DY1-45696899,DY1-9125709,DY2-38213611,DY2-17507531,DY2-10494960,DY1-53225291,DY2-51479290,DY2-59402175,DY2-45578,DY2-66908059,DY1-21146937,DY2-45819695,DY1-58200628,DY1-10776074,DY1-39420970,DY1-7976677,DY2-55197948,DY1-4627506,DY1-42194879,DY2-36411681,DY2-55926580,DY1-61774413,DY1-25264322,DY1-63741240,DY2-2775955,DY2-66296554,DY2-13988325,DY1-418607,DY1-33944326,DY1-12508818,DY1-32650134,DY1-52731394,DY1-19891249,DY2-33912847,DY1-49566146,DY2-27096517,DY2-58578039,DY2-41603061,DY2-6345664,DY2-55570776,DY1-15224504,DY1-16492810,DY1-24623167,DY1-29126371,DY2-22151584,DY1-45765129,DY1-64880175,DY2-22863851,DY1-5668951,DY2-18391192,DY1-3871547,DY2-1143591,DY2-28199625,DY2-15472314,DY1-1885323,DY2-28944301,DY2-1772967,DY1-26883152,DY2-38597825,DY1-37058547,DY1-42720250,DY1-58092027,DY1-1822040,DY2-63698437,DY1-29109643,DY2-31707523,DY2-51748187,DY1-51745908,DY2-19090674,DY2-14803103,DY2-21531914,DY1-41558438,DY2-13795452,DY2-16819247,DY1-29347038,DY1-62803622,DY1-10770785,DY1-59606399,DY2-7659346,DY2-7833568,DY1-48565612,DY1-52865651,DY2-62627373,DY2-40550857,DY1-65195321,DY2-59953275,DY1-45711223,DY2-49472068,DY2-27904157,DY2-47896613,DY1-19550082,DY2-67236476,DY1-42843670,DY2-55689428,DY1-34045333,DY1-21520723,DY1-47480346,DY1-62001284,DY2-40683344,DY1-35522283,DY2-224072,DY1-58296102,DY1-26460755,DY1-40822108,DY2-49231286,DY1-11633571,DY2-58600080,DY2-36288316,DY2-68304973,DY2-26343579,DY1-14427482,DY2-53160361,DY1-38160776,DY1-68051188,DY2-20947386,DY1-63413367,DY1-9807322,DY2-13137710)	DELETION
Chr10	5950136	5950443	F	Chr10	5961898	5962183	R	44	(DY1-15112904,DY1-49725261,DY2-59104249,DY2-64799200,DY2-12833047,DY1-2341287,DY2-46092090,DY1-66604654,DY2-36717155,DY2-49249964,DY2-66186747,DY2-44473772,DY2-13442968,DY1-25554976,DY2-5189268,DY1-4004641,DY2-14314344,DY1-27720528,DY1-69323462,DY1-52786590,DY2-29376787,DY1-44491114,DY2-69444950,DY1-66776731,DY2-11803199,DY2-15707869,DY2-67246004,DY2-51574121,DY2-22620336,DY2-8391048,DY2-63062185,DY2-14310139,DY1-64079936,DY2-2137945,DY1-67121420,DY1-46958745,DY1-21881960,DY2-20198277,DY2-59295164,DY1-55455248,DY1-18667083,DY1-46107111,DY2-55333842,DY2-52183179)	DELETION
Chr10	6064778	6065219	F	Chr10	6068823	6069252	R	88	(DY1-51964633,DY2-68811981,DY1-18694741,DY2-16471526,DY2-4864247,DY2-2461243,DY2-24612106,DY1-1785537,DY1-48417808,DY2-13721661,DY2-19252271,DY2-20865129,DY2-5020606,DY1-2158001,DY1-30735793,DY2-41817903,DY2-64946671,DY2-48423394,DY2-65481656,DY1-48995886,DY1-13307174,DY2-34619814,DY1-33349531,DY1-49148458,DY1-24627759,DY2-5012861,DY2-63422624,DY1-19241817,DY2-64210200,DY1-22041341,DY1-70497652,DY2-39961371,DY2-40452672,DY1-31970678,DY1-53754072,DY2-37545028,DY2-46925424,DY2-9160790,DY1-59127714,DY2-7323734,DY2-51069790,DY1-33228344,DY1-69227486,DY1-19370631,DY2-61999709,DY2-4288671,DY1-26118190,DY2-799757,DY1-43137911,DY1-40536340,DY1-44919002,DY2-6314344,DY1-10360752,DY2-29105157,DY1-55024146,DY1-4729308,DY1-59974408,DY1-42401835,DY2-15919394,DY1-31803102,DY1-26071580,DY2-67569660,DY1-25098347,DY1-25252014,DY1-42486135,DY2-34088645,DY1-16923996,DY2-20286851,DY2-20815459,DY2-1685757,DY1-34634109,DY2-66224508,DY1-26571698,DY2-61616260,DY1-16300535,DY2-8879739,DY2-51299525,DY1-35483393,DY2-55524555,DY2-53303730,DY2-58105032,DY2-4934932,DY1-17909785,DY1-44852876,DY1-66258045,DY2-11026111,DY2-32886925,DY1-67152175)	DELETION
Chr10	6134977	6135358	F	Chr10	6136622	6137001	R	57	(DY2-49474708,DY1-38430414,DY2-55064565,DY1-61452278,DY1-55902157,DY2-27807716,DY2-49072989,DY1-57585841,DY2-38401562,DY1-42009849,DY2-43402398,DY2-723227,DY1-27651757,DY2-18333137,DY2-35379493,DY2-40753090,DY1-19560933,DY2-48790825,DY1-13750539,DY2-40911326,DY1-35768342,DY1-41612742,DY2-25506929,DY2-65508692,DY1-35324491,DY2-17486784,DY2-66512658,DY1-38089153,DY1-66297506,DY1-4261207,DY1-65431042,DY1-13709971,DY1-38559953,DY1-51270487,DY2-64455810,DY2-16382438,DY1-58556698,DY1-55715499,DY2-51018232,DY1-21263775,DY1-58707996,DY2-51795620,DY1-2508043,DY1-45885026,DY2-3574639,DY1-35933004,DY1-26808189,DY2-15524734,DY1-24215536,DY2-17144264,DY1-68501599,DY1-68340299,DY2-6011494,DY1-12134528,DY2-33912229,DY2-11180871,DY1-53330344)	DELETION
Chr10	6177623	6178063	F	Chr10	6186578	6186989	R	62	(DY1-63037993,DY1-11821777,DY2-19175435,DY2-46726212,DY1-47730787,DY1-21461394,DY1-19783537,DY2-58917748,DY1-28758431,DY1-1829678,DY2-54643259,DY1-65978752,DY1-52691341,DY2-53367792,DY1-21011830,DY1-36053422,DY2-29814136,DY1-61583063,DY2-14772202,DY1-21283670,DY2-31308662,DY1-51995260,DY2-19701175,DY1-70484376,DY2-67333896,DY2-37866895,DY1-16878389,DY2-33400409,DY1-23082293,DY2-64785385,DY2-61222056,DY2-45198845,DY2-3386049,DY1-22452259,DY2-19528395,DY1-12958475,DY2-4865268,DY1-21561515,DY1-66870491,DY2-26329304,DY1-46641871,DY2-38792023,DY1-8844837,DY1-56122039,DY1-49297109,DY2-38936413,DY2-45028142,DY2-33312584,DY1-3163179,DY1-11826181,DY2-67646019,DY1-42535312,DY2-2496780,DY1-26081738,DY2-2975549,DY1-39176170,DY2-36634859,DY2-14589724,DY1-26809056,DY1-60240340,DY2-70462388,DY1-52719315)	DELETION
Chr10	6188216	6188617	F	Chr10	6189597	6189974	R	34	(DY1-62521396,DY1-1679820,DY2-34743937,DY1-48237142,DY1-23250893,DY2-49800658,DY1-27554895,DY2-32066513,DY2-27977614,DY2-16483567,DY2-39651082,DY2-2957951,DY1-49103889,DY2-27243100,DY1-2568864,DY2-47362369,DY1-53659429,DY1-51009435,DY1-66075496,DY1-60904292,DY1-44798904,DY2-69222154,DY2-84185,DY1-16433666,DY2-20203756,DY1-24918932,DY2-22857261,DY1-59202532,DY2-23408317,DY2-5320694,DY1-2826401,DY2-70130657,DY2-31561143,DY1-53236731)	DELETION
Chr10	6217100	6217494	F	Chr10	6232383	6232764	R	55	(DY1-68600588,DY2-62178694,DY2-4311889,DY2-14611913,DY2-33369918,DY2-13003831,DY1-53307417,DY2-5740966,DY2-2181296,DY2-61305705,DY1-46079236,DY1-24494258,DY2-46040628,DY2-52005772,DY1-40292003,DY2-7491252,DY1-68775124,DY2-9812620,DY1-28306713,DY2-59321697,DY2-209579,DY2-19855481,DY2-27402366,DY2-67062982,DY2-10409963,DY2-53815942,DY2-36299714,DY1-40492786,DY2-63355865,DY2-50749886,DY2-8046753,DY1-61650121,DY2-857854,DY1-40006636,DY2-57923387,DY2-14515208,DY2-24992732,DY1-53964507,DY1-62898148,DY2-51267331,DY2-47839032,DY1-14065348,DY1-69376574,DY1-41309822,DY1-19222009,DY1-69037956,DY2-63970613,DY1-45845292,DY2-55231723,DY1-10922297,DY1-3378537,DY2-8158016,DY1-51658118,DY2-5989279,DY2-52393040)	DELETION
Chr10	6283610	6283999	F	Chr10	6287563	6287986	R	67	(DY2-29024179,DY1-50506925,DY1-2064832,DY2-33480833,DY2-50874024,DY2-68725010,DY2-30340561,DY2-12406849,DY2-35255421,DY1-51089900,DY2-16930265,DY2-56474960,DY1-17705416,DY2-37964829,DY2-44849529,DY2-1708478,DY2-39234269,DY2-12243382,DY2-42959184,DY1-28230778,DY2-4124919,DY2-10117832,DY1-23405812,DY2-12567638,DY1-4681492,DY1-19619259,DY1-61256476,DY1-8160791,DY2-38668822,DY2-12860070,DY2-32687890,DY1-16563681,DY1-35003540,DY1-23848344,DY1-12853888,DY2-24319298,DY1-52448655,DY2-24130913,DY1-12789719,DY2-54252843,DY2-68035412,DY2-16874766,DY2-64470356,DY2-12215802,DY1-10495019,DY2-3596281,DY2-62239957,DY2-14091029,DY2-27229642,DY1-40414093,DY2-8031812,DY1-37147394,DY1-41543435,DY1-68574708,DY1-68039287,DY1-18871653,DY1-32453302,DY2-34693361,DY2-12305339,DY1-24189824,DY2-17421792,DY1-21374906,DY2-39822011,DY1-63928651,DY2-9262542,DY1-69796178,DY1-65993481)	DELETION
Chr10	6750455	6750612	F	Chr10	6754742	6754898	R	11	(DY2-54778405,DY2-64370378,DY1-41711644,DY1-56649049,DY1-67337341,DY2-49192813,DY2-53087506,DY2-63487177,DY1-2612297,DY2-59603541,DY2-21763498)	DELETION
Chr10	6761797	6762024	F	Chr10	6774162	6774381	R	9	(DY1-1719432,DY2-67197243,DY2-1509158,DY2-15293615,DY1-28434611,DY1-56372522,DY2-24676509,DY2-41990409,DY1-21356851)	DELETION
Chr10	6921372	6921709	F	Chr10	6924539	6924861	R	48	(DY2-9248353,DY1-60850065,DY1-3420202,DY2-6220258,DY1-54692716,DY1-9137519,DY1-49306314,DY2-46055380,DY2-36231785,DY2-27585130,DY2-16122467,DY1-10312221,DY1-63525505,DY1-33066295,DY1-60729237,DY1-3539605,DY2-32797805,DY2-51458892,DY2-44221648,DY2-51796703,DY2-10650725,DY1-44413246,DY2-6597771,DY1-1528509,DY1-20804118,DY2-42980516,DY1-30480312,DY2-798728,DY2-7380373,DY1-56711798,DY1-8237451,DY2-43837665,DY2-11245074,DY2-60955466,DY2-58458711,DY1-14907957,DY1-9593319,DY2-15642924,DY1-455589,DY1-61594549,DY2-53803941,DY1-41348879,DY1-45480672,DY2-24231683,DY1-17498233,DY1-3457340,DY2-56643280,DY1-40081784)	DELETION
Chr10	7141142	7141528	F	Chr10	7153026	7153421	R	53	(DY1-15066042,DY2-4762559,DY1-45810635,DY2-70075927,DY2-15337943,DY2-55995167,DY2-61718976,DY1-32331588,DY2-49534861,DY2-52452393,DY1-66284402,DY2-14347095,DY1-25801548,DY1-35516169,DY2-56800369,DY2-48284767,DY1-16190746,DY1-14381093,DY2-47266849,DY1-36416266,DY1-51650826,DY1-37718448,DY2-60988737,DY2-51422138,DY2-47588452,DY2-12781281,DY1-23932455,DY1-55547129,DY2-60894046,DY2-15270541,DY1-29688406,DY1-53490654,DY2-36227324,DY2-24056501,DY2-44147977,DY1-67376705,DY1-14015177,DY1-62611235,DY1-57756417,DY1-10664731,DY2-55317822,DY1-49828335,DY1-60966726,DY1-20164480,DY2-62501823,DY1-21892337,DY1-47002415,DY2-32603016,DY2-39398880,DY1-28261506,DY1-51577383,DY2-49328855,DY2-16935114)	DELETION
Chr10	7263715	7264124	F	Chr10	7264685	7265082	R	91	(DY2-60953758,DY2-23169214,DY2-31660689,DY1-67167747,DY2-61288058,DY2-56546397,DY1-6118159,DY1-14516862,DY1-9978797,DY1-45716619,DY2-54785694,DY1-27544479,DY2-30578677,DY1-26670161,DY2-50006318,DY1-41447800,DY2-43120951,DY2-56189125,DY2-69710298,DY1-59007677,DY1-64959970,DY2-41570007,DY1-20238161,DY2-64361621,DY1-32596232,DY2-25455471,DY2-48176858,DY1-2164278,DY2-32848657,DY1-28286951,DY1-33178077,DY2-40852457,DY1-9204030,DY1-41375840,DY2-31100513,DY2-4155153,DY2-61276446,DY2-13283307,DY1-37821410,DY2-18234285,DY1-23588411,DY2-67279976,DY2-39473641,DY1-49777298,DY2-64836001,DY2-67374749,DY1-510471,DY1-44555495,DY1-57771038,DY2-18784292,DY2-52657867,DY1-53245208,DY2-34852519,DY1-16910997,DY2-23689142,DY2-54655289,DY1-31929391,DY1-20617542,DY2-30135033,DY2-35964169,DY2-38268111,DY2-42164679,DY1-2194482,DY2-60036251,DY2-7032181,DY1-69885691,DY2-38589892,DY1-13580292,DY2-61270460,DY2-69195261,DY2-54416460,DY1-33643871,DY1-64979246,DY1-50959797,DY2-67805654,DY1-68532379,DY2-48414817,DY2-22912855,DY1-56269381,DY1-61605959,DY2-44501549,DY2-36951004,DY2-28601681,DY1-46799618,DY1-7992078,DY1-64678788,DY2-32281287,DY1-2601543,DY2-5615912,DY1-60880703,DY2-48409686)	UNDEFINED
Chr10	7283745	7284148	F	Chr10	7290656	7291066	R	87	(DY1-26448880,DY2-462366,DY2-16770850,DY2-9253483,DY1-62120660,DY1-45875578,DY1-1168344,DY1-23555134,DY1-50484886,DY2-66617997,DY1-34181986,DY2-41593736,DY1-39555110,DY2-57763343,DY2-67047785,DY1-42966882,DY2-7655112,DY2-31928492,DY2-37323503,DY1-3435282,DY1-17593295,DY1-5642798,DY1-44460863,DY2-12570776,DY2-3972566,DY1-31457811,DY1-51213505,DY2-27571443,DY2-29245370,DY1-100910,DY1-27855122,DY2-47688466,DY1-42639921,DY1-62607096,DY2-33607142,DY1-4033431,DY2-14162108,DY2-22557960,DY1-34285141,DY1-27047820,DY2-13480870,DY2-32531790,DY1-63706457,DY1-29957079,DY2-13629433,DY2-17995018,DY1-37311557,DY1-61487623,DY2-51631042,DY1-45035521,DY2-61409413,DY1-49974700,DY1-6180904,DY1-1063471,DY1-22754994,DY1-33030894,DY2-26015873,DY1-16116355,DY1-47679360,DY2-832300,DY1-3829356,DY2-22171617,DY2-49759051,DY2-58822636,DY2-25812454,DY1-33304401,DY1-15538813,DY2-15746438,DY1-32516976,DY1-61568899,DY1-38682862,DY1-54643241,DY1-59595340,DY1-65680108,DY1-4166679,DY1-66294773,DY1-63674024,DY2-21433248,DY2-52353835,DY1-29953860,DY2-22078674,DY1-30497550,DY2-7027976,DY2-9768720,DY2-50379776,DY1-2589033,DY1-6126785)	DELETION
Chr10	7363186	7363600	F	Chr10	7369492	7369922	R	118	(DY1-67286411,DY2-64933082,DY2-586823,DY2-25532348,DY2-69315822,DY2-31239073,DY1-8752510,DY2-10483631,DY1-22605464,DY1-36602587,DY2-63563382,DY2-55174687,DY1-10356675,DY2-59199770,DY1-12860155,DY1-17362042,DY1-46199373,DY1-56721659,DY1-8434406,DY2-8774991,DY2-48083565,DY1-15130063,DY1-54226884,DY1-60394475,DY1-12205809,DY1-39850986,DY2-24077372,DY1-6786219,DY1-35277216,DY2-31274761,DY1-27789081,DY2-47043250,DY1-26702810,DY1-27817591,DY2-52614750,DY2-47505150,DY1-1093520,DY1-36739750,DY1-68763904,DY1-7210468,DY1-12459793,DY1-55978449,DY2-3983044,DY1-64590994,DY2-16127217,DY1-26121275,DY2-3246816,DY1-2218390,DY2-35111407,DY1-46142727,DY1-42687053,DY2-49790079,DY1-1215466,DY1-39058276,DY2-56220211,DY1-51321844,DY1-17579111,DY2-58379577,DY2-56489614,DY2-26336837,DY2-8978626,DY2-68151654,DY1-23268191,DY2-28001048,DY2-11807822,DY2-20931809,DY2-43395791,DY2-57694944,DY1-12363040,DY1-60338628,DY2-65796652,DY1-38611626,DY2-10401566,DY2-1982472,DY1-69844236,DY1-19141950,DY1-14365242,DY1-30413292,DY2-46070372,DY1-8815576,DY1-39503306,DY1-5232287,DY2-42314107,DY2-28319775,DY2-32353104,DY2-41351902,DY2-49459964,DY2-2084353,DY1-28196259,DY1-59247979,DY1-45327737,DY2-47686217,DY2-19887441,DY2-47824751,DY2-28441829,DY2-10513567,DY1-17951845,DY2-15214794,DY2-39425671,DY2-30430761,DY1-68213508,DY2-13654392,DY2-54773435,DY2-12553135,DY1-11732814,DY2-1608012,DY2-38980864,DY2-22589554,DY1-28303937,DY2-63028153,DY1-7344148,DY1-27948376,DY2-29791147,DY1-62567384,DY2-33088027,DY2-36902431,DY1-67716701,DY1-68961398)	DELETION
Chr10	7488203	7488401	F	Chr10	7494551	7494781	R	44	(DY1-56675167,DY2-12648224,DY1-14532495,DY2-63688466,DY1-975403,DY1-60663371,DY2-4273586,DY1-54975607,DY2-9468327,DY2-2181324,DY1-49597073,DY1-59385268,DY2-7854096,DY2-53341113,DY1-40127658,DY1-30505847,DY2-24779198,DY1-27071749,DY1-47861043,DY1-47853783,DY2-41374549,DY1-42396490,DY2-33393032,DY2-47007612,DY1-42186419,DY2-38578747,DY1-55278632,DY2-12008344,DY1-31283614,DY1-64158606,DY2-35089539,DY1-47204891,DY2-21857413,DY2-67725298,DY1-3865184,DY1-64001721,DY2-7153659,DY1-61712430,DY2-25306952,DY1-4826391,DY2-16128648,DY1-47137392,DY1-36014019,DY2-63083327)	DELETION
Chr10	7628948	7629277	F	Chr10	7632602	7632953	R	41	(DY2-48873951,DY1-65391001,DY1-47931880,DY2-36513718,DY1-26065220,DY1-38111308,DY2-14733799,DY1-31011580,DY1-66901476,DY1-50773815,DY1-12308268,DY2-62059595,DY1-59879196,DY1-13430333,DY2-56339322,DY2-29685014,DY2-54209189,DY1-7351681,DY1-52513459,DY2-3888355,DY2-7079909,DY1-29415028,DY2-36421445,DY1-26157840,DY2-66254961,DY2-30765174,DY1-46664709,DY1-24057441,DY1-46442730,DY2-40922536,DY1-47946901,DY2-43239499,DY2-58282481,DY2-57881014,DY2-17487930,DY1-63405503,DY2-67236840,DY1-31645316,DY2-22662660,DY2-46529958,DY1-7731746)	DELETION
Chr10	7650140	7650508	F	Chr10	7653625	7654037	R	54	(DY1-12385813,DY1-50586055,DY2-33097703,DY2-61249904,DY2-41186778,DY1-63689840,DY2-35238766,DY1-34188856,DY2-42645750,DY2-62083252,DY2-34576179,DY1-27809187,DY2-5325944,DY2-3825920,DY2-16021966,DY2-55160461,DY2-23208651,DY2-58938775,DY2-38220183,DY1-53182331,DY1-67276431,DY2-52776732,DY1-28740187,DY2-2713353,DY2-16509518,DY1-18679700,DY1-6859635,DY2-49719541,DY1-61095940,DY1-69264042,DY1-56520551,DY1-47221649,DY1-1542864,DY2-44828079,DY2-28589196,DY1-62801825,DY1-23825841,DY1-16906111,DY2-18446791,DY2-46411885,DY1-46905808,DY2-24491294,DY1-7714747,DY2-7073929,DY2-24719898,DY1-52305153,DY1-59944692,DY2-24519194,DY1-1586736,DY1-35918750,DY2-50498948,DY2-55395224,DY1-7274009,DY1-25126648)	DELETION
Chr10	7702436	7702765	F	Chr10	7704349	7704659	R	61	(DY1-17257773,DY2-45517358,DY2-62739663,DY1-48323795,DY2-24327118,DY2-16187979,DY2-9328706,DY1-65391886,DY2-5184081,DY2-61384502,DY1-3402271,DY1-35185910,DY1-48423346,DY1-55931708,DY1-66455358,DY1-43185130,DY1-8988049,DY1-4345302,DY1-29897335,DY1-10639111,DY2-12656939,DY1-23008129,DY1-33099478,DY2-31559083,DY1-28662428,DY2-66799730,DY2-62132858,DY2-26305584,DY1-16355556,DY2-29703226,DY1-20997452,DY2-61783746,DY1-65156918,DY2-30209576,DY2-64147873,DY2-69872649,DY2-39507492,DY2-57257414,DY2-19971449,DY2-53910117,DY1-17569036,DY2-1961139,DY2-21019667,DY1-37271900,DY1-56929377,DY1-5349441,DY1-63374361,DY2-18425996,DY1-65216976,DY2-32783552,DY2-3197155,DY2-33084758,DY2-19122919,DY2-41153246,DY1-25916440,DY1-67692204,DY1-66735966,DY2-24560240,DY1-44711366,DY2-39292908,DY2-25396934)	DELETION
Chr10	7809072	7809473	F	Chr10	7810087	7810475	R	76	(DY2-66952179,DY2-62413041,DY2-68599859,DY2-1050715,DY1-102913,DY1-15179955,DY2-17000820,DY1-28495712,DY1-6696267,DY2-48554624,DY2-58658918,DY1-15926044,DY2-26465748,DY2-37091899,DY2-68594435,DY2-36912285,DY2-46566696,DY1-27957244,DY2-50439619,DY1-41246472,DY1-62401108,DY1-44711234,DY1-39765840,DY2-27674073,DY1-30324965,DY1-38640333,DY2-28123060,DY1-7584011,DY1-53923693,DY1-56378120,DY1-46261816,DY1-11719945,DY2-319077,DY1-20403747,DY2-35952301,DY2-54654109,DY1-68317575,DY1-13086720,DY1-60744356,DY2-4521490,DY2-58075890,DY2-16394586,DY1-23551948,DY2-8690975,DY2-64821453,DY1-27379802,DY1-36948870,DY2-4139350,DY2-33020572,DY1-2218796,DY2-23090510,DY2-62557540,DY1-37515211,DY2-57034253,DY2-54341807,DY1-44212862,DY1-41670912,DY1-50824815,DY2-43315209,DY1-28396850,DY2-22549116,DY2-13176405,DY1-54788912,DY1-68174336,DY2-64065852,DY2-46420282,DY1-48038737,DY1-65098939,DY2-9448426,DY2-44709703,DY2-42032193,DY1-21676981,DY1-42084911,DY2-38641989,DY1-1683059,DY2-51069318)	DELETION
Chr10	7863731	7864081	F	Chr10	7868097	7868495	R	34	(DY2-11400500,DY1-41638987,DY2-34737314,DY1-66516991,DY2-17706163,DY2-6217221,DY2-12264088,DY2-7336453,DY2-45710556,DY1-41905761,DY1-5946802,DY2-66408353,DY2-13947668,DY2-45250182,DY1-69891316,DY2-32798227,DY1-42138788,DY2-15773988,DY1-62195477,DY1-67335594,DY1-20447580,DY1-31624926,DY2-7648335,DY2-41294893,DY1-5339082,DY1-30289956,DY2-39012657,DY1-11266079,DY2-51426611,DY1-48159271,DY1-56090077,DY2-28806104,DY1-35987521,DY1-70258673)	DELETION
Chr10	7868405	7868798	F	Chr10	7888819	7889200	R	15	(DY2-60354502,DY1-54497910,DY2-45969357,DY1-18433247,DY1-34227320,DY2-16336562,DY1-16810624,DY1-12727587,DY2-38905010,DY2-57012451,DY1-43986729,DY2-34984809,DY2-48304718,DY2-52073317,DY2-24007205)	DELETION
Chr10	7983747	7984112	F	Chr10	7984692	7985070	R	86	(DY2-13013419,DY2-59976315,DY2-21498774,DY2-30337378,DY1-45834434,DY2-49954271,DY2-9584386,DY2-67136049,DY2-56835978,DY2-37338788,DY2-10324974,DY2-37692597,DY1-58062582,DY1-55843982,DY2-3369778,DY2-52543573,DY2-54713931,DY1-24039116,DY2-22403492,DY2-3961392,DY1-10158486,DY2-52433680,DY2-6075051,DY1-11861046,DY1-19825674,DY2-31701729,DY1-57413788,DY2-53175469,DY1-53378530,DY1-39341036,DY1-8328535,DY1-35776763,DY2-2822755,DY1-7292226,DY1-19692635,DY1-22177685,DY1-41777902,DY2-29852694,DY2-41090962,DY2-36783689,DY2-29595026,DY1-26483291,DY2-32243248,DY2-36073158,DY1-6955278,DY1-7507392,DY1-35805288,DY2-18524765,DY2-27285990,DY1-70304889,DY2-337518,DY2-61995193,DY1-19613919,DY2-38454181,DY2-43950918,DY2-56889866,DY1-21192210,DY1-61470943,DY2-52838750,DY1-65101188,DY1-59830525,DY2-11075529,DY2-64680422,DY1-56181633,DY1-57211685,DY1-8463876,DY1-25610847,DY1-25124744,DY2-5663935,DY1-42822593,DY2-50714548,DY1-60838709,DY1-66759187,DY2-3203763,DY2-43670821,DY1-15511916,DY1-4912417,DY1-40822263,DY2-14816682,DY1-17436591,DY2-4283837,DY1-65926402,DY2-44318252,DY2-16674274,DY1-8124298,DY2-69191843)	UNDEFINED
Chr10	8047596	8047795	F	Chr10	8048950	8049169	R	49	(DY2-17024639,DY2-41292592,DY1-46719989,DY1-67710634,DY1-53351212,DY1-19171806,DY2-48454956,DY2-55531355,DY1-39989024,DY2-1186291,DY1-52055572,DY1-13160995,DY1-22959346,DY1-1763707,DY2-57743595,DY2-49638485,DY2-1130259,DY2-19140755,DY2-3847430,DY1-8772211,DY1-19606355,DY2-9798618,DY2-14043044,DY2-48209824,DY2-59976072,DY2-62304198,DY1-45825784,DY2-42685732,DY2-42939739,DY1-1247924,DY1-64677094,DY2-56800478,DY2-15959932,DY1-40936263,DY1-68632327,DY2-42280518,DY2-70227681,DY2-21731370,DY1-34894384,DY1-641752,DY1-36138259,DY1-48674382,DY1-63736292,DY1-6129690,DY1-57975443,DY2-18781009,DY1-59694630,DY1-2544973,DY1-1345849)	DELETION
Chr10	8066526	8066960	F	Chr10	8067855	8068295	R	36	(DY1-32449370,DY2-62350694,DY2-38989525,DY1-20949871,DY2-63298220,DY1-10541069,DY2-34545803,DY1-53396842,DY2-47711300,DY2-53705914,DY2-12778103,DY1-4279022,DY2-20994648,DY2-56722427,DY2-57979147,DY2-11944303,DY1-6658272,DY2-27033462,DY2-58426521,DY1-52583999,DY2-21352068,DY1-41766113,DY2-3740187,DY1-41631535,DY1-5034676,DY1-23132025,DY2-51332926,DY2-57065470,DY2-38320972,DY2-64138282,DY2-15897810,DY1-62031957,DY2-19205267,DY2-47029491,DY1-28704832,DY1-29853358)	DELETION
Chr10	8271197	8271572	F	Chr10	8283664	8284054	R	62	(DY2-21713095,DY2-67002415,DY1-54803657,DY1-39243944,DY2-26066399,DY1-33115727,DY1-23685611,DY2-23594191,DY1-47547192,DY1-46261370,DY1-47705404,DY2-16537929,DY2-23993622,DY1-31252146,DY1-10289646,DY1-50287672,DY1-42460119,DY1-45881864,DY2-39719784,DY2-52748023,DY1-11050797,DY1-19589631,DY2-29124780,DY1-39170186,DY1-35453192,DY1-51491533,DY2-16903771,DY2-19440501,DY1-6696004,DY2-33088191,DY2-39608226,DY2-3800115,DY1-28515712,DY2-16979861,DY1-11476105,DY1-39044880,DY1-58446954,DY2-43371775,DY2-3195861,DY1-27544089,DY1-25433345,DY2-19091257,DY2-2627397,DY2-30178762,DY1-64730602,DY2-3713129,DY2-11654612,DY2-58939664,DY2-65372068,DY2-3734973,DY2-16985480,DY1-59630329,DY2-17183486,DY2-10724274,DY2-20074099,DY2-64051565,DY1-49452830,DY2-65684291,DY1-22807015,DY1-28409466,DY1-26752754,DY2-33154594)	DELETION
Chr10	8310607	8310897	F	Chr10	8318331	8318634	R	46	(DY1-68172213,DY2-46586292,DY2-15777495,DY2-46919242,DY1-14200913,DY2-22123718,DY1-1745935,DY1-34673769,DY1-39677745,DY1-58521431,DY2-67025280,DY2-47437800,DY1-28208632,DY1-20701184,DY1-46214314,DY2-36128178,DY2-66015558,DY1-53503956,DY2-23122566,DY2-42340753,DY2-70293944,DY1-42522615,DY1-66969136,DY1-35845244,DY1-355754,DY2-11139720,DY1-34257735,DY2-9585017,DY1-47695024,DY1-60517331,DY2-55552321,DY2-65511435,DY2-41328811,DY2-59231554,DY2-48132770,DY2-41270672,DY2-69833417,DY2-67406373,DY1-24507916,DY1-39169516,DY2-37062092,DY1-56884693,DY1-51972273,DY1-48836121,DY1-52607416,DY1-37645835)	DELETION
Chr10	8324397	8324737	F	Chr10	8341360	8341709	R	51	(DY1-25241699,DY2-10175986,DY2-37412325,DY1-5723123,DY1-21930505,DY2-39052271,DY1-67514320,DY1-28472369,DY1-20005730,DY2-11704043,DY2-60101424,DY1-7167904,DY2-46761814,DY2-45265793,DY1-12831739,DY1-50394800,DY1-3746729,DY1-51417109,DY1-67755639,DY2-67345526,DY1-47195860,DY1-886332,DY1-67552432,DY2-31963434,DY2-22932496,DY1-63277771,DY1-52240646,DY1-69792561,DY1-43533083,DY1-60999196,DY2-34566957,DY2-36245472,DY1-32566847,DY2-23063866,DY2-46543769,DY2-7191688,DY2-44966754,DY2-24186877,DY1-69483022,DY2-9202678,DY2-10223118,DY1-6249782,DY2-24099056,DY1-6879239,DY2-12763698,DY2-37613562,DY1-22102440,DY1-42720894,DY1-51916518,DY1-33121491,DY2-15862392)	DELETION
Chr10	8565899	8566133	F	Chr10	8569720	8569950	R	41	(DY2-25007477,DY2-59458866,DY1-42494798,DY2-57552035,DY1-56634227,DY2-49007140,DY2-62136194,DY1-65547122,DY2-9360095,DY1-30273154,DY2-39030924,DY1-13081271,DY1-41035979,DY1-43440493,DY2-67240783,DY2-22785502,DY1-21540875,DY2-26425360,DY1-26272032,DY2-62705360,DY1-39351035,DY2-16478480,DY2-3777699,DY1-29314477,DY1-48458834,DY2-61828855,DY2-22991170,DY2-44098149,DY2-70318908,DY1-57687017,DY2-3811767,DY1-45906139,DY1-46978561,DY2-70124167,DY2-49267874,DY2-48197069,DY2-48347573,DY1-29723729,DY1-38629925,DY1-6049599,DY1-15345825)	DELETION
Chr10	8575997	8576181	F	Chr10	8586523	8586719	R	17	(DY1-60718318,DY1-9787833,DY1-54756284,DY2-48109204,DY2-55022385,DY1-58392588,DY1-54432839,DY1-10796862,DY1-19719183,DY2-12108651,DY1-56436018,DY1-38222134,DY1-19126512,DY2-50578524,DY1-67070019,DY1-8815718,DY2-34345937)	DELETION
Chr10	8663690	8664099	F	Chr10	8678575	8678976	R	31	(DY1-57418283,DY1-42675013,DY1-68354077,DY1-54626398,DY1-65897020,DY1-61682467,DY2-40682239,DY1-31752306,DY2-61363350,DY2-36578207,DY1-63078472,DY1-64053512,DY2-20694393,DY2-10433797,DY1-39315409,DY1-18899813,DY2-24287463,DY1-17675232,DY1-51445858,DY2-58028656,DY1-57065352,DY1-35214034,DY1-59256357,DY2-29133333,DY1-8861018,DY2-7159047,DY2-58655012,DY2-17371049,DY2-19992376,DY1-46181446,DY2-32006264)	DELETION
Chr10	8709210	8709461	F	Chr10	8720345	8720617	R	10	(DY2-11431622,DY2-45465993,DY2-32191594,DY2-25128404,DY1-29052096,DY1-6146990,DY1-50522018,DY1-52531853,DY2-15087723,DY2-66349458)	DELETION
Chr10	8818104	8818490	F	Chr10	8825053	8825429	R	65	(DY1-59631565,DY2-17458801,DY2-59380585,DY2-29026311,DY2-43142454,DY1-28877491,DY2-69340748,DY1-9033553,DY2-22639446,DY2-39827160,DY2-43045696,DY1-69057194,DY2-43207293,DY2-37775572,DY1-49830705,DY1-55411806,DY1-16515921,DY2-3925712,DY2-50777889,DY2-39586625,DY2-16388546,DY1-68704977,DY1-50350482,DY2-69355258,DY2-63878048,DY2-41158935,DY2-70459865,DY1-4627903,DY2-52398800,DY1-66785309,DY2-22292526,DY1-58111690,DY1-35797906,DY2-60575955,DY2-53571041,DY2-40597505,DY2-27166047,DY2-66124154,DY2-41393512,DY2-18195621,DY2-44654191,DY1-15390559,DY1-20996269,DY1-62502997,DY1-18715404,DY2-20649506,DY1-55113048,DY1-34181925,DY2-56847467,DY2-32531003,DY1-52593212,DY1-30477840,DY1-69406754,DY2-25807977,DY2-33318775,DY1-42541276,DY2-28665709,DY2-37915415,DY2-13673971,DY2-34776789,DY2-8999339,DY2-47285862,DY1-64332748,DY2-62271010,DY1-24055515)	DELETION
Chr10	8829716	8830153	F	Chr10	8843711	8844118	R	39	(DY2-20240971,DY2-64309954,DY2-60098025,DY1-25652852,DY2-24224286,DY2-42888659,DY2-1701312,DY2-1912270,DY1-25513440,DY1-19490909,DY1-54125027,DY2-26498971,DY2-66391370,DY1-55827686,DY1-147224,DY1-45878441,DY1-63437797,DY1-49782273,DY1-53690073,DY1-65635227,DY1-70500374,DY1-13918065,DY1-17304718,DY1-61375577,DY2-8321167,DY1-56061242,DY2-4400393,DY1-67652337,DY1-12476420,DY2-57361693,DY1-42231565,DY2-7389991,DY1-24460248,DY1-46285440,DY1-21576667,DY2-43564193,DY1-9305967,DY2-68898834,DY1-69648162)	DELETION
Chr10	8848512	8848879	F	Chr10	8867088	8867486	R	29	(DY1-39110468,DY1-70326132,DY1-22020108,DY1-10459901,DY2-63608692,DY2-68780511,DY2-69287605,DY1-54018989,DY1-54066044,DY1-23397527,DY1-68074690,DY1-21163558,DY2-59574896,DY2-9197683,DY1-3823635,DY2-51510904,DY2-16164796,DY1-50984454,DY1-48599651,DY1-48709738,DY2-17994030,DY2-6869504,DY2-54871315,DY2-57951520,DY2-8882601,DY2-19572374,DY1-48968407,DY2-22725894,DY2-26827368)	DELETION
Chr10	8891126	8891497	F	Chr10	8896387	8896766	R	52	(DY2-27885182,DY2-56046759,DY2-45411063,DY2-17551203,DY2-57529506,DY1-46456091,DY2-69677321,DY1-37661887,DY1-46945571,DY2-29877728,DY2-66564439,DY2-64562651,DY2-65234894,DY2-19633612,DY1-13577528,DY2-5647775,DY1-47768657,DY2-1099015,DY2-43654642,DY1-4633374,DY2-8960158,DY1-67665502,DY2-52595073,DY2-39029300,DY2-63168622,DY2-17970575,DY2-32513892,DY2-48823100,DY1-36253664,DY1-67398028,DY2-32672440,DY2-32315404,DY2-52479562,DY2-48470986,DY1-60094096,DY1-66520525,DY2-67143954,DY2-41494796,DY1-39083848,DY1-26995554,DY2-67769481,DY1-22722799,DY1-56919260,DY2-14814605,DY1-3419411,DY2-673763,DY2-68849808,DY2-52351032,DY1-61088257,DY2-7479369,DY1-10474962,DY2-56258043)	DELETION
Chr10	8969662	8970066	F	Chr10	8973481	8973880	R	29	(DY2-28443137,DY2-55475513,DY1-41491600,DY1-31613900,DY2-45760321,DY1-12593718,DY1-33036585,DY1-43491510,DY1-26866989,DY2-28083646,DY1-32151345,DY2-25454549,DY2-45912278,DY1-15466852,DY1-15571677,DY1-20063727,DY2-53932776,DY1-65345344,DY2-3916006,DY1-10641366,DY2-27727224,DY1-47185970,DY2-35062371,DY1-64357325,DY1-41913667,DY2-40987783,DY1-58999024,DY2-48023187,DY1-184733)	DELETION
Chr10	9042731	9043144	F	Chr10	9053918	9054342	R	68	(DY2-62367043,DY1-9226781,DY2-47976942,DY1-10058202,DY2-46541076,DY2-65320569,DY1-27836818,DY2-53729109,DY1-27673634,DY1-52972041,DY2-27101829,DY1-26597829,DY1-52554245,DY2-47523816,DY2-47568048,DY2-54103230,DY1-11671447,DY2-38801892,DY2-15906245,DY2-31095657,DY2-23289553,DY1-2686005,DY2-63984723,DY2-66812750,DY1-44602096,DY1-54557801,DY2-43252445,DY1-40735628,DY1-66102908,DY1-39784990,DY2-12868824,DY2-24489325,DY2-37536226,DY2-58754861,DY1-11607255,DY2-55524963,DY1-58721394,DY2-47447037,DY2-5731552,DY2-44179016,DY2-23530157,DY2-24991115,DY2-39817054,DY2-69253016,DY1-7731057,DY1-21483431,DY1-4735970,DY2-40512115,DY1-47435178,DY2-61081584,DY2-5878597,DY1-17785791,DY2-52601945,DY2-70252940,DY2-2168595,DY1-17305389,DY2-22681517,DY1-783403,DY2-8475640,DY2-39182400,DY2-69368280,DY1-29449888,DY2-24803752,DY2-17183728,DY1-32052916,DY1-62229234,DY1-46726772,DY2-65623833)	DELETION
Chr10	9845413	9845792	F	Chr10	9857513	9857884	R	70	(DY2-58752935,DY1-6526145,DY2-63822074,DY1-12546396,DY2-14724976,DY1-38407729,DY2-42222071,DY2-42485386,DY1-16100251,DY1-18255900,DY2-28862572,DY2-16150748,DY1-39776724,DY1-2503161,DY2-58895038,DY1-49035355,DY1-54969231,DY1-29877200,DY2-21371436,DY2-42962342,DY1-69964501,DY2-3229265,DY2-59102599,DY1-8784427,DY1-52890068,DY2-37505056,DY1-43867691,DY1-8762283,DY1-65611934,DY2-67727792,DY2-58276839,DY2-63940576,DY1-69810585,DY1-17909552,DY1-29301604,DY1-47386388,DY1-67264309,DY1-8893495,DY1-61071798,DY1-48403295,DY2-18254380,DY1-40360393,DY2-24539622,DY1-16272296,DY1-65693488,DY1-3925077,DY1-40227197,DY1-70035219,DY2-29256347,DY2-53605273,DY2-11978615,DY2-11609874,DY2-46940118,DY1-56025287,DY2-55271201,DY2-5527432,DY1-63544626,DY1-41305880,DY2-63760640,DY2-28907078,DY2-15900798,DY1-6031462,DY1-52568143,DY2-14029406,DY2-9914731,DY1-2650796,DY1-29902118,DY1-52345178,DY1-52660012,DY1-68388945)	DELETION
Chr10	10023140	10023459	F	Chr10	10028413	10028691	R	25	(DY2-42395491,DY1-38305232,DY1-26357263,DY2-14195989,DY2-22934110,DY2-12258077,DY2-22463798,DY2-44494184,DY1-62588772,DY1-21736897,DY1-27409182,DY2-58870200,DY2-14608024,DY2-4225629,DY2-45846360,DY1-59536387,DY2-68499776,DY2-7753036,DY2-7884720,DY1-12125348,DY2-13956868,DY1-48048634,DY2-18830399,DY2-58637907,DY1-48272010)	DELETION
Chr10	10075010	10075427	F	Chr10	10079006	10079423	R	80	(DY1-11954193,DY2-59099254,DY1-35831556,DY1-29600473,DY2-5785474,DY1-61465069,DY2-65630775,DY1-14890991,DY1-45536794,DY2-16490776,DY1-30559262,DY1-32908490,DY2-1653774,DY2-17374790,DY2-32572741,DY2-51728469,DY2-33480906,DY1-59078461,DY2-44659366,DY1-37375037,DY1-31300593,DY2-54617738,DY1-4765673,DY2-67160309,DY2-48099843,DY1-54453911,DY2-67154112,DY1-55712884,DY2-61164095,DY2-24336471,DY2-38034846,DY1-65122137,DY2-31931002,DY2-47381060,DY1-67157678,DY2-11392838,DY1-22364931,DY2-44605872,DY1-65722798,DY2-3247925,DY2-48271192,DY2-2770086,DY2-2809179,DY2-51589782,DY2-54642444,DY1-46103852,DY2-5168054,DY2-40113759,DY1-4407464,DY1-33415941,DY1-48737744,DY1-438904,DY1-28019072,DY2-63389369,DY1-38249985,DY2-13561432,DY1-38164885,DY1-63313722,DY1-70216686,DY1-51251190,DY2-65953397,DY1-17253917,DY2-40448284,DY1-23454573,DY1-6121537,DY2-62269815,DY2-15591402,DY2-36553092,DY2-27841008,DY1-7213321,DY2-16167450,DY2-4467740,DY2-55536123,DY1-42684878,DY1-21815191,DY1-2734366,DY2-17514739,DY2-37778454,DY2-65254322,DY1-204381)	DELETION
Chr10	10127274	10127685	F	Chr10	10130672	10131085	R	53	(DY2-41711818,DY1-51294820,DY2-63763524,DY1-32118917,DY2-13962459,DY2-68151031,DY1-59608179,DY1-28024928,DY1-651668,DY1-31851093,DY1-45297074,DY2-27217983,DY2-51725378,DY1-9998163,DY1-22687793,DY2-60296424,DY2-37636137,DY1-5904248,DY1-19722008,DY1-54710291,DY2-35154598,DY1-44548168,DY2-43259366,DY2-36133317,DY1-19335348,DY2-65239240,DY2-14892976,DY2-6327233,DY1-50103137,DY2-26580049,DY1-46805760,DY1-19395594,DY2-37591349,DY2-23003662,DY2-20341091,DY2-70376600,DY2-15836149,DY1-64112499,DY2-50537488,DY1-44609590,DY2-14023691,DY2-35791236,DY2-54568234,DY1-57829367,DY1-48453146,DY1-22382864,DY1-57140951,DY1-14342666,DY1-1872133,DY1-60752976,DY1-64809125,DY2-10361960,DY2-58013826)	DELETION
Chr10	10133542	10133943	F	Chr10	10145952	10146361	R	65	(DY1-62044497,DY2-31208162,DY1-41213115,DY1-6302651,DY2-63145325,DY2-26926063,DY1-10788188,DY1-30307554,DY2-54732163,DY2-50147307,DY2-43216162,DY1-16896979,DY2-65299150,DY1-67495725,DY1-47636595,DY2-11886000,DY1-68424497,DY2-68784881,DY2-50261605,DY1-63964836,DY2-35835819,DY1-45095815,DY2-12517901,DY1-42078043,DY2-18349024,DY2-61961998,DY2-36738109,DY1-24383129,DY1-48284431,DY2-50794026,DY1-11378402,DY1-45094777,DY2-16864828,DY2-57036151,DY2-40332794,DY2-3151457,DY2-61718043,DY2-63839604,DY1-26598693,DY2-6928121,DY1-48984061,DY2-54055974,DY2-50231880,DY1-19364976,DY1-39359564,DY2-48863834,DY2-570104,DY1-1759966,DY2-48448203,DY1-3855031,DY1-65798943,DY2-37139337,DY1-10518269,DY1-16071441,DY1-36581107,DY2-67940228,DY1-60069123,DY2-41173547,DY2-67895144,DY2-31678278,DY1-45733221,DY1-61246878,DY1-7341457,DY1-46626077,DY2-31902171)	DELETION
Chr10	10147032	10147424	F	Chr10	10150416	10150790	R	81	(DY1-62529049,DY2-69336375,DY2-59773231,DY1-23742374,DY2-63228309,DY2-36067330,DY1-7348097,DY2-296192,DY2-42191120,DY2-33157327,DY2-55475938,DY1-6113512,DY2-16132894,DY1-67241175,DY2-63626816,DY2-7996139,DY2-43734264,DY2-60769046,DY1-9769579,DY1-62673097,DY2-70678064,DY2-61839798,DY2-13226706,DY2-7470732,DY2-2753519,DY1-45170230,DY1-44189522,DY2-47849586,DY1-45877317,DY2-52916482,DY2-53155176,DY1-17105940,DY1-26302676,DY1-28279953,DY2-32018237,DY2-9655355,DY1-69507552,DY2-67750916,DY1-27309018,DY2-44671702,DY2-13453493,DY1-50657807,DY1-30204362,DY2-43005903,DY2-50549099,DY1-22769586,DY2-57672073,DY1-9843938,DY1-42930763,DY2-39082498,DY2-30393125,DY1-33194342,DY1-55270969,DY1-6751437,DY1-16255984,DY2-32544060,DY2-26687716,DY2-5444421,DY2-54799490,DY1-24450619,DY1-27203579,DY1-66039037,DY2-23660907,DY1-34671297,DY1-63443101,DY1-40293406,DY1-62483877,DY2-37689281,DY2-17082980,DY2-45963484,DY2-68379026,DY1-7028443,DY1-33748559,DY1-44751859,DY2-61535616,DY2-58649527,DY1-45437758,DY1-32644549,DY2-41264664,DY1-36562480,DY1-47795696)	DELETION
Chr10	10789643	10790002	F	Chr10	10920963	10921309	R	91	(DY2-53273430,DY2-26596144,DY2-45466941,DY1-36806008,DY2-24083507,DY1-33140531,DY2-24737398,DY2-3990622,DY1-19860604,DY1-64338717,DY1-50717410,DY2-22177166,DY2-36916616,DY1-9553836,DY2-49376945,DY1-52796618,DY1-58795451,DY1-67658944,DY1-16730719,DY1-43345731,DY1-15225009,DY1-31681660,DY2-7466824,DY1-18860811,DY2-8170527,DY1-17189386,DY2-32965003,DY1-41107354,DY2-42712874,DY1-35571962,DY2-12077964,DY2-26847496,DY1-37044036,DY2-24396925,DY2-46160872,DY2-29166310,DY2-45381499,DY1-63478284,DY2-54066488,DY2-67798906,DY1-63725174,DY1-64380580,DY2-188605,DY1-45363996,DY1-64702962,DY2-32113597,DY1-61386947,DY1-39399844,DY1-32617573,DY2-15013768,DY2-63938886,DY1-1726347,DY1-25658278,DY2-36409244,DY2-33392886,DY1-41410861,DY2-46183448,DY1-56842547,DY2-12060414,DY1-67609890,DY1-2339407,DY1-55322749,DY1-44590463,DY1-30539339,DY1-4764590,DY1-19372860,DY1-23141661,DY2-12638345,DY2-49348585,DY2-44623998,DY2-27104405,DY2-42232383,DY2-65740610,DY2-66253921,DY1-28342297,DY2-27315983,DY2-64699445,DY2-57996609,DY2-24189837,DY1-65985064,DY2-33093686,DY2-11935969,DY2-23441300,DY2-48089035,DY1-53141971,DY1-40305546,DY1-66753101,DY2-4834837,DY2-34498858,DY1-45428954,DY1-41277702)	DELETION
Chr10	11676399	11676805	F	Chr10	11689479	11689863	R	71	(DY2-20306199,DY1-3387433,DY1-14919315,DY2-4830060,DY2-15850702,DY2-20203022,DY2-28447761,DY1-52034409,DY2-26480333,DY1-55871346,DY2-25257884,DY1-46319022,DY2-60186769,DY1-33773638,DY2-50106994,DY1-6551568,DY2-6538056,DY1-52417338,DY2-52305679,DY2-60423883,DY2-48423974,DY1-67891530,DY2-36746098,DY1-6584951,DY1-10496681,DY1-33577020,DY2-18191483,DY2-26430487,DY2-17252380,DY2-53762090,DY1-52906305,DY2-44019573,DY2-53163986,DY2-28007303,DY1-64863084,DY2-5956712,DY1-46447757,DY1-56992512,DY1-44697242,DY1-53503709,DY1-19154843,DY2-33517593,DY2-68174441,DY1-23277087,DY2-24699507,DY2-45290533,DY2-31665694,DY2-6995789,DY1-16287861,DY2-45094081,DY2-66782097,DY1-6135505,DY1-35503154,DY1-9580028,DY2-54262731,DY1-53325251,DY2-23711343,DY2-22675378,DY2-26256961,DY2-63559728,DY2-42836759,DY1-18531721,DY1-14980628,DY1-37477064,DY2-28926142,DY1-11047676,DY2-43959334,DY2-45882800,DY1-50852021,DY2-58236299,DY2-61328262)	DELETION
Chr10	11742100	11742481	F	Chr10	11745971	11746389	R	70	(DY2-31261771,DY2-35607005,DY2-1650109,DY1-3303423,DY1-36140824,DY2-6392542,DY2-49825764,DY1-54143894,DY1-14411312,DY2-31538879,DY1-5972637,DY1-34459257,DY1-46837786,DY2-15384016,DY1-62165598,DY1-3264129,DY2-6798798,DY1-29787604,DY2-52745653,DY2-38739053,DY1-3720908,DY1-2329589,DY1-34637838,DY2-14189817,DY1-18722911,DY2-8134814,DY2-45499639,DY2-4750655,DY1-5006425,DY2-54511727,DY1-62282531,DY1-69246485,DY2-7945445,DY1-47457073,DY2-20068062,DY2-41536343,DY2-48080160,DY2-40962446,DY2-39412282,DY2-59230480,DY2-41767439,DY2-14010060,DY1-19226781,DY2-9331219,DY1-58658206,DY2-7939791,DY2-61384495,DY1-68191554,DY1-23905762,DY1-28146001,DY1-7405393,DY2-15434599,DY2-18932116,DY2-36682183,DY1-10510178,DY1-44388621,DY2-64996802,DY2-61457025,DY2-43545982,DY2-63309501,DY1-11759288,DY1-8872807,DY1-20387366,DY1-56306658,DY1-69006034,DY1-37730680,DY2-7059772,DY1-4912028,DY2-32866399,DY2-35932086)	DELETION
Chr10	11843530	11843948	F	Chr10	11845299	11845709	R	106	(DY1-26365609,DY1-59671713,DY1-27013223,DY1-36096009,DY2-8043691,DY2-66240215,DY2-18923849,DY1-45900880,DY1-49565986,DY2-51108770,DY2-61097679,DY1-38742130,DY1-3464579,DY2-37857930,DY1-15002137,DY1-30419649,DY2-12878913,DY2-13039729,DY2-34903483,DY2-54344233,DY1-32895179,DY2-5347070,DY2-50518860,DY1-56164019,DY1-43520301,DY1-55427739,DY1-3508736,DY2-31175129,DY1-8774941,DY1-54861915,DY1-16065894,DY1-1691023,DY1-44962453,DY2-18241777,DY2-53031364,DY1-24030929,DY1-9681971,DY2-15452998,DY2-30878192,DY1-21729710,DY1-69303809,DY2-62178950,DY2-8253436,DY1-47405066,DY1-50898472,DY1-65948214,DY2-31161591,DY1-25224599,DY2-43196579,DY2-35474106,DY1-46903860,DY1-55322712,DY2-11712138,DY1-46566499,DY1-61117700,DY1-60837488,DY1-64824356,DY1-67771792,DY2-47548642,DY1-7146472,DY2-66670886,DY2-4408807,DY2-56564879,DY1-33235393,DY2-63249161,DY2-5128598,DY2-2669276,DY2-64345363,DY2-37213623,DY2-45057655,DY1-35884369,DY2-32654616,DY1-1171466,DY2-59989223,DY2-39790404,DY1-36095154,DY2-21112788,DY2-63656959,DY1-60872843,DY1-49169280,DY1-52403834,DY2-36391898,DY1-62774191,DY2-15634871,DY2-11905170,DY1-10875569,DY1-29434479,DY2-62676057,DY2-23931957,DY2-15938620,DY1-18389915,DY1-16570301,DY1-28544301,DY1-30834101,DY1-54358179,DY2-16215030,DY2-47241956,DY2-29012821,DY1-20903342,DY1-60292368,DY2-2256844,DY1-4356645,DY2-26121494,DY2-13712507,DY2-41796830,DY1-11102455)	DELETION
Chr10	11888394	11888736	F	Chr10	11890715	11891152	R	63	(DY1-10241578,DY2-34577372,DY1-28478256,DY2-53735424,DY1-23101306,DY1-63512453,DY1-59486811,DY1-18286643,DY1-10193145,DY2-7894336,DY1-33184804,DY1-66414176,DY1-42878400,DY2-44449796,DY2-24053331,DY2-63591718,DY1-50634583,DY1-67253792,DY1-53389263,DY2-2981737,DY1-55962164,DY1-63162033,DY1-29167512,DY2-34685598,DY1-63650732,DY2-29928528,DY2-11769,DY2-302671,DY2-57498857,DY1-32204378,DY2-5717257,DY1-24482538,DY1-44857249,DY2-20242007,DY2-41403402,DY2-62741639,DY1-1725513,DY1-17459350,DY1-39172934,DY1-9369091,DY1-70459833,DY2-28222189,DY1-4663024,DY1-18199283,DY2-48639249,DY1-15087694,DY1-34525550,DY2-8578160,DY2-19359556,DY1-50824128,DY2-45759277,DY2-68697394,DY2-31328048,DY1-9825554,DY2-52835633,DY1-48149545,DY2-33929937,DY2-40636559,DY2-24438761,DY1-57300787,DY2-21886632,DY1-31379570,DY1-1921201)	DELETION
Chr10	13451388	13451777	F	Chr10	13461422	13461793	R	15	(DY1-32297021,DY2-3325432,DY2-34338916,DY2-26961721,DY2-53887495,DY2-6848155,DY1-41422158,DY2-35545074,DY2-23939143,DY2-69586843,DY2-67135342,DY2-41966798,DY2-62382510,DY1-45338325,DY2-3186097)	DELETION
Chr10	13567147	13567387	F	Chr10	13576319	13576573	R	36	(DY1-26620934,DY2-29686525,DY1-36689630,DY1-18797740,DY2-60691301,DY1-55518092,DY1-35442680,DY1-57051028,DY1-56186168,DY1-68490323,DY2-42141939,DY1-20263555,DY1-53891166,DY2-62445205,DY2-69046064,DY1-22391867,DY2-35930243,DY2-35223316,DY1-12734435,DY2-33962987,DY2-49312596,DY1-36048857,DY2-21394729,DY1-47002501,DY2-31229567,DY2-43266992,DY1-40831456,DY1-23813530,DY2-53995820,DY1-5288897,DY1-19645574,DY1-24300242,DY1-45802389,DY1-8765119,DY1-22432141,DY2-53542799)	DELETION
Chr10	13591755	13592154	F	Chr10	13593840	13594239	R	119	(DY2-62730741,DY1-32309760,DY2-34945166,DY1-99028,DY1-5680440,DY1-5145526,DY1-59968130,DY2-36134858,DY1-11850650,DY2-38943097,DY1-18714450,DY2-8102899,DY1-1127028,DY1-6889351,DY2-42502995,DY2-65739512,DY1-31824390,DY1-64999792,DY2-54893742,DY2-21602479,DY1-43715857,DY2-16052327,DY1-33595423,DY1-68575523,DY1-36548969,DY2-2428231,DY2-39965539,DY1-50640648,DY2-38906157,DY1-29734010,DY1-63356668,DY2-6195170,DY1-30769429,DY2-45422120,DY1-11256064,DY2-52980601,DY2-48369381,DY1-12129071,DY1-3360748,DY1-19015187,DY2-1668909,DY2-28122852,DY2-22910735,DY2-52568155,DY1-10283843,DY1-32536196,DY1-10312189,DY2-19851895,DY2-4032851,DY2-29485010,DY2-1049176,DY1-38313413,DY1-59954257,DY2-6010639,DY1-55984507,DY1-45239776,DY2-58669682,DY1-53781995,DY1-51871560,DY1-69439345,DY2-39212566,DY1-38114840,DY2-25915372,DY1-1634112,DY1-58902870,DY2-37166757,DY1-12236608,DY1-2816056,DY1-37970500,DY2-54649136,DY1-58115587,DY1-42899423,DY1-14785461,DY2-22748791,DY2-53361688,DY1-9422886,DY2-41400783,DY1-55947277,DY2-43221611,DY1-38131292,DY1-37398767,DY1-41898090,DY2-5383760,DY1-49051080,DY2-40494814,DY2-42865765,DY1-63330421,DY1-70344458,DY1-7051142,DY1-59993848,DY2-21538640,DY2-16760710,DY2-63008827,DY2-3044568,DY2-57909619,DY1-43577231,DY1-42244953,DY2-39043775,DY1-51714011,DY2-3381166,DY1-12423503,DY2-18455921,DY2-30420976,DY1-6940367,DY1-53192727,DY1-25903032,DY1-7188685,DY1-30556332,DY1-44264890,DY2-50458084,DY1-52939210,DY2-61786052,DY1-19070683,DY1-64491310,DY1-24642382,DY2-21884662,DY1-18003502,DY1-25662211,DY1-13592575)	DELETION
Chr10	13892398	13892542	F	Chr10	13893674	13893830	R	7	(DY2-30307963,DY2-63865793,DY2-10307588,DY2-38070307,DY1-60909413,DY2-13473317,DY1-13172301)	DELETION
Chr10	14929842	14930272	F	Chr10	14938156	14938579	R	83	(DY2-46315512,DY1-5506778,DY2-44381631,DY1-9638477,DY1-1019288,DY2-28290105,DY2-40716612,DY2-47217710,DY1-26526069,DY1-66890995,DY1-26421112,DY1-43088738,DY2-53742158,DY2-58989184,DY1-61330615,DY2-53168377,DY1-60487320,DY2-22853354,DY1-32553738,DY2-38217865,DY2-9286830,DY2-40485672,DY1-49675166,DY2-4770042,DY1-11493822,DY1-30342392,DY2-57033425,DY2-61727342,DY1-12964974,DY1-62511949,DY1-42365288,DY2-65793844,DY1-42745061,DY1-50492034,DY2-45341931,DY1-4011627,DY2-60387870,DY1-21819743,DY1-62700855,DY1-19139307,DY1-62996485,DY2-11215707,DY1-38929208,DY2-48427960,DY2-38191557,DY1-25249995,DY1-8048556,DY1-66158962,DY2-61268519,DY2-63991837,DY1-35918497,DY2-3193092,DY2-20009627,DY2-45009751,DY1-25886197,DY2-10409199,DY2-34521912,DY1-67909855,DY2-34668919,DY2-58781269,DY2-47457613,DY2-9620017,DY1-8699468,DY2-19874292,DY1-33660789,DY1-53165235,DY2-31485995,DY2-48311748,DY1-50983907,DY2-20829784,DY1-7877908,DY1-11797816,DY1-33860500,DY1-52292318,DY2-23434809,DY1-6224652,DY2-42748974,DY2-8531843,DY2-42914459,DY1-14765690,DY2-17279028,DY2-43536274,DY1-68442594)	DELETION
Chr10	15057413	15057793	F	Chr10	15087549	15087942	R	63	(DY1-62072949,DY1-46718254,DY2-36022352,DY1-60135101,DY1-31298739,DY2-11791782,DY2-5836318,DY2-4427859,DY2-16988130,DY1-57960719,DY2-5331083,DY2-53201655,DY2-48068912,DY2-314778,DY2-47578229,DY1-54177807,DY1-58156883,DY1-8160361,DY2-37064936,DY1-1287227,DY2-50606544,DY2-28402782,DY1-10071689,DY2-70434155,DY1-40563986,DY2-3814584,DY1-23776657,DY1-59531448,DY1-27669944,DY1-7805105,DY2-8106429,DY2-17545315,DY2-34595762,DY1-52212152,DY1-1289481,DY2-58028933,DY2-32411996,DY1-5954932,DY2-25627511,DY2-26094884,DY2-37333604,DY2-45257980,DY1-16317381,DY1-62434898,DY1-47810117,DY1-44306125,DY2-31101776,DY1-9668237,DY1-44451356,DY1-67342750,DY2-19953480,DY2-66058243,DY1-29113624,DY1-69043258,DY2-5221022,DY1-54455431,DY1-59245348,DY2-69581215,DY2-22055232,DY1-17185834,DY1-11845569,DY1-15458861,DY2-42913695)	DELETION
Chr10	15088104	15088350	F	Chr10	15098191	15098455	R	43	(DY1-5042687,DY1-7262959,DY1-9489252,DY2-9492440,DY1-54175863,DY2-19295238,DY2-8630646,DY2-36535247,DY1-44558595,DY2-6844385,DY2-54792043,DY1-34966979,DY1-50149185,DY2-37434881,DY2-30882149,DY2-13774292,DY1-1353156,DY2-21748693,DY1-27619666,DY2-8463899,DY1-35216608,DY1-52076079,DY2-50401936,DY2-7711799,DY1-45113664,DY1-13482634,DY2-3579861,DY1-18924712,DY1-26243070,DY1-69648396,DY1-68532502,DY1-60560898,DY2-24343191,DY2-25807907,DY2-26134996,DY2-29396805,DY1-11177070,DY2-51006345,DY1-5926460,DY1-9367889,DY2-44505885,DY1-1282168,DY1-68050194)	DELETION
Chr10	15148395	15148604	F	Chr10	15153028	15153258	R	6	(DY1-15151729,DY1-49292380,DY2-23626140,DY1-27669372,DY1-62279003,DY2-10612515)	DELETION
Chr10	15205483	15205582	F	Chr10	15214603	15214695	R	5	(DY2-63231534,DY2-12830517,DY1-11968241,DY1-20188715,DY1-54091405)	DELETION
Chr10	15236772	15237118	F	Chr10	15239313	15239668	R	48	(DY2-7850617,DY1-38877123,DY1-61018363,DY1-66211904,DY2-46820137,DY2-36726080,DY1-60088101,DY2-6692344,DY1-66406649,DY1-26695208,DY2-44936378,DY2-61997194,DY2-16458202,DY1-13190118,DY1-61208166,DY2-9090084,DY1-51808550,DY1-53858444,DY2-14480280,DY2-64076054,DY2-51120598,DY2-16786938,DY1-2624964,DY1-5792860,DY1-65400785,DY1-3716901,DY1-15805084,DY1-55377693,DY2-2414887,DY2-5344682,DY1-67203690,DY2-52466441,DY2-47356044,DY1-8762674,DY1-24943350,DY2-27319947,DY2-68276587,DY1-7147126,DY1-57765456,DY2-24283876,DY1-40829665,DY1-4301360,DY2-46153151,DY1-56845655,DY1-19953113,DY1-59409152,DY1-14720192,DY2-69314659)	DELETION
Chr10	15711212	15711552	F	Chr10	15724487	15724833	R	26	(DY1-17313206,DY2-7653468,DY2-45828624,DY2-43690009,DY2-31382571,DY1-59383695,DY2-33066117,DY1-51401448,DY1-4571475,DY2-6009672,DY1-27454012,DY2-10025932,DY1-62768871,DY2-42178339,DY2-49241122,DY2-64597495,DY1-52076648,DY1-45963614,DY2-21884843,DY1-22653219,DY2-2977793,DY2-725608,DY2-18444765,DY2-57316509,DY1-25377320,DY2-32895428)	DELETION
Chr10	15769140	15769548	F	Chr10	15772543	15772979	R	83	(DY1-36451418,DY1-60764827,DY1-3229906,DY1-1668680,DY1-11479438,DY2-68175066,DY1-36349663,DY2-20377326,DY2-63449011,DY1-63643853,DY2-7543421,DY1-11965533,DY1-36005343,DY2-14567435,DY1-47864568,DY1-13580171,DY2-53831192,DY1-1525530,DY1-25921834,DY1-25924952,DY1-6784868,DY2-16203496,DY1-25402538,DY1-63838326,DY1-43924057,DY2-39891674,DY1-38087505,DY1-19829137,DY2-21179357,DY1-5084277,DY2-42809280,DY2-70685810,DY1-2656152,DY1-5515483,DY1-13992971,DY2-9713092,DY2-50118227,DY1-15261432,DY1-41015991,DY2-42920531,DY1-18903397,DY2-27819971,DY1-18402226,DY1-34983786,DY1-42328026,DY1-55651592,DY1-41240888,DY2-58436583,DY1-50282900,DY1-42674083,DY1-7223178,DY1-24683615,DY2-53847312,DY2-21117344,DY2-43216960,DY2-64663927,DY1-65546302,DY2-52822757,DY2-5396487,DY1-4702067,DY1-15837949,DY1-26950128,DY2-5470914,DY1-26851733,DY1-67522667,DY2-31047803,DY2-16301494,DY1-66605939,DY2-65736838,DY1-19766252,DY1-55870113,DY1-62931685,DY1-6931105,DY1-10931813,DY1-12331661,DY1-16974005,DY2-6225766,DY1-17189163,DY1-52221872,DY2-67364020,DY1-57414873,DY1-61015959,DY1-68031891)	DELETION
Chr10	16855422	16855833	F	Chr10	16860902	16861304	R	71	(DY2-25674959,DY2-4229602,DY1-16992995,DY2-55549824,DY2-17466645,DY2-29638238,DY2-11984135,DY1-16263771,DY1-44816624,DY1-1006781,DY1-59332451,DY1-2133079,DY1-4446478,DY1-32675384,DY2-12850042,DY2-48028100,DY1-41919611,DY2-29029831,DY1-46158327,DY1-69617812,DY1-36195799,DY1-8760963,DY2-26065747,DY1-16969449,DY2-196456,DY1-18261114,DY2-49211581,DY1-47698184,DY1-17730526,DY1-29573775,DY2-70067826,DY1-7457337,DY1-20568305,DY1-51223989,DY2-15409065,DY1-26924303,DY1-23948429,DY2-25701770,DY1-38130166,DY2-9186820,DY1-36739981,DY1-12606561,DY2-61408252,DY2-59181766,DY1-21006725,DY1-69182039,DY2-16022393,DY1-45591334,DY2-5990999,DY2-47446918,DY2-11994919,DY2-7998089,DY2-54545891,DY2-57048721,DY1-32063014,DY2-61846553,DY1-61899639,DY1-4819278,DY1-27077914,DY2-20882778,DY1-51402527,DY1-26093221,DY1-11621033,DY2-64899445,DY2-21794778,DY1-18925280,DY1-54442734,DY1-28077103,DY1-65888383,DY2-68675004,DY1-56848513)	DELETION
Chr10	16871757	16872166	F	Chr10	16884057	16884455	R	62	(DY1-10275428,DY2-56783573,DY1-9322658,DY1-55299261,DY2-19012706,DY1-17081367,DY1-2993670,DY1-47359397,DY1-2213138,DY2-36032925,DY1-38635975,DY1-67151842,DY1-54232005,DY2-64466257,DY2-66242394,DY1-19236422,DY1-59378403,DY1-52301711,DY1-67440053,DY1-8195966,DY2-59674229,DY1-11200374,DY2-58518821,DY1-6640077,DY2-1651912,DY1-63306555,DY1-55715973,DY2-25589744,DY2-32325463,DY1-56363627,DY1-14750599,DY1-34469748,DY1-61457216,DY2-19530748,DY1-22927609,DY1-29484421,DY1-37558947,DY1-34201169,DY2-47174449,DY2-62516068,DY1-43806976,DY1-26927061,DY1-68194547,DY1-34647427,DY2-20912928,DY1-19042287,DY1-36727106,DY2-31660227,DY1-12794662,DY1-593,DY1-2778427,DY1-31171618,DY1-14333378,DY2-60749433,DY1-63770494,DY1-35070984,DY2-51469379,DY1-66484951,DY2-40909778,DY1-49747903,DY2-6749043,DY1-34223852)	DELETION
Chr10	17054855	17055254	F	Chr10	17062974	17063386	R	82	(DY1-13270655,DY1-25860301,DY1-25899961,DY2-1058584,DY2-16210843,DY1-41736881,DY2-62419037,DY2-3766103,DY2-1611109,DY1-1912080,DY2-45824570,DY1-21631623,DY2-30453090,DY2-62470633,DY1-23887741,DY2-36734668,DY2-65855109,DY1-21216188,DY1-23867163,DY1-55014471,DY2-6757002,DY2-23879551,DY2-59531540,DY2-18089084,DY2-30906482,DY2-14877334,DY1-8313236,DY1-54387295,DY1-18994711,DY1-60083357,DY2-9096118,DY2-984473,DY2-20943690,DY2-27369640,DY2-41421218,DY1-53247445,DY1-3107046,DY1-34880273,DY1-56795601,DY1-8762811,DY1-34501265,DY2-50177052,DY1-45417848,DY2-2939909,DY2-26611603,DY2-8266658,DY1-6659481,DY2-48427818,DY2-63882276,DY1-35364376,DY1-57773367,DY2-3877234,DY1-37935199,DY1-25982883,DY1-42442184,DY2-8010241,DY2-15788529,DY2-38391988,DY2-63354066,DY2-52498880,DY1-6490484,DY1-5126364,DY1-51947870,DY2-44637310,DY2-48115704,DY2-24055328,DY1-25153933,DY1-2522075,DY2-31566078,DY2-17481082,DY2-68717008,DY1-57415885,DY2-52689843,DY1-58799982,DY2-43801579,DY2-11420369,DY1-13371459,DY1-36138619,DY2-25815750,DY1-35110124,DY1-12914652,DY1-60218084)	DELETION
Chr10	18621140	18621503	F	Chr10	18627912	18628306	R	39	(DY2-70017402,DY1-42886613,DY2-7025345,DY2-65450579,DY1-60857069,DY2-26590121,DY1-36075647,DY1-14656981,DY1-26456673,DY2-13257453,DY2-56791997,DY1-36366606,DY1-2734781,DY1-34937737,DY1-7521306,DY1-38510193,DY2-23703861,DY1-12416393,DY1-2358420,DY1-21654631,DY1-50547003,DY1-32296417,DY2-44232683,DY2-56671758,DY2-33860259,DY1-46225477,DY2-25507380,DY2-64104371,DY1-5602378,DY1-42272791,DY2-45711900,DY2-28543973,DY2-51478480,DY1-46191171,DY2-38076744,DY2-26095238,DY1-39279975,DY2-65266575,DY1-31137736)	DELETION
Chr10	19654682	19655031	F	Chr10	19661600	19661832	R	12	(DY2-54369866,DY1-20721080,DY1-51473380,DY1-41052606,DY2-8452137,DY2-21430726,DY2-41703935,DY2-64281606,DY1-14432720,DY2-56379462,DY1-43593881,DY2-11731394)	DELETION
Chr10	19699306	19699736	F	Chr10	19703313	19703743	R	50	(DY2-26519082,DY2-20810708,DY2-10948725,DY2-48527930,DY2-7438454,DY2-41838299,DY2-26169237,DY2-6702938,DY1-12372808,DY1-5202126,DY2-4956590,DY2-33876173,DY2-50414741,DY2-58756379,DY2-65642680,DY1-52574670,DY1-68258375,DY1-9307602,DY1-13543963,DY1-15002279,DY1-69568250,DY2-32753740,DY1-56224394,DY2-16354497,DY1-26248736,DY2-60153045,DY1-8270049,DY1-13600865,DY2-54524707,DY2-68537445,DY1-10590100,DY1-60382414,DY2-67272790,DY1-58940136,DY2-16803514,DY2-6720790,DY2-28479647,DY1-6452595,DY1-5625793,DY2-69466133,DY2-55923337,DY2-41098711,DY1-10285155,DY2-69641040,DY2-35942052,DY1-10917296,DY2-63241877,DY1-56023761,DY1-52962252,DY1-20607854)	DELETION
Chr10	19794518	19794939	F	Chr10	19800612	19801009	R	56	(DY1-22122833,DY2-51059250,DY2-28163965,DY2-8972130,DY1-41852443,DY1-7902573,DY2-50089501,DY2-2650453,DY2-7780161,DY2-7957893,DY1-39041757,DY2-61456773,DY2-21686091,DY1-33441118,DY1-29729585,DY1-47177549,DY2-2072908,DY1-60622080,DY2-36627171,DY2-36323888,DY2-61436329,DY1-49200938,DY1-48480339,DY2-3402597,DY2-45754040,DY2-34814544,DY2-65835336,DY2-8937705,DY2-7472254,DY2-50731031,DY2-27101016,DY1-37799430,DY2-20463683,DY1-52014549,DY1-9114415,DY2-44505208,DY1-19120914,DY2-29048566,DY2-971325,DY1-17279881,DY1-25393760,DY2-30748109,DY1-68588448,DY1-21908147,DY2-2528938,DY2-19631944,DY1-25444162,DY1-66544966,DY2-5582338,DY2-33958649,DY1-33202877,DY2-53222498,DY1-63874478,DY1-63189005,DY2-35921468,DY1-19224139)	DELETION
Chr10	19813880	19814290	F	Chr10	19822173	19822573	R	78	(DY2-39287171,DY1-18489254,DY1-35496703,DY2-49579296,DY2-41410658,DY1-15779727,DY2-61359461,DY2-25585753,DY2-53904701,DY1-16950986,DY2-31305008,DY2-56112127,DY1-25914274,DY2-43005169,DY1-35052387,DY1-42195950,DY2-13976193,DY2-38064388,DY2-4640673,DY2-7721141,DY1-4999298,DY2-55717686,DY2-48103792,DY2-69035816,DY1-6983125,DY2-54993998,DY2-28376035,DY1-65874321,DY2-38322119,DY1-15111206,DY1-42783904,DY2-27931188,DY1-29357394,DY1-43578123,DY2-24727882,DY1-60949787,DY1-69843414,DY1-57604550,DY1-69189265,DY2-41713684,DY1-8528498,DY1-57706766,DY1-62532001,DY2-33799354,DY2-41016820,DY1-24578225,DY2-42197602,DY2-3770173,DY2-64701273,DY1-65027820,DY2-23466477,DY2-1209326,DY2-66933787,DY2-1628364,DY2-46441396,DY2-48910190,DY2-60704179,DY1-38665250,DY1-10125139,DY2-2946062,DY2-51747944,DY2-23394319,DY2-61484942,DY1-37452980,DY1-27396097,DY2-39173749,DY1-24271416,DY2-16055666,DY1-58505829,DY2-63459192,DY2-70263398,DY1-66640807,DY2-17324627,DY2-33669261,DY2-17924991,DY2-60863940,DY2-43086485,DY2-59456825)	DELETION
Chr10	19866016	19866414	F	Chr10	19867092	19867488	R	78	(DY1-26452760,DY2-36620939,DY2-52427462,DY2-28075296,DY2-4058420,DY2-4031539,DY1-64224761,DY2-46265557,DY1-62500789,DY2-58326938,DY1-25016350,DY2-35639209,DY2-9123959,DY2-4825199,DY2-66152332,DY2-30420664,DY1-58348932,DY1-5775123,DY1-33985913,DY2-244641,DY2-64264817,DY1-38058031,DY1-66349371,DY1-68222011,DY1-22002911,DY2-65787563,DY1-53045539,DY1-19160790,DY2-599402,DY2-70465672,DY1-15566460,DY1-17934277,DY1-44526108,DY1-59929798,DY2-30359143,DY2-50200274,DY2-10621349,DY1-12111985,DY1-19626151,DY2-28550361,DY2-3105468,DY1-46190089,DY1-7713639,DY2-14914492,DY1-15958357,DY1-38828725,DY2-15112827,DY2-42898334,DY2-999194,DY2-15382963,DY1-21105135,DY2-10200026,DY1-36949374,DY2-36163770,DY1-56983124,DY1-12677219,DY2-43282691,DY1-55079900,DY1-57337291,DY2-3716383,DY1-36707354,DY1-10323588,DY2-47228687,DY2-36861595,DY1-34781969,DY1-19298312,DY2-14465784,DY1-1149430,DY2-29821829,DY1-43108574,DY1-39644764,DY1-67722043,DY1-50017238,DY2-24253612,DY2-53432965,DY2-6217513,DY1-15311858,DY1-8938955)	DELETION
Chr10	20008650	20009041	F	Chr10	20010038	20010464	R	133	(DY2-8816406,DY2-30844836,DY2-22352585,DY1-47169669,DY1-15359289,DY2-14725189,DY1-19594518,DY2-63350496,DY1-9819509,DY1-61099294,DY1-32161014,DY1-34757068,DY2-15971527,DY1-61066582,DY1-41626919,DY1-25473762,DY1-16939869,DY1-69250524,DY2-346904,DY2-37709209,DY1-27005742,DY1-47550856,DY2-64118369,DY1-12769630,DY1-36639235,DY1-46713357,DY2-40321947,DY2-60933555,DY1-6748059,DY1-51716752,DY1-23469281,DY2-44388343,DY2-50515642,DY1-23116555,DY1-45750289,DY2-55317179,DY2-35093148,DY1-40413939,DY2-53521513,DY2-25649790,DY2-32358037,DY2-17651862,DY2-41067437,DY1-39188800,DY1-18429274,DY1-21716802,DY2-31857503,DY1-49957421,DY1-15181944,DY1-66458224,DY1-16291577,DY2-19867731,DY2-21660180,DY1-2625551,DY2-12401763,DY2-461588,DY1-43431324,DY2-731525,DY2-21394696,DY1-16542150,DY1-62441919,DY1-1658549,DY2-51332073,DY2-11383226,DY2-20223995,DY1-65526819,DY2-33389762,DY2-40032153,DY2-57191694,DY1-22530695,DY1-39538971,DY2-31363142,DY1-48346380,DY2-64421881,DY2-7058529,DY1-30998993,DY2-36714833,DY2-54285824,DY2-38471974,DY2-65669859,DY2-47027052,DY2-48746677,DY2-26785714,DY1-29044743,DY1-10833328,DY1-46733457,DY2-34452886,DY2-35682083,DY1-50448268,DY2-30488304,DY1-43998916,DY1-33004587,DY2-68838105,DY2-31520203,DY1-35385903,DY1-41010758,DY2-18252852,DY2-27603352,DY1-11376144,DY1-27268330,DY1-22464849,DY2-67712076,DY2-4559047,DY1-36148554,DY1-54684763,DY2-35073145,DY2-25289046,DY2-62847035,DY1-67611808,DY2-781925,DY1-3622495,DY1-34387803,DY1-55813018,DY1-22168193,DY1-40265950,DY1-51274116,DY1-55014386,DY1-64707100,DY1-25216432,DY1-2602649,DY1-13628029,DY1-42963286,DY1-11018643,DY1-35004831,DY2-43633733,DY1-8934131,DY2-56097282,DY2-48098550,DY1-839155,DY1-49438882,DY2-49983682,DY2-51670138,DY2-46400557)	DELETION
Chr10	20013832	20014243	F	Chr10	20016644	20017057	R	66	(DY2-49340353,DY1-32748832,DY2-68162831,DY1-45048807,DY2-11186835,DY2-65315885,DY2-4461242,DY2-2010681,DY1-25611454,DY2-41832784,DY2-9568264,DY2-19115496,DY1-1140398,DY2-64042586,DY1-43278540,DY2-48014348,DY2-50710380,DY2-54846427,DY2-47602189,DY2-69242928,DY1-3435390,DY1-34205559,DY1-4218,DY1-59929832,DY2-42492735,DY1-30520647,DY2-2654204,DY2-6200032,DY2-33662096,DY1-44316504,DY2-13408899,DY2-54619584,DY1-18822283,DY1-1449260,DY1-49855305,DY1-68366184,DY2-43076072,DY1-52894495,DY1-18131403,DY1-2971734,DY2-28108056,DY1-42421561,DY1-4043784,DY2-125033,DY2-66721740,DY2-1729954,DY1-54329282,DY2-4956937,DY2-66484079,DY2-28542369,DY1-20382551,DY1-22922271,DY1-62442214,DY1-43417991,DY2-47005681,DY2-22372818,DY2-36449280,DY2-47216838,DY2-8606178,DY2-27281933,DY1-59519590,DY1-35456688,DY1-36398274,DY1-9567158,DY1-28809055,DY1-67983262)	DELETION
Chr10	20017565	20017824	F	Chr10	20021970	20022227	R	40	(DY1-22047083,DY1-34981547,DY2-14272606,DY2-19391110,DY2-45253054,DY1-17469358,DY1-31082571,DY2-65443007,DY1-18704211,DY2-9375413,DY2-22397818,DY2-14285812,DY1-46353630,DY2-166339,DY2-4724126,DY2-38490282,DY1-5858113,DY1-35104112,DY2-1816910,DY1-40415479,DY1-42798429,DY1-43740303,DY1-48212874,DY1-60591167,DY2-34397974,DY2-48407320,DY1-69053664,DY2-67379812,DY1-8053743,DY2-23854362,DY2-51831823,DY2-46540588,DY2-28901737,DY2-41880791,DY1-24370759,DY1-40565550,DY1-14586837,DY2-53971923,DY1-15679158,DY2-87525)	DELETION
Chr10	21117776	21118169	F	Chr10	21122908	21123302	R	72	(DY1-45844511,DY1-37372207,DY1-66983830,DY1-66649508,DY2-45770629,DY2-41320946,DY2-60696450,DY2-25671886,DY2-61639273,DY1-10157583,DY1-10367502,DY2-18212307,DY1-66077186,DY2-10542468,DY2-35868487,DY1-37825881,DY1-70077652,DY2-31179566,DY1-43016704,DY1-49425945,DY2-60941230,DY1-54209630,DY2-194605,DY1-15441736,DY1-65992593,DY1-64006323,DY2-53648815,DY1-31065188,DY2-57954766,DY2-31348340,DY2-40137209,DY1-58183671,DY1-25895390,DY1-8333980,DY2-11136384,DY1-24402699,DY2-20278760,DY1-51359268,DY1-1238878,DY1-69363068,DY1-46972220,DY1-26692568,DY2-56349883,DY2-61402911,DY1-53572323,DY2-4471747,DY2-48929279,DY2-6432924,DY1-32729306,DY1-40715143,DY2-19954830,DY2-27955583,DY2-42970849,DY1-57776772,DY1-5526505,DY2-19180896,DY1-17462897,DY2-39910665,DY1-50614716,DY1-21531622,DY1-47635644,DY2-7344954,DY2-9969434,DY2-43150586,DY1-57443953,DY1-69466050,DY2-33166451,DY1-31621660,DY1-14607618,DY2-27253130,DY1-52972672,DY1-60329253)	DELETION
Chr10	21792458	21792889	F	Chr10	21793777	21794176	R	104	(DY2-60221017,DY2-23513552,DY1-63837289,DY2-47566165,DY2-16399959,DY1-66925950,DY2-66532219,DY2-50415694,DY1-68902065,DY1-28784690,DY2-7015494,DY2-43721805,DY2-68827977,DY1-51113089,DY1-43050638,DY2-36593325,DY1-44259390,DY2-67150169,DY1-30899472,DY1-31232209,DY1-59188462,DY2-26119268,DY1-62362611,DY1-57348683,DY1-5935249,DY1-54273891,DY2-50186142,DY1-51820126,DY1-28328445,DY2-57580044,DY1-21274891,DY1-22686872,DY2-50149984,DY1-36319292,DY2-62789809,DY1-12546337,DY2-28032211,DY1-64726117,DY1-47401290,DY2-50587837,DY2-58991672,DY2-33270691,DY2-47776007,DY1-9755521,DY1-25024238,DY1-7608967,DY2-59417107,DY2-11202829,DY2-28536136,DY1-15442464,DY1-56538068,DY1-15497084,DY1-14587995,DY2-10064077,DY2-15132550,DY1-12205939,DY1-51308152,DY2-5217492,DY1-63446967,DY1-41607233,DY2-69685723,DY2-67051563,DY2-70570836,DY1-24838982,DY1-44974523,DY2-27449317,DY1-72956,DY1-35202173,DY2-52706395,DY1-9719271,DY1-65456843,DY2-3679087,DY2-48953250,DY1-18097314,DY1-54401873,DY1-60533588,DY2-19990118,DY2-62084636,DY2-10960658,DY1-11944164,DY1-43840322,DY1-65867074,DY1-59928407,DY2-2792840,DY1-25512424,DY1-51966154,DY2-16559946,DY2-14876073,DY2-66601737,DY1-3009382,DY2-45217405,DY1-26515062,DY2-38712052,DY1-42267126,DY2-39114308,DY1-2050368,DY1-65419670,DY2-60724446,DY2-7708838,DY2-68336207,DY2-7834752,DY1-47974111,DY1-5563470,DY2-10815876)	DELETION
Chr10	22068219	22068624	F	Chr10	22069729	22070133	R	73	(DY1-11366780,DY2-39463019,DY1-29334676,DY1-45284298,DY1-18756497,DY1-33320002,DY2-61802340,DY1-22343087,DY1-55604402,DY2-59239490,DY2-9307207,DY1-63763289,DY2-4660853,DY1-31154946,DY1-40588514,DY2-8735574,DY1-3506546,DY1-16429294,DY2-16856368,DY1-33101343,DY2-3093165,DY2-45031829,DY2-65718398,DY2-40910543,DY2-40181045,DY2-49656358,DY2-68748440,DY1-24113672,DY1-11321130,DY2-20514002,DY2-32422922,DY2-60958843,DY2-30982712,DY2-54922473,DY1-25961116,DY1-63146939,DY1-36360784,DY2-19018320,DY1-43997623,DY1-15735607,DY1-51727359,DY1-5386725,DY1-8168603,DY1-13321843,DY1-18199869,DY2-58843972,DY2-27366231,DY1-37769727,DY2-66252013,DY1-65530780,DY2-68155214,DY1-65200370,DY1-29856181,DY2-49727539,DY2-51106252,DY1-32352571,DY2-60507553,DY2-49286218,DY2-8714582,DY1-15302596,DY1-46110582,DY2-51804032,DY2-44137557,DY2-65052220,DY2-61754588,DY2-34049907,DY1-24872053,DY1-50262682,DY1-22957238,DY2-67751001,DY2-6656481,DY2-65198291,DY2-38142507)	DELETION
Chr10	22300074	22300482	F	Chr10	22306179	22306566	R	124	(DY1-463145,DY1-59986805,DY2-61049827,DY2-32474444,DY2-68956438,DY1-31935184,DY1-24481672,DY2-18185984,DY1-32595045,DY2-25346163,DY2-50456441,DY1-2506169,DY1-17061894,DY2-32586268,DY1-39198446,DY1-59768532,DY2-17642921,DY2-35517545,DY1-4700073,DY1-61614927,DY2-65001265,DY2-26120311,DY1-26563480,DY1-49419729,DY2-66761039,DY1-8191290,DY1-16758577,DY1-19388141,DY2-58893616,DY2-59890252,DY1-50530628,DY1-40342741,DY2-54699421,DY2-21736673,DY1-1671619,DY1-64767180,DY2-54572809,DY2-7194779,DY2-46743403,DY1-66984635,DY2-18937255,DY2-42984647,DY1-41173865,DY2-49925454,DY1-36864879,DY2-60316955,DY2-61714104,DY2-61714137,DY2-63651663,DY1-8188746,DY2-9682334,DY1-65176143,DY1-6231733,DY1-55322286,DY2-22327927,DY1-40401839,DY2-51810373,DY2-28273513,DY2-33363169,DY2-27353858,DY2-61431312,DY2-61608701,DY1-29955168,DY2-6654211,DY1-2854525,DY1-64998042,DY2-11120620,DY2-38000542,DY2-5196351,DY2-50880820,DY1-8020580,DY2-37316450,DY2-69084354,DY1-24900843,DY2-42228779,DY2-31134989,DY2-42880573,DY1-40405157,DY1-22360702,DY1-6120209,DY2-67185783,DY1-16738998,DY1-43386970,DY1-49412535,DY1-69429273,DY1-17308525,DY2-24161778,DY1-57006688,DY2-18872377,DY2-54866068,DY2-68595797,DY1-23447332,DY1-61722804,DY1-48004060,DY2-51187904,DY1-50416114,DY2-2697236,DY1-35627496,DY2-2482335,DY2-64049576,DY1-28555082,DY2-15896170,DY1-57290642,DY1-56219603,DY1-16514205,DY2-29241801,DY1-8920094,DY1-8488851,DY2-68864400,DY2-47941890,DY2-65283027,DY1-37133517,DY2-33245412,DY2-63555678,DY1-56700982,DY2-25764981,DY1-20880976,DY1-32041654,DY2-58170253,DY2-16488992,DY2-3226434,DY2-6783137,DY1-31903161,DY2-63389226)	DELETION
Chr10	22624628	22625037	F	Chr10	22627346	22627759	R	27	(DY2-30435067,DY1-27907049,DY2-67041341,DY1-53117725,DY1-60385284,DY1-8318327,DY1-37696197,DY1-21037469,DY2-28273133,DY1-9863129,DY2-14123579,DY1-21541254,DY2-63126471,DY2-35904228,DY2-20379217,DY2-51400625,DY1-60048271,DY1-23883333,DY1-18798813,DY2-55512635,DY1-41895653,DY2-64523870,DY1-7984752,DY1-63313461,DY1-31377210,DY1-59172504,DY2-40143279)	DELETION
Chr10	22659236	22659640	F	Chr10	22663500	22663922	R	85	(DY1-26859546,DY2-9234119,DY2-41373431,DY1-49494968,DY1-49707033,DY1-65704544,DY2-12285404,DY2-30507513,DY2-50230582,DY2-59589246,DY2-40422345,DY2-43224876,DY2-1031673,DY1-13328319,DY1-53043743,DY1-15803450,DY1-63975710,DY2-1509993,DY2-25870254,DY1-13237005,DY1-29498907,DY2-42690086,DY2-60395792,DY2-669565,DY2-55527055,DY1-10198748,DY1-14554345,DY2-50245940,DY2-28454745,DY1-68949012,DY1-15849673,DY1-37248082,DY1-24031278,DY2-59299718,DY1-54810452,DY1-17985782,DY1-6124032,DY1-2677234,DY2-40792294,DY1-45786502,DY2-25995217,DY2-5320010,DY2-69362199,DY2-46172014,DY1-14636952,DY1-49659921,DY1-52724935,DY2-30386716,DY2-67426873,DY1-43217255,DY1-1160538,DY2-14946367,DY2-42799842,DY2-6478380,DY2-8052424,DY2-2819167,DY1-36206655,DY1-59972579,DY2-12034366,DY1-48703453,DY1-27617116,DY2-25522811,DY2-36616051,DY2-48846948,DY2-1667799,DY2-18157417,DY2-63898367,DY2-6531353,DY1-55746013,DY1-21097576,DY2-34936393,DY2-26882817,DY2-8896171,DY1-35455468,DY2-56351925,DY1-19497442,DY2-65029243,DY2-24465236,DY2-33880756,DY2-548798,DY1-20789963,DY1-41249351,DY2-20904670,DY1-22898000,DY2-8364108)	DELETION
Chr10	22815761	22816097	F	Chr10	22817245	22817576	R	53	(DY1-24079022,DY2-22614171,DY1-59762954,DY2-46291139,DY1-31197964,DY1-67181585,DY2-30119817,DY2-6865151,DY2-43791189,DY2-45060783,DY1-65761895,DY2-3997037,DY2-9891285,DY2-364404,DY2-35693435,DY1-15592836,DY1-16596588,DY1-27292760,DY2-26167878,DY2-62524470,DY1-9796641,DY1-4700102,DY1-19257712,DY1-39132416,DY2-41255236,DY1-40573863,DY1-50929163,DY2-708068,DY2-38137262,DY2-25591632,DY1-17615692,DY2-54437867,DY1-66124922,DY2-58333832,DY2-15663856,DY1-46598012,DY2-17376669,DY1-24334148,DY1-52206807,DY1-66230393,DY1-913774,DY2-45909387,DY1-16333504,DY1-1799372,DY2-18230339,DY1-34619094,DY2-19859161,DY2-24793136,DY2-46659577,DY1-37613810,DY1-21729135,DY2-78791,DY1-18969933)	DELETION
Chr10	22955944	22956249	F	Chr10	22964150	22964470	R	81	(DY1-10449342,DY1-51033573,DY1-18028612,DY1-1064541,DY1-49132404,DY1-59337493,DY2-44657411,DY1-26248383,DY2-44713991,DY1-29996438,DY2-37327535,DY1-47141031,DY1-58890127,DY2-8464974,DY1-9127296,DY1-24271269,DY2-16423369,DY1-36063289,DY1-32215763,DY1-17144440,DY1-45185731,DY1-26178503,DY2-27014694,DY2-14381020,DY1-34383801,DY1-5257359,DY2-25614301,DY2-66426549,DY1-26978663,DY1-28348566,DY2-5535653,DY2-16687187,DY2-52700565,DY1-5469389,DY2-25190924,DY2-64433588,DY2-21649387,DY2-66614473,DY1-15583844,DY1-48204432,DY2-9148410,DY1-49189645,DY1-58994860,DY1-4163030,DY2-39819239,DY2-56660507,DY2-17730291,DY1-13543032,DY1-51006893,DY2-7857460,DY2-297970,DY2-56410285,DY1-20544551,DY2-30930566,DY2-20575198,DY2-5552209,DY1-6788402,DY1-13871856,DY1-65024667,DY1-46130584,DY2-28005742,DY1-4060553,DY1-39897539,DY1-10725082,DY2-45880927,DY2-70415893,DY1-70101998,DY2-54924874,DY1-9830231,DY2-47919825,DY1-9818963,DY1-56109254,DY1-47098224,DY1-15672568,DY1-20922018,DY1-25282235,DY2-51083548,DY1-28035407,DY1-3257631,DY1-12263371,DY1-7087289)	DELETION
Chr10	23130919	23131239	F	Chr10	23139033	23139362	R	12	(DY2-53761276,DY2-54637434,DY2-14745464,DY1-64704086,DY2-17211707,DY2-44856024,DY1-31355895,DY2-34984891,DY1-44428587,DY2-12305522,DY2-52853542,DY2-67198031)	DELETION
Chr10	23139206	23139590	F	Chr10	23140460	23140826	R	29	(DY2-63875494,DY2-65542421,DY1-31344689,DY1-17011982,DY1-69703685,DY2-42437379,DY1-60525895,DY1-370578,DY1-66411875,DY2-18329276,DY1-6562105,DY2-59902041,DY2-3175567,DY1-8466125,DY2-22898655,DY1-26188795,DY2-9858302,DY2-21824133,DY1-27838454,DY1-987726,DY1-64298518,DY2-65725939,DY1-12360162,DY1-53480580,DY2-52284192,DY1-51280281,DY2-14136050,DY1-19760680,DY1-22124065)	DELETION
Chr10	23140478	23140825	F	Chr10	23144347	23144739	R	96	(DY1-14049802,DY1-6763783,DY1-63635030,DY1-30543542,DY2-3651551,DY1-59275257,DY1-40873969,DY1-68903016,DY1-61701819,DY2-25919685,DY1-65641266,DY1-1562057,DY1-59641691,DY1-2361839,DY2-32139149,DY2-70159668,DY1-60067013,DY2-2331050,DY1-66890230,DY2-51355656,DY1-36196343,DY2-3711666,DY2-55377860,DY2-24162871,DY1-57912384,DY1-37122446,DY2-664816,DY1-10047087,DY2-57132727,DY2-10280982,DY2-64572883,DY2-47529908,DY1-10142738,DY1-27316663,DY1-6012413,DY1-7477754,DY1-63929493,DY2-14150667,DY2-42091,DY1-11586531,DY2-48942046,DY2-12562393,DY1-5821696,DY2-18616346,DY2-13557068,DY1-66212789,DY2-11535538,DY1-36024093,DY1-50330109,DY1-62112871,DY2-5164597,DY2-65918281,DY1-3657197,DY1-36507639,DY2-32443493,DY1-8573513,DY1-47573874,DY1-61238564,DY1-54208975,DY1-52103778,DY1-55440110,DY2-4098760,DY1-11780505,DY1-61339683,DY1-23403430,DY2-26160203,DY1-24753851,DY2-12440487,DY2-57121449,DY2-44263044,DY1-47936189,DY2-36024825,DY2-56495605,DY2-47387349,DY1-4629161,DY1-1624853,DY1-63536071,DY2-28195954,DY2-37769384,DY2-4548228,DY1-38266662,DY1-62493029,DY2-51334645,DY1-68871176,DY2-55349137,DY1-53240220,DY1-18285788,DY2-24852257,DY2-57179854,DY2-42899703,DY2-11822514,DY1-2610627,DY1-37151020,DY2-13827527,DY1-25671975,DY2-68455687)	DELETION
Chr10	23161841	23162261	F	Chr10	23168253	23168656	R	80	(DY2-21022094,DY2-29419608,DY1-66916025,DY2-28214087,DY1-25291735,DY1-17316153,DY2-70537613,DY1-37007487,DY1-16272375,DY2-31751888,DY2-21099143,DY2-23618308,DY2-48062637,DY2-40046983,DY1-38964769,DY2-59310723,DY1-4217489,DY1-63071802,DY2-13898062,DY2-17752374,DY1-53539375,DY1-56649515,DY1-16733028,DY1-3422058,DY2-60617243,DY1-50300887,DY2-27628301,DY1-48408658,DY1-32530971,DY2-29257503,DY2-23596574,DY1-50119373,DY2-23703453,DY1-31222671,DY2-31553404,DY1-28898563,DY2-27656770,DY1-13434112,DY1-23868148,DY2-25390323,DY1-23499442,DY2-57845049,DY2-10728001,DY2-40894953,DY2-68264216,DY2-63535630,DY1-8706345,DY2-60236061,DY1-66215596,DY1-37703768,DY1-58754704,DY2-15146658,DY2-53104639,DY1-20373340,DY1-18819372,DY2-54174462,DY2-23138617,DY2-41058532,DY2-68179060,DY1-13410436,DY2-64119331,DY1-22252752,DY1-32858149,DY2-49552472,DY2-42366805,DY1-19631956,DY2-8911812,DY1-68884209,DY1-68074659,DY2-65013496,DY1-39253249,DY1-38343912,DY1-40118650,DY1-15644132,DY2-59773029,DY1-3349303,DY1-7732459,DY1-59039707,DY2-40261189,DY1-6567119)	DELETION
Chr10	23175956	23176133	F	Chr10	23180108	23180295	R	9	(DY2-54214356,DY1-44508833,DY1-47424231,DY1-70299823,DY1-14201218,DY2-844970,DY1-7303070,DY1-24695589,DY2-68527695)	DELETION
Chr11	203997	204441	F	Chr11	209816	210215	R	82	(DY1-65252476,DY1-25053660,DY2-527670,DY2-41097136,DY1-15850014,DY1-29405517,DY1-70461962,DY1-61802941,DY2-5424526,DY2-51699892,DY2-8595916,DY1-45096351,DY1-24903069,DY1-1072311,DY2-48567802,DY1-70079033,DY2-51920915,DY1-30888536,DY1-15976010,DY2-58192542,DY1-37008021,DY1-46942020,DY1-69284035,DY1-49119380,DY1-17219110,DY1-4769889,DY2-68348361,DY2-39930946,DY1-32654350,DY2-15004962,DY1-49382599,DY1-68283553,DY2-51715157,DY2-55056986,DY2-58924437,DY2-18878692,DY2-55627533,DY2-34727948,DY2-29252160,DY2-47213968,DY2-51964342,DY2-844042,DY2-39747258,DY2-57563471,DY2-41799969,DY1-25237882,DY1-47939311,DY1-62813300,DY2-69508140,DY1-62399782,DY2-31741009,DY2-69213126,DY1-9129583,DY1-54460782,DY2-53421478,DY2-30691328,DY1-64637298,DY2-23703195,DY2-21492303,DY2-69734513,DY2-29304951,DY1-46325262,DY2-700818,DY2-65101597,DY1-59509058,DY1-28812339,DY1-32117259,DY2-13764385,DY1-68120314,DY1-63224560,DY1-55471153,DY1-12571921,DY1-56682130,DY2-62252536,DY1-8331259,DY2-51825109,DY2-9801099,DY2-32723669,DY2-70383967,DY1-51703598,DY1-25889249,DY1-10392804)	DELETION
Chr11	267330	267434	F	Chr11	27309113	27309220	F	5	(DY1-58549443,DY2-19336221,DY2-54978127,DY1-26826545,DY2-27282873)	INVERSION
Chr11	815729	816082	F	Chr11	821023	821404	R	72	(DY1-11134693,DY1-38483594,DY1-47653895,DY1-17729082,DY1-56975953,DY2-40992888,DY1-44694017,DY1-51730441,DY2-2806304,DY2-30616481,DY2-32196301,DY1-70149898,DY1-44774031,DY1-65444494,DY2-8632663,DY1-14420640,DY2-11176983,DY2-41482606,DY2-27893111,DY2-8878407,DY2-50746706,DY2-43305040,DY1-52595567,DY2-2482569,DY2-31492575,DY2-48574335,DY2-67451481,DY2-25191789,DY1-52933623,DY2-69308943,DY1-48335095,DY2-16019501,DY2-7839934,DY1-713513,DY1-61248094,DY1-28631098,DY1-33683215,DY1-64929923,DY2-27926173,DY1-48663049,DY1-38969605,DY2-11174271,DY1-32323033,DY1-36351553,DY1-50553823,DY1-38049014,DY1-34456641,DY1-43151430,DY2-20581170,DY2-65780807,DY2-26260579,DY1-53182213,DY2-17399957,DY1-26461565,DY2-31312908,DY1-45586851,DY1-44030739,DY1-57330951,DY2-26806512,DY1-48870580,DY2-28769723,DY1-42938959,DY2-18801316,DY2-26892674,DY2-22748818,DY2-41998948,DY1-22204341,DY1-25795100,DY1-17972278,DY1-55133042,DY2-25339455,DY1-26915789)	DELETION
Chr11	1053969	1054392	F	Chr11	1060839	1061239	R	98	(DY1-12380724,DY1-52808006,DY1-49915460,DY1-37789229,DY2-70284675,DY2-64627160,DY1-37604924,DY2-5824029,DY1-48868450,DY2-50341341,DY1-45390952,DY1-58251033,DY2-48476963,DY1-28751316,DY1-40492486,DY2-58294776,DY1-12826949,DY1-14258428,DY1-16237390,DY2-47417238,DY1-33955266,DY2-34678000,DY2-27229300,DY2-27133503,DY2-254537,DY1-67160839,DY2-36837897,DY2-8342031,DY2-51845045,DY1-7401998,DY2-11690370,DY1-55520505,DY1-25319463,DY1-69863801,DY2-62759297,DY1-12114002,DY2-24196432,DY2-14500930,DY2-9623167,DY1-1414499,DY2-3913330,DY2-64949800,DY1-58383930,DY1-58183210,DY2-1292959,DY2-33403680,DY2-32899257,DY2-13210362,DY2-45129954,DY1-10104940,DY1-11067559,DY1-13541952,DY2-51197345,DY1-69765280,DY2-3109927,DY1-38481853,DY2-62386179,DY1-68426781,DY1-27246303,DY1-10293700,DY1-68609585,DY1-63346454,DY1-21062812,DY1-40546497,DY2-41048469,DY1-12459337,DY1-22801783,DY2-59784766,DY2-59343569,DY1-21028555,DY1-29014484,DY1-24398325,DY1-42205250,DY2-30643460,DY2-55444925,DY2-52488647,DY2-68779111,DY1-37162113,DY1-17715251,DY1-65278379,DY1-16131742,DY1-2039214,DY2-47689953,DY1-39613690,DY1-63248250,DY1-58513202,DY1-16190729,DY2-36138708,DY2-48015281,DY1-3714243,DY1-50583812,DY1-39720162,DY1-10751811,DY2-33600004,DY1-64700944,DY2-10477082,DY2-4922216,DY2-37681021)	DELETION
Chr11	1589072	1589407	F	Chr11	1597952	1598279	R	58	(DY2-7645555,DY1-2716345,DY2-13915049,DY1-60453646,DY2-45236244,DY2-46287572,DY1-5744275,DY1-25687923,DY2-32836332,DY1-54357433,DY2-15219331,DY2-926770,DY2-68846440,DY1-3598626,DY2-16521110,DY2-13846352,DY1-17177827,DY2-25831934,DY2-54855374,DY1-47737353,DY2-21812846,DY2-20451226,DY1-7362419,DY1-36536606,DY2-61488375,DY1-59381940,DY1-25277401,DY1-36207281,DY1-3047487,DY2-18036515,DY2-34300073,DY1-11358695,DY1-26031655,DY1-735740,DY2-21069140,DY2-28188898,DY2-47989293,DY1-56069456,DY2-22711055,DY1-64474294,DY1-43875754,DY1-49547170,DY2-50634485,DY2-54723284,DY2-38125574,DY2-36936334,DY2-32335400,DY2-66482469,DY1-21968101,DY1-29955803,DY1-57087701,DY2-28635407,DY1-16233249,DY2-51512433,DY1-45895317,DY2-5729808,DY1-27669035,DY2-15337082)	DELETION
Chr11	1598313	1598719	F	Chr11	1601442	1601850	R	89	(DY1-49794905,DY1-35785516,DY2-59897253,DY1-23259074,DY2-45548185,DY2-59623624,DY2-43741605,DY2-27404691,DY2-44947911,DY2-63929431,DY1-55417185,DY1-70297046,DY1-20734511,DY1-57165500,DY2-15476050,DY2-42193970,DY1-25707098,DY2-16301930,DY2-50961638,DY2-51563623,DY2-19627370,DY1-36689428,DY1-10800944,DY2-27840674,DY2-59159846,DY1-12897446,DY2-55485444,DY2-26993228,DY1-60853450,DY1-8574749,DY1-15172892,DY1-41735210,DY2-67541298,DY2-43739302,DY1-1930648,DY2-38408454,DY2-18106395,DY2-18642266,DY1-20454011,DY2-47670581,DY1-34054665,DY1-35534213,DY1-42093292,DY2-45600217,DY1-54428618,DY2-18065694,DY1-12800968,DY2-51943975,DY2-48073244,DY1-16207835,DY2-70033825,DY2-59780978,DY2-17382646,DY1-2046664,DY1-25615994,DY1-62465159,DY2-19890663,DY1-57099710,DY1-8803169,DY1-8103667,DY1-8430045,DY2-33005990,DY1-42727918,DY2-45615209,DY1-68082033,DY2-17269624,DY2-1815133,DY1-50516040,DY1-29736293,DY2-33499091,DY1-4931933,DY1-66691410,DY2-3748727,DY1-55794400,DY1-6160663,DY2-35046162,DY1-11392670,DY2-9107251,DY1-5939067,DY2-33895524,DY2-28649956,DY2-32610899,DY2-54813672,DY2-42017370,DY1-52226507,DY1-14128100,DY2-5879345,DY2-19473273,DY1-47276333)	DELETION
Chr11	1972580	1972972	F	Chr11	1982550	1982942	R	74	(DY2-57135437,DY2-60776354,DY1-65580534,DY2-28403781,DY1-47242027,DY2-39433308,DY2-25290525,DY2-28879997,DY1-5608275,DY2-16833548,DY2-5817756,DY2-17626643,DY2-47307431,DY2-68712684,DY2-61234960,DY1-4298718,DY1-34526960,DY2-18064795,DY1-2686753,DY1-49340748,DY2-15683003,DY1-3469304,DY2-7913494,DY2-6311701,DY2-38998925,DY1-17455940,DY1-10750149,DY1-25476128,DY1-3950633,DY2-11051311,DY2-68680521,DY1-41008238,DY1-15948218,DY1-10469375,DY2-23375681,DY1-7492426,DY2-34853902,DY1-18126193,DY2-34298014,DY2-35906066,DY1-3201961,DY1-261545,DY2-46557044,DY1-13344691,DY1-15923261,DY2-16075567,DY1-21768041,DY2-57905461,DY1-3246698,DY1-18854102,DY1-27730967,DY2-14585708,DY2-11821576,DY2-27019856,DY1-2683098,DY1-45440313,DY1-40064373,DY2-46414454,DY2-23783826,DY1-44789575,DY1-3293626,DY1-12206518,DY1-57628323,DY2-37165469,DY1-20821894,DY2-20117488,DY1-44822076,DY2-53086827,DY2-33580429,DY1-37106488,DY2-58244307,DY1-42465030,DY2-60747912,DY1-35514416)	DELETION
Chr11	2179190	2179596	F	Chr11	2183342	2183738	R	71	(DY2-35809842,DY2-55815754,DY2-2881929,DY2-54043773,DY2-3121266,DY1-60382001,DY1-29448508,DY1-14934305,DY2-58234285,DY2-31734057,DY2-43760895,DY1-25769162,DY1-35090776,DY2-18599909,DY2-65040297,DY2-12550217,DY2-24181004,DY1-34648945,DY1-12814233,DY2-34355699,DY2-42473363,DY1-50809069,DY1-33638684,DY2-38488533,DY2-54177303,DY2-9977124,DY1-66655924,DY2-12337135,DY2-32261156,DY2-1964382,DY2-11268285,DY2-52306230,DY1-14643614,DY1-43725205,DY2-6990312,DY1-6945066,DY1-52962273,DY2-31546151,DY2-49379445,DY2-48276826,DY1-19657803,DY2-59148343,DY1-18982053,DY1-28827459,DY1-42630230,DY1-53245764,DY2-3472114,DY2-40034751,DY1-46177726,DY2-10729929,DY1-39948097,DY2-24862232,DY2-36590917,DY2-10683502,DY1-67455895,DY2-43949038,DY1-64885637,DY2-32611139,DY1-8646965,DY1-63021443,DY2-50722441,DY1-561723,DY2-32289059,DY2-40108376,DY2-245663,DY1-6966727,DY1-13442469,DY1-21366993,DY1-20824021,DY2-5375514,DY2-8753887)	DELETION
Chr11	2200121	2200529	F	Chr11	2204172	2204571	R	88	(DY1-61374958,DY2-45155034,DY2-66342502,DY2-47636900,DY1-44960800,DY2-66486063,DY2-57590290,DY2-12787099,DY2-61234496,DY1-12955253,DY1-5261724,DY2-61621753,DY1-11546466,DY2-16785425,DY1-23169950,DY1-47292765,DY2-11745409,DY2-20798979,DY1-5626245,DY1-24683644,DY1-49148961,DY2-49419066,DY1-5390478,DY1-8385074,DY2-53906530,DY2-22312325,DY1-27373357,DY2-53785634,DY1-67433633,DY2-10396720,DY2-12873346,DY1-53357877,DY1-5224924,DY1-17849125,DY1-21245582,DY2-2409357,DY2-69057804,DY2-21727860,DY2-45296895,DY2-4511366,DY2-58152155,DY1-34173129,DY1-24415707,DY1-66467397,DY1-25434303,DY1-55154397,DY2-17567282,DY2-3663744,DY2-52277990,DY2-67295676,DY1-59573419,DY2-29182845,DY2-30067353,DY1-16755624,DY2-9723951,DY2-41073790,DY1-39509109,DY1-68201017,DY2-34217150,DY1-29895776,DY2-55514618,DY2-4248377,DY2-39096046,DY2-49734362,DY1-47050135,DY2-32373465,DY1-34308641,DY2-12317611,DY2-70203814,DY1-815620,DY1-14209039,DY1-21368941,DY2-47439015,DY2-13373406,DY1-12930833,DY1-53329366,DY1-40911141,DY2-58142532,DY2-50631808,DY2-32972350,DY1-32051823,DY2-70246081,DY1-49870174,DY1-39144380,DY2-38671678,DY1-48218245,DY2-7017040,DY1-31909321)	DELETION
Chr11	2990026	2990145	F	Chr11	3010610	3010728	R	6	(DY2-27464109,DY2-34651727,DY1-63762565,DY1-4711288,DY1-22533507,DY2-28771599)	DELETION
Chr11	3214482	3214831	F	Chr11	3216112	3216473	R	56	(DY2-6508374,DY1-67783801,DY2-37185746,DY1-47002095,DY1-43037038,DY2-31201961,DY2-21150039,DY2-64029260,DY2-4783927,DY2-36287148,DY1-3668784,DY2-27064391,DY1-62974995,DY2-69751910,DY1-69945402,DY2-10438528,DY2-60838484,DY1-15118683,DY2-62217158,DY2-57153301,DY2-29044482,DY1-55470735,DY2-45516517,DY1-43370162,DY1-15177690,DY1-11588847,DY2-45154491,DY2-18227959,DY1-5265953,DY1-15589605,DY1-50819015,DY1-6220271,DY2-70669907,DY2-60142539,DY2-69942788,DY1-57766557,DY2-24372790,DY2-2817359,DY1-32192954,DY1-38478591,DY2-43116800,DY2-40212543,DY2-42006202,DY2-47462281,DY2-47549440,DY1-3978206,DY1-41260849,DY2-30774376,DY1-42921563,DY2-1707695,DY2-6074866,DY1-41788254,DY1-33080274,DY2-66379233,DY2-67894976,DY2-15907846)	DELETION
Chr11	3222390	3222733	F	Chr11	3230066	3230417	R	65	(DY2-21039390,DY2-65524408,DY1-42393556,DY1-66375144,DY2-50181245,DY2-212197,DY2-34494194,DY1-33280137,DY1-42028099,DY2-29594596,DY1-45331116,DY1-22443117,DY1-9126998,DY2-15102987,DY2-39676186,DY2-42062004,DY1-28014530,DY1-6081523,DY1-51110210,DY1-28738597,DY1-69366774,DY2-16243142,DY2-70263053,DY2-6013263,DY2-26003582,DY2-32428908,DY1-9498168,DY1-21869717,DY1-56807704,DY2-57959401,DY2-60345221,DY2-23943087,DY1-49337219,DY1-10322183,DY1-61851922,DY2-45300111,DY1-61736205,DY2-67307363,DY2-33490794,DY1-3120060,DY1-30032061,DY1-4118203,DY2-22389754,DY1-24909969,DY2-48470983,DY1-34862754,DY1-52499870,DY1-21166724,DY1-36988687,DY1-23154856,DY2-19159298,DY1-4362611,DY2-36307315,DY2-16113857,DY2-70461826,DY1-24192655,DY1-18536641,DY1-69448500,DY1-54085357,DY1-69346776,DY1-30934316,DY2-7168734,DY1-35129040,DY2-56148097,DY2-25332466)	DELETION
Chr11	3515176	3515581	F	Chr11	3516138	3516522	R	81	(DY1-1939823,DY1-58604179,DY2-49468864,DY2-16184594,DY2-62202664,DY1-39761418,DY2-18513472,DY1-207111,DY1-25535303,DY1-52624410,DY2-36253085,DY1-33903485,DY2-14554897,DY2-5290460,DY1-58096181,DY1-28502418,DY1-37432650,DY1-43366173,DY1-37432648,DY2-24714913,DY2-30603976,DY2-59453875,DY2-43416194,DY2-63812295,DY2-35136510,DY2-26182113,DY1-26828464,DY1-21520470,DY1-49837468,DY1-53787397,DY1-57332121,DY1-29787318,DY2-13202328,DY2-22328240,DY2-30271900,DY2-41120508,DY2-26405942,DY1-43565889,DY1-48835598,DY2-63888731,DY2-51790923,DY1-4525038,DY1-45709964,DY2-55631997,DY1-27703276,DY1-31004811,DY2-945209,DY2-38381933,DY1-35724128,DY2-27294792,DY2-26445920,DY1-48516307,DY2-60857848,DY1-51553455,DY2-346494,DY2-34994446,DY1-65939119,DY2-56835341,DY2-30923790,DY1-59383589,DY2-67910437,DY1-12850243,DY2-70393373,DY1-23400244,DY1-70038363,DY2-62230194,DY2-56379416,DY1-41308077,DY2-40136984,DY1-5057570,DY2-57931540,DY2-57931594,DY1-17326233,DY2-63013734,DY1-24183588,DY1-19898761,DY1-41125847,DY1-27922334,DY1-45921064,DY1-66808310,DY1-65186684)	UNDEFINED
Chr11	3577765	3577903	F	Chr11	3581164	3581286	R	14	(DY2-12978856,DY2-65505016,DY2-19638894,DY1-46159971,DY1-59133681,DY1-42120186,DY1-66119730,DY2-50808281,DY1-3642602,DY2-22193670,DY2-24084001,DY2-64763526,DY1-45037962,DY2-53557921)	DELETION
Chr11	3723054	3723460	F	Chr11	3724802	3725212	R	66	(DY1-32342047,DY2-7490709,DY1-10405279,DY1-67406704,DY1-29396020,DY1-37388252,DY1-39636489,DY1-60352841,DY2-33018854,DY1-60786996,DY1-18112063,DY2-22276261,DY1-16657645,DY1-61106611,DY2-34314603,DY1-30038216,DY2-16770864,DY2-9928749,DY1-7547306,DY1-1654280,DY1-5246568,DY1-37012414,DY1-21242477,DY2-28957067,DY1-54687323,DY1-52070328,DY1-16237440,DY1-37316089,DY2-57210710,DY2-52624490,DY2-19815065,DY1-16260904,DY1-20866957,DY1-2879257,DY1-15217871,DY2-42565916,DY1-19258742,DY2-67745064,DY1-36539971,DY2-13431190,DY2-62123715,DY2-46207833,DY1-27570544,DY1-67923607,DY2-32032991,DY2-5641432,DY1-65413012,DY2-49100573,DY2-44909967,DY2-18702190,DY2-26696523,DY1-39003533,DY2-68215562,DY1-34830142,DY2-23363925,DY2-56008490,DY2-14281607,DY1-22480794,DY1-28744867,DY1-35427522,DY1-10775930,DY1-5692236,DY1-1655403,DY2-25887444,DY2-29054876,DY2-56555006)	DELETION
Chr11	3812580	3812854	F	Chr11	3816088	3816353	R	14	(DY1-25182138,DY1-34773506,DY2-26331609,DY2-34274905,DY2-33633263,DY2-13085183,DY2-50173081,DY2-47891440,DY2-60858325,DY1-22439875,DY2-1405995,DY2-64840668,DY2-37417151,DY1-9430174)	DELETION
Chr11	4051435	4051769	F	Chr11	4061053	4061399	R	95	(DY1-309596,DY1-4066208,DY1-68293758,DY2-5120069,DY1-27755922,DY1-5788874,DY1-45427534,DY1-67848849,DY2-32088211,DY1-42934758,DY1-61372734,DY2-16971218,DY2-34341017,DY1-23647833,DY2-48070368,DY2-12570845,DY1-69735386,DY2-55237165,DY1-6397655,DY1-7306138,DY1-14062758,DY2-21686607,DY2-49337426,DY1-29236004,DY2-67071250,DY1-4891289,DY2-69691301,DY2-43903210,DY2-9315365,DY1-2749841,DY1-22515940,DY2-56564211,DY1-5715162,DY1-8785228,DY1-43310711,DY2-5638221,DY1-69392818,DY2-60618907,DY1-31471734,DY1-47171912,DY1-31019477,DY1-1262367,DY1-22196413,DY2-11543810,DY1-4942546,DY2-15567261,DY2-22643534,DY2-13823388,DY1-69649690,DY2-17466712,DY2-52472837,DY2-34892115,DY2-54541405,DY2-60234576,DY1-31337172,DY1-68764158,DY2-200868,DY2-10762531,DY1-37720144,DY2-25412995,DY2-49468078,DY2-24252996,DY2-41381387,DY2-63721565,DY1-36822679,DY2-37706198,DY2-60868240,DY2-12598783,DY1-10796240,DY1-12044013,DY1-66354506,DY1-55395129,DY2-27147327,DY2-44623698,DY1-60687590,DY2-5956013,DY2-10290362,DY2-26374277,DY2-45488581,DY2-58283076,DY2-10155965,DY1-24585574,DY2-12121014,DY2-34880446,DY2-67324655,DY2-19293663,DY2-40993735,DY2-58927939,DY2-17207889,DY1-13371611,DY2-65739652,DY2-21020106,DY2-36171591,DY2-31788186,DY2-61898546)	DELETION
Chr11	4107346	4107762	F	Chr11	4108721	4109101	R	47	(DY1-16729849,DY2-46759282,DY1-11139508,DY1-55101300,DY2-1260546,DY2-6754282,DY2-43862680,DY2-61776504,DY2-4284272,DY1-43690904,DY2-55599408,DY2-4941674,DY2-56967093,DY1-46694566,DY2-29754500,DY1-3755688,DY2-32096597,DY2-603756,DY2-42540372,DY2-40534477,DY2-39206037,DY1-59018156,DY1-35569129,DY2-8745909,DY2-3243192,DY1-17264750,DY1-4318679,DY1-18491358,DY2-38674743,DY2-10452183,DY1-15575624,DY1-68856537,DY2-63128936,DY1-39401025,DY1-65779904,DY2-32620301,DY2-33589722,DY1-648319,DY2-14412415,DY2-27698193,DY1-35268252,DY2-32527716,DY2-21969928,DY1-65930210,DY2-47172799,DY2-70634858,DY2-12590300)	DELETION
Chr11	4193307	4193689	F	Chr11	4202441	4202805	R	75	(DY1-68832036,DY2-2261638,DY2-59286164,DY2-65033005,DY1-40958062,DY2-37652698,DY2-53165545,DY2-38706951,DY2-328570,DY2-36115399,DY1-47041774,DY1-14939924,DY2-4962528,DY2-25519582,DY2-51999285,DY2-18755366,DY1-38994180,DY2-16692599,DY1-43831286,DY1-67404879,DY1-12503563,DY2-24463348,DY1-4231309,DY2-51024337,DY1-8068724,DY2-14735001,DY1-41389231,DY2-18085209,DY2-37868383,DY2-45342432,DY2-6313117,DY1-7572604,DY1-67364343,DY2-62645379,DY2-58364919,DY2-24645398,DY2-18950415,DY2-55140647,DY1-1247610,DY1-1143020,DY2-69708327,DY2-25411191,DY2-19573397,DY1-6678249,DY2-3665615,DY2-29525186,DY1-207556,DY1-40808582,DY1-67886258,DY2-1179442,DY2-223102,DY1-32138684,DY2-47804771,DY2-35711006,DY1-30572255,DY2-20185009,DY1-41132338,DY2-27833625,DY2-3614528,DY1-67471307,DY1-27914005,DY2-24094826,DY1-22174239,DY1-29809219,DY1-30850846,DY2-34754680,DY2-63169230,DY1-15143712,DY1-23426266,DY1-17661915,DY2-60750774,DY2-9893702,DY1-19700995,DY2-855109,DY2-54281544)	DELETION
Chr11	4566481	4566720	F	Chr11	4568579	4568816	R	36	(DY2-20823379,DY2-19818568,DY1-28972264,DY1-51747698,DY1-63728627,DY2-171922,DY2-354883,DY1-21359236,DY2-55697419,DY2-15135577,DY2-38401082,DY1-7040047,DY2-3380076,DY2-28896876,DY1-17952776,DY1-33336197,DY2-8824374,DY2-34310317,DY1-60684519,DY2-40301547,DY1-15510151,DY2-26154292,DY2-35477501,DY1-18298218,DY2-20820456,DY2-12731830,DY1-34315685,DY2-8076403,DY2-44342019,DY1-6046723,DY2-7785722,DY1-5177384,DY1-9375045,DY2-16541260,DY2-65592460,DY2-46681182)	DELETION
Chr11	4571096	4571460	F	Chr11	4574513	4574833	R	65	(DY2-70535809,DY1-27313316,DY1-681288,DY1-9124686,DY2-269884,DY2-9700923,DY1-51198382,DY1-17740040,DY2-15231794,DY2-65203731,DY1-15157985,DY2-3216388,DY2-43664610,DY1-43548770,DY2-60413607,DY1-39741078,DY2-53283738,DY1-64750004,DY1-31200318,DY1-42063679,DY1-36448318,DY2-15568901,DY1-2928249,DY1-43428091,DY2-11096510,DY1-65334171,DY2-15692154,DY2-17378577,DY2-50690007,DY1-25512154,DY2-1769493,DY2-28801617,DY2-34846832,DY1-24177172,DY1-46576104,DY1-57454349,DY1-32566620,DY1-44484,DY2-122459,DY1-68187912,DY1-40142875,DY1-50656262,DY1-24433166,DY2-19972337,DY2-29956995,DY1-39631978,DY2-15453246,DY2-27793775,DY1-11137445,DY1-1773721,DY1-13600134,DY2-63494635,DY2-14048880,DY1-19162582,DY2-1573489,DY2-23792444,DY2-45118426,DY2-2144485,DY1-54964146,DY2-26626954,DY2-23938085,DY1-17061795,DY2-53238410,DY2-28631531,DY1-36262272)	DELETION
Chr11	4776230	4776612	F	Chr11	4778074	4778467	R	70	(DY1-66776816,DY2-13967182,DY1-30384360,DY1-19207289,DY1-28853200,DY1-19929747,DY2-34829808,DY2-11094557,DY2-55442835,DY2-22394893,DY1-54249354,DY1-26324722,DY1-58774765,DY1-16171162,DY2-49841443,DY1-38316132,DY2-42835377,DY2-30971229,DY2-55862414,DY1-21252474,DY2-52353659,DY1-47039510,DY2-4131986,DY2-8519055,DY1-30025996,DY1-1111361,DY1-34828555,DY1-69381601,DY2-18569841,DY2-22315638,DY1-15951422,DY1-12355970,DY2-2262518,DY1-63405709,DY2-67503929,DY1-26752040,DY1-66129013,DY2-16694890,DY1-17356991,DY2-62364281,DY2-20290984,DY1-21885613,DY2-21598211,DY2-53184259,DY1-41460507,DY1-52564403,DY1-18972542,DY2-44104440,DY1-45316190,DY2-70180653,DY1-58286020,DY1-15980758,DY1-184012,DY2-61801267,DY1-52985287,DY1-44029589,DY2-14796032,DY1-50122686,DY1-24975706,DY2-66245306,DY1-26282169,DY2-10609793,DY2-57065431,DY1-31613009,DY1-40489684,DY1-70317193,DY2-11203638,DY2-21168135,DY2-4697696,DY1-31793008)	DELETION
Chr11	4778995	4779326	F	Chr11	4783039	4783369	R	63	(DY1-5377967,DY2-21526267,DY1-18793379,DY1-50657306,DY1-54603754,DY2-49264816,DY2-3748179,DY1-1607253,DY2-61537732,DY1-10712863,DY2-51907095,DY1-66057603,DY1-56747590,DY2-26216117,DY1-39485247,DY2-32370457,DY1-63054049,DY1-27142422,DY2-70046419,DY2-56540114,DY2-5058917,DY1-68800825,DY2-57934344,DY2-64105292,DY1-26001006,DY1-58630149,DY1-25194031,DY1-22359265,DY1-45756445,DY2-51182960,DY1-6221433,DY2-17851474,DY2-31462249,DY1-15462281,DY2-21521456,DY2-67925474,DY1-33281933,DY2-42402658,DY2-21159075,DY1-42469493,DY1-48746061,DY2-12467195,DY1-40549529,DY2-44014683,DY1-3481590,DY2-56620149,DY2-69981935,DY1-374998,DY1-56628168,DY2-22066588,DY1-51080531,DY1-58160288,DY1-53211302,DY2-7147706,DY2-30511066,DY2-59327052,DY1-33745427,DY1-44704035,DY2-20150137,DY1-65131969,DY2-34071726,DY1-53780140,DY1-49572037)	DELETION
Chr11	4854405	4854636	F	Chr11	4858974	4859195	R	33	(DY1-15754138,DY2-52727013,DY1-59636664,DY1-20975884,DY2-30072477,DY1-18895758,DY2-17973088,DY1-51764943,DY1-69189747,DY2-47522619,DY1-64619740,DY1-6335488,DY1-37806928,DY2-28946476,DY2-61387803,DY1-48872744,DY2-10297222,DY1-58028171,DY2-38889714,DY2-22872040,DY1-34784286,DY2-60213083,DY1-8087430,DY1-5057454,DY1-6548115,DY1-48593368,DY1-52121079,DY1-55207951,DY1-62543463,DY2-26598171,DY2-67770832,DY2-16457004,DY2-33659793)	DELETION
Chr11	4909594	4909742	F	Chr11	4910900	4911039	R	15	(DY1-5014829,DY2-35268956,DY1-40191123,DY1-54028908,DY1-68567556,DY1-62248411,DY2-40088107,DY2-21991710,DY1-33963838,DY1-17624241,DY2-25987991,DY2-42732468,DY1-51761136,DY2-17979913,DY2-17349605)	DELETION
Chr11	5031199	5031426	F	Chr11	5062094	5062337	F	21	(DY1-5383048*,DY1-18474165,DY2-59391628,DY1-13818094,DY1-48044727,DY2-61609298,DY1-34316044,DY2-69802350,DY2-4077252,DY1-68106822,DY2-19420066,DY2-2971954,DY1-11545985,DY1-16410569,DY2-28904229,DY2-17579325,DY2-33799951,DY2-6717114,DY1-2826485,DY2-29860176,DY1-28350166,DY1-40964596)	INVERSION
Chr11	5034271	5034655	F	Chr11	5040723	5041105	R	43	(DY1-63791213,DY1-46422450,DY2-7971043,DY2-50351130,DY2-14007067,DY1-32605059,DY1-17257858,DY2-6293228,DY2-6654707,DY1-4336839,DY2-26653551,DY1-56326380,DY2-47788912,DY1-3839901,DY2-5319018,DY1-25815023,DY2-87198,DY2-27967635,DY2-54015971,DY2-41550236,DY2-54729686,DY1-59142760,DY1-60037693,DY2-67604198,DY1-1542992,DY1-23284503,DY1-21367746,DY2-28895758,DY2-33633483,DY1-40220718,DY2-24384595,DY1-55097587,DY2-40514239,DY2-28798224,DY1-32311182,DY1-9805174,DY1-15674365,DY1-35997233,DY1-23817085,DY1-50622663,DY2-13388302,DY2-7210928,DY2-1362441)	DELETION
Chr11	5156409	5156793	F	Chr11	5162318	5162715	R	83	(DY2-67804429,DY2-11352413,DY1-5218933,DY2-66667867,DY1-49125205,DY2-1658407,DY1-45762805,DY2-38150705,DY1-21595287,DY1-21103072,DY2-47918646,DY2-12396673,DY2-37604104,DY1-66153759,DY1-14707727,DY1-18750994,DY1-36944759,DY1-24023275,DY2-19666948,DY1-26801858,DY1-67643312,DY2-20000443,DY2-50855261,DY2-50025653,DY1-55643832,DY1-15266861,DY2-2505594,DY1-5612105,DY1-46028026,DY1-17946966,DY2-12040512,DY2-27829081,DY2-4052554,DY2-44050642,DY1-9804823,DY1-39390989,DY2-5782875,DY2-10291392,DY2-44551158,DY2-33001002,DY1-37832434,DY2-2787978,DY1-1202042,DY2-53490364,DY2-39835958,DY2-33830987,DY2-23545858,DY2-40002965,DY1-6858982,DY1-11668201,DY2-56195440,DY1-18762883,DY1-4561646,DY2-4862940,DY1-27164367,DY2-35550379,DY1-18443931,DY2-8396172,DY1-28899598,DY2-11721384,DY1-31967159,DY2-68980553,DY1-48878836,DY2-10436662,DY2-26798269,DY2-15117188,DY2-11122073,DY2-29521341,DY1-2180632,DY2-17071440,DY2-30265286,DY2-39728813,DY2-45515933,DY1-10630946,DY2-65160141,DY1-60296138,DY2-30241269,DY2-70384716,DY1-63452248,DY2-12551946,DY2-376939,DY1-48408629,DY1-68183309)	DELETION
Chr11	5207102	5207344	F	Chr11	5255481	5255741	R	29	(DY1-23714607,DY1-67152885,DY1-4001194,DY2-30461421,DY1-19020291,DY1-9963534,DY1-65119534,DY1-25951698,DY2-29645752,DY1-47655991,DY1-15346743,DY1-2028941,DY1-36731708,DY1-12727513,DY2-52837830,DY1-36797573,DY1-47681120,DY1-38820209,DY1-65636434,DY1-65346857,DY2-32086308,DY2-11693514,DY2-26272276,DY2-29643927,DY2-4523651,DY1-12760631,DY1-54805108,DY1-45736964,DY2-53632800)	DELETION
Chr11	5484531	5484859	F	Chr11	5485614	5485935	R	33	(DY2-70170258,DY1-20997019,DY1-50014989,DY2-63989910,DY1-68988640,DY2-15930770,DY2-59135019,DY1-21761349,DY1-37813347,DY2-903666,DY2-21153469,DY2-53174084,DY1-46699023,DY1-18666841,DY2-30195754,DY1-34326613,DY1-28060605,DY1-7711525,DY1-25189685,DY2-14356541,DY1-14680334,DY2-42799181,DY2-46078581,DY1-67891659,DY2-34231937,DY1-55013035,DY1-66669638,DY1-17352096,DY2-6979403,DY1-31820608,DY1-2935908,DY1-55448151,DY2-6230222)	DELETION
Chr11	5493241	5493469	F	Chr11	5494964	5495199	R	11	(DY1-55570994,DY1-55295958,DY1-27887865,DY1-32266928,DY2-5971059,DY1-35251594,DY1-464536,DY2-54290983,DY2-27297224,DY2-4610135,DY2-65174643)	DELETION
Chr11	5535628	5535995	F	Chr11	5537438	5537813	R	57	(DY2-48250977,DY2-61374953,DY2-68754658,DY2-64176690,DY1-24794224,DY2-8196342,DY2-44335952,DY2-63520739,DY2-23462957,DY1-4964354,DY1-67414734,DY2-58093745,DY1-60544696,DY2-33054491,DY2-63980097,DY2-33011576,DY2-18129321,DY2-30960457,DY2-1837769,DY2-35625257,DY2-55782787,DY2-54704850,DY1-4768283,DY1-53313266,DY2-44951766,DY2-51452359,DY2-55976117,DY1-36309034,DY2-44564739,DY1-55121518,DY1-4857313,DY2-66285130,DY1-47356749,DY2-14735886,DY2-4220284,DY1-956158,DY1-40769347,DY1-49489867,DY1-25878359,DY2-64617703,DY1-56910532,DY2-18157449,DY1-26010848,DY1-52189750,DY1-10785283,DY1-60678226,DY1-42821716,DY2-51866319,DY2-54818948,DY2-54836301,DY1-56270630,DY1-70326613,DY1-28840104,DY1-59035733,DY1-286387,DY2-8663286,DY1-66397328)	DELETION
Chr11	5904018	5904429	F	Chr11	5905010	5905396	R	86	(DY2-25456179,DY2-63437127,DY1-39832986,DY2-20347514,DY1-14541783,DY1-57275942,DY2-26693461,DY1-3241246,DY2-65240077,DY1-7380027,DY1-18588915,DY1-37374187,DY2-57314886,DY2-44616664,DY2-20702445,DY1-53452162,DY1-28368786,DY2-15388883,DY2-4755333,DY1-1158895,DY1-52776886,DY2-31941290,DY1-28034717,DY2-54642579,DY1-2071690,DY1-14967263,DY2-29319471,DY1-35843245,DY2-3458284,DY2-59561997,DY1-45125868,DY2-13106934,DY1-25691044,DY2-34808859,DY2-58526857,DY2-61820174,DY1-18651338,DY2-53186505,DY1-63618691,DY1-25709172,DY2-8586902,DY1-45450332,DY2-27688006,DY1-9532109,DY2-24814314,DY2-66890417,DY1-33778683,DY1-62509799,DY1-37581258,DY2-35712144,DY2-17746860,DY1-55030715,DY1-8342216,DY2-70204027,DY1-20061884,DY2-26220155,DY1-39332297,DY2-30715547,DY2-60060226,DY2-6210238,DY2-56346745,DY1-3979190,DY1-67642782,DY2-25318916,DY1-23557359,DY1-31824180,DY1-60571443,DY2-47464823,DY1-61942819,DY2-60726397,DY1-17413438,DY1-36305172,DY1-58309887,DY1-66624470,DY2-50351860,DY1-58626559,DY2-48159009,DY2-28719956,DY1-28091409,DY1-64183884,DY2-17309607,DY2-51116548,DY2-34836231,DY2-69887559,DY1-65506237,DY1-17299666)	DELETION
Chr11	5945362	5945790	F	Chr11	5946594	5947008	R	56	(DY1-17054298,DY1-20654405,DY1-52686439,DY2-37908772,DY1-48095829,DY2-1189920,DY2-37234850,DY1-43728836,DY1-21895607,DY2-16832790,DY1-37034834,DY2-64357243,DY2-59533653,DY2-27253485,DY1-23000131,DY1-61574061,DY1-22400236,DY1-31451924,DY1-65068223,DY2-66400402,DY1-30972535,DY2-2217203,DY1-40139667,DY1-19928055,DY1-26343117,DY1-51641310,DY1-548883,DY2-61936729,DY2-19284738,DY1-26468633,DY1-58939462,DY2-7876418,DY2-17313074,DY1-36763138,DY1-6960362,DY2-66035690,DY2-22444836,DY1-19423965,DY2-17286026,DY1-55594653,DY1-21649620,DY2-61186948,DY2-3049563,DY1-28595967,DY1-29191093,DY2-11679141,DY1-49506074,DY1-46265259,DY1-6520635,DY2-58212311,DY2-59852516,DY2-32880074,DY2-40650524,DY1-65316690,DY1-30468606,DY1-41154428)	DELETION
Chr11	5979375	5979760	F	Chr11	5990740	5991125	R	77	(DY1-16994429,DY2-59751547,DY1-55909427,DY2-27281652,DY2-57813814,DY1-48116365,DY2-53992373,DY1-61137730,DY1-9975201,DY1-13541092,DY1-24659307,DY2-9561631,DY1-59525857,DY1-61726156,DY2-68996660,DY2-22656373,DY2-18136419,DY2-54097843,DY2-12012766,DY1-35984677,DY2-44219932,DY1-26891352,DY2-22568529,DY1-47947556,DY2-11454512,DY1-41068100,DY2-7162826,DY1-43097896,DY1-13098330,DY1-39357289,DY1-61745269,DY2-25020304,DY1-42348118,DY2-58375115,DY1-50117669,DY2-54794563,DY2-55818962,DY1-8653502,DY2-10706977,DY2-34663443,DY2-34592797,DY1-30560227,DY1-46171447,DY2-65450821,DY1-64230455,DY2-66454202,DY2-15713986,DY2-43007187,DY2-68795001,DY1-8043784,DY1-56554304,DY2-57891107,DY1-39940273,DY1-11936919,DY2-5652753,DY1-68482021,DY1-33164047,DY1-44807903,DY1-67862763,DY1-22766722,DY2-63463839,DY2-61390723,DY2-54604494,DY2-10174988,DY2-12821302,DY1-28996572,DY2-11169487,DY1-36106173,DY2-66121149,DY1-29210568,DY1-46468908,DY1-13968129,DY1-63290285,DY1-261266,DY2-27866407,DY2-33504888,DY2-22796622)	DELETION
Chr11	6148984	6149374	F	Chr11	6155359	6155768	R	89	(DY2-36925042,DY1-13767997,DY2-57023600,DY1-64454627,DY2-35351936,DY1-42779571,DY1-23209107,DY2-24430029,DY1-24721148,DY1-44998220,DY2-45256705,DY1-23511104,DY2-43931626,DY1-48583712,DY2-40369794,DY1-32393739,DY2-41363515,DY2-7500090,DY1-19992795,DY1-53183045,DY1-4492714,DY1-5705174,DY2-7045844,DY2-27378392,DY2-61915840,DY2-7723943,DY2-52530954,DY2-33251699,DY2-4616057,DY1-65312599,DY1-52626112,DY1-65277795,DY1-66169144,DY1-61852135,DY1-66153541,DY1-26846348,DY1-64009563,DY2-52220219,DY2-70086704,DY2-41155070,DY1-6702312,DY2-44374749,DY1-1419634,DY1-61597909,DY2-6213075,DY1-13185166,DY2-10728473,DY2-60601692,DY1-40414623,DY1-66082797,DY1-59073284,DY1-45052369,DY1-22747932,DY1-33954053,DY2-11449190,DY1-37713798,DY1-5347803,DY2-42207078,DY1-15292716,DY2-6854815,DY2-64293428,DY1-69466032,DY2-20642570,DY1-43325561,DY2-33797625,DY2-4610664,DY1-12736255,DY2-34597389,DY1-33478034,DY1-35131724,DY2-13540265,DY1-68491716,DY1-39547667,DY2-22501256,DY2-32871701,DY2-42664482,DY1-39743471,DY1-31821864,DY2-30743561,DY2-4296430,DY1-53314332,DY1-18634132,DY1-27157038,DY2-5359651,DY2-26254820,DY1-28863915,DY1-70182835,DY1-20600983,DY2-43587172)	DELETION
Chr11	6158682	6158988	F	Chr11	6163050	6163346	R	10	(DY1-11901274,DY1-18603594,DY1-31386048,DY2-68179673,DY2-10776331,DY2-36059887,DY2-11485602,DY1-47921699,DY1-16209222,DY2-22147148)	DELETION
Chr11	6169171	6169512	F	Chr11	6172468	6172823	R	57	(DY2-58537008,DY2-38121940,DY2-59343893,DY2-677324,DY1-56583970,DY1-42299327,DY1-3390200,DY2-50262813,DY2-52716617,DY2-50653629,DY2-11176422,DY1-65232652,DY2-46932174,DY2-20213158,DY2-20940962,DY1-46015844,DY2-21624615,DY1-16169966,DY1-62608806,DY2-62893690,DY2-14309415,DY1-17314677,DY2-51280493,DY1-27799923,DY2-68013866,DY2-68094736,DY1-23073027,DY1-57037592,DY2-11234274,DY1-15667394,DY1-43307460,DY2-54015830,DY2-12785569,DY2-64743049,DY2-19222234,DY1-2415656,DY2-25583753,DY1-34855603,DY2-10722219,DY2-20500682,DY1-65203914,DY1-67413723,DY2-59258730,DY1-27004524,DY2-69885789,DY2-2894956,DY2-57565302,DY2-53422060,DY1-47120332,DY2-35051818,DY2-43451130,DY1-62371668,DY1-51133453,DY1-25070567,DY1-12830815,DY1-16070663,DY1-2344834)	DELETION
Chr11	6173252	6173659	F	Chr11	6185581	6185980	R	55	(DY2-38996308,DY1-37521545,DY2-18614495,DY1-8106430,DY1-3223128,DY1-455336,DY1-41915545,DY2-45498628,DY1-62573115,DY1-16922102,DY2-8354485,DY1-19342088,DY1-38626285,DY1-57007553,DY2-8633523,DY2-47753394,DY2-49166734,DY1-767694,DY2-60635899,DY2-66391306,DY2-53016630,DY1-29509528,DY2-36199082,DY1-40830988,DY2-25360061,DY2-12941837,DY2-48943865,DY1-43177914,DY2-58010805,DY2-8910827,DY2-64478829,DY2-21040981,DY1-28244117,DY2-1871819,DY2-62482342,DY2-2044176,DY2-35493242,DY1-15472187,DY1-7438494,DY2-50585582,DY1-22866588,DY2-55179193,DY2-32121799,DY2-22057269,DY1-38208282,DY2-61107350,DY1-15690203,DY2-56627442,DY1-42303022,DY1-33633093,DY1-62484508,DY1-44509023,DY2-5472754,DY1-2788168,DY1-62825449)	DELETION
Chr11	6578629	6578737	R	Chr11	14946167	14946278	R	6	(DY1-56712825,DY2-6779569,DY1-37300618,DY2-32013880,DY1-25640325,DY2-19745956)	INVERSION
Chr11	6636194	6636538	F	Chr11	6637279	6637627	R	40	(DY1-42073451,DY1-21958695,DY1-64798082,DY1-55829435,DY1-47501033,DY1-35320340,DY1-27379943,DY1-55985016,DY2-30811105,DY1-38803520,DY1-63730248,DY1-5173973,DY2-53707918,DY2-16312505,DY2-44781802,DY2-25882914,DY2-25789016,DY1-62779702,DY2-20535968,DY2-47295352,DY2-65516256,DY2-17756982,DY1-26015996,DY1-44659291,DY2-26864847,DY1-56779006,DY2-15367828,DY1-64706681,DY1-21755347,DY1-55087923,DY2-33766101,DY1-351683,DY1-19232724,DY1-48501523,DY2-12765250,DY2-31344576,DY1-52311428,DY1-3823327,DY2-7411117,DY2-35253327)	DELETION
Chr11	6892734	6892933	F	Chr11	6896336	6896548	R	13	(DY1-46838223,DY1-59215720,DY2-42706594,DY1-53068458,DY2-44875399,DY2-54161950,DY1-49433456,DY2-44367487,DY2-19125828,DY2-43517484,DY2-66526062,DY2-24932931,DY2-21228062)	DELETION
Chr11	6916347	6916771	F	Chr11	6917420	6917837	R	62	(DY1-30162463,DY2-17061681,DY2-40487403,DY2-17887044,DY2-12085046,DY1-67982507,DY1-49841262,DY1-48626517,DY2-58303452,DY1-55813016,DY2-6935322,DY2-39002864,DY2-49498891,DY2-14964708,DY2-64397378,DY2-61379769,DY1-9628287,DY2-24260916,DY2-60516260,DY1-20928362,DY2-5665909,DY2-10685391,DY1-69608973,DY1-50393125,DY1-55040530,DY1-32669754,DY2-42956483,DY1-65158882,DY2-63589583,DY2-26914013,DY2-49524536,DY1-14911061,DY1-38529074,DY1-16877847,DY1-52504090,DY2-61895635,DY1-58286713,DY2-52787147,DY1-2688682,DY2-57727544,DY1-28970022,DY1-60150559,DY1-9085173,DY2-63394931,DY2-60298703,DY2-24991953,DY1-24992489,DY1-69651785,DY2-70292628,DY2-26493535,DY1-222757,DY1-1588579,DY1-54262025,DY2-45367456,DY1-9557777,DY1-23858918,DY1-32694399,DY1-33075499,DY2-32261496,DY2-8744448,DY2-49815889,DY1-47426790,DY1-3055990*)	DELETION
Chr11	6948582	6948981	F	Chr11	6960053	6960432	R	44	(DY1-65071765,DY2-7976341,DY1-24048140,DY2-26019255,DY1-5921593,DY1-53455922,DY2-30714374,DY2-68705151,DY1-35516950,DY1-21550963,DY1-35459911,DY1-43094019,DY2-26430954,DY1-50705127,DY2-66381628,DY2-15255261,DY1-64734623,DY2-7783203,DY1-59458270,DY1-10055193,DY2-26738387,DY2-58504533,DY2-34608256,DY2-10539500,DY2-67568750,DY2-69037846,DY1-67459115,DY2-19525474,DY1-10622446,DY1-43671051,DY1-35640184,DY1-50146954,DY2-40579001,DY2-64320506,DY2-41327189,DY2-46230792,DY1-26682974,DY1-6425922,DY1-22583430,DY2-31339914,DY2-48044890,DY1-11728631,DY1-11964457,DY2-20056263)	DELETION
Chr11	7040831	7041215	F	Chr11	7048379	7048773	R	43	(DY1-5553689,DY2-38050813,DY2-53541804,DY1-6045253,DY1-29041212,DY1-5950169,DY2-16517802,DY1-63871829,DY2-52023515,DY1-55957428,DY2-63638954,DY1-69876031,DY2-65549255,DY1-37840212,DY1-18763073,DY2-22269424,DY1-34680510,DY2-30711245,DY2-4314724,DY2-14245179,DY1-33831161,DY1-38299798,DY2-66351759,DY1-17887146,DY1-27751663,DY1-66735014,DY2-42879353,DY1-66916202,DY2-19237050,DY2-64834751,DY1-41397545,DY1-62822783,DY1-43997409,DY2-58589341,DY1-8372864,DY2-48594213,DY2-14081005,DY2-10372421,DY2-46690225,DY1-21544295,DY2-59810626,DY2-68619460,DY1-17649395)	DELETION
Chr11	7078119	7078225	F	Chr11	17539101	17539208	F	8	(DY2-46985987,DY1-54793486,DY1-22383981,DY1-15808640,DY2-36697367,DY2-70254625,DY1-63455742,DY1-68090305)	INVERSION
Chr11	7159947	7160329	F	Chr11	7173204	7173598	R	9	(DY1-38143423,DY1-25368019,DY1-45414713,DY1-21778164,DY1-64589831,DY1-66316395,DY2-11315578,DY2-651357,DY1-55288915)	DELETION
Chr11	7333890	7334230	F	Chr11	7335414	7335779	R	7	(DY1-41195693,DY2-66152370,DY2-1908378,DY2-36818982,DY1-55847950,DY2-48691265,DY1-59128730)	DELETION
Chr11	9440354	9440516	F	Chr11	9451126	9451295	R	19	(DY2-3836235,DY1-30153993,DY1-23305885,DY2-30107659,DY1-16094879,DY2-70629822,DY1-5616569,DY2-38021114,DY1-54559632,DY1-7996220,DY2-11846593,DY2-65462778,DY2-11131245,DY1-43671428,DY2-51270289,DY2-11377683,DY1-67551684,DY1-44163052,DY2-6718882)	DELETION
Chr11	9696710	9697105	F	Chr11	9701878	9702249	R	42	(DY1-8723119,DY1-40425277,DY1-3112652,DY2-23867521,DY2-10290134,DY2-12087100,DY1-34247523,DY2-11624121,DY2-51029964,DY2-66869302,DY2-39783514,DY2-44623754,DY1-21460159,DY1-23774935,DY1-37341583,DY1-35749265,DY1-6552903,DY1-56482541,DY1-68464294,DY1-22378165,DY1-16284708,DY1-24423769,DY2-38963698,DY1-7480497,DY1-22846158,DY2-19973294,DY2-29858567,DY2-58060036,DY2-20871534,DY1-227010,DY2-62130655,DY1-23498133,DY2-53830385,DY2-60743504,DY1-7891249,DY1-10154157,DY2-12401641,DY2-28104996,DY2-25921543,DY2-65069827,DY2-6700728,DY2-21217077)	DELETION
Chr11	10135103	10135516	F	Chr11	10139536	10139958	R	72	(DY1-39262825,DY2-58591856,DY2-49748996,DY2-27473005,DY2-20345823,DY1-45301289,DY2-1158383,DY1-23414329,DY2-54673856,DY1-57553371,DY2-3212938,DY1-6272402,DY1-22453329,DY1-55457295,DY2-38455519,DY1-60776812,DY2-61197724,DY2-31781221,DY2-40293973,DY2-9708932,DY1-60902834,DY1-30885819,DY1-37661263,DY1-59708729,DY2-15376925,DY2-35172417,DY1-21068,DY2-15144706,DY2-57209803,DY1-40610835,DY2-64324457,DY1-19136005,DY1-62391974,DY2-34252705,DY1-7238368,DY2-6604369,DY1-31612839,DY1-27651268,DY2-33262739,DY2-20071249,DY2-7626440,DY1-39115020,DY2-28867854,DY1-51043987,DY1-18815367,DY1-63141174,DY2-67790301,DY2-36828215,DY2-43596689,DY2-63954721,DY1-53295870,DY2-58733077,DY1-19267467,DY2-48634605,DY1-20132676,DY2-49230824,DY1-40816713,DY1-8801854,DY2-1368414,DY2-48044897,DY1-50063556,DY2-61678054,DY2-23861485,DY1-33712707,DY1-46121362,DY2-25807053,DY2-2976852,DY1-69783668,DY1-55633014,DY2-42093021,DY2-47564175,DY2-25755245)	DELETION
Chr11	10208690	10209123	F	Chr11	10215563	10215987	R	86	(DY1-14064167,DY2-44383071,DY2-37604365,DY1-32125462,DY2-51534173,DY1-41419983,DY1-54565269,DY2-21913017,DY2-60340588,DY1-30647174,DY2-44954092,DY1-14718091,DY2-7719136,DY1-30454135,DY2-3534567,DY2-31871002,DY2-37208554,DY1-241089,DY2-12437326,DY2-47732984,DY1-36820942,DY2-21118793,DY1-27680775,DY2-41450708,DY1-19059862,DY2-11643223,DY2-35269200,DY2-6777851,DY1-22049834,DY2-1707096,DY1-5797008,DY2-36437290,DY2-18532537,DY2-35694618,DY2-38698731,DY1-37085340,DY2-12727214,DY2-56616447,DY2-48286740,DY1-48883845,DY2-46316347,DY2-60707494,DY1-37663792,DY2-24174408,DY1-1269953,DY1-47362092,DY1-25082959,DY1-38102298,DY1-53957362,DY1-50329780,DY1-33291412,DY2-25774040,DY2-34293018,DY2-35064460,DY1-23082960,DY1-32658423,DY2-65193514,DY2-60763825,DY2-32464057,DY1-26548507,DY1-69076072,DY2-3770882,DY2-47096258,DY1-49117884,DY1-65649227,DY1-26582073,DY1-60784836,DY1-67763308,DY2-52640832,DY2-8722669,DY1-32237661,DY2-31714239,DY2-56418921,DY2-19629331,DY2-29038446,DY2-32637191,DY1-59945032,DY2-33285489,DY1-39464788,DY2-44850374,DY1-7257830,DY1-42459737,DY1-62596444,DY2-40767616,DY2-11445641,DY1-66020617)	DELETION
Chr11	10711042	10711440	F	Chr11	10712418	10712814	R	83	(DY1-41966233,DY2-56604357,DY2-63820383,DY2-30751706,DY1-28132331,DY1-62485927,DY1-24200787,DY1-51328779,DY2-34401719,DY1-35072284,DY1-37723727,DY2-17518638,DY2-23605482,DY2-39703837,DY2-37655980,DY2-44589717,DY2-9901256,DY1-36611303,DY2-62671105,DY1-8651879,DY2-69910128,DY2-43766171,DY2-25626345,DY1-65981237,DY1-81820,DY2-3110411,DY1-66625534,DY2-70655565,DY2-46721534,DY1-47823104,DY1-65019297,DY2-53771505,DY2-53899869,DY1-55475264,DY2-14742916,DY2-57000647,DY1-5973469,DY1-37554361,DY1-42239959,DY1-9901505,DY2-27674510,DY1-43190141,DY2-37851025,DY2-30357463,DY2-64285750,DY2-7285355,DY1-32830270,DY1-11855166,DY1-66680988,DY2-11296889,DY2-69557647,DY2-12498281,DY1-19910575,DY1-20900881,DY1-48112304,DY1-28621150,DY2-37953434,DY1-44915212,DY2-46871272,DY1-3974963,DY1-23180515,DY2-23738116,DY2-24514043,DY2-35237274,DY1-37240699,DY2-22426911,DY1-25936902,DY1-25754184,DY2-7542605,DY2-8889439,DY1-41193935,DY2-57609900,DY1-66347745,DY2-10940310,DY1-14827240,DY2-65827179,DY2-25635016,DY1-32748313,DY2-28952454,DY1-32010667,DY2-49756127,DY1-51887645,DY2-32672935)	DELETION
Chr11	11279968	11280103	F	Chr11	11340819	11340971	R	14	(DY2-11148323,DY2-41626563,DY1-38804532,DY1-10750277,DY1-66033057,DY2-39861502,DY2-2350030,DY1-5915667,DY1-60885610,DY2-5262077,DY2-8462779,DY2-31105564,DY2-61462905,DY2-39814387)	DELETION
Chr11	11377526	11377819	F	Chr11	11378564	11378878	R	25	(DY1-57977851,DY2-24763906,DY2-65046741,DY2-45474564,DY1-6015295,DY1-31102449,DY1-54471572,DY2-39346264,DY1-35191564,DY1-55939782,DY1-19992888,DY1-10576156,DY1-18019201,DY2-2433096,DY1-64435875,DY1-48181917,DY2-39868457,DY2-36670357,DY2-66375713,DY2-67584870,DY2-20103447,DY2-11405179,DY2-53009328,DY1-6314130,DY2-25917063)	DELETION
Chr11	11436478	11436735	F	Chr11	11442032	11442294	R	28	(DY2-31308597,DY1-25389565,DY2-18750500,DY2-23657911,DY2-70530261,DY1-51249761,DY1-28367892,DY1-38582295,DY2-54886612,DY1-45885057,DY2-10567396,DY1-6619328,DY2-30655851,DY2-7150305,DY1-55103059,DY2-13981902,DY1-48480549,DY2-11598168,DY1-4293377,DY2-24777996,DY2-43428337,DY2-67504457,DY2-9131439,DY1-29496164,DY1-58226855,DY2-59288371,DY2-35036368,DY1-65634909)	DELETION
Chr11	11721349	11721701	F	Chr11	11734555	11734927	R	97	(DY1-33233801,DY2-12232467,DY1-34168411,DY2-31226739,DY1-58636986,DY2-12199291,DY2-64301113,DY1-31746618,DY1-16479628,DY1-26266806,DY2-7469877,DY2-12952932,DY2-24552958,DY2-66293870,DY1-4166012,DY1-16034927,DY1-29069812,DY1-40681587,DY2-49627052,DY1-3095957,DY2-4532893,DY1-4117125,DY1-29283903,DY1-59123445,DY1-58579535,DY1-45576003,DY1-61406341,DY1-17609014,DY2-49628664,DY1-31168304,DY1-35735414,DY2-58149119,DY1-56389142,DY2-18625903,DY2-18003837,DY1-44030414,DY2-31952686,DY2-9594724,DY1-21587962,DY1-50306672,DY1-64325605,DY1-46170011,DY2-2342798,DY1-23367789,DY1-47122166,DY2-11405122,DY2-14579838,DY1-3195013,DY2-49867411,DY1-12529116,DY2-34933653,DY2-18245245,DY1-62649411,DY2-26383710,DY2-35239529,DY2-44230106,DY1-47958963,DY2-14498503,DY1-65492652,DY2-40024456,DY2-44244409,DY1-65266798,DY2-2972329,DY1-11805750,DY2-52500403,DY1-69347884,DY2-14488768,DY1-13014525,DY2-32242815,DY1-4841649,DY2-7797194,DY2-69197963,DY2-28065862,DY2-33466004,DY1-10880421,DY1-55398918,DY1-6777146,DY1-12041079,DY1-13797903,DY2-12338004,DY1-56147296,DY2-23705599,DY2-20757036,DY2-22442736,DY2-66681434,DY2-50703497,DY1-7249672,DY2-242012,DY2-14088303,DY2-23287482,DY2-30844825,DY1-59263873,DY1-30172396,DY1-3862046,DY2-7373805,DY1-52217048,DY1-67613068)	DELETION
Chr11	11823438	11823832	F	Chr11	11825869	11826261	F	67	(DY2-42997233,DY2-8339065,DY2-13716421,DY2-23755114,DY2-44975717,DY1-25749140,DY1-13203063,DY2-56943810,DY2-12367275,DY1-59705318,DY2-56941361,DY1-70343912,DY1-33703278,DY1-66483710,DY2-27760478,DY2-63781294,DY1-3814673,DY2-59291517,DY1-22246594,DY2-21852325,DY2-43797608,DY2-16874762,DY1-11844322,DY2-37744583,DY1-17056315,DY1-28107075,DY1-39838693,DY1-39798354,DY1-66376859,DY2-61686536,DY1-35627431,DY1-7089760,DY1-19754685,DY1-16778431,DY2-35677344,DY2-7335208,DY1-29823545,DY2-2043134,DY1-68018143,DY2-530300,DY1-3331576,DY1-46720674,DY1-16933161,DY1-44526196,DY2-23151941,DY2-30447413,DY1-37619788,DY1-56900988,DY1-49657794,DY1-68565455,DY2-29345853,DY2-68223305,DY2-58225596,DY2-66526390,DY1-10638570,DY2-65387331,DY2-41524090,DY1-2608411,DY2-70081063,DY1-12437239,DY1-21106162,DY1-5976356,DY1-48669055,DY2-58413814,DY2-38342216,DY1-44108398,DY1-39107969)	INVERSION
Chr11	11825106	11825298	R	Chr11	11827329	11827515	R	28	(DY1-44774222,DY2-24059006,DY2-57361901,DY1-66720508,DY2-39987451,DY1-49196776,DY1-59911511,DY2-65564189,DY1-27170387,DY1-4529847,DY1-35395776,DY1-19852646,DY1-61490027,DY1-64710058,DY2-50892149,DY2-55125018,DY1-9416593,DY1-15498517,DY2-50914161,DY1-6969822,DY1-51423949,DY1-63047344,DY1-13585216,DY1-17887252,DY2-50226155,DY1-3017338,DY2-18791269,DY1-33474305)	INVERSION
Chr11	12055326	12055667	F	Chr11	12074262	12074644	R	59	(DY1-20907495,DY1-58226635,DY1-51639704,DY2-28873256,DY2-58740994,DY2-25858407,DY2-21600778,DY2-24055545,DY2-53832677,DY2-22068178,DY1-51004955,DY1-52050986,DY1-57273816,DY2-26137374,DY1-46284763,DY2-12189998,DY1-37674014,DY1-57463453,DY2-44407665,DY1-46129364,DY2-66974133,DY2-64885324,DY1-8353383,DY2-68245877,DY1-21581767,DY2-65018293,DY1-28525775,DY2-58540336,DY1-61685728,DY2-63301670,DY2-41136277,DY2-32729481,DY2-68245655,DY1-5515236,DY2-38177081,DY2-47663377,DY2-61399731,DY1-67286749,DY1-70035786,DY1-65257906,DY2-16769834,DY2-10366610,DY2-17726054,DY1-26887940,DY1-8911796,DY1-42400313,DY2-4278255,DY1-20329961,DY2-2148541,DY2-47516793,DY2-17925275,DY2-23997362,DY1-38752191,DY2-17237320,DY1-5407503,DY1-51649145,DY2-55568306,DY2-33242120,DY1-18065859)	DELETION
Chr11	12078326	12078712	F	Chr11	12148687	12149057	F	101	(DY2-55887567,DY2-13389426,DY1-27568275,DY1-56150554,DY2-29099185,DY2-58798190,DY1-30262510,DY1-42549671,DY1-32607273,DY1-44693760,DY1-27700996,DY2-40406787,DY1-14645544,DY2-49894766,DY2-1900179,DY1-66332946,DY1-43121054,DY1-18152638,DY2-64381528,DY1-58198201,DY1-35150968,DY2-31751836,DY1-13372486,DY2-16916056,DY1-23945516,DY1-1737192,DY1-20721446,DY1-68040003,DY2-34663498,DY2-21907279,DY1-11492350,DY1-58511154,DY2-17771442,DY2-15604868,DY2-66966256,DY1-45427639,DY2-56253312,DY2-56931976,DY2-31213492,DY2-52946180,DY1-20171181,DY1-10179213,DY2-11734529,DY1-27042967,DY2-23451516,DY2-69896767,DY1-25618068,DY1-29051101,DY2-23653579,DY1-31094544,DY2-24984421,DY2-32143167,DY2-47489691,DY1-70255867,DY2-60770590,DY2-6792451,DY2-66321822,DY1-34964027,DY1-13755942,DY1-43663543,DY1-52697579,DY2-7957663,DY2-20594891,DY2-69701633,DY1-31583696,DY1-64956303,DY1-5955034,DY2-23248261,DY2-65079775,DY2-14116584,DY2-52587006,DY1-3249846,DY1-55145718,DY2-62493680,DY1-19653189,DY1-33415018,DY2-63548289,DY1-50215244,DY1-52042799,DY1-9129617,DY2-25764714,DY2-26252834,DY2-28582754,DY1-13241972,DY1-31440608,DY1-15378619,DY2-40143139,DY2-69871703,DY1-33759576,DY1-17668931,DY2-46555843,DY1-12293344,DY2-50441496,DY1-13995674,DY1-48932859,DY1-25259489,DY1-30533514,DY2-17004498,DY1-30476366,DY2-57594195,DY2-37171330)	INVERSION
Chr11	12193310	12193719	F	Chr11	12198048	12198441	R	93	(DY2-42958778,DY1-11835860,DY1-39963687,DY2-68390780,DY1-17326803,DY2-27096093,DY2-40538147,DY1-66167173,DY2-21529906,DY1-40755289,DY1-50200979,DY2-30675033,DY2-29571134,DY1-58456412,DY2-18319513,DY2-65748022,DY1-25821261,DY1-32038832,DY1-9862333,DY2-24970029,DY2-7197183,DY1-8529036,DY1-3834297,DY2-44408514,DY2-8694372,DY2-30435668,DY1-35996823,DY1-12220883,DY2-62412981,DY1-54810519,DY2-24062528,DY2-40316534,DY1-5703195,DY2-69611699,DY1-69124857,DY1-39033856,DY1-57810662,DY1-42379707,DY1-16905244,DY2-61526754,DY1-2863164,DY1-66651828,DY1-37089835,DY1-4509169,DY2-62081588,DY2-13592714,DY2-42948769,DY2-41758291,DY1-13086929,DY1-29221854,DY1-65167946,DY1-26756359,DY1-6050274,DY2-46283909,DY1-56568646,DY2-67602138,DY1-53696973,DY2-20047695,DY2-28102692,DY2-21689662,DY1-61676893,DY2-30544995,DY2-1211646,DY1-15780774,DY1-41135768,DY2-2788678,DY2-45670651,DY1-63413126,DY2-63603822,DY2-46141732,DY2-27091291,DY2-44388738,DY1-28102646,DY1-14511003,DY1-57379201,DY2-53294215,DY2-34911139,DY1-70153175,DY2-47946271,DY2-50046454,DY1-21028024,DY2-28492772,DY2-30248960,DY2-26899456,DY1-68748639,DY1-49596708,DY1-49027021,DY2-10143234,DY2-56735097,DY2-9131455,DY2-31865602,DY1-68136530,DY1-40433854)	DELETION
Chr11	12597340	12597499	F	Chr11	12605468	12605623	R	15	(DY1-53161739,DY1-50858201,DY1-60890668,DY2-11045142,DY2-26411765,DY2-50560505,DY1-65914773,DY1-4957073,DY2-33400751,DY1-39000456,DY2-19623851,DY2-64237074,DY1-4588610,DY2-65957635,DY2-26790927)	DELETION
Chr11	12597498	12597661	F	Chr11	12608278	12608433	R	15	(DY1-66830255,DY2-48415403,DY1-28156104,DY2-53476407,DY2-66864773,DY1-42996745,DY2-40708774,DY2-13802200,DY1-2806722,DY2-4349300,DY1-33103834,DY2-51953152,DY1-64419652,DY2-26855303,DY2-51485153)	DELETION
Chr11	12665077	12665491	F	Chr11	12668600	12669018	R	66	(DY1-51012571,DY1-53916299,DY1-35525990,DY2-54397454,DY1-7341674,DY1-34059741,DY2-3890208,DY1-4275476,DY1-40057640,DY1-26073981,DY1-52637642,DY1-38478155,DY1-50236983,DY1-56634690,DY1-30238055,DY2-17553699,DY1-43814030,DY1-26334278,DY1-16855914,DY1-33096885,DY2-8741632,DY1-26951297,DY2-60293822,DY1-33835412,DY2-16864297,DY1-53994410,DY1-65368034,DY2-47969843,DY2-11174059,DY2-35879179,DY2-51856539,DY2-42529857,DY1-464284,DY1-4620235,DY2-30437293,DY2-592014,DY2-4020186,DY1-33117241,DY1-68234671,DY2-12716381,DY1-13158140,DY1-5888234,DY1-8200017,DY2-56418499,DY1-7322617,DY2-59025773,DY1-35734936,DY2-70336796,DY1-11959724,DY2-8095678,DY1-10872854,DY2-21876742,DY1-35604025,DY2-46318010,DY1-25497441,DY2-25353311,DY2-8825227,DY2-52903101,DY1-12851811,DY1-26192984,DY1-60603202,DY1-46052847,DY1-50585984,DY1-52381201,DY1-57280834,DY1-9206604)	DELETION
Chr11	12822977	12823386	F	Chr11	12829842	12830228	R	106	(DY2-3430695,DY2-12712888,DY2-48015311,DY1-10823155,DY1-62739715,DY2-16979835,DY1-48341115,DY1-14057521,DY2-5501624,DY1-58842461,DY1-64431708,DY1-26942038,DY1-4029650,DY2-62992626,DY2-28966172,DY2-39083913,DY2-69911794,DY1-25326092,DY1-42698778,DY2-36712066,DY1-59067189,DY2-49415544,DY2-31779241,DY2-32017841,DY2-26920704,DY1-15406397,DY1-51969094,DY1-31488263,DY1-41920579,DY2-70230084,DY1-70371311,DY2-68025527,DY2-37660690,DY2-2673177,DY1-59730184,DY1-3953126,DY2-4489787,DY1-25573558,DY1-10686169,DY1-43550373,DY1-24406752,DY2-27536073,DY2-70372378,DY1-22118710,DY1-37043155,DY1-52437361,DY1-24116387,DY1-26568089,DY1-56011725,DY2-59532265,DY2-22630713,DY2-60099793,DY2-27106578,DY1-20366931,DY2-58387539,DY1-19974970,DY2-15378964,DY1-41356331,DY2-48583192,DY2-62199255,DY1-33280274,DY2-23949461,DY2-57265754,DY1-38755163,DY2-34297587,DY2-39822953,DY1-69082116,DY1-65216909,DY2-30530886,DY2-63021651,DY2-68542959,DY2-32288637,DY2-9079834,DY2-61925789,DY1-60475684,DY1-11923867,DY1-47013769,DY2-19794175,DY1-18148515,DY1-37864720,DY1-35975790,DY2-46997038,DY2-57102888,DY2-19240494,DY2-31527486,DY2-18434708,DY1-43980038,DY2-57342107,DY1-15793379,DY2-21884892,DY1-46203719,DY2-39484070,DY1-31248536,DY1-27962419,DY1-68873398,DY2-8391221,DY1-10261878,DY1-61955115,DY1-16947206,DY2-38268049,DY2-24682942,DY1-56090552,DY1-57960847,DY2-41096678,DY1-41979233,DY2-54494694)	DELETION
Chr11	13109799	13110084	F	Chr11	13156387	13156661	R	47	(DY1-60026612,DY2-63208469,DY1-35997076,DY1-64367517,DY2-23000126,DY1-67344902,DY2-2526616,DY2-15719649,DY1-60906006,DY2-5598390,DY2-28169448,DY2-38713088,DY2-54537065,DY2-58680774,DY1-23029765,DY2-31997047,DY1-27133161,DY2-48024031,DY2-13207860,DY2-12629143,DY2-66776018,DY1-1521577,DY2-22901627,DY1-52550140,DY1-9336851,DY2-56178534,DY1-7440945,DY2-27122983,DY1-37891815,DY2-18958229,DY2-49041543,DY2-10416316,DY1-2164082,DY1-50732427,DY2-50689790,DY2-58054327,DY1-16351357,DY1-54435531,DY2-69884526,DY1-41470918,DY1-54013182,DY2-11470908,DY1-52162926,DY1-12425267,DY1-18646919,DY1-39914199,DY2-67267928)	DELETION
Chr11	13120230	13120568	F	Chr11	13126916	13127274	R	8	(DY1-12744097,DY2-46926275,DY1-67226311,DY2-65756621,DY1-15383051,DY2-42274904,DY1-16423204,DY2-56402975)	DELETION
Chr11	13189127	13189513	F	Chr11	13193057	13193456	R	87	(DY2-65530867,DY2-43916669,DY2-65659269,DY1-66411514,DY1-58218712,DY1-18373533,DY1-50664662,DY2-66648506,DY1-66118887,DY1-1488609,DY1-56552065,DY2-18093079,DY1-40249907,DY2-14623542,DY1-23656965,DY2-68597849,DY1-34387800,DY2-16098151,DY1-60523056,DY1-24382303,DY1-1760026,DY2-63377294,DY2-31141409,DY2-43851554,DY1-54483337,DY1-57179115,DY2-68630255,DY2-39834010,DY2-24041791,DY1-44093933,DY1-23125463,DY2-27529705,DY1-46792123,DY2-3876643,DY1-55251889,DY1-20176900,DY2-13652159,DY1-12424101,DY1-41554772,DY2-24499922,DY2-22912241,DY2-4261881,DY1-43948856,DY1-67809303,DY2-36796135,DY1-13399433,DY1-18007591,DY2-69824091,DY1-7714577,DY2-9585156,DY1-13710145,DY2-27302153,DY2-7249256,DY2-57762279,DY2-47443869,DY2-69127231,DY1-30446587,DY1-68856164,DY2-28228856,DY1-55896094,DY2-592236,DY2-50142986,DY2-13499451,DY1-49353634,DY2-9903292,DY2-44448813,DY1-50418131,DY1-58789190,DY2-40363785,DY1-47535988,DY2-37929069,DY1-51564200,DY1-34712578,DY2-46768885,DY2-54037876,DY1-52143727,DY2-6059421,DY2-15287358,DY1-4781689,DY2-54333730,DY1-11138403,DY2-17568254,DY2-63638118,DY2-28318413,DY2-19545282,DY1-57794372,DY1-2020592)	DELETION
Chr11	13487473	13487611	F	Chr11	13490394	13490527	R	10	(DY1-67927620,DY2-3241844,DY2-34296518,DY1-5612047,DY2-47901202,DY1-32171459,DY2-8082714,DY1-28489037,DY2-20853244,DY2-47930817)	DELETION
Chr11	13815808	13816108	F	Chr11	13831143	13831450	R	41	(DY1-10195642,DY2-15334244,DY2-66138537,DY2-50923486,DY2-2499421,DY1-24074390,DY2-22046944,DY1-25043491,DY1-37180867,DY2-36864558,DY2-50177579,DY2-30082871,DY2-53700803,DY2-18423999,DY1-51382798,DY2-3466051,DY2-60630572,DY1-34733878,DY2-19525125,DY1-37324899,DY2-61580803,DY1-49634502,DY1-55251630,DY2-12908058,DY1-37088163,DY1-63333680,DY2-59181146,DY1-66671223,DY1-4378385,DY1-68301851,DY1-60090743,DY2-62855712,DY1-34122037,DY1-28552259,DY1-32223485,DY2-24402243,DY2-40923893,DY1-16758712,DY2-30318189,DY2-49907347,DY1-48638164)	DELETION
Chr11	13878073	13878482	F	Chr11	13881546	13881957	R	57	(DY1-11425452,DY2-20521684,DY1-64585166,DY1-39036290,DY2-26648919,DY1-61853416,DY2-66630203,DY2-33823443,DY1-51166295,DY1-17144711,DY1-26210546,DY2-56649949,DY2-66309976,DY2-1186001,DY2-1191377,DY2-47616794,DY2-24365016,DY2-2334382,DY1-31597465,DY1-44719197,DY2-35297736,DY2-54609834,DY1-6743073,DY2-9019907,DY1-50742173,DY2-69230545,DY1-24127593,DY1-67498809,DY1-15771978,DY2-33458350,DY1-33372041,DY1-44021306,DY1-67957943,DY2-42057720,DY1-68645779,DY1-10694007,DY2-33548675,DY1-44622539,DY2-30992985,DY2-28986239,DY2-3983807,DY1-63132829,DY2-25242820,DY2-46171537,DY1-14420626,DY2-45556449,DY1-1872592,DY2-36796541,DY2-18794221,DY1-2267430,DY1-26634540,DY2-15680474,DY1-26298683,DY2-45108644,DY2-66046340,DY1-11903242,DY1-7320526)	DELETION
Chr11	14183942	14184074	R	Chr11	18962626	18962731	R	6	(DY1-12748244,DY1-38848595,DY1-50442664,DY1-52854587,DY1-51194769,DY2-54240103)	INVERSION
Chr11	14875334	14875557	F	Chr11	14876985	14877215	R	28	(DY2-34012422,DY2-55192827,DY2-17332391,DY1-66329545,DY2-26795587,DY1-15520656,DY2-20327017,DY2-31494160,DY2-37016973,DY2-13229051,DY1-23830564,DY1-47095747,DY2-54673583,DY1-31517485,DY2-10822907,DY1-40932296,DY2-15772033,DY2-59303424,DY1-58094566,DY2-15013316,DY1-17200612,DY1-19264839,DY2-8567994,DY2-1864367,DY1-48874318,DY1-14158310,DY1-43657880,DY1-23214966)	DELETION
Chr11	16556808	16556921	F	Chr11	27397570	27397685	F	6	(DY1-37019138,DY2-38271642,DY1-17892492,DY1-63947518,DY1-51941389,DY2-13977333)	INVERSION
Chr11	17454902	17455326	F	Chr11	17461731	17462152	R	187	(DY1-29063756,DY2-1387320,DY1-39540851,DY2-49227650,DY1-18460747,DY2-66498683,DY2-57772027,DY1-26723213,DY1-25509713,DY1-50940896,DY2-44633172,DY2-46179690,DY1-38674897,DY1-65641718,DY1-61416689,DY2-50697625,DY2-703597,DY2-62354536,DY1-61557174,DY2-55775876,DY1-27681936,DY2-47254065,DY1-571841,DY2-34847609,DY2-37952277,DY2-64389557,DY1-66092313,DY2-38610004,DY1-62475156,DY2-26606970,DY2-64998809,DY2-29017967,DY1-19190369,DY1-62959041,DY1-23543431,DY1-39804203,DY1-55894586,DY2-61384164,DY1-53749580,DY1-58621870,DY2-35289488,DY1-32865622,DY2-33447780,DY1-23743669,DY1-18958258,DY1-55871793,DY2-24463774,DY2-3794962,DY1-38622715,DY1-48436856,DY2-35828456,DY2-14432075,DY2-42266540,DY2-66222922,DY1-51993633,DY2-70583298,DY1-42951991,DY1-48594537,DY1-7836479,DY2-63551006,DY1-50880922,DY2-22576688,DY1-49253864,DY1-65276379,DY2-18997427,DY1-56231908,DY1-27972583,DY2-31279195,DY2-44064716,DY2-65970345,DY1-20266742,DY1-27429658,DY1-49379841,DY2-13730008,DY2-53810240,DY1-12592519,DY1-50421749,DY2-1624994,DY1-13433565,DY1-27338934,DY2-17408147,DY2-41591860,DY1-33706974,DY2-44873617,DY1-15999315,DY1-47261770,DY2-56196248,DY2-24769470,DY2-50595788,DY2-31619815,DY1-15478267,DY2-2252667,DY2-56205380,DY1-32659873,DY1-14739242,DY2-62304954,DY1-1542236,DY1-5194241,DY2-29791862,DY2-55094241,DY1-21230494,DY1-35637092,DY2-17170463,DY2-9148542,DY1-34411376,DY2-37167276,DY1-40312468,DY1-66455250,DY1-43407960,DY2-27318706,DY2-36166607,DY2-58332367,DY2-19546377,DY2-34893140,DY1-55231978,DY1-940313,DY1-30311962,DY1-5231696,DY1-40576198,DY1-45425575,DY1-9010981,DY2-53488521,DY1-56188524,DY2-36102266,DY2-63339531,DY2-23765455,DY1-23597725,DY2-9844396,DY2-24392560,DY1-52177237,DY1-6451053,DY1-67127167,DY2-7337482,DY2-47784779,DY2-14395571,DY1-9028159,DY1-29555618,DY1-44013542,DY1-65109100,DY1-29341919,DY1-29144751,DY1-63541976,DY1-62222468,DY2-64948178,DY2-32012657,DY1-65963838,DY1-67672294,DY2-23000389,DY2-6944643,DY1-18627617,DY2-45309467,DY2-31323994,DY2-29702886,DY2-67157193,DY1-12826739,DY2-63257690,DY1-12836298,DY1-16516525,DY2-67613209,DY2-59331851,DY2-32852431,DY1-65164937,DY2-59538707,DY1-50019976,DY2-39416929,DY1-42931382,DY1-44786388,DY2-68939901,DY1-45236157,DY1-42982002,DY1-5197641,DY1-60820155,DY2-25868695,DY1-61657587,DY2-29845651,DY1-47660381,DY1-40883461,DY1-23770497,DY1-50299838,DY2-68782198,DY2-18257948,DY1-10667681,DY1-44045194,DY2-11757169,DY1-50561358,DY1-61681398,DY1-21993921)	DELETION
Chr11	17615262	17615394	F	Chr11	17616595	17616722	R	5	(DY1-58983284,DY1-47703177,DY2-4015467,DY2-17018002,DY1-28393727)	DELETION
Chr11	17701164	17701441	F	Chr11	17712061	17712353	R	42	(DY1-25554808,DY1-15952943,DY2-13258467,DY2-54544963,DY2-65708795,DY2-25681925,DY1-63806570,DY2-65894540,DY2-27445509,DY2-15618490,DY2-40891201,DY2-57783556,DY2-23139024,DY2-50578693,DY2-32445968,DY1-1977277,DY1-19232082,DY2-11573805,DY2-60250094,DY2-63430911,DY1-32253723,DY2-10160633,DY2-67573656,DY2-13144705,DY2-66292421,DY2-60405961,DY2-22255962,DY2-12369405,DY1-18746034,DY1-42787264,DY2-30467655,DY2-66348062,DY1-51630134,DY1-26117654,DY1-62311846,DY2-28876621,DY1-12245781,DY1-17294136,DY1-67587338,DY1-28569917,DY2-8328601,DY1-6730819)	DELETION
Chr11	17750668	17751049	F	Chr11	17763989	17764402	R	14	(DY1-50577420,DY2-17357572,DY1-65800207,DY2-26294618,DY1-43637596,DY1-42657082,DY2-8088682,DY2-25456604,DY1-43624586,DY2-3461783,DY2-34599587,DY2-41150635,DY2-4215237,DY1-15971548)	DELETION
Chr11	17773115	17773297	F	Chr11	17781707	17781884	R	14	(DY2-9635606,DY2-37841612,DY1-55866141,DY2-19336659,DY1-32239542,DY2-6989383,DY2-21101415,DY1-44491355,DY1-50235635,DY1-46647700,DY2-43778992,DY2-53740268,DY2-28580586,DY1-32733658)	DELETION
Chr11	18061257	18061665	F	Chr11	18062501	18062910	R	75	(DY2-30606726,DY2-57620049,DY2-21487740,DY1-10831838,DY2-7877896,DY1-45801806,DY2-21973701,DY2-51395168,DY1-61764252,DY1-26342825,DY1-40991091,DY2-49805205,DY2-24999464,DY2-46516110,DY2-22202762,DY2-46615515,DY1-19056972,DY1-56977018,DY2-31352715,DY1-50184141,DY2-32725665,DY2-57042146,DY1-8416727,DY1-35303302,DY1-59078216,DY1-2078676,DY1-5546888,DY2-46299583,DY2-56837609,DY1-7318057,DY1-39055435,DY2-66002139,DY1-7848595,DY2-2110358,DY2-46765912,DY1-35739785,DY1-13020285,DY1-44403323,DY1-40897249,DY2-27781486,DY1-54608484,DY2-44352725,DY1-12603914,DY2-68421283,DY2-55629817,DY2-15583365,DY2-6200324,DY1-2959181,DY1-48123869,DY2-8040751,DY2-57408494,DY2-53019702,DY1-20982070,DY2-53989947,DY1-32377448,DY1-35415933,DY2-163139,DY1-42223842,DY1-39719581,DY2-57170848,DY1-21566636,DY2-38875209,DY1-66956714,DY2-3982597,DY2-9702062,DY2-39793070,DY1-48619845,DY1-28232427,DY2-11872126,DY2-27676950,DY2-43347912,DY2-22486554,DY2-63888297,DY1-8434583,DY2-66703245)	DELETION
Chr11	18962033	18962404	F	Chr11	18963785	18964168	R	72	(DY1-57142208,DY2-13267461,DY2-64323218,DY1-6327428,DY2-26692124,DY1-9204771,DY1-60565492,DY1-7857232,DY2-52784551,DY2-14359439,DY2-68730173,DY1-55508546,DY1-9547302,DY2-35445893,DY1-43804611,DY2-40927397,DY2-67722534,DY1-10071564,DY2-57122127,DY1-52443321,DY1-58140872,DY1-52495263,DY2-531496,DY2-7154840,DY1-45517566,DY1-69446212,DY1-13450218,DY1-47322520,DY1-22285788,DY1-65536869,DY1-57694666,DY1-68136512,DY1-67639405,DY1-27501848,DY2-10604797,DY2-10053466,DY2-28287698,DY1-57527216,DY1-63680006,DY2-43151546,DY2-67717225,DY1-9471213,DY2-37583188,DY1-1030979,DY1-43820875,DY1-3248065,DY1-20438297,DY2-56445098,DY2-34480094,DY1-36739695,DY1-23102023,DY1-66340470,DY2-31311240,DY1-53052051,DY1-54392260,DY1-50534620,DY2-70208646,DY1-1979451,DY2-52493379,DY2-66200453,DY2-34056251,DY2-23083481,DY1-63551535,DY1-23553489,DY1-6353291,DY1-45973125,DY1-53370132,DY1-3926840,DY2-31294843,DY2-69528016,DY2-4572321,DY2-67782733)	DELETION
Chr11	18966159	18966486	F	Chr11	18977576	18977904	R	67	(DY1-32778465,DY1-64995378,DY1-38028627,DY2-5182119,DY1-37225687,DY2-52178509,DY1-47012854,DY1-470712,DY1-34344281,DY1-67021873,DY2-26046237,DY2-61588176,DY2-21872470,DY2-45738851,DY1-69960515,DY1-9591301,DY2-48153823,DY2-38878531,DY2-1215586,DY2-66838775,DY1-44541772,DY2-2947009,DY2-59600439,DY1-14531457,DY2-44763247,DY2-1985816,DY2-65893749,DY2-29325071,DY2-32549345,DY2-41526918,DY2-48371697,DY2-33849145,DY2-38404639,DY2-48524924,DY1-46929070,DY2-2746728,DY2-36189105,DY2-63560859,DY2-18910750,DY1-46497138,DY1-15999164,DY2-16376041,DY2-27657851,DY2-41392740,DY1-2540030,DY1-27226642,DY2-14254488,DY1-32893400,DY2-13408195,DY1-11158729,DY1-64379140,DY2-55178560,DY1-69643560,DY2-8803827,DY1-52503606,DY2-37413601,DY1-9414024,DY1-60175449,DY2-9488901,DY2-65661771,DY2-13007794,DY2-11231191,DY2-57728647,DY1-16601880,DY2-27337249,DY2-47736006,DY1-49129815)	DELETION
Chr11	19645939	19646336	F	Chr11	19646935	19647336	R	49	(DY2-25657513,DY1-65664161,DY2-66849574,DY1-50369280,DY2-3302374,DY2-47481505,DY2-27267986,DY2-57907703,DY2-68134229,DY1-10904555,DY1-15396155,DY2-65155739,DY2-25679325,DY1-27895337,DY1-3129610,DY1-53326887,DY2-32960781,DY2-39656020,DY1-845886,DY1-61514080,DY2-56448671,DY2-27335201,DY2-67993820,DY1-50238382,DY2-63887107,DY1-38887470,DY2-30911807,DY1-54349546,DY1-34099691,DY2-46854817,DY2-45597877,DY2-46114880,DY2-15810383,DY2-28134063,DY1-48721502,DY2-1737926,DY1-17502113,DY2-12188395,DY2-34354967,DY1-35773933,DY1-38177514,DY1-54029437,DY1-60178613,DY2-50009575,DY2-60737611,DY2-68718907,DY1-65428147,DY2-48312115,DY1-32159583)	DELETION
Chr11	20054108	20054518	F	Chr11	20086736	20087150	R	122	(DY2-39066463,DY2-50969072,DY2-15801683,DY2-41191982,DY1-68134501,DY1-38946,DY1-47649668,DY1-63098713,DY2-29804167,DY1-66353789,DY1-47229697,DY1-9392029,DY1-58806327,DY2-43665718,DY1-42121734,DY2-13280546,DY2-44139515,DY2-61880503,DY1-37419389,DY2-48181355,DY2-61849666,DY2-32581070,DY2-38273563,DY2-47068965,DY1-4357431,DY2-53961405,DY1-62294663,DY1-69840233,DY1-40350304,DY2-37034198,DY1-21595634,DY1-16610304,DY1-250797,DY1-40518321,DY2-23539686,DY2-23951755,DY2-44974803,DY1-12193221,DY1-50901951,DY1-40865594,DY1-23530532,DY2-37046630,DY1-17648789,DY1-59861338,DY2-57063993,DY2-6940775,DY1-64698404,DY1-6910841,DY1-54263972,DY1-27003113,DY2-16480258,DY2-42745785,DY2-31824744,DY1-1941372,DY2-27009667,DY2-67397052,DY1-42084073,DY1-6151637,DY2-65894197,DY1-66851781,DY2-44336977,DY2-27626164,DY1-39692713,DY1-16586366,DY1-16988749,DY2-45003339,DY1-12674630,DY1-66621559,DY1-40018806,DY1-22261561,DY1-1671475,DY1-1907284,DY1-48560143,DY1-34953377,DY1-56974584,DY1-20343192,DY1-44600289,DY2-4131114,DY1-65857794,DY2-44074831,DY2-49644017,DY2-25536909,DY1-46350763,DY2-40732376,DY1-29081323,DY2-39629679,DY2-39967120,DY2-59318946,DY2-63732359,DY1-16550210,DY1-28838652,DY1-37529526,DY2-69959734,DY2-3244916,DY2-25091511,DY2-38756137,DY2-52874690,DY1-5084001,DY1-69072229,DY1-5753025,DY1-53577815,DY1-62339799,DY1-69728326,DY1-6595760,DY2-21011330,DY2-56648599,DY2-3000658,DY2-60221951,DY1-9603318,DY2-21346769,DY2-32451293,DY1-2872554,DY1-669323,DY2-42564480,DY1-36363251,DY1-56355961,DY2-20232387,DY2-45777550,DY2-23114692,DY2-38998932,DY2-19414497,DY1-22746570)	DELETION
Chr11	20774058	20774465	F	Chr11	20777237	20777619	R	79	(DY2-68981170,DY2-8304727,DY2-41898840,DY1-55375318,DY1-52027723,DY1-19364671,DY1-46676039,DY2-47351726,DY1-37957947,DY1-60763953,DY1-26759323,DY1-1426746,DY2-45670995,DY2-61316566,DY2-63089800,DY1-44640482,DY2-36107530,DY2-24527032,DY2-11558833,DY2-5876187,DY2-48872022,DY2-66277798,DY1-33520338,DY1-66096399,DY1-63640201,DY2-57567305,DY2-2114173,DY2-30150108,DY1-1390258,DY1-61174943,DY2-57165115,DY2-68476841,DY1-28083261,DY2-68781940,DY1-47004174,DY2-19766826,DY2-47032751,DY1-17847143,DY1-55019871,DY2-59851822,DY1-5255235,DY1-43571827,DY1-66489295,DY2-23641809,DY2-16044930,DY1-11594994,DY2-45476156,DY1-61756964,DY1-59895278,DY2-1998191,DY1-22478636,DY2-196924,DY2-70062252,DY2-27303010,DY2-13748928,DY1-4713146,DY1-14952429,DY1-8827807,DY2-67325956,DY1-38555783,DY2-24913699,DY1-67592796,DY2-55811953,DY2-22825223,DY2-70545685,DY2-65416224,DY2-16897718,DY1-49621987,DY1-65520005,DY1-22703232,DY2-59167064,DY1-11542247,DY2-37640124,DY1-42497482,DY2-55193503,DY1-14943408,DY2-43470586,DY1-27583256,DY1-25113798)	DELETION
Chr11	20781489	20781886	F	Chr11	20785043	20785426	R	78	(DY1-46980294,DY2-22528009,DY2-17794003,DY2-58590416,DY1-64704911,DY1-16248337,DY1-62045784,DY1-70190923,DY2-65667983,DY1-45124340,DY1-4020712,DY1-29578853,DY1-53909520,DY2-7694622,DY2-15550172,DY1-12567922,DY2-62802436,DY1-42992210,DY1-20334687,DY1-69956281,DY2-12740825,DY2-37735268,DY2-66029405,DY1-40922046,DY2-33614709,DY2-10217622,DY1-45028282,DY2-27189241,DY2-14352900,DY2-16809606,DY1-21813877,DY2-46919249,DY2-42507487,DY2-34858527,DY2-61531533,DY2-57313324,DY2-48824525,DY2-46864471,DY1-1305881,DY2-37200644,DY1-20903282,DY2-43734769,DY2-44870495,DY2-24808520,DY2-48503079,DY1-52918915,DY1-63115850,DY2-13958921,DY2-55625664,DY1-45117624,DY1-65030652,DY1-29603272,DY2-20336350,DY2-47679557,DY2-31953600,DY2-9498058,DY1-21165133,DY1-25918465,DY1-53132432,DY2-54357373,DY2-48269040,DY2-49640869,DY2-67614916,DY2-68939678,DY2-70040867,DY1-6900819,DY1-36274253,DY2-13335896,DY2-5715317,DY2-3864241,DY2-47830173,DY1-51048489,DY1-27359171,DY2-36243381,DY1-21288907,DY2-44370691,DY2-62345612,DY1-32761026)	DELETION
Chr11	20785058	20785428	F	Chr11	20796650	20797058	R	59	(DY2-47850738,DY1-38225263,DY1-51276627,DY2-37097073,DY2-60032032,DY1-69820703,DY1-41149920,DY1-34610818,DY1-37619547,DY2-23260834,DY2-70210721,DY2-70381802,DY1-30887032,DY2-48417904,DY1-26872831,DY2-68936931,DY1-53854929,DY1-16711168,DY1-2918009,DY2-51929644,DY1-70326207,DY2-11529762,DY2-34716903,DY1-23870981,DY1-53078822,DY2-20009275,DY2-60130789,DY2-50382340,DY1-60125664,DY1-15753538,DY2-59817557,DY2-19588561,DY1-63516050,DY2-56667517,DY2-32720883,DY2-68302940,DY1-50171387,DY2-53933700,DY1-52565037,DY2-2943338,DY1-23568295,DY2-37485735,DY1-48607658,DY1-25660275,DY2-61305995,DY1-18949027,DY1-22034249,DY2-52240811,DY2-40816510,DY2-23562879,DY1-36740700,DY2-23881755,DY2-40453855,DY2-8737311,DY2-49640883,DY2-26783099,DY1-9503176,DY1-58770970,DY1-2034067)	DELETION
Chr11	20993933	20994183	R	Chr11	20998512	20998794	R	5	(DY1-69005836,DY2-55098792,DY2-21305227,DY1-40609961,DY2-61952170)	INVERSION
Chr11	21069505	21069662	F	Chr11	21079066	21079234	R	21	(DY1-23769194,DY1-20660514,DY1-53040654,DY2-24858100,DY1-56231557,DY1-46708043,DY2-1726767,DY1-5261044,DY1-2761274,DY1-52021573,DY2-65181849,DY1-5936272,DY2-18098170,DY1-30033968,DY1-43021799,DY2-29890795,DY1-12492587,DY2-57723989,DY1-47630823,DY1-67331155,DY2-33673200)	DELETION
Chr11	21210852	21211265	F	Chr11	21213514	21213926	R	92	(DY1-58999419,DY1-41239566,DY2-16573583,DY1-33602614,DY1-59636040,DY1-66246330,DY1-3697781,DY2-7533518,DY2-59967587,DY1-48606250,DY2-57461013,DY2-52128872,DY1-33227766,DY1-61766990,DY2-15738245,DY1-10827008,DY2-19582951,DY2-2106597,DY2-9632274,DY2-31226036,DY2-28440624,DY2-38987396,DY2-54728744,DY2-30751199,DY2-59269901,DY2-2409674,DY1-33404291,DY1-45006444,DY2-42118944,DY2-60162289,DY2-35289897,DY2-16500465,DY2-53660813,DY1-5690885,DY1-22326645,DY1-24853528,DY2-10602269,DY1-6444746,DY2-7210692,DY2-62741155,DY1-58197162,DY2-65669015,DY1-48556789,DY2-35859450,DY2-7060354,DY1-55582037,DY1-42777848,DY1-10829237,DY2-17546928,DY1-3879953,DY1-9267835,DY1-3656226,DY1-34444148,DY1-38535813,DY1-36377990,DY2-3051441,DY2-65203097,DY2-21250201,DY1-38023716,DY1-47100656,DY1-21020402,DY2-22895697,DY2-26284478,DY2-40802536,DY2-55769008,DY1-28690019,DY2-18514278,DY2-11444767,DY1-33386889,DY2-57744961,DY2-63527112,DY1-47293143,DY2-43763504,DY1-50717217,DY1-22425100,DY1-63489103,DY1-8940670,DY2-22369685,DY1-23319809,DY1-31711802,DY2-19861528,DY1-21919477,DY1-48929009,DY1-7725450,DY1-16139203,DY1-22960682,DY1-39497221,DY2-14353254,DY2-49846032,DY1-18770035,DY2-26798653,DY2-31825272)	DELETION
Chr11	21718240	21718642	F	Chr11	21722208	21722624	R	70	(DY1-62871020,DY2-67194540,DY1-7598772,DY1-15394963,DY1-57471229,DY1-13311586,DY1-32572524,DY2-68759108,DY2-26902577,DY2-57857662,DY1-10195758,DY1-68411701,DY2-59499915,DY2-23850780,DY2-39114829,DY1-56531106,DY1-51741789,DY2-67357175,DY2-6263125,DY2-2722149,DY2-4342388,DY1-22261696,DY2-36500296,DY1-34457694,DY2-11244373,DY1-43785966,DY1-16334442,DY1-51262356,DY2-68675350,DY1-12806522,DY1-25496493,DY2-23092715,DY1-64351823,DY2-28191705,DY2-62303789,DY1-47600770,DY1-7882,DY2-55760470,DY2-1812885,DY1-10336946,DY2-18395296,DY2-62345410,DY2-63297793,DY1-9237417,DY2-14290846,DY2-67763030,DY1-19665847,DY2-8287801,DY2-61421841,DY2-54077312,DY2-62971898,DY2-59323012,DY2-22173655,DY1-34576346,DY2-61535662,DY2-23393141,DY2-21666768,DY2-68019081,DY1-49024019,DY2-25855839,DY2-16044125,DY1-36651843,DY1-48093609,DY2-40680970,DY2-41577336,DY2-8546247,DY2-17730324,DY2-31100897,DY2-42657506,DY1-58856846)	DELETION
Chr11	21826275	21826475	F	Chr11	21837704	21837911	R	15	(DY2-66266385,DY1-62380437,DY2-52378377,DY1-8214438,DY1-25358179,DY2-6512793,DY1-63139731,DY1-63829709,DY1-67655444,DY1-4207312,DY1-10058792,DY2-48388133,DY1-1054561,DY1-59974200,DY2-3718546)	DELETION
Chr11	21851923	21852213	F	Chr11	21853046	21853309	R	58	(DY1-54017287,DY1-12427495,DY1-190626,DY1-36170251,DY2-33245489,DY2-22175446,DY1-16835987,DY1-62065309,DY1-28541661,DY1-48578761,DY1-26478203,DY1-1426914,DY2-9495287,DY1-47140136,DY1-2981980,DY1-70377263,DY1-3086961,DY1-27495144,DY1-33798023,DY1-58524366,DY2-15550262,DY2-61505378,DY1-7302801,DY1-16291487,DY2-48393349,DY1-15645147,DY2-29629991,DY2-15079402,DY2-17279091,DY2-25949382,DY2-21372115,DY1-25877129,DY2-16071820,DY2-44814722,DY2-46726142,DY2-55674163,DY1-17746703,DY1-55441196,DY2-42168006,DY2-656068,DY2-53761428,DY1-54152217,DY2-70430653,DY2-7410150,DY1-10328562,DY1-44040664,DY2-61969430,DY1-28556644,DY2-3119495,DY1-17683244,DY1-43746094,DY1-63509227,DY1-1704377,DY1-2165333,DY1-52765417,DY2-19875015,DY1-33898565,DY1-136887)	DELETION
Chr11	22077346	22077703	F	Chr11	22136837	22137196	R	34	(DY1-60032445,DY2-29203668,DY2-34650970,DY2-7204558,DY1-44503689,DY1-28643753,DY2-14105514,DY1-65127088,DY1-34931664,DY2-3277496,DY2-36618779,DY2-68030005,DY2-21427216,DY1-5280390,DY2-29793037,DY1-8780865,DY1-58219185,DY2-35917963,DY1-25946802,DY2-60607149,DY2-43617663,DY2-37554908,DY2-16646895,DY2-64317169,DY2-55517967,DY2-7084968,DY2-61357727,DY2-58927125,DY1-25644853,DY1-26289841,DY2-55379536,DY1-16425829,DY2-42355520,DY2-44522375)	DELETION
Chr11	22711446	22711866	F	Chr11	22717207	22717590	R	83	(DY1-16118533,DY2-3129239,DY2-20578339,DY2-51344500,DY1-70505142,DY2-29835821,DY2-35283583,DY2-661294,DY1-63766540,DY1-42372704,DY1-14055724,DY1-69513980,DY2-1774254,DY1-9452608,DY1-27472498,DY1-57256661,DY2-2150936,DY1-42654259,DY1-43916124,DY1-9401430,DY1-37443355,DY2-45212009,DY1-5172773,DY1-13255029,DY1-65553445,DY1-842698,DY2-59539803,DY1-44211547,DY1-37874418,DY2-45253200,DY1-52012119,DY2-59814510,DY2-17096976,DY1-11516048,DY2-12413391,DY2-60723093,DY2-50501541,DY2-39810209,DY1-6598735,DY2-41159309,DY1-58069664,DY1-19016750,DY2-38070637,DY2-4426398,DY2-68176275,DY2-16512818,DY1-67647253,DY1-17617742,DY2-9319876,DY2-38931614,DY2-44992840,DY1-11977741,DY1-45855405,DY2-25771133,DY2-53366521,DY1-12147719,DY2-51375230,DY2-3785637,DY1-3730694,DY1-47527152,DY1-45924294,DY1-65741661,DY2-47580522,DY1-34458357,DY2-50688435,DY2-1137618,DY2-45517040,DY1-6085518,DY2-37450104,DY2-33845871,DY1-19934611,DY2-50432100,DY1-68374577,DY2-17182363,DY2-70287838,DY2-16213074,DY2-17052782,DY1-14724379,DY2-46796517,DY2-62206365,DY1-37017801,DY1-1848487,DY2-18666257)	DELETION
Chr11	22754004	22754336	F	Chr11	22757969	22758276	R	8	(DY2-6987852,DY2-22737629,DY2-18577629,DY1-36936504,DY2-42301787,DY2-45440405,DY1-59939094,DY2-28024718)	DELETION
Chr11	22804245	22804646	F	Chr11	22807837	22808217	R	43	(DY1-10411839,DY2-7695446,DY1-13371855,DY1-46027457,DY1-48835083,DY1-59140989,DY2-43075012,DY2-25475126,DY1-59732831,DY1-18650351,DY1-36006925,DY2-28371898,DY1-54961423,DY2-50485576,DY1-14170674,DY2-52015444,DY2-31518630,DY2-2632204,DY2-19741317,DY2-51911659,DY1-50634882,DY1-55311285,DY1-34117914,DY2-9381189,DY2-46571936,DY2-24590675,DY1-2954433,DY1-30103280,DY2-68145672,DY2-55615765,DY1-2042000,DY2-34382975,DY1-31701990,DY1-46666855,DY1-2599061,DY1-12183075,DY1-7956560,DY1-42975513,DY2-65976616,DY1-48358930,DY1-33455303,DY1-65488843,DY2-18841588)	DELETION
Chr11	22961229	22961610	F	Chr11	22972634	22973024	R	86	(DY1-45055636,DY2-45711634,DY1-1482180,DY1-34605209,DY1-61714709,DY1-63874336,DY1-23271374,DY1-65552351,DY2-28448836,DY1-9967984,DY2-48893912,DY1-28500001,DY2-65858508,DY2-57868687,DY2-56600704,DY2-6530718,DY1-51937385,DY2-39666088,DY2-26379915,DY2-4678639,DY2-33097671,DY1-45557357,DY2-23516562,DY1-48960632,DY2-52801595,DY1-33422653,DY1-69706071,DY2-55538291,DY1-30099634,DY1-660323,DY2-10797689,DY1-40378508,DY1-63334043,DY2-5932477,DY2-1494374,DY2-52468000,DY1-40232802,DY2-55698072,DY1-43719192,DY1-17474737,DY2-27544997,DY1-54411701,DY2-11000265,DY1-66829435,DY1-39078698,DY1-56793213,DY2-69002879,DY1-38042314,DY1-47947314,DY1-66250928,DY1-42528022,DY2-33230535,DY2-52369836,DY1-51957391,DY2-48971464,DY1-3321215,DY2-67873044,DY2-19510852,DY1-39326924,DY2-8406879,DY1-25755092,DY2-11761349,DY1-24367147,DY1-57556250,DY2-30334441,DY2-40396261,DY2-3099589,DY1-18524327,DY1-54130607,DY1-14949936,DY1-10291892,DY2-2861077,DY2-494607,DY2-39771785,DY1-33755290,DY2-2184463,DY2-14126671,DY1-15164932,DY1-23691915,DY2-40893415,DY1-15131742,DY1-18902321,DY2-49494942,DY2-27969368,DY2-59985877,DY2-27847190)	DELETION
Chr11	23247632	23248066	F	Chr11	23250076	23250529	R	94	(DY2-62756759,DY2-57268384,DY1-62203504,DY2-30731371,DY2-16675449,DY2-56312868,DY2-33485039,DY2-18971843,DY2-47575755,DY2-43783638,DY2-52757335,DY1-10963225,DY2-8691918,DY2-35208536,DY2-63452615,DY2-25835384,DY2-59048458,DY2-51149847,DY2-35031534,DY2-3057336,DY1-15971405,DY2-22969689,DY1-18455389,DY1-53969074,DY1-31927682,DY1-20718104,DY2-36859888,DY1-40847051,DY1-69831045,DY1-32787434,DY2-64179375,DY1-58419551,DY2-25124164,DY2-22938481,DY2-10708435,DY1-26248773,DY2-69069524,DY2-19545990,DY1-32356254,DY1-29352318,DY2-47579991,DY2-59942386,DY1-34749365,DY1-39331435,DY2-32095596,DY2-5971892,DY2-58329411,DY1-22400843,DY1-14236241,DY2-40229927,DY1-23046676,DY1-45913427,DY1-49418461,DY2-58407299,DY2-3449692,DY2-60667027,DY2-16999263,DY2-23806871,DY2-26628530,DY1-16436744,DY1-61185200,DY2-68050078,DY2-45261963,DY2-58341738,DY1-61030395,DY2-31345182,DY2-43500310,DY2-16559412,DY2-18453988,DY2-53566007,DY2-18443912,DY2-39876641,DY1-32929309,DY1-53312992,DY1-46831874,DY2-66322804,DY1-69710877,DY2-3275916,DY1-43806818,DY2-9276477,DY1-21429399,DY2-40414500,DY2-27993915,DY2-64004137,DY1-15777386,DY1-29755933,DY2-20542138,DY1-19294664,DY1-41167054,DY1-35645980,DY2-27378368,DY2-42188380,DY1-28784049,DY2-67045436)	DELETION
Chr11	23256645	23256761	F	Chr11	23260727	23260847	R	6	(DY1-44142131,DY1-8657435,DY1-48897434,DY1-27231538,DY2-16612273,DY1-3725268)	DELETION
Chr11	23678332	23678745	F	Chr11	23680970	23682496	R	57	(DY2-22729687,DY2-62159322,DY1-8271808,DY1-13878089,DY2-67230585,DY2-51274867,DY2-38275509,DY1-59017372,DY1-47421549,DY2-61919066,DY1-50408401,DY2-21362942,DY2-3424243,DY2-13143921,DY2-45744206,DY1-12815651,DY1-49858240,DY1-26505036,DY2-9115623,DY1-1976627,DY1-4690749,DY1-24367451,DY1-11169458,DY2-54491182,DY2-29360672,DY1-10996698,DY2-40880327,DY2-34981835,DY1-44742791,DY1-5523730,DY1-57641527,DY2-7307080,DY1-67115679,DY2-31492628,DY1-23159409,DY2-55730472,DY1-51364973,DY1-49880645,DY1-36591867,DY2-60400842,DY1-10912237,DY2-38578827,DY1-25634828,DY2-64225048,DY2-66496769,DY2-31902774,DY2-2977639,DY2-19045266,DY2-43576747,DY1-27246898,DY2-40767698,DY1-52780587,DY2-26810958,DY1-7724930,DY2-53371768,DY1-22456870,DY1-811459)	DELETION
Chr11	23678532	23678759	F	Chr11	23682316	23682539	R	38	(DY1-44742791,DY1-5523730,DY1-57641527,DY2-7307080,DY1-67115679,DY2-31492628,DY1-23159409,DY2-55730472,DY1-51364973,DY1-49880645,DY1-36591867,DY2-60400842,DY1-10912237,DY2-38578827,DY1-25634828,DY2-64225048,DY2-66496769,DY2-31902774,DY2-2977639,DY2-19045266,DY2-43576747,DY1-27246898,DY2-40767698,DY1-22018633,DY1-52780587,DY2-26810958,DY1-7724930,DY2-53371768,DY1-14169478,DY2-22494248,DY1-22456870,DY1-18384893,DY2-13308201,DY2-50870227,DY1-811459,DY1-1537748,DY1-45712411,DY1-57132653)	DELETION
Chr11	23925119	23925449	F	Chr11	23926174	23926495	R	36	(DY2-62677976,DY1-60082302,DY1-15229436,DY2-45726438,DY1-22950687,DY1-54623970,DY1-50749094,DY2-30832619,DY2-66576465,DY1-14384510,DY2-23170866,DY2-50809358,DY1-57240554,DY2-67004015,DY1-330531,DY2-49637690,DY2-26870624,DY2-38814954,DY2-69727914,DY2-19695855,DY2-51519039,DY2-64428978,DY2-32398074,DY2-51248295,DY2-60209904,DY1-42631928,DY1-48798670,DY1-45274620,DY1-45340433,DY2-55027434,DY2-29052670,DY2-12152282,DY2-15327069,DY1-58938979,DY1-53171779,DY2-61351442)	DELETION
Chr11	23927233	23927448	F	Chr11	23930999	23931185	R	18	(DY2-63834969,DY1-16016690,DY2-14347819,DY2-44548801,DY2-53190716,DY1-44690612,DY2-66602868,DY1-47641769,DY2-46612628,DY1-39537296,DY1-10275613,DY2-65786585,DY2-11467490,DY1-25628899,DY2-2405432,DY2-13542562,DY2-43538701,DY1-7142934)	DELETION
Chr11	24313963	24314243	F	Chr11	24318209	24318526	R	28	(DY1-60786614,DY1-5214195,DY1-41665097,DY1-66861916,DY1-12150557,DY2-38111549,DY1-58427536,DY2-15490679,DY2-26415514,DY1-34035309,DY1-63371191,DY1-66301447,DY1-13151589,DY2-59140788,DY1-57436186,DY2-31309501,DY1-35623660,DY2-35540686,DY2-26617086,DY2-15821106,DY1-14260797,DY1-44478657,DY2-8185855,DY1-19517332,DY2-3497037,DY2-29900508,DY2-8733998,DY2-55756401)	DELETION
Chr11	24323129	24323532	F	Chr11	24326013	24326392	R	49	(DY1-53792510,DY2-23369490,DY1-17206112,DY2-41991476,DY2-18934732,DY2-54349381,DY2-3933935,DY1-31478645,DY1-18398925,DY2-46972938,DY2-6500262,DY1-58811665,DY1-12416639,DY2-2960475,DY2-22681596,DY2-42488263,DY1-35385518,DY2-40818804,DY2-11759132,DY2-55951375,DY2-3112525,DY2-58571197,DY1-9011278,DY1-68388654,DY1-47034762,DY2-50445408,DY2-66382798,DY1-62464946,DY1-8950157,DY1-67543912,DY2-48526348,DY1-11324826,DY1-4570346,DY1-64209269,DY1-63365088,DY2-37984023,DY2-5656354,DY2-28248467,DY2-2657818,DY2-2811431,DY1-4609752,DY2-1765412,DY1-47350991,DY2-39026384,DY1-18118416,DY1-59095964,DY1-30872148,DY2-2626125,DY2-35284766)	DELETION
Chr11	25017854	25018227	F	Chr11	25021220	25021608	R	75	(DY1-28870071,DY2-61229605,DY2-13795388,DY2-62395241,DY1-26938371,DY1-30659771,DY2-57318195,DY1-42311536,DY2-23559880,DY2-53009225,DY1-32407232,DY1-48290166,DY2-67336459,DY2-53176851,DY2-66717458,DY2-5406768,DY2-63287318,DY2-53754702,DY1-49349810,DY1-58699551,DY2-42318766,DY1-5831413,DY2-10464208,DY2-30832131,DY1-21748345,DY1-39628380,DY2-28158510,DY1-43272672,DY2-31374768,DY1-31206693,DY2-10094833,DY2-33005814,DY2-3254763,DY2-26078933,DY1-40897669,DY1-3605958,DY2-21030247,DY1-42335406,DY1-38807445,DY2-4219889,DY2-70355183,DY1-62125585,DY1-1582295,DY2-6435923,DY1-9961957,DY2-7160430,DY2-21915034,DY2-20335859,DY2-20754301,DY2-39651741,DY1-44812721,DY2-46675086,DY2-20559756,DY1-46005291,DY1-58557324,DY2-43307929,DY1-70282451,DY2-1330611,DY1-1228988,DY2-30518672,DY2-66067870,DY2-24441411,DY2-41380319,DY2-14763055,DY2-46121892,DY2-48981317,DY1-33499759,DY1-8220435,DY2-34421805,DY1-2801020,DY1-9793289,DY1-42368168,DY2-22740721,DY1-65697339,DY1-66624723)	DELETION
Chr11	25369845	25370239	F	Chr11	25383161	25383543	R	84	(DY1-47833860,DY2-53923696,DY2-26334900,DY1-27157311,DY2-3059054,DY2-24652435,DY1-39825831,DY1-5428639,DY1-2964077,DY2-38607848,DY2-68577347,DY2-8540606,DY1-11668567,DY1-8897284,DY1-31433204,DY1-69070983,DY1-9598595,DY1-28259617,DY1-44873609,DY2-48420263,DY1-53183855,DY2-17385873,DY2-69371568,DY2-7162308,DY1-55913272,DY2-55555475,DY2-67507825,DY2-67694423,DY1-1160672,DY2-15460540,DY2-5544743,DY1-26977111,DY1-39244089,DY2-7519019,DY1-8967057,DY2-29491783,DY1-4318432,DY2-6789624,DY1-9577243,DY2-69340174,DY1-12447713,DY1-52710876,DY2-21885665,DY2-30906550,DY1-34574588,DY1-264406,DY1-23986652,DY1-20226638,DY1-46574502,DY2-13182488,DY2-32456206,DY2-54405692,DY2-58425766,DY2-36321347,DY1-9666707,DY1-10131652,DY2-57443267,DY1-16814361,DY2-26726486,DY2-47649630,DY1-18572768,DY1-25736033,DY1-67532563,DY2-14521184,DY1-46360332,DY1-60503307,DY1-67884239,DY1-64737391,DY2-10287285,DY2-68132146,DY1-32629874,DY1-43078818,DY1-29576507,DY1-63005406,DY1-66632502,DY2-46191667,DY1-1051013,DY1-33000664,DY2-19302332,DY2-46246025,DY2-59898217,DY2-8538143,DY1-17278172,DY1-10871582)	DELETION
Chr11	25819570	25819977	F	Chr11	25820624	25821059	R	51	(DY2-53955299,DY1-33872504,DY1-45244213,DY1-18284645,DY2-65315009,DY1-24486686,DY2-15320845,DY1-22784546,DY2-27524571,DY2-54879172,DY2-35008843,DY2-50899456,DY1-63162330,DY2-33773332,DY2-41090668,DY1-22296526,DY1-68313104,DY1-14689155,DY1-53506907,DY1-59879009,DY1-49489702,DY2-58733158,DY1-13516112,DY1-28943959,DY1-65984126,DY1-15943455,DY2-812345,DY1-70470778,DY2-51589987,DY1-66244403,DY1-62191486,DY2-70418581,DY2-61124392,DY2-49601102,DY1-46860174,DY1-39483462,DY2-60441033,DY1-61519156,DY1-50606565,DY1-24985486,DY1-36714646,DY2-20490342,DY2-53157666,DY1-35568072,DY2-12179430,DY2-50660161,DY2-27644790,DY2-2650249,DY1-17222466,DY2-28779238,DY1-66556955)	DELETION
Chr11	25992653	25992782	F	Chr11	26002499	26002621	R	5	(DY2-37397078,DY1-30594170,DY1-49918277,DY1-36641199,DY1-4647008)	DELETION
Chr11	26018921	26019290	F	Chr11	26027666	26028100	R	107	(DY1-16317409,DY1-10692318,DY1-39963346,DY1-68558932,DY2-21315303,DY1-29917527,DY1-49525945,DY1-50685829,DY2-39953813,DY1-52303843,DY1-59395833,DY2-32717697,DY2-38365939,DY1-38410528,DY2-4576055,DY2-8798444,DY1-40574422,DY2-51637120,DY1-4609757,DY2-66183704,DY2-52457421,DY2-67089561,DY2-39065314,DY1-14705142,DY1-58590481,DY2-22851262,DY1-10638361,DY2-46173651,DY1-7709461,DY1-21933948,DY2-28360541,DY1-40043008,DY2-30066507,DY2-6061287,DY1-3492812,DY1-62029130,DY1-5656001,DY1-20102957,DY1-52337138,DY2-57088600,DY2-45309965,DY1-37618520,DY1-10082152,DY2-30480383,DY2-2923771,DY2-13925602,DY2-56751016,DY1-27582543,DY1-56605661,DY1-45109947,DY2-1173551,DY2-29295553,DY2-7120364,DY1-5999459,DY2-53392299,DY1-22867830,DY2-3659043,DY1-21832051,DY2-31739170,DY2-62980911,DY2-30347686,DY1-4984703,DY2-22075974,DY2-35065330,DY1-6623672,DY2-39409545,DY2-17229478,DY2-24574411,DY1-60671746,DY1-36680488,DY1-3247979,DY2-37349394,DY2-53236673,DY1-63639537,DY2-8217062,DY1-69371713,DY1-6657066,DY2-58450275,DY1-16070814,DY1-49291245,DY2-59793470,DY2-17188789,DY2-7435320,DY1-45561684,DY2-7336650,DY1-61313721,DY2-23667825,DY2-52254878,DY1-2006262,DY1-13404903,DY2-54493943,DY2-66540789,DY1-2581591,DY2-59536503,DY2-69122473,DY2-40071843,DY1-21355477,DY1-62814600,DY2-30977260,DY2-58380854,DY2-51197352,DY1-37549191,DY2-39432635,DY1-11018247,DY1-1102999,DY1-46918637,DY1-54208063)	DELETION
Chr11	26118776	26119209	F	Chr11	26123421	26123839	R	103	(DY1-42846134,DY1-49572371,DY1-8283546,DY1-38868473,DY1-61664811,DY1-11789560,DY2-55387180,DY2-61761721,DY1-23559462,DY1-5562156,DY2-43403752,DY2-63650034,DY2-45391417,DY1-59661143,DY2-51851764,DY2-54376798,DY1-56525342,DY2-11455568,DY2-22315667,DY1-36405419,DY1-45873159,DY1-49277525,DY1-69455574,DY2-28436873,DY2-49191331,DY1-4304845,DY1-69770361,DY1-33342982,DY2-25408578,DY2-36829251,DY1-16115768,DY1-70071157,DY1-62083652,DY1-27688242,DY1-7435468,DY1-13582658,DY1-26951453,DY2-52265160,DY1-13893229,DY2-44182770,DY1-1594985,DY2-8175787,DY2-28283874,DY2-44806638,DY2-43897192,DY1-5640854,DY1-5939090,DY1-27697444,DY1-19451364,DY1-50808851,DY2-69880181,DY2-18789846,DY2-39208588,DY2-68618006,DY2-48663158,DY2-6840978,DY1-41106883,DY1-52667652,DY2-62754753,DY1-47031691,DY1-41106293,DY1-53351534,DY2-45023714,DY1-68943764,DY2-13739760,DY2-19607789,DY2-47272918,DY1-59351179,DY2-31851615,DY2-50621858,DY1-60131916,DY1-38843272,DY1-56573380,DY1-10212844,DY2-14925808,DY2-63644448,DY1-66276286,DY1-53083580,DY1-38778849,DY2-7194910,DY2-12999566,DY1-37166658,DY1-14348272,DY1-28467175,DY2-63651572,DY1-40690843,DY1-10154297,DY2-17646324,DY1-30696042,DY1-13570302,DY2-17836751,DY1-70454731,DY2-61704123,DY1-27389075,DY2-49642478,DY1-1729550,DY2-21282227,DY1-196712,DY2-31982634,DY2-28739262,DY2-17572314,DY2-30674086,DY1-44915646)	DELETION
Chr11	26161398	26161777	F	Chr11	26168554	26168920	R	74	(DY1-29346256,DY2-17039012,DY1-69480799,DY1-50268757,DY1-41906603,DY1-21415754,DY1-32511744,DY1-65428574,DY1-1240500,DY2-55190417,DY2-46153495,DY1-4298632,DY1-10627981,DY2-5138522,DY2-9827677,DY1-5498590,DY1-40350828,DY1-49195574,DY2-41894996,DY1-10414697,DY1-7266267,DY2-66680175,DY2-36086985,DY1-55524888,DY2-68080812,DY1-40320978,DY1-12552883,DY2-67943372,DY2-14185843,DY1-26017775,DY2-62152221,DY1-42778660,DY1-54958991,DY2-60365309,DY1-10350011,DY1-3631014,DY2-7260174,DY2-21767034,DY2-32209507,DY2-25224092,DY2-49830761,DY1-39184696,DY1-65987115,DY2-11282338,DY1-28530350,DY1-15799489,DY2-11652361,DY2-40338453,DY2-33194616,DY1-51903471,DY1-15806685,DY1-18321286,DY2-3918358,DY2-7859799,DY1-67420042,DY2-43233560,DY2-60126085,DY1-501126,DY1-25452188,DY1-23838035,DY2-48029402,DY1-19670289,DY1-47357040,DY1-27019960,DY1-44068534,DY1-24354414,DY1-17060926,DY2-57895972,DY1-54928378,DY2-70009024,DY1-15476030,DY2-47832487,DY2-7387365,DY2-63452829)	DELETION
Chr11	26292693	26292988	F	Chr11	27333260	27333546	F	5	(DY1-44313642,DY2-31063658,DY2-30518076,DY1-39856224,DY2-6484868,DY2-53579279*)	INVERSION
Chr11	26315656	26316046	F	Chr11	26316865	26317266	R	100	(DY1-802983,DY1-29162022,DY1-26011040,DY1-22081647,DY1-28559559,DY2-19347839,DY1-34844984,DY2-24287144,DY1-67911846,DY1-68607443,DY2-66563596,DY1-26433368,DY1-31311645,DY2-58443825,DY2-15170043,DY2-48037981,DY2-19267673,DY1-68704160,DY1-24571631,DY2-41082307,DY2-50142676,DY2-2419833,DY1-4842828,DY1-6856125,DY1-37522918,DY2-51140106,DY1-17374422,DY1-7581553,DY1-18219166,DY2-4936765,DY2-33909230,DY2-29941788,DY2-44929407,DY1-20054654,DY1-52380778,DY1-62123411,DY2-11814897,DY1-65333169,DY2-3927433,DY2-24726940,DY1-515205,DY1-33639597,DY1-66919272,DY2-2636752,DY2-63020508,DY1-13571467,DY2-39122792,DY2-40521794,DY1-13172972,DY2-14839249,DY1-52369219,DY1-63296486,DY1-67602594,DY1-47647228,DY1-25423874,DY1-33005430,DY1-52008466,DY2-9958950,DY1-38603063,DY1-46791724,DY1-53555820,DY2-8199437,DY2-2936231,DY2-46617545,DY1-60075752,DY1-70362958,DY2-53178273,DY2-10306248,DY1-35326471,DY1-16163135,DY1-4394368,DY2-57520595,DY2-38464079,DY1-55258279,DY2-13732051,DY2-7282005,DY2-30737890,DY2-5061018,DY1-23484384,DY1-279831,DY1-9069107,DY2-2009336,DY2-57775726,DY2-11157724,DY2-45568184,DY1-45125072,DY2-30677122,DY2-51225549,DY2-9760710,DY2-7311375,DY1-9972560,DY2-16183382,DY1-31348084,DY2-13835297,DY2-64199856,DY1-42568856,DY2-45274004,DY2-20627552,DY1-45847996,DY1-33478243)	DELETION
Chr11	26349506	26349920	F	Chr11	26356618	26357013	R	104	(DY1-44007077,DY2-89411,DY1-53694044,DY2-70340793,DY1-58456567,DY2-17363047,DY2-32248210,DY1-1895871,DY1-29657119,DY1-41992124,DY1-48367693,DY1-8773387,DY1-15037363,DY2-41736131,DY1-52853012,DY2-15541987,DY1-18002563,DY1-39129221,DY2-46294889,DY2-11427128,DY1-25284217,DY2-7266983,DY2-34700988,DY2-54779622,DY1-39600457,DY1-8291863,DY1-37047299,DY1-26852468,DY2-13618811,DY2-14096408,DY1-9745347,DY1-31996127,DY1-68843513,DY1-7764333,DY1-46706374,DY2-157062,DY2-27644832,DY2-38809870,DY1-6910307,DY2-33897815,DY1-10556998,DY1-58980546,DY1-37716064,DY2-1516860,DY2-22840157,DY2-42811946,DY2-50438810,DY2-37726142,DY1-30530161,DY1-36448107,DY1-53801146,DY1-37779610,DY1-37679987,DY1-51770920,DY1-8646554,DY2-56530637,DY2-70613375,DY1-62744221,DY1-67520016,DY1-41636171,DY2-64247180,DY1-18521905,DY2-44257954,DY2-1033265,DY2-61389540,DY2-7584885,DY2-18025570,DY2-26952633,DY2-14575003,DY1-58163490,DY2-54768157,DY2-55421128,DY1-52348412,DY2-4777123,DY2-32129064,DY1-34290126,DY2-58975456,DY2-7802244,DY2-13113464,DY1-37059366,DY1-50624321,DY1-56633292,DY1-9718331,DY1-16505899,DY1-31248970,DY1-58461477,DY1-42234504,DY2-58720730,DY1-22456545,DY1-7404322,DY2-51607635,DY1-51887317,DY1-56495795,DY2-25462226,DY1-65852738,DY1-68540741,DY1-7412002,DY2-34347334,DY2-70419166,DY2-39279050,DY2-45697785,DY2-4339723,DY2-68632877,DY2-22711278)	DELETION
Chr11	26357501	26357914	F	Chr11	26373921	26374307	R	58	(DY2-20204398,DY2-49157859,DY1-57624174,DY2-22903210,DY1-50410733,DY2-23996412,DY1-32793423,DY1-59598105,DY1-57403216,DY1-48426818,DY2-16604353,DY2-52276541,DY1-57077203,DY2-12815317,DY1-38316386,DY1-66295922,DY2-57975882,DY2-29471436,DY2-67599916,DY2-68269518,DY2-62969129,DY1-12158185,DY1-15502606,DY2-35738403,DY2-29716862,DY2-45297470,DY2-25197636,DY2-55059055,DY1-17913975,DY1-48679882,DY1-52456244,DY2-65701583,DY2-19033689,DY1-15976541,DY2-63351362,DY1-30714773,DY2-23960242,DY1-70437767,DY1-12432932,DY1-47007316,DY2-25517855,DY2-33544600,DY1-32424383,DY1-20836381,DY2-56667659,DY2-9458186,DY2-18508108,DY2-19665907,DY2-5530534,DY1-66063520,DY2-12990138,DY2-43682684,DY1-69625889,DY2-60612878,DY2-716497,DY1-11883233,DY2-27081702,DY1-4821477)	DELETION
Chr11	26536835	26537219	F	Chr11	26537828	26538226	R	54	(DY1-15828315,DY2-37220901,DY1-39231941,DY2-699521,DY2-66288051,DY1-27844501,DY1-48884116,DY2-22029759,DY2-43713143,DY1-7022853,DY2-55254274,DY2-5192180,DY1-4454409,DY1-17539498,DY2-64831752,DY2-1974194,DY2-15820064,DY1-31717949,DY1-1630204,DY1-3756338,DY2-52977523,DY2-67771186,DY2-17256099,DY2-61823702,DY2-14909804,DY2-49632041,DY2-28989962,DY1-56432602,DY2-5492978,DY2-20623738,DY2-64405408,DY1-35644080,DY1-39563051,DY1-10167584,DY1-43158356,DY2-1574630,DY2-60653749,DY1-36593068,DY1-56053075,DY1-40344913,DY1-59279324,DY2-9341834,DY2-38083783,DY1-37361602,DY1-44643964,DY2-23922809,DY2-9164622,DY2-15799839,DY1-36980151,DY2-67577995,DY1-10210534,DY1-55655004,DY2-18103118,DY1-17166868)	DELETION
Chr11	26728817	26729218	F	Chr11	26738453	26738850	R	39	(DY2-33146439,DY1-19835469,DY2-50601446,DY2-12464939,DY1-13074070,DY1-54572058,DY1-11511491,DY1-1678254,DY1-28994234,DY2-1368295,DY1-24905079,DY1-31994930,DY1-22812530,DY1-31171524,DY1-19469656,DY2-64401040,DY2-62660344,DY2-46277886,DY2-61984113,DY2-48084142,DY2-51771400,DY2-2765110,DY1-11961626,DY1-10944973,DY1-39217270,DY2-10162122,DY2-60305775,DY2-57675590,DY2-65279003,DY1-42316621,DY2-13931155,DY2-8905838,DY1-10298540,DY2-29699077,DY2-18220280,DY1-61311494,DY2-25415203,DY2-40224678,DY1-17770777)	DELETION
Chr11	26747284	26747689	F	Chr11	26748593	26748998	R	42	(DY2-50229248,DY1-30261865,DY1-6423572,DY2-4858803,DY1-874215,DY2-42640368,DY1-67980371,DY2-16765867,DY1-67371289,DY2-49386508,DY2-34430840,DY2-50612937,DY1-28302262,DY2-10872534,DY2-27756069,DY2-4244728,DY1-25221804,DY1-34080912,DY2-2755075,DY2-56658961,DY2-8426288,DY1-54199481,DY1-27671204,DY1-65499878,DY2-65395885,DY1-11010956,DY1-51040222,DY1-29391539,DY2-4715471,DY2-57826738,DY2-66587729,DY2-3176587,DY2-60726925,DY2-36405736,DY1-66527252,DY2-66325889,DY2-23241803,DY1-10759260,DY2-22737028,DY1-59737846,DY2-22152412,DY2-45524577)	DELETION
Chr11	26789999	26790408	F	Chr11	26791071	26791464	R	16	(DY1-32530503,DY2-9283819,DY2-61267349,DY1-63207830,DY1-5052000,DY2-60984478,DY2-57309326,DY2-26497795,DY1-65395650,DY2-17052789,DY1-17989855,DY1-2508837,DY2-1207894,DY1-37947309,DY2-62561085,DY1-60591661)	DELETION
Chr11	26844677	26845076	F	Chr11	26849457	26849856	R	51	(DY2-46602363,DY2-34400406,DY1-24275739,DY2-19994673,DY2-49029953,DY1-3803352,DY1-55702562,DY2-1776543,DY1-55360154,DY2-17627019,DY2-54863285,DY1-53901302,DY2-48333240,DY1-31282081,DY2-41591448,DY1-10943910,DY2-49522633,DY2-2636724,DY1-55453562,DY2-28553074,DY1-4994221,DY2-11660348,DY1-61254541,DY1-45262544,DY2-2208867,DY1-6810183,DY2-33314524,DY2-65212660,DY1-31196872,DY1-56599589,DY2-68857843,DY1-44810457,DY1-65592768,DY2-20405699,DY2-34463556,DY1-59057362,DY1-7010145,DY1-21852022,DY2-66971629,DY2-42890421,DY2-61746537,DY1-1728477,DY2-36058132,DY2-6360351,DY1-15706493,DY2-22208199,DY1-10764727,DY2-53909039,DY1-45680344,DY2-48824757,DY2-39334421)	DELETION
Chr11	26856999	26857377	F	Chr11	26863040	26863390	R	33	(DY2-15277481,DY1-10478415,DY1-68126956,DY1-4084238,DY1-66876047,DY2-35189206,DY2-25577014,DY1-42856616,DY2-19818914,DY1-17942182,DY2-4562983,DY1-12644034,DY2-50491850,DY2-25804834,DY1-51667710,DY1-43474561,DY2-19550250,DY1-40391817,DY2-53186827,DY2-45474229,DY1-40537626,DY1-33109973,DY1-51915064,DY1-67906149,DY1-60278051,DY2-17781068,DY2-32968100,DY2-69931461,DY1-49375645,DY1-42957575,DY2-41108940,DY1-37023284,DY1-31008070)	DELETION
Chr11	26863038	26863397	F	Chr11	26864032	26864417	R	44	(DY1-20939394,DY2-32202625,DY1-44325682,DY2-61744186,DY2-30288051,DY2-60941976,DY2-1540536,DY1-52121665,DY2-48810341,DY2-30863907,DY1-63265878,DY2-24196639,DY1-13565155,DY1-29883703,DY1-38436848,DY2-20473434,DY1-4838954,DY1-3099022,DY1-40605236,DY2-1743368,DY2-40977329,DY2-8651048,DY1-60811654,DY2-25698195,DY2-59015653,DY2-32614262,DY2-47235306,DY2-256142,DY1-53012209,DY2-22467410,DY1-54392325,DY2-31769831,DY2-59977830,DY2-69956551,DY2-66439604,DY1-31048755,DY1-14983383,DY1-38257921,DY1-37467625,DY1-30145557,DY2-34203063,DY1-29876142,DY1-26685710,DY2-20380356)	DELETION
Chr11	26955320	26955733	F	Chr11	26958474	26958895	R	53	(DY2-16031995,DY2-64865753,DY2-49496730,DY1-29908228,DY2-1832815,DY2-38464351,DY1-28231340,DY2-32601628,DY2-4093148,DY2-59337536,DY1-2157003,DY2-54805669,DY1-38852080,DY1-51797534,DY1-20080,DY1-8301645,DY1-6119576,DY2-9048064,DY1-34679558,DY1-60622705,DY1-66520791,DY2-15816296,DY1-24962792,DY1-21096663,DY2-37289235,DY2-41467518,DY2-61920824,DY1-62438698,DY2-50231621,DY1-38704859,DY1-18125359,DY2-59648176,DY2-24659972,DY2-48280933,DY2-38319239,DY1-62471727,DY2-44243550,DY1-15297251,DY2-41335014,DY2-38567608,DY2-53219256,DY2-30347551,DY1-59215494,DY2-58622292,DY2-64234197,DY1-2062307,DY2-35691612,DY2-40170378,DY2-58356560,DY1-22698086,DY1-53025414,DY2-53461981,DY2-58838904)	DELETION
Chr11	27002120	27002552	F	Chr11	27003632	27004039	R	58	(DY2-32760782,DY2-18967545,DY2-51372579,DY1-45132851,DY2-14119016,DY2-65802592,DY2-66819974,DY2-7556741,DY1-69657726,DY1-16065169,DY1-20574978,DY2-45410071,DY1-8672349,DY1-24257385,DY2-45552539,DY1-69769997,DY2-6776327,DY1-2100131,DY2-56394167,DY1-70190273,DY1-53714491,DY1-58872013,DY2-3618812,DY1-37065410,DY1-65615697,DY2-29211006,DY1-2522664,DY2-13336346,DY1-23804074,DY2-18082163,DY1-6728621,DY2-68226215,DY1-18506316,DY2-1555387,DY1-35769526,DY1-69009560,DY2-18378780,DY1-22576334,DY2-32405702,DY1-11433828,DY1-59510106,DY2-25941910,DY1-1719734,DY1-39771115,DY2-34103254,DY2-58504717,DY1-51113696,DY1-7870960,DY2-65880120,DY2-1198266,DY2-27945918,DY1-68003869,DY1-62780468,DY1-17355569,DY2-11492684,DY1-66349184,DY1-6565652,DY1-55111901)	DELETION
Chr11	27022152	27022465	F	Chr11	27023483	27023737	R	10	(DY1-47882530,DY1-56190716,DY1-38648424,DY2-52690889,DY2-1554860,DY2-17530772,DY1-27458811,DY1-39511364,DY2-59678792,DY2-63262960)	DELETION
Chr11	27031386	27031802	F	Chr11	27033394	27033814	R	38	(DY1-29339016,DY2-47594754,DY2-56403336,DY1-45283047,DY2-14011114,DY1-40667811,DY2-54139389,DY2-64718135,DY2-66090836,DY1-41815729,DY1-25542660,DY2-11061720,DY2-54541375,DY1-33893021,DY2-7353454,DY2-61139732,DY1-31004217,DY2-2364319,DY1-31820358,DY1-7455816,DY1-26365163,DY1-61848325,DY2-61184581,DY1-44102453,DY2-38929629,DY2-20812294,DY2-31739755,DY1-6871387,DY2-19847021,DY2-20206297,DY1-28942442,DY2-68117988,DY1-19035833,DY1-34992553,DY1-29400312,DY1-38930455,DY1-30066577,DY1-59494618)	DELETION
Chr11	27091079	27091463	F	Chr11	27100937	27101292	R	78	(DY2-39792894,DY2-29968772,DY2-21269299,DY2-30640798,DY1-69840822,DY2-61537106,DY2-37683347,DY2-16309850,DY1-39887797,DY1-16977451,DY2-21792134,DY2-37727810,DY2-29970861,DY2-66135963,DY2-67220933,DY2-20120338,DY1-22817407,DY2-26774479,DY1-56384715,DY2-287398,DY2-61488027,DY1-45683783,DY2-12223187,DY1-15746198,DY2-34875842,DY1-37613817,DY2-909908,DY2-31998,DY2-48910672,DY2-60580485,DY2-62992181,DY1-25209640,DY2-64004041,DY1-1687015,DY2-67969126,DY1-9032145,DY1-29111302,DY2-21568358,DY1-4509230,DY1-66126079,DY2-62236140,DY2-38599081,DY1-60591413,DY2-60276114,DY2-23701902,DY1-28550433,DY1-8179429,DY1-25739390,DY2-10368250,DY2-48439350,DY2-63260937,DY1-43394228,DY2-31057354,DY1-6472624,DY2-38491704,DY1-5367662,DY1-30013952,DY1-59212877,DY1-40791777,DY2-342955,DY1-30376015,DY2-22562392,DY2-60273615,DY2-52566888,DY1-10382382,DY2-16977524,DY2-14009655,DY2-9070638,DY2-12735547,DY2-4974297,DY2-27392238,DY2-64017183,DY2-7502817,DY1-46260608,DY2-10267089,DY2-24523567,DY1-63977562,DY1-28633229)	DELETION
Chr11	27145763	27146155	F	Chr11	27148043	27148439	R	69	(DY2-56971794,DY1-2871539,DY1-12860009,DY2-42453022,DY2-9318290,DY1-51382233,DY1-62803726,DY1-13489221,DY1-13260513,DY2-22267159,DY2-48931956,DY1-28076892,DY2-42305361,DY2-13434919,DY2-14940050,DY2-27110916,DY1-1811136,DY1-6522970,DY1-496179,DY1-35620267,DY2-46763213,DY1-28326705,DY2-61098187,DY1-2875503,DY2-21502227,DY1-27280476,DY2-10369062,DY2-44361796,DY2-55981647,DY1-37550791,DY1-17667111,DY1-26665293,DY2-59005948,DY1-20164377,DY1-37287386,DY2-28189475,DY1-35904389,DY2-65229600,DY1-48821490,DY2-44629406,DY2-21828309,DY1-54996427,DY2-67075248,DY2-9791935,DY1-13423345,DY1-20468152,DY1-36089324,DY1-35596847,DY2-9787102,DY2-21934228,DY1-11969852,DY2-38583631,DY2-16938941,DY2-27846746,DY2-42384321,DY1-17265733,DY2-50968035,DY2-26275826,DY2-39035052,DY2-4743006,DY1-7941472,DY2-5939998,DY1-32121986,DY1-48080487,DY1-18776627,DY2-57658857,DY1-10485926,DY2-55083352,DY2-7798472)	DELETION
Chr11	27431814	27432214	F	Chr11	27435777	27436156	R	37	(DY2-65218522,DY2-67976865,DY1-8406243,DY1-44216381,DY2-60856205,DY1-64310683,DY1-33379349,DY1-67414555,DY2-11509630,DY1-13294409,DY1-20956288,DY1-26784267,DY1-50685130,DY1-46951849,DY1-10794883,DY2-48532276,DY1-63421548,DY2-37658987,DY1-9189992,DY2-9160660,DY1-32211454,DY2-32985772,DY1-62757102,DY1-27935935,DY1-2952970,DY2-3958426,DY1-45217889,DY1-52666146,DY2-37057976,DY1-23562852,DY2-66786569,DY2-20236370,DY2-55367077,DY2-14189970,DY1-11627790,DY1-16099742,DY2-67690185)	DELETION
Chr11	27457679	27457799	F	Chr11	27825863	27825977	F	10	(DY2-67200941,DY1-11580080,DY1-38232014,DY2-67510638,DY2-37159577,DY1-20187146,DY2-419511,DY2-4517556,DY2-19839232,DY1-8798209)	INVERSION
Chr11	27483250	27483371	F	Chr11	28140332	28140447	F	5	(DY2-60809345,DY1-68433282,DY2-36724607,DY1-68586554,DY2-6373313)	INVERSION
Chr11	27831821	27832197	F	Chr11	27834651	27834877	R	30	(DY1-48357230,DY1-64562533,DY1-26110557,DY2-7347039,DY1-17810461,DY1-964730,DY1-46711737,DY1-65884500,DY2-11721580,DY2-37048425,DY2-65594541,DY2-69888304,DY2-7507662,DY1-58955237,DY1-12378815,DY2-8186540,DY2-41290921,DY1-64487734,DY2-27793757,DY2-28413281,DY1-27243777,DY1-40253995,DY2-53353931,DY1-14068949,DY2-62272815,DY2-16199431,DY2-14542558,DY2-43177479,DY1-24803191,DY2-9686961)	DELETION
Chr11	27958320	27958566	F	Chr11	27975855	27976113	R	6	(DY2-20608066,DY2-18469522,DY1-36722736,DY1-12166998,DY1-52917215,DY2-30301979)	DELETION
Chr11	28092238	28092545	F	Chr11	28093372	28093708	R	35	(DY1-6995200,DY2-30959149,DY2-49068671,DY1-3947339,DY1-70121388,DY2-35852933,DY2-34067612,DY2-16394927,DY2-12322256,DY2-44297492,DY1-30405394,DY2-1269868,DY1-46798433,DY2-18756923,DY1-64167910,DY2-7281366,DY1-6873252,DY2-36471585,DY1-59956848,DY2-66096986,DY2-50397084,DY1-16151770,DY1-44479821,DY2-25506214,DY2-28927374,DY2-50779957,DY1-16922733,DY1-55255443,DY2-48866705,DY1-21454177,DY1-38986434,DY2-35114472,DY2-17622295,DY2-21512074,DY1-17872654)	DELETION
Chr11	28259783	28260089	F	Chr11	28262946	28263245	R	8	(DY2-66677202,DY2-9281709,DY2-56388753,DY1-68917563,DY2-39431061,DY2-13537446,DY2-61935231,DY2-7982752)	DELETION
Chr11	28411154	28411416	F	Chr11	28420901	28421134	R	19	(DY1-20642689,DY1-12093680,DY1-17302996,DY1-9016083,DY1-41374868,DY2-33104457,DY2-61701106,DY1-27363630,DY2-24051470,DY2-64519422,DY2-61651551,DY1-50134987,DY1-2526175,DY1-40882200,DY1-19025907,DY1-62246322,DY2-39151923,DY1-54447409,DY1-57964852)	DELETION
Chr11	28479445	28479576	R	Chr11	28479757	28479864	R	9	(DY2-68306020,DY2-44005814,DY2-28846980,DY2-49486049,DY2-68622410,DY1-59396878,DY1-35235917,DY1-2097427,DY1-18017299)	INV_DUPLI
Chr11	28520539	28520673	F	Chr11	28533894	28534054	R	11	(DY1-1518976,DY1-35095846,DY2-2301341,DY1-44835845,DY1-9250012,DY2-4638007,DY1-19694029,DY1-21952111,DY1-52261561,DY1-3776520,DY1-10456175)	DELETION
Chr11	28927315	28927713	F	Chr11	28931340	28931702	R	25	(DY1-45549052,DY2-40921520,DY1-67784247,DY2-44868375,DY1-5833817,DY1-9598407,DY1-27406851,DY2-48228736,DY1-44802064,DY1-65023238,DY1-64937179,DY1-2194918,DY2-4414520,DY1-16854809,DY2-24955363,DY1-13647548,DY2-60517296,DY1-1195311,DY1-36740041,DY2-15763861,DY1-25448680,DY1-915587,DY1-28490634,DY2-30505707,DY2-44292317)	DELETION
Chr12	1039313	1039515	F	Chr12	1042717	1042887	R	42	(DY2-39647579,DY2-58977901,DY2-26948781,DY1-63390268,DY2-7541421,DY2-55014943,DY1-15667698,DY1-2336272,DY1-5067261,DY2-26457103,DY2-14188357,DY1-27896542,DY2-15491765,DY2-27357944,DY2-50600599,DY2-62608418,DY1-54571641,DY2-10422824,DY1-20211922,DY2-21981022,DY2-32304204,DY1-2169730,DY2-30568278,DY1-6838781,DY1-29924114,DY1-20478354,DY2-1713867,DY1-67239965,DY1-20327119,DY1-42718088,DY1-66811634,DY1-20951453,DY1-58709948,DY1-65074204,DY2-23882918,DY2-9365960,DY2-4536117,DY2-4536123,DY2-25347514,DY1-59923181,DY1-34155769,DY1-53295614)	DELETION
Chr12	1202086	1202491	F	Chr12	1206559	1206964	R	90	(DY2-9148509,DY2-33503293,DY1-43621090,DY1-27183569,DY1-67264415,DY1-11433197,DY2-67676098,DY2-18792092,DY2-55086064,DY1-5235419,DY1-63049218,DY1-6530442,DY1-37504694,DY1-64984024,DY1-1609850,DY1-21172906,DY2-60488331,DY1-20303571,DY2-18267591,DY1-15074850,DY2-36218684,DY1-43456235,DY2-7002796,DY2-22381237,DY2-43629332,DY1-49713810,DY1-32817018,DY1-21807542,DY2-64596107,DY1-68069577,DY2-53561022,DY2-12197748,DY1-1415311,DY2-41379158,DY1-22843224,DY1-59961531,DY1-2584977,DY2-15477539,DY1-17098823,DY1-66917133,DY2-53660857,DY2-8885406,DY1-64110540,DY1-65796095,DY2-65523435,DY2-24438096,DY1-35471546,DY2-46224352,DY1-69911979,DY2-5744461,DY2-37534878,DY1-28119783,DY2-16399426,DY1-13593268,DY1-69863341,DY2-40988861,DY1-52250429,DY1-59674098,DY2-36873843,DY1-57101944,DY1-6877990,DY1-50033516,DY2-41547376,DY2-53791817,DY2-65491527,DY2-42726526,DY1-36193101,DY1-17493280,DY1-25375379,DY1-57825044,DY1-48185550,DY2-16478181,DY1-60422415,DY2-49704752,DY2-54570064,DY1-2602796,DY2-8593387,DY2-57288302,DY2-16903393,DY2-39332257,DY1-49204993,DY1-60053343,DY1-69367310,DY2-63448895,DY2-34182384,DY1-32677343,DY1-46676366,DY1-67598029,DY2-56094126,DY2-22884663)	DELETION
Chr12	2492891	2493245	F	Chr12	2501390	2501749	R	23	(DY2-53147224,DY1-25178158,DY2-66141342,DY1-69918418,DY1-58739915,DY1-3946167,DY1-40835466,DY2-54222056,DY2-7011316,DY1-23802112,DY1-26381970,DY2-32685499,DY1-1290448,DY2-60434879,DY1-509075,DY2-25719057,DY2-32123695,DY1-20337232,DY1-42735951,DY1-57033877,DY1-2531340,DY2-9602956,DY1-17882313)	DELETION
Chr12	2526970	2527369	F	Chr12	2532294	2532693	R	75	(DY2-5314610,DY2-56578968,DY2-26426017,DY1-14848742,DY1-31332445,DY1-49230148,DY2-52217353,DY2-2419956,DY2-12462529,DY2-8519886,DY1-62057117,DY2-7329773,DY2-9097427,DY2-30301810,DY1-46471892,DY2-41658823,DY2-49483996,DY1-66465415,DY2-38024736,DY1-23390814,DY1-28087027,DY2-18651366,DY2-28420387,DY2-19766878,DY1-9701148,DY2-5135467,DY1-56086368,DY2-64166565,DY1-13129110,DY2-49680413,DY1-31440863,DY2-61007409,DY2-7032180,DY1-6716039,DY2-21443476,DY1-13688449,DY2-51759022,DY2-14855106,DY2-22670873,DY1-29881196,DY1-25892474,DY1-24451124,DY1-56968214,DY2-56374589,DY2-19645168,DY1-58660060,DY2-47633016,DY1-60002168,DY2-50534504,DY1-39786152,DY2-5342669,DY2-29193167,DY2-47642184,DY1-13768546,DY1-41060839,DY1-3368457,DY1-52419551,DY1-32193106,DY1-36843885,DY1-50972599,DY2-2284596,DY1-64572231,DY1-21949729,DY2-36697188,DY2-12218218,DY1-46743933,DY2-17458851,DY2-43906789,DY1-42178744,DY1-39455552,DY2-60391300,DY2-17682132,DY1-37555678,DY2-28303915,DY2-28863897)	DELETION
Chr12	3699880	3699996	F	Chr12	3704137	3704234	R	8	(DY1-5565508,DY2-26874851,DY2-33003680,DY1-50148744,DY2-46119257,DY2-46985024,DY1-45381361,DY2-60041476)	DELETION
Chr12	4916843	4917255	F	Chr12	4953229	4953640	R	104	(DY2-38123535,DY2-59758107,DY1-28889794,DY2-34401890,DY2-69936179,DY2-9981436,DY1-20819659,DY1-34916137,DY1-68927829,DY1-64933610,DY2-34190631,DY1-36035215,DY2-46359767,DY1-24490264,DY1-69749853,DY1-44770954,DY2-1246157,DY1-55592815,DY1-25890119,DY1-27933100,DY2-26647200,DY1-53945535,DY2-49579554,DY2-61970847,DY1-33110825,DY1-56562422,DY1-24762543,DY1-57397481,DY1-63702131,DY2-26175634,DY2-46165841,DY1-53065029,DY2-48484133,DY1-47298570,DY2-26679218,DY2-34760252,DY1-1892984,DY2-2148050,DY1-61481615,DY2-23694590,DY1-44441490,DY2-689810,DY2-60989152,DY2-60989165,DY1-24059539,DY1-58832830,DY1-30508160,DY1-67693256,DY1-70407558,DY1-59566039,DY1-17402408,DY2-19315505,DY1-32518537,DY2-12296542,DY1-58775232,DY2-67312419,DY1-43525610,DY1-4671222,DY2-7860768,DY2-57672887,DY1-68986821,DY1-3966274,DY1-18994361,DY2-47194957,DY2-61406434,DY1-19062839,DY1-31958596,DY2-96612,DY2-31475786,DY1-33096127,DY2-16280357,DY2-51054878,DY2-54242641,DY2-26904199,DY1-20029312,DY2-6616423,DY1-67401051,DY2-67325769,DY1-24778257,DY1-56331953,DY1-31368946,DY2-44730862,DY2-6471277,DY1-7693870,DY1-32548460,DY1-53505080,DY2-8726088,DY2-56432091,DY1-58272684,DY1-47612693,DY1-46312395,DY1-45819088,DY1-35759632,DY1-42741906,DY2-13655973,DY1-50155947,DY1-3761783,DY2-31268258,DY2-62754948,DY1-60639929,DY1-1780404,DY2-4599641,DY1-31396855,DY2-3881370)	DELETION
Chr12	5020549	5020687	F	Chr12	5021864	5021985	R	11	(DY1-63303371,DY1-19787757,DY1-31740313,DY2-57822187,DY1-48996739,DY1-37369725,DY1-35045036,DY1-41846462,DY2-23196548,DY2-67554521,DY2-32272520)	DELETION
Chr12	5317203	5317632	F	Chr12	5328480	5328886	R	118	(DY1-59590254,DY2-46313629,DY2-8317957,DY2-13010171,DY1-67272247,DY2-6698397,DY2-13857597,DY2-66645314,DY2-34362406,DY1-66449781,DY1-4702009,DY1-55048239,DY1-47076680,DY2-31149045,DY1-38637795,DY2-60882753,DY1-36377657,DY2-26847623,DY2-48524669,DY1-66599406,DY2-34698675,DY1-45299601,DY1-12071075,DY1-12985535,DY2-65726623,DY1-68682481,DY2-59024735,DY1-59285896,DY1-55369287,DY2-10079437,DY1-53143903,DY2-60846515,DY1-62562782,DY1-48530481,DY1-12338591,DY1-62063974,DY1-53578332,DY1-65845255,DY1-24120339,DY2-54063548,DY2-57396481,DY1-2797323,DY2-62970188,DY1-15718372,DY2-37704874,DY2-47928669,DY1-13008807,DY1-29210700,DY1-5001359,DY1-66967785,DY1-18980613,DY1-39521357,DY1-19331137,DY2-16943587,DY2-35786609,DY2-7346734,DY2-38619513,DY2-41865470,DY1-32240886,DY2-6460293,DY2-31175656,DY2-30955829,DY1-27800874,DY2-26740873,DY2-50741025,DY2-12780125,DY2-41662422,DY1-29776111,DY1-42325773,DY2-52620337,DY2-61642582,DY1-53192634,DY2-39161608,DY2-34705743,DY1-16474188,DY2-69032426,DY2-68824358,DY2-13067955,DY2-14137955,DY1-29646392,DY2-24251325,DY2-26889857,DY1-48353756,DY2-44713361,DY2-51417587,DY1-26396439,DY1-52851636,DY2-18587014,DY2-38604562,DY1-41680094,DY1-13580232,DY2-47129331,DY2-57288081,DY2-57884520,DY1-68801249,DY1-46570242,DY2-12781755,DY2-13287766,DY2-24339966,DY1-39816724,DY1-7387299,DY1-16703040,DY1-30576644,DY2-46923070,DY1-28599411,DY2-69217308,DY1-1403651,DY2-9460030,DY1-35144757,DY2-10234551,DY2-45539292,DY1-62691508,DY2-67398047,DY1-47515394,DY1-256385,DY2-45102185,DY2-10086048,DY1-9311812)	DELETION
Chr12	5339965	5340388	F	Chr12	5360698	5361103	R	129	(DY2-68197651,DY2-54286960,DY1-31408324,DY2-28882984,DY1-24860716,DY1-11869438,DY1-29186495,DY2-25157129,DY2-63766920,DY1-60185521,DY1-51018431,DY1-12495303,DY2-53036824,DY2-25448723,DY1-69484994,DY2-56909451,DY2-14993197,DY1-40384672,DY2-60269152,DY2-21960464,DY2-7716961,DY1-27862399,DY2-20414918,DY1-5752374,DY2-15942730,DY1-27643270,DY2-15234213,DY1-43215442,DY2-8802947,DY2-20089984,DY2-55883016,DY2-66037911,DY1-24746250,DY2-41829983,DY1-18989802,DY1-29843804,DY1-51042786,DY1-63834850,DY1-63622519,DY2-55063287,DY1-4919711,DY1-15302850,DY2-56477857,DY2-24072063,DY1-52965348,DY2-10493557,DY2-43893818,DY2-10640656,DY1-63111285,DY2-39106868,DY1-56265955,DY2-5509577,DY1-2322042,DY1-53314387,DY1-49027277,DY2-60939444,DY2-3814302,DY1-68625706,DY2-69879741,DY2-8040569,DY2-4038883,DY2-23230607,DY2-47582331,DY2-10175073,DY2-45620037,DY2-23615746,DY2-53063423,DY2-32022471,DY1-38224186,DY2-50016718,DY2-33792185,DY1-8562147,DY2-39745508,DY2-41346409,DY1-7701534,DY2-32825929,DY2-54290846,DY1-41530903,DY1-45025478,DY1-46307557,DY1-50243856,DY1-28663468,DY2-66825719,DY2-24224423,DY1-8413049,DY2-60552446,DY1-41935525,DY1-69804061,DY2-51736958,DY1-43633535,DY1-65085311,DY1-52157265,DY1-55126907,DY1-34444369,DY1-52387580,DY2-46564700,DY2-15583272,DY1-18844536,DY1-39055891,DY2-3471767,DY1-11959604,DY2-62719244,DY2-37605266,DY1-47953957,DY1-30961025,DY2-39027634,DY1-9185820,DY1-41955838,DY1-6213875,DY1-8460067,DY2-30639549,DY2-16634099,DY2-34603783,DY1-6318476,DY1-31250359,DY1-64944364,DY2-36920466,DY2-52805317,DY2-24084879,DY1-23944191,DY1-36166717,DY2-23275233,DY2-4770779,DY2-32427109,DY1-39004597,DY2-67578040,DY2-33625177,DY2-13721268,DY2-23488029)	DELETION
Chr12	5558684	5558895	F	Chr12	5565665	5565876	R	35	(DY1-33793222,DY1-64520204,DY2-23531580,DY2-51933154,DY1-6538580,DY1-33093775,DY2-57702819,DY1-21125588,DY2-52909557,DY2-7703797,DY2-57416800,DY2-51030688,DY1-52726717,DY1-39767661,DY2-36862718,DY1-12448004,DY1-59434427,DY1-10821214,DY2-23778974,DY2-3551383,DY1-26642993,DY1-20608748,DY1-22136176,DY1-24541571,DY2-35437743,DY1-13338525,DY1-45841956,DY1-4852387,DY1-46378005,DY2-12206198,DY1-35002741,DY2-67677263,DY1-43621794,DY2-43588703,DY2-66409663)	DELETION
Chr12	5590704	5591082	F	Chr12	5596001	5596392	R	19	(DY1-13650552,DY1-53573423,DY2-63185375,DY2-35903492,DY2-42075280,DY2-10689041,DY1-64931327,DY2-66672779,DY1-36149456,DY1-36473609,DY2-23639138,DY1-8540059,DY2-55753776,DY1-12851258,DY1-13176187,DY1-43444980,DY1-51309175,DY1-38649035,DY2-15881199)	DELETION
Chr12	5821014	5821426	F	Chr12	5822068	5822513	R	82	(DY1-45452324,DY2-29816031,DY1-46843276,DY2-3024678,DY2-47419438,DY2-5356993,DY2-24901662,DY1-48799974,DY1-57368260,DY2-30634279,DY1-13654079,DY1-61261061,DY2-2855170,DY2-42336299,DY1-27879943,DY1-33633282,DY2-53014583,DY2-43267060,DY2-39573100,DY2-24126220,DY2-27708975,DY2-32743862,DY2-53921088,DY1-55769189,DY1-27116852,DY2-13399051,DY2-36010206,DY2-8620793,DY1-29061653,DY1-70275102,DY2-57557882,DY2-7462849,DY1-11876030,DY2-69925640,DY2-32045230,DY2-2545530,DY2-2642150,DY2-65477789,DY1-24697687,DY2-6295272,DY1-41544022,DY1-20767888,DY2-52793783,DY1-48192725,DY2-20750569,DY2-6164215,DY1-23182032,DY1-42164614,DY2-50593043,DY1-14486378,DY2-16317349,DY1-69872159,DY1-7867018,DY2-66856179,DY2-10931243,DY1-46414460,DY1-23266852,DY1-15531135,DY2-6169046,DY2-7933448,DY1-9729667,DY2-13906729,DY2-18086008,DY1-23054215,DY1-43582799,DY2-32981467,DY2-61566706,DY2-47840408,DY2-29281009,DY1-9409311,DY2-25646753,DY1-23508847,DY1-23687672,DY2-55263811,DY2-62222452,DY1-67373838,DY2-20615245,DY1-25340242,DY2-43592946,DY2-65763811,DY2-51682414,DY2-44466783)	DELETION
Chr12	5893442	5893552	F	Chr12	5894592	5894693	R	5	(DY2-54350762,DY1-19801171,DY1-32618087,DY1-37210026,DY1-49854556)	DELETION
Chr12	6170841	6171248	F	Chr12	6178566	6178982	R	13	(DY2-11243726,DY1-46024203,DY2-60113638,DY2-31668782,DY1-39161448,DY1-64436015,DY2-37612280,DY1-18550186,DY1-9797525,DY1-18276557,DY2-32557363,DY1-63059727,DY2-17470444)	DELETION
Chr12	6184134	6184329	F	Chr12	6185340	6185522	R	15	(DY2-67623975,DY2-18142185,DY2-27740884,DY1-17716643,DY1-14746359,DY2-28428718,DY1-68527619,DY1-4441546,DY2-7917522,DY1-16684572,DY2-14190070,DY1-2882357,DY1-11586851,DY1-59687344,DY1-32732725)	DELETION
Chr12	6197669	6198035	F	Chr12	6201245	6201598	R	56	(DY1-24753642,DY1-31842108,DY1-24947245,DY2-40284861,DY1-41301008,DY1-45921821,DY2-59191833,DY2-58905217,DY2-52980936,DY1-21246624,DY1-62973761,DY2-32586876,DY2-4193353,DY1-22569868,DY1-5885527,DY1-27069880,DY2-7494279,DY2-3064776,DY2-39530538,DY1-6996914,DY1-27896447,DY1-40389840,DY1-23676110,DY1-69623644,DY1-11674980,DY1-51077986,DY2-67061722,DY1-15644127,DY1-47932517,DY1-10447326,DY1-3683622,DY1-52253179,DY2-2325587,DY1-21057089,DY1-61018103,DY2-3617789,DY2-47710046,DY1-23785727,DY1-70225734,DY2-68000990,DY1-16256625,DY1-50731515,DY1-42879239,DY1-2669709,DY1-31338059,DY1-448078,DY2-19134095,DY2-6327037,DY1-22954075,DY1-9883476,DY2-2786375,DY2-31421021,DY2-64605249,DY2-57385897,DY1-45234419,DY2-41433220)	DELETION
Chr12	6261725	6261838	F	Chr12	6272702	6272837	R	10	(DY1-65179826,DY2-1992172,DY2-64301428,DY1-25188486,DY2-41527065,DY2-48502569,DY2-57731284,DY1-24801672,DY1-35174302,DY1-11990230)	DELETION
Chr12	6401938	6402979	F	Chr12	6406407	6406805	R	48	(DY1-42703423,DY2-11274011,DY1-21160293,DY2-43420535,DY1-14231121,DY2-36448113,DY1-58183016,DY2-26698582,DY2-50715202,DY1-41555677,DY1-33971340,DY2-3561383,DY1-30657029,DY1-44697068,DY2-17996566,DY1-61280692,DY2-10256080,DY2-26796223,DY2-48444675,DY1-43234187,DY2-62783372,DY2-38947121,DY1-65570672,DY1-41055951,DY1-19647859,DY1-63753253,DY1-24055619,DY1-6965812,DY1-11089844,DY2-60499912,DY2-8792141,DY2-35099105,DY2-53158841,DY1-35045478,DY1-40392372,DY2-41858779,DY2-18565070,DY2-65063669,DY2-18005177,DY1-18298884,DY1-25785519,DY2-19182577,DY2-10406418,DY1-4596605,DY2-26884847,DY2-40692007,DY2-43417233,DY2-14557329)	DELETION
Chr12	6680777	6681179	F	Chr12	6687620	6688016	R	92	(DY2-25097049,DY2-15414003,DY2-58711738,DY2-55661686,DY2-19443974,DY2-56356870,DY1-50117965,DY1-15833217,DY2-22196326,DY2-41240527,DY1-51219379,DY1-2265861,DY1-23591232,DY2-69076098,DY1-58785197,DY2-5266161,DY1-70352222,DY1-13356214,DY2-45475322,DY1-19668348,DY2-17755328,DY2-22975248,DY1-25485254,DY2-22678429,DY1-40847467,DY2-61311909,DY1-23288327,DY2-65621324,DY2-64225958,DY1-25759570,DY1-15470873,DY1-48979314,DY1-60766560,DY2-39983081,DY2-20509650,DY2-35004306,DY2-44965169,DY2-43853346,DY1-38155600,DY2-62221892,DY1-51416925,DY2-48011453,DY1-25678353,DY1-32810492,DY2-9566621,DY1-60553628,DY1-31708157,DY2-62031872,DY1-17868924,DY2-42285428,DY1-40833939,DY1-69607502,DY2-29011902,DY1-59951100,DY1-22203138,DY1-47869075,DY2-51394299,DY2-53444686,DY2-51674002,DY1-18268473,DY2-36223470,DY2-51368455,DY1-56878286,DY1-56952908,DY1-33927547,DY2-18454566,DY1-24987906,DY2-65726923,DY1-4314174,DY2-55466385,DY2-5545071,DY2-50615510,DY2-30008472,DY2-62445090,DY1-52981850,DY1-53387582,DY1-60502729,DY2-11382551,DY1-40996668,DY2-57374964,DY2-8219281,DY1-45283186,DY2-50952155,DY1-13071761,DY1-59452426,DY1-64567753,DY2-68541747,DY1-53890089,DY1-33884266,DY2-3855566,DY2-43785662,DY1-29753968)	DELETION
Chr12	6734489	6734882	F	Chr12	6738446	6738864	R	80	(DY1-30209431,DY1-50390847,DY1-57825182,DY2-3940235,DY1-50785658,DY2-43351781,DY1-8029704,DY1-36740806,DY1-60262102,DY2-53377058,DY2-70431915,DY1-46490722,DY1-60788747,DY1-48920147,DY1-69706759,DY2-62444603,DY1-39205751,DY1-23565004,DY1-1350279,DY2-69567621,DY1-61402415,DY1-23807981,DY1-65211987,DY1-7363886,DY1-37160798,DY1-47409311,DY1-54719784,DY2-38829226,DY1-15699079,DY1-62937938,DY2-64726084,DY1-56951734,DY1-5837143,DY1-53739350,DY1-36484490,DY1-17957921,DY2-65994011,DY2-57107586,DY1-10405016,DY2-62189838,DY2-59272505,DY1-35304920,DY1-20303547,DY2-700939,DY1-7587843,DY1-55144853,DY1-2988551,DY1-4052662,DY1-38874565,DY2-8936459,DY2-18632725,DY1-66694388,DY2-62965139,DY1-24264136,DY2-49176182,DY1-4482700,DY2-57066503,DY2-62666328,DY2-8696530,DY1-8541118,DY2-6997318,DY1-25430688,DY2-8442565,DY2-27818870,DY2-28797495,DY1-31300953,DY2-10020154,DY1-32193661,DY2-62121369,DY1-63105812,DY1-26334827,DY2-47653361,DY2-61036120,DY2-68422131,DY2-18635003,DY1-28447189,DY2-25364598,DY2-61909987,DY1-19280051,DY2-22160591)	DELETION
Chr12	6867381	6867747	F	Chr12	6868814	6869159	R	22	(DY1-29096699,DY1-6518813,DY2-26057080,DY2-6644740,DY2-2509633,DY2-22814791,DY1-30269080,DY1-41853903,DY2-10169549,DY1-32666790,DY1-49307777,DY1-29231387,DY2-19819790,DY1-51441468,DY1-53150157,DY2-15493438,DY1-47498284,DY1-1414762,DY2-53525801,DY2-257035,DY2-34533156,DY2-13104069)	DELETION
Chr12	6890550	6890889	F	Chr12	6892349	6892662	R	68	(DY2-45056490,DY2-46285917,DY1-15383443,DY1-28360611,DY2-64632481,DY2-1564948,DY1-706547,DY1-35275226,DY2-55547658,DY1-197634,DY1-25760050,DY2-25868192,DY1-31161718,DY2-34173973,DY1-8137813,DY1-23067129,DY1-11367137,DY1-62474132,DY2-2977312,DY2-42480705,DY2-53080363,DY2-30057492,DY2-4506938,DY1-30856991,DY1-1422299,DY1-55571632,DY1-25037405,DY2-6591164,DY1-17220006,DY2-18558136,DY2-67900803,DY1-31158875,DY2-2104311,DY2-7524434,DY2-70249387,DY1-67164767,DY1-13953282,DY1-43806935,DY2-4182062,DY1-69511741,DY1-27262978,DY2-31279951,DY1-2504986,DY1-25156985,DY2-64984945,DY1-66276062,DY2-46550497,DY2-60803262,DY2-70527021,DY1-23966862,DY2-17761964,DY2-67398237,DY2-67315037,DY2-7306691,DY1-49965517,DY2-21064924,DY1-55629327,DY1-70018503,DY1-66454877,DY2-44648788,DY1-3241262,DY1-39770011,DY1-31371186,DY1-26411548,DY2-19156029,DY1-4237818,DY1-45513200,DY2-51672515)	DELETION
Chr12	6979930	6980029	F	Chr12	6981133	6981247	R	7	(DY1-21134332,DY1-69301811,DY2-29264917,DY1-22486308,DY2-37048874,DY2-26176551,DY2-21252176)	DELETION
Chr12	6990148	6990270	F	Chr12	6991382	6991509	R	14	(DY1-25165094,DY1-42668391,DY2-20603490,DY2-2282932,DY1-6086000,DY2-15944466,DY2-67506889,DY2-44132214,DY1-44901123,DY2-53868046,DY1-49826868,DY1-68253798,DY1-2299834,DY2-4749968)	DELETION
Chr12	7070095	7070505	F	Chr12	7082301	7082714	R	89	(DY1-67374582,DY2-41430686,DY2-50102968,DY2-65588398,DY1-70380820,DY2-26295762,DY2-17086668,DY1-22386029,DY1-41985761,DY1-6842472,DY1-70126615,DY1-18121095,DY1-22347813,DY2-69886925,DY1-9167161,DY2-62680460,DY1-69351777,DY1-47203404,DY2-64990287,DY1-12614022,DY2-26931423,DY1-31850845,DY2-64606033,DY2-2758102,DY2-50489733,DY2-33548387,DY2-8493715,DY1-65297471,DY1-4239259,DY1-4459566,DY2-68989943,DY2-32397560,DY2-66174664,DY2-12478326,DY1-56501645,DY2-15316887,DY2-68171489,DY2-36570512,DY1-45281645,DY1-27359947,DY1-28191045,DY2-18586076,DY2-11679297,DY1-28478599,DY1-68573682,DY2-37249353,DY2-33433048,DY1-18336558,DY2-24588119,DY2-38178626,DY1-5268726,DY2-61252625,DY2-30144890,DY2-43593454,DY1-11287691,DY1-21337166,DY1-48371286,DY2-12529119,DY2-28214205,DY2-16834888,DY1-58296606,DY2-65875186,DY1-24472686,DY1-60042522,DY1-21490292,DY2-28243580,DY2-5164952,DY1-67231470,DY2-5565549,DY1-37229133,DY2-2872422,DY2-3823464,DY2-29391431,DY2-68331444,DY2-4638973,DY1-44358294,DY1-63474739,DY1-11316557,DY1-31035955,DY1-45657666,DY2-59259389,DY2-63963293,DY1-15235290,DY2-40802834,DY1-61538279,DY2-46038086,DY1-13733004,DY2-44259774,DY2-66391482)	DELETION
Chr12	7255368	7255715	F	Chr12	7267638	7268015	R	27	(DY1-59910731,DY2-29927091,DY2-16133787,DY2-4907302,DY2-42669765,DY2-34630051,DY2-29063149,DY1-64576897,DY1-43051752,DY1-16621769,DY2-55222115,DY1-11127315,DY1-30445393,DY1-7890840,DY2-2417627,DY2-57140564,DY2-64806765,DY1-64169360,DY1-1905919,DY1-11132354,DY2-25894337,DY2-10456219,DY2-28430744,DY2-49962094,DY1-21632841,DY2-16419187,DY2-7119446)	DELETION
Chr12	8196016	8196319	F	Chr12	8199765	8200112	R	13	(DY1-43607845,DY1-41940885,DY2-867743,DY1-58847833,DY2-61917383,DY2-17554602,DY1-14327196,DY1-2968703,DY1-19844222,DY2-28939501,DY1-67204251,DY1-32200758,DY2-4819310)	DELETION
Chr12	8871595	8872014	F	Chr12	8874033	8874445	R	66	(DY2-10852436,DY1-24369855,DY2-47436550,DY1-7687854,DY1-42507008,DY1-27777644,DY1-60274403,DY1-26562591,DY1-18530015,DY1-33350849,DY2-40574358,DY1-65952434,DY2-4657258,DY2-21129956,DY2-37407658,DY1-33664750,DY2-23645521,DY1-9489487,DY2-46057531,DY1-35960263,DY2-5933086,DY2-56417192,DY1-14260169,DY2-2349437,DY2-12375058,DY1-58322720,DY2-64826269,DY2-27847681,DY1-16438834,DY2-33219602,DY1-13960692,DY1-61806307,DY2-27505012,DY1-21404565,DY1-19484229,DY1-31641500,DY2-8192548,DY1-34448637,DY2-8501869,DY2-41720151,DY1-9407501,DY2-47289853,DY2-66950231,DY2-46692659,DY2-51442761,DY1-52627665,DY1-64204278,DY1-66495838,DY1-12866732,DY1-60049674,DY1-6347953,DY1-43372692,DY1-20432703,DY2-27345413,DY1-35993929,DY2-5404508,DY2-30313717,DY1-49017146,DY2-12822890,DY2-47436791,DY2-41350517,DY1-44778992,DY2-53279885,DY2-53994777,DY1-19553977,DY2-47216422)	DELETION
Chr12	9301778	9301912	F	Chr12	9312054	9312206	R	10	(DY1-40360908,DY2-19903720,DY1-20100126,DY1-66158532,DY1-31504556,DY2-40413586,DY2-46281297,DY2-8301168,DY1-14599305,DY1-59433439)	DELETION
Chr12	9648402	9648778	F	Chr12	9655599	9655978	R	51	(DY2-39095544,DY1-67829274,DY2-39535771,DY2-64463337,DY1-28076753,DY2-46764778,DY2-56724135,DY2-27831070,DY2-1346098,DY2-36435766,DY1-16861199,DY2-6354551,DY2-50151319,DY2-23846538,DY2-64964269,DY1-64170528,DY1-53331894,DY1-19982828,DY1-53869309,DY1-48053808,DY1-59414825,DY2-17475062,DY1-56374026,DY1-26591566,DY2-6435393,DY2-27009625,DY1-13825243,DY2-20505482,DY2-27525591,DY2-52252642,DY2-38540151,DY1-48737724,DY2-43340480,DY2-59913366,DY2-32010830,DY2-13037724,DY1-53848036,DY1-49154124,DY2-64996370,DY1-37908200,DY2-26075253,DY2-21084159,DY2-68674716,DY1-14874137,DY1-60658649,DY2-32402902,DY1-12400258,DY1-43165443,DY2-52838634,DY2-10113674,DY2-24843384)	DELETION
Chr12	9660965	9661103	F	Chr12	9672590	9672735	R	25	(DY1-62595800,DY1-45376984,DY1-18153823,DY2-57871759,DY1-54241033,DY1-44224223,DY2-48518160,DY1-30539458,DY1-69396322,DY2-35714591,DY2-62074067,DY2-62714948,DY2-40972453,DY1-6565238,DY1-7551215,DY2-69467829,DY2-15786400,DY1-35228236,DY2-27132474,DY1-6950940,DY1-56460688,DY1-25443481,DY1-69932015,DY2-45117116,DY2-55079134)	DELETION
Chr12	9730388	9730555	F	Chr12	9733931	9734109	R	46	(DY2-61988208,DY1-62814335,DY1-30884898,DY2-27977819,DY1-16294690,DY1-61068378,DY1-2024239,DY1-41771480,DY2-20516154,DY2-67640402,DY1-29723771,DY1-11956752,DY2-41184526,DY1-55817059,DY2-69718592,DY2-30187759,DY2-54763919,DY1-39260399,DY1-61023251,DY1-20153036,DY1-63039144,DY2-40589267,DY2-2794842,DY2-24342606,DY2-36057268,DY1-7581117,DY1-11842190,DY1-29852747,DY2-59469860,DY1-3033333,DY2-46304740,DY1-44801903,DY1-3241582,DY1-13206661,DY1-50743471,DY2-39523672,DY2-46067168,DY1-12575224,DY1-53960443,DY1-406825,DY2-25951715,DY1-62514555,DY1-69164790,DY1-26106760,DY2-37591662,DY2-38622009)	DELETION
Chr12	9927744	9928105	F	Chr12	9928947	9929271	R	33	(DY2-32612247,DY1-57961552,DY1-32146724,DY2-26748669,DY2-11463147,DY1-3626954,DY1-5419912,DY2-31153544,DY2-32221446,DY2-49823066,DY1-26862255,DY2-5313064,DY1-4690939,DY1-58187551,DY1-34303565,DY1-64365736,DY1-62617895,DY1-36702758,DY1-51936541,DY1-45213585,DY2-22926705,DY2-19134320,DY2-63186459,DY2-1695817,DY1-62230518,DY2-3102653,DY1-43328910,DY2-56803085,DY1-62792767,DY2-3756837,DY2-21341326,DY2-15459347,DY1-6325785)	DELETION
Chr12	10023394	10023735	F	Chr12	10037618	10037969	R	28	(DY2-7499736,DY1-44931189,DY1-61456830,DY1-62908108,DY2-28841730,DY2-65251591,DY1-58421526,DY2-62407707,DY1-46297849,DY2-60458505,DY1-55354612,DY1-12094634,DY2-65917027,DY2-31291864,DY1-2756105,DY2-32001775,DY2-53930722,DY1-6619173,DY2-56908832,DY1-58965306,DY1-43338261,DY2-67509005,DY1-4653289,DY2-31883657,DY2-17520314,DY1-45477080,DY2-4690921,DY1-51066476)	DELETION
Chr12	10152718	10153085	F	Chr12	10156050	10156443	R	73	(DY2-50427056,DY2-22697972,DY2-67882099,DY1-50130878,DY1-21746366,DY2-8938734,DY1-9598785,DY2-42827291,DY2-45303125,DY1-59921311,DY1-24295610,DY2-57917266,DY2-3832924,DY2-25002190,DY2-63687502,DY2-38868473,DY1-27749726,DY1-10496539,DY1-10515235,DY2-64261527,DY1-2091933,DY2-15961157,DY1-27247159,DY1-64460457,DY1-33660661,DY1-13271860,DY2-58581271,DY1-2099525,DY1-66616646,DY2-9524621,DY2-21856663,DY2-56916926,DY1-65400845,DY2-13015078,DY2-45706332,DY1-46543765,DY1-58803904,DY1-46918180,DY1-20211769,DY2-13454799,DY1-45220825,DY1-24746529,DY1-3344240,DY2-44355602,DY2-28945747,DY2-46656575,DY1-7373572,DY1-36587146,DY1-55712978,DY1-63117761,DY2-8710259,DY2-49891662,DY2-10942070,DY2-50286017,DY1-5413233,DY1-14393035,DY2-70606097,DY1-32832331,DY1-10566105,DY2-39705820,DY1-69497306,DY1-13517949,DY2-11065818,DY1-16056041,DY1-52743402,DY2-57493171,DY1-63968410,DY1-65463391,DY1-1145531,DY1-4483369,DY1-35704133,DY1-41040512,DY2-26628046)	DELETION
Chr12	10309469	10309614	F	Chr12	10724796	10724957	F	7	(DY2-1267982,DY2-49970740,DY2-49605821,DY1-29234056,DY2-30657050,DY2-35168907,DY2-42619009)	INVERSION
Chr12	10364750	10365164	F	Chr12	10386638	10387055	R	76	(DY2-45555153,DY1-4130834,DY1-56342641,DY2-39577310,DY1-32411116,DY2-13608085,DY2-41700035,DY2-46522863,DY1-24330775,DY2-53778128,DY1-40959863,DY2-36357369,DY2-19034886,DY1-33218513,DY1-33375042,DY1-39331027,DY1-22915414,DY1-57224071,DY1-48256060,DY2-47212694,DY2-7927837,DY2-70408285,DY2-51007393,DY2-61126676,DY2-41907195,DY1-25940241,DY1-34010251,DY2-27535471,DY1-44627638,DY1-33231518,DY2-12488938,DY1-52189022,DY1-237230,DY1-36081095,DY2-45985573,DY1-11749310,DY2-11710271,DY1-64637283,DY2-26199728,DY1-31219612,DY2-20685968,DY2-37816099,DY2-65180632,DY2-19439029,DY1-34149665,DY1-9582682,DY2-27250574,DY1-63535125,DY1-35081776,DY1-12448679,DY1-32677295,DY1-35698052,DY2-50492678,DY2-7211107,DY2-64832298,DY1-9703064,DY2-62991107,DY2-390115,DY1-34612782,DY2-12833446,DY1-23219157,DY2-54671917,DY2-67129211,DY1-56906699,DY2-19386237,DY1-48741290,DY1-69511837,DY1-34748907,DY1-22492182,DY1-29582504,DY2-13490494,DY1-3522891,DY2-22844523,DY1-48500670,DY2-9025694,DY2-11988324)	DELETION
Chr12	10533663	10534109	F	Chr12	10540606	10541058	R	90	(DY2-51204086,DY2-4883010,DY1-27973993,DY2-4033933,DY1-66335156,DY1-7338194,DY2-7909902,DY2-43967676,DY1-70177986,DY1-59514403,DY1-40162911,DY1-8814079,DY1-65982320,DY1-30840787,DY2-2413894,DY2-40499659,DY2-162521,DY1-21926069,DY2-43836013,DY1-7481514,DY1-24424788,DY2-2414447,DY2-6174096,DY1-13714234,DY1-63817432,DY1-65741285,DY1-4515635,DY2-54035599,DY1-64239100,DY2-19166342,DY2-18039166,DY2-3870737,DY1-17510817,DY2-9243110,DY2-53918659,DY1-507039,DY2-64482166,DY2-59635288,DY1-18734091,DY1-9204416,DY1-22729480,DY1-28512218,DY2-64350017,DY1-32143160,DY1-24306240,DY2-32776722,DY2-38792442,DY2-3039575,DY1-60039535,DY1-51003386,DY2-765693,DY2-11061034,DY2-52644726,DY1-70213099,DY1-61889286,DY1-34785556,DY2-58849747,DY2-10053463,DY2-8572753,DY1-10768094,DY1-17318420,DY1-33185298,DY2-24607587,DY2-27733023,DY1-34960735,DY1-34304115,DY2-15154353,DY2-56761884,DY1-22894244,DY1-53009570,DY2-37984790,DY2-62736462,DY1-57060338,DY1-60954720,DY1-63364105,DY1-49697674,DY1-22962967,DY2-68896977,DY2-19593344,DY2-22751606,DY2-63539417,DY1-60052306,DY1-28881264,DY2-35552559,DY2-50203139,DY1-24081090,DY1-92467,DY1-41789144,DY1-27761876,DY2-44202418)	DELETION
Chr12	10645793	10646202	R	Chr12	10683809	10684203	R	41	(DY2-29873746,DY1-66020159,DY1-23595099,DY2-16445541,DY2-69158074,DY1-34621380,DY1-34054972,DY1-68801241,DY2-33544879,DY2-64049432,DY2-8077696,DY2-15349250,DY2-23313808,DY2-23943159,DY1-31808639,DY2-31787340,DY2-64331323,DY1-24061669,DY1-28925236,DY1-41127253,DY1-4779386,DY2-12414050,DY1-30134191,DY1-51216374,DY2-27158571,DY1-60256253,DY2-66229713,DY2-41738721,DY2-59023483,DY2-49893417,DY2-35273639,DY1-69611170,DY2-63538974,DY2-34896890,DY1-5697388,DY1-39775997,DY2-49254605,DY2-39896551,DY2-29725904,DY2-70472098,DY1-45947886)	INVERSION
Chr12	10728672	10728770	F	Chr12	10730493	10730610	R	7	(DY1-10586110,DY2-64107474,DY1-60983833,DY2-56381832,DY1-51339672,DY1-20615098,DY2-35924517)	DELETION
Chr12	10746105	10746391	F	Chr12	10752924	10753202	R	29	(DY2-44445204,DY1-57555196,DY1-53282394,DY2-66465114,DY1-67049838,DY2-9956712,DY2-463264,DY1-25836096,DY1-47847752,DY1-2266739,DY1-42870266,DY2-41546572,DY2-45167731,DY2-58020982,DY1-16610835,DY2-5455434,DY2-27622832,DY1-12018000,DY2-4773151,DY2-44856520,DY2-2373818,DY1-6410446,DY2-21556510,DY2-55256256,DY2-56109536,DY2-23417703,DY2-29428279,DY2-18872365,DY1-3092102)	DELETION
Chr12	10753938	10754301	F	Chr12	10755277	10755627	R	28	(DY2-12750302,DY2-38299239,DY2-28861287,DY1-9090578,DY1-16368775,DY2-24516933,DY2-39954895,DY2-45311723,DY2-60877749,DY2-47468453,DY1-18648815,DY2-32771838,DY1-36581661,DY1-20062700,DY1-49107423,DY2-6031037,DY2-15136796,DY1-65057760,DY1-14522290,DY2-9669140,DY1-63486639,DY2-65845823,DY1-9873963,DY2-37376919,DY2-60577858,DY1-25114635,DY2-62295950,DY1-45895511)	DELETION
Chr12	10795011	10795196	F	Chr12	10796157	10796343	R	11	(DY1-61311308,DY1-34296800,DY2-11105060,DY2-63284432,DY2-65756673,DY1-19753286,DY2-64877175,DY2-7956370,DY1-24987430,DY2-47392699,DY1-57918942)	DELETION
Chr12	10816531	10816745	F	Chr12	10818095	10818271	R	8	(DY2-36402284,DY1-52261379,DY2-15014877,DY1-4218996,DY2-17562359,DY2-18999118,DY2-22097959,DY1-58970780)	DELETION
Chr12	10884974	10885080	R	Chr12	10886653	10886792	R	8	(DY1-67012001,DY1-58487542,DY2-3910217,DY1-4466819,DY1-43162254,DY2-64442927,DY1-32435379,DY1-46178739)	INVERSION
Chr12	11086785	11087170	F	Chr12	11090189	11090539	R	29	(DY2-57738887,DY2-805762,DY2-25377112,DY1-56487391,DY2-62583543,DY2-22783741,DY2-31042108,DY1-63334368,DY2-7867389,DY2-52777921,DY2-36590317,DY2-13192875,DY1-8920733,DY2-70349380,DY1-62531137,DY2-50265809,DY2-9220720,DY2-33159593,DY2-8937439,DY2-68956441,DY1-26143245,DY1-44067424,DY2-32771034,DY1-26254341,DY2-69790274,DY1-30045448,DY2-65372587,DY2-62444841,DY1-42092850)	DELETION
Chr12	11497420	11497826	F	Chr12	11532592	11532990	R	69	(DY2-19249222,DY1-27705598,DY2-14971854,DY2-69240420,DY2-15115930,DY1-38847336,DY2-2089259,DY2-57833988,DY1-62330322,DY1-59191936,DY1-44322787,DY2-48111667,DY2-27136380,DY2-42681734,DY2-47852915,DY2-58864340,DY1-25225745,DY1-51064025,DY1-64879130,DY1-35154985,DY2-59669615,DY1-69442235,DY2-63581385,DY1-28522469,DY2-29715544,DY1-65220311,DY2-45947069,DY2-36053748,DY2-3826376,DY2-66003993,DY1-62907379,DY1-46605194,DY2-18361598,DY2-25014666,DY2-59860478,DY2-32837398,DY1-68901264,DY2-12255810,DY1-53782192,DY1-67768783,DY2-19850016,DY1-38103576,DY1-28149169,DY1-4119334,DY2-22261285,DY2-62075884,DY1-915353,DY2-58833339,DY1-5939316,DY2-65301573,DY1-31112376,DY2-60515876,DY2-47073119,DY1-56575492,DY1-57023376,DY1-5632392,DY1-36039172,DY1-13422920,DY1-532821,DY2-24861278,DY2-59898181,DY1-17829288,DY1-11761873,DY1-44768954,DY1-47172665,DY2-12005847,DY2-65553489,DY2-31858404,DY1-14593917)	DELETION
Chr12	11563920	11564235	F	Chr12	11575956	11576286	R	56	(DY2-39470046,DY2-40474189,DY2-655061,DY2-33790152,DY1-26961947,DY2-36954242,DY1-10329122,DY2-1165418,DY1-29028669,DY2-23964571,DY2-24458738,DY2-50699658,DY2-48849060,DY1-3464665,DY1-16063873,DY1-41902618,DY2-62724976,DY1-62117386,DY1-44093921,DY2-5697367,DY2-32194745,DY1-37546855,DY1-26263956,DY2-16374965,DY2-36835096,DY1-58231809,DY1-14982800,DY1-25454916,DY1-37164667,DY2-58366423,DY2-23545088,DY2-45588431,DY1-41386807,DY2-62537267,DY2-52238871,DY1-52141609,DY1-5659700,DY1-19647223,DY2-60420120,DY2-47172654,DY2-52566993,DY1-35387268,DY2-41027158,DY2-68056961,DY2-32930309,DY1-62583478,DY1-48066397,DY1-53493329,DY2-55901492,DY2-52185301,DY2-5753186,DY2-26985865,DY1-36522263,DY1-45143761,DY2-51713659,DY1-52477927)	DELETION
Chr12	11578089	11578505	F	Chr12	11581661	11582103	R	33	(DY1-18320399,DY2-46526786,DY2-41878635,DY2-4028411,DY1-19102197,DY1-25250069,DY2-52085491,DY1-2444722,DY1-28777896,DY2-13839822,DY2-37137983,DY2-66145960,DY2-66315919,DY2-5140839,DY1-8724650,DY1-46801671,DY1-42522487,DY2-18286981,DY1-43404269,DY2-28558192,DY1-5407270,DY1-62204856,DY2-48677771,DY2-44237821,DY1-66659947,DY2-3191234,DY1-47411749,DY1-43404780,DY2-53739204,DY1-62984621,DY1-13950981,DY2-16296594,DY2-20295144)	DELETION
Chr12	11604077	11604400	F	Chr12	11616558	11616889	R	45	(DY2-19220379,DY2-59439569,DY1-36753897,DY2-28111406,DY1-8289955,DY2-66721182,DY2-3731505,DY2-6508914,DY2-11367443,DY2-46520569,DY1-46285605,DY2-66548553,DY1-66835524,DY1-17740268,DY1-48834935,DY1-5253735,DY2-29476253,DY1-18693826,DY2-55043757,DY2-55035938,DY1-49371090,DY2-55232277,DY2-54922522,DY1-5006684,DY2-68047122,DY2-48401019,DY1-27824156,DY2-5041658,DY2-44009739,DY2-20139317,DY1-17388270,DY2-66354578,DY2-63857915,DY2-17529525,DY2-60339275,DY2-59182922,DY1-6227143,DY2-18862425,DY1-5120026,DY1-21636424,DY2-70082400,DY2-36978201,DY1-42364465,DY2-20283719,DY2-14438696)	DELETION
Chr12	11658053	11658440	F	Chr12	11670374	11670749	R	34	(DY1-1742119,DY2-56830104,DY1-1770106,DY1-16202574,DY1-49634731,DY1-42921237,DY2-34600019,DY2-28181321,DY2-11484892,DY2-18399842,DY2-51525142,DY1-55441903,DY1-44226919,DY1-59929324,DY1-49547687,DY2-65617246,DY2-37240017,DY2-66554430,DY2-15936341,DY1-17022694,DY1-50200779,DY2-37899693,DY1-30331726,DY2-52646402,DY2-39751724,DY1-55031985,DY1-21401877,DY1-35933074,DY1-51477768,DY1-39232377,DY1-23012785,DY1-69076897,DY1-27078680,DY1-34461039)	DELETION
Chr12	11710366	11710731	F	Chr12	11713717	11714082	R	60	(DY1-9589498,DY2-23728985,DY2-68345216,DY2-2937743,DY2-56270737,DY2-54067086,DY1-16686988,DY2-12018556,DY1-57232700,DY1-3392145,DY1-23914891,DY2-13313311,DY2-62428383,DY2-6305040,DY2-55988108,DY2-29007281,DY1-12608,DY2-19604636,DY1-49019306,DY1-62541143,DY2-70020124,DY1-5248539,DY1-5319004,DY2-24483369,DY2-58578733,DY2-13858555,DY1-4451300,DY1-30362339,DY1-33371464,DY2-2405268,DY1-1098144,DY2-2218621,DY1-39280887,DY2-2499766,DY1-14197344,DY1-19020069,DY1-694044,DY1-41231866,DY2-9885603,DY1-16547221,DY2-14805268,DY1-17294462,DY1-46220076,DY1-19067221,DY1-64216695,DY1-33419160,DY2-19761905,DY1-67184753,DY2-5962605,DY2-60988684,DY1-25011549,DY1-35532097,DY2-64997924,DY2-47626543,DY1-4999729,DY1-6787444,DY2-27261257,DY1-10224488,DY2-22239141,DY2-65967136)	DELETION
Chr12	12107287	12107675	F	Chr12	12112081	12112512	R	89	(DY2-41935825,DY1-17811043,DY2-10671087,DY2-39426403,DY1-1547195,DY2-3006965,DY2-46077630,DY2-59158336,DY1-21844399,DY1-22980925,DY2-27083030,DY2-21904924,DY1-62110428,DY2-64748874,DY2-2319393,DY1-67138588,DY2-31122715,DY1-54955674,DY2-66841444,DY2-2952019,DY2-10533737,DY2-35016569,DY2-68639852,DY2-8857531,DY1-5288224,DY2-5323377,DY2-42061981,DY1-63297032,DY2-47225025,DY2-40632656,DY2-15291700,DY2-9736636,DY1-16563821,DY2-36893960,DY2-67280914,DY2-25373517,DY1-15104480,DY1-16023335,DY1-12989088,DY2-15279479,DY2-39914404,DY2-45062183,DY1-46331899,DY2-31721308,DY2-14885323,DY1-9598229,DY1-59477175,DY2-33801632,DY1-49900739,DY1-41715926,DY2-51561199,DY2-47412098,DY1-51257108,DY2-51636499,DY2-36593886,DY1-25305424,DY1-54604053,DY1-7464411,DY1-55084100,DY2-58879617,DY1-34652451,DY2-60315141,DY1-57060785,DY2-62741532,DY1-6025301,DY2-67925973,DY1-56369281,DY2-59172812,DY1-3668745,DY1-46577575,DY2-42745472,DY2-60114527,DY2-54041529,DY2-22667757,DY2-18331498,DY1-28279269,DY1-58466707,DY2-5544071,DY1-6913005,DY2-2243001,DY2-45823817,DY1-58205325,DY1-55796118,DY1-63376579,DY1-51959998,DY1-37209074,DY2-55864692,DY1-40271024,DY1-46359700)	DELETION
Chr12	12346530	12346920	F	Chr12	12347960	12348374	R	104	(DY2-42468840,DY2-4526321,DY1-15702477,DY1-9211151,DY2-28495177,DY1-12896495,DY2-42012259,DY1-55039239,DY2-67074116,DY1-29122728,DY1-8242629,DY1-9016195,DY1-39075043,DY1-67195935,DY1-52929007,DY2-31580610,DY2-51789682,DY2-52292554,DY2-5318965,DY2-19333396,DY1-54701336,DY1-65775598,DY2-4012693,DY1-19098463,DY2-9423311,DY1-47990793,DY1-41951901,DY2-57763727,DY1-17288105,DY1-69996713,DY2-4755664,DY2-7629444,DY2-42983594,DY1-36605107,DY1-20031147,DY1-30670365,DY1-1790617,DY1-4718001,DY2-54561544,DY2-57154755,DY1-8595580,DY2-53460090,DY1-19563830,DY1-19604217,DY2-34283687,DY1-24297386,DY1-29180051,DY1-5239600,DY1-8905770,DY2-69010384,DY1-2150277,DY1-22936405,DY1-58332331,DY2-36854902,DY1-69350432,DY1-58603988,DY2-7883380,DY2-66666497,DY2-65635141,DY1-20682481,DY2-45343205,DY2-42259737,DY2-65699884,DY2-55855384,DY1-15040782,DY1-61863146,DY2-50342063,DY2-64773561,DY1-12666011,DY1-57397184,DY1-37631595,DY1-60055124,DY1-15400714,DY2-62467458,DY1-63339663,DY1-13298947,DY1-49937483,DY2-23982765,DY1-13418655,DY1-49799722,DY1-61428175,DY1-68464433,DY2-2503733,DY2-17942803,DY2-49311933,DY2-5472990,DY1-49458685,DY1-55262258,DY1-39029176,DY1-50555624,DY1-42989557,DY1-57077939,DY1-25467858,DY2-40813695,DY2-30946978,DY2-32678748,DY2-53066664,DY2-69127057,DY1-33998052,DY1-48764624,DY2-30961255,DY2-19608470,DY1-39569039,DY2-11450280)	DELETION
Chr12	12391600	12392012	F	Chr12	12392811	12393245	R	85	(DY1-37175677,DY2-6702249,DY2-63194860,DY2-29405755,DY2-43565350,DY1-2457811,DY1-32525835,DY2-16362748,DY2-54390745,DY1-59025140,DY1-47329558,DY2-52627982,DY1-51033346,DY1-67740589,DY1-59761096,DY1-8391037,DY1-5752255,DY2-63419607,DY1-16975163,DY1-42512647,DY2-41834557,DY1-27318316,DY1-62585015,DY2-26313659,DY2-67066865,DY2-63721504,DY1-39355498,DY2-10253765,DY1-67157320,DY2-27368821,DY1-61805333,DY2-35747643,DY2-49121189,DY2-23172035,DY1-22314431,DY2-54922556,DY1-63264058,DY2-41449981,DY2-46532145,DY1-3994740,DY2-60773190,DY1-55332883,DY1-44935311,DY2-15603055,DY1-26468592,DY1-25154493,DY1-8817505,DY2-16178160,DY1-44463020,DY1-50575330,DY1-60114405,DY2-26196597,DY2-67560627,DY1-38652801,DY1-8199819,DY2-19734889,DY2-17019855,DY2-6926710,DY2-38003696,DY1-15719814,DY1-57892634,DY2-31393248,DY1-69333106,DY1-50755293,DY2-64033612,DY1-34215515,DY2-22220577,DY1-52646685,DY1-4126292,DY1-43353850,DY2-50378209,DY2-5941555,DY2-45942441,DY1-61222254,DY1-18994690,DY2-47540565,DY1-34719452,DY1-20428197,DY2-17219997,DY1-33156420,DY1-41747267,DY2-66059515,DY2-31218424,DY2-68569538,DY1-39889982)	DELETION
Chr12	12474128	12474384	F	Chr12	12482390	12482699	R	34	(DY1-8302522,DY2-11896584,DY1-50935527,DY2-20939477,DY1-31854517,DY1-69368470,DY1-36276010,DY1-40078516,DY1-23156853,DY2-63041251,DY2-13222614,DY2-57290922,DY1-68824039,DY2-61101211,DY2-65926099,DY1-37199842,DY2-6232443,DY2-36806041,DY2-5206665,DY2-30171392,DY2-5674042,DY2-65791660,DY2-68603229,DY2-42637957,DY2-1326205,DY1-46181073,DY1-28150020,DY1-44601496,DY2-17413866,DY2-61394225,DY2-45284829,DY2-24840070,DY2-1325518,DY2-61328356)	DELETION
Chr12	12509821	12510199	F	Chr12	12524055	12524461	R	64	(DY2-22807887,DY1-55615174,DY1-24636538,DY2-70129381,DY2-14820299,DY2-47114708,DY2-23991239,DY1-55328922,DY2-27373658,DY2-58492377,DY2-39427758,DY2-57462375,DY2-12151024,DY2-22609643,DY2-69337419,DY2-61936632,DY1-5678319,DY2-43205068,DY1-14518054,DY1-59378694,DY2-28045727,DY2-54304894,DY1-11883394,DY1-51564748,DY2-43125279,DY1-52373084,DY1-53899735,DY2-38478324,DY1-47424160,DY2-49993238,DY1-57237654,DY1-10878610,DY2-24197136,DY2-16836477,DY2-13214060,DY1-41033483,DY2-20665630,DY2-9859922,DY2-18938148,DY1-5869461,DY1-6750686,DY2-17760193,DY1-23302696,DY2-52279645,DY2-56516086,DY2-39327359,DY2-24330843,DY2-24908896,DY2-34510866,DY2-20829533,DY1-63256844,DY2-55994841,DY1-21505995,DY2-16378111,DY1-63682015,DY2-26366331,DY2-36173099,DY2-41862168,DY1-2855790,DY1-62632439,DY2-57308946,DY1-12544012,DY2-62565813,DY2-30238976)	DELETION
Chr12	12578350	12578468	F	Chr12	21017606	21017749	F	6	(DY1-22676002,DY2-34794796,DY2-16735313,DY1-851069,DY2-57653428,DY1-55277808)	INVERSION
Chr12	12992698	12993072	F	Chr12	13005177	13005552	R	20	(DY1-59396159,DY2-19480757,DY1-60493985,DY1-2360208,DY1-25144470,DY1-53426294,DY2-22349748,DY2-53453449,DY1-4176663,DY1-15927151,DY1-13731886,DY1-32173094,DY2-39490980,DY2-43755342,DY2-39902613,DY2-44443125,DY1-32007504,DY1-34635321,DY2-47757724,DY2-3394742)	DELETION
Chr12	13128265	13128656	F	Chr12	13139942	13140337	R	53	(DY2-54685415,DY2-4160172,DY2-30236487,DY1-53523612,DY2-5701551,DY2-61481581,DY1-384938,DY1-64297329,DY2-52121798,DY2-19689712,DY1-36494398,DY1-67927308,DY2-20693931,DY2-61616992,DY2-9145912,DY2-21228315,DY1-46562971,DY1-54235668,DY1-18423241,DY2-15940554,DY2-23912975,DY1-65104605,DY1-69760735,DY1-36908014,DY1-45166159,DY2-8322842,DY2-53594973,DY1-29409195,DY2-5666996,DY1-69811589,DY2-55009085,DY2-58167442,DY1-32652717,DY2-24629644,DY2-2366806,DY2-53169613,DY1-43159760,DY1-40749528,DY2-31800124,DY2-46893906,DY2-5763592,DY2-60433912,DY1-49995374,DY1-30150139,DY1-57316216,DY2-53780170,DY1-51554400,DY1-9685152,DY1-43346428,DY1-41972651,DY2-20975691,DY1-42283597,DY2-50208867)	DELETION
Chr12	13140982	13141391	F	Chr12	13152332	13152710	R	36	(DY2-28891377,DY1-23216834,DY2-4856987,DY2-45288589,DY2-64740070,DY2-22706573,DY2-47865757,DY1-12268496,DY2-33999015,DY1-24487695,DY2-19097956,DY1-40204908,DY1-33105309,DY2-37339224,DY2-60454415,DY1-4379351,DY1-12455778,DY1-64687495,DY2-54780426,DY2-7563002,DY2-405699,DY1-9248112,DY2-28614229,DY2-31876644,DY1-70143423,DY1-34781529,DY2-14510954,DY2-57300771,DY2-52496083,DY1-4710737,DY1-68772300,DY2-1274259,DY1-18042138,DY2-70112333,DY1-46734119,DY2-2114372)	DELETION
Chr12	13411303	13411466	F	Chr12	20670049	20670210	F	51	(DY1-3639283,DY1-5476024,DY2-30473809,DY2-32628042,DY1-38379009,DY1-66942957,DY2-5386559,DY2-53666879,DY1-63746630,DY2-31747793,DY2-37890497,DY2-60837668,DY1-42274450,DY2-64119560,DY1-24272139,DY1-36573785,DY1-55135794,DY2-3566042,DY2-36544961,DY1-30242141,DY1-44678666,DY1-45025879,DY2-5756790,DY2-49395844,DY2-66523192,DY1-34955216,DY1-45474148,DY2-18197048,DY1-8019602,DY1-53447298,DY2-52257087,DY2-64388860,DY1-3912196,DY1-43627552,DY2-11160685,DY2-45398961,DY1-626521,DY1-10386683,DY1-27216730,DY1-38231359,DY1-47196431,DY2-31131653,DY1-36924190,DY2-6530749,DY2-17352646,DY1-2109264,DY1-11377097,DY1-64093836,DY2-33217825,DY2-43268194,DY2-59021744)	INVERSION
Chr12	13588022	13588413	F	Chr12	13599700	13600093	R	63	(DY1-11023289,DY2-26279414,DY1-56216131,DY2-1604561,DY2-8709842,DY2-64556827,DY2-56282208,DY2-25382089,DY1-13886036,DY2-63536351,DY2-9242306,DY1-56315256,DY2-13101097,DY2-66495437,DY2-1391667,DY1-833429,DY1-11074422,DY1-44776965,DY2-12300259,DY2-6674405,DY1-45272793,DY2-66866957,DY2-11170468,DY2-10803161,DY1-43625648,DY2-36278699,DY1-30460532,DY1-51417094,DY1-59659505,DY2-60861443,DY2-1884900,DY2-29557310,DY1-14218370,DY2-4970964,DY2-14593015,DY1-49131800,DY2-428987,DY2-66430300,DY2-67466814,DY2-29642540,DY1-14286197,DY2-26101255,DY2-1015991,DY1-50097166,DY1-5043837,DY1-43635674,DY1-43791355,DY1-57848849,DY2-39143764,DY2-42249837,DY2-67984623,DY2-2053788,DY2-63437990,DY1-18925212,DY2-66674237,DY1-42504585,DY2-32695142,DY1-37441138,DY2-6308400,DY2-22690924,DY1-53835273,DY1-20277649,DY2-47076139)	DELETION
Chr12	13782397	13782783	F	Chr12	13783436	13783835	R	36	(DY2-16613712,DY1-8346303,DY1-31697263,DY1-33801107,DY1-69594962,DY1-44515254,DY1-1443245,DY2-35310174,DY2-68530630,DY2-37918763,DY2-64481103,DY1-17751840,DY1-6806347,DY1-31125572,DY2-13477331,DY1-57537085,DY1-33526575,DY2-61816708,DY2-65354287,DY2-63990257,DY1-46021641,DY2-27646436,DY1-23001352,DY2-44161508,DY1-16244906,DY2-64951114,DY2-67759438,DY2-65546072,DY1-8876455,DY1-29279687,DY2-28577986,DY2-43094395,DY1-23719427,DY2-8754708,DY2-1953945,DY2-46804803)	DELETION
Chr12	13963636	13964048	F	Chr12	13967461	13967887	R	82	(DY1-42833170,DY1-57831603,DY2-16670352,DY1-45190140,DY1-49203236,DY1-25806489,DY2-8890128,DY2-27713702,DY2-66042921,DY2-32001778,DY2-43058364,DY1-70411080,DY1-54239396,DY2-16928988,DY1-11600405,DY1-46913711,DY2-28675935,DY1-19645401,DY1-59507494,DY2-48123543,DY1-27729704,DY2-18394467,DY2-41113371,DY2-65718623,DY1-60008771,DY1-67310163,DY1-11474839,DY1-3807585,DY1-39195443,DY1-63365165,DY1-64030031,DY2-27537745,DY1-8296783,DY1-67763302,DY1-65846387,DY1-18266932,DY1-27843062,DY1-69255791,DY2-32073269,DY2-32896614,DY2-29308113,DY2-38974277,DY2-39944396,DY1-27413623,DY1-24451664,DY1-59505638,DY2-23725038,DY2-16515306,DY1-15159772,DY1-17956758,DY1-22768451,DY2-15887743,DY1-52682315,DY2-53848702,DY1-62344512,DY2-24699457,DY1-69432189,DY1-53017811,DY2-42725507,DY1-55387159,DY1-31399558,DY2-12680283,DY2-50368578,DY1-18857683,DY2-21839185,DY2-66743111,DY2-19822723,DY2-20500371,DY1-3737315,DY2-65791855,DY2-20481827,DY1-4082589,DY2-18326539,DY1-46315289,DY1-51410276,DY2-8746148,DY2-48960615,DY1-33408469,DY1-45784291,DY2-61910656,DY2-5619713,DY2-58191589)	DELETION
Chr12	14021187	14021352	F	Chr12	14023010	14023189	R	8	(DY2-64336034,DY2-9093032,DY1-66399398,DY2-65672642,DY2-53716153,DY2-66236835,DY2-24049413,DY1-35607433)	DELETION
Chr12	14037298	14037541	F	Chr12	14045606	14045823	R	30	(DY2-19747416,DY2-31337136,DY1-67297533,DY1-58052518,DY2-7571835,DY2-61297713,DY2-45217617,DY2-65999789,DY1-23894125,DY2-15360639,DY1-45041426,DY2-48311495,DY2-46388977,DY2-68711796,DY1-6196820,DY1-141241,DY1-4493925,DY1-39588397,DY2-19742325,DY1-55079613,DY2-60121071,DY1-26183307,DY2-40247946,DY1-46024501,DY2-12785565,DY2-67703539,DY1-34111724,DY1-45097954,DY2-61726019,DY2-20756799)	DELETION
Chr12	14152424	14152717	F	Chr12	14153825	14154132	R	35	(DY2-67568998,DY1-11923543,DY1-49778710,DY2-4428379,DY2-47073095,DY1-35257930,DY2-36458603,DY2-33423036,DY1-19441015,DY2-49218168,DY2-11987661,DY1-45950317,DY1-54140399,DY1-522983,DY1-11565656,DY1-56127527,DY2-4952086,DY1-32236363,DY2-4366856,DY1-16292763,DY2-7390344,DY1-44869524,DY2-11858743,DY2-24085040,DY2-22911798,DY2-33908528,DY2-52529310,DY1-24604941,DY2-9098237,DY1-21991270,DY2-20977789,DY1-44948118,DY1-59007120,DY2-4443072,DY2-48304766)	DELETION
Chr12	14276683	14276799	R	Chr12	17435843	17435963	R	5	(DY1-16151407,DY1-65808720,DY2-12912404,DY2-67115772,DY2-35305733)	INVERSION
Chr12	15141751	15142168	F	Chr12	15153303	15153735	R	91	(DY1-17044384,DY2-15209182,DY1-13034165,DY2-65028421,DY1-26863177,DY1-67464447,DY1-68281236,DY1-52172254,DY1-20277041,DY2-31809872,DY2-54084970,DY2-32098185,DY1-52647679,DY2-52535267,DY1-4716053,DY2-28021608,DY1-32497768,DY2-47196590,DY1-20121154,DY2-68621038,DY2-55752966,DY1-35526243,DY1-38954913,DY1-56030118,DY1-47033982,DY2-5832606,DY2-48637813,DY2-51941547,DY2-2145529,DY2-36872259,DY1-47327559,DY2-19409142,DY2-59197515,DY2-60082138,DY1-5416506,DY2-5638305,DY2-4333248,DY1-60026589,DY2-36695703,DY1-6627332,DY2-22614314,DY1-35116947,DY1-63713660,DY1-45058855,DY1-16541291,DY2-4658731,DY1-51671760,DY2-21906022,DY1-65902680,DY1-20189226,DY1-4267797,DY1-21548626,DY1-34335333,DY1-51876004,DY2-21713590,DY1-52284987,DY2-35208369,DY1-53271950,DY1-12572117,DY2-3960242,DY2-63958016,DY2-41727252,DY2-33720151,DY1-35156753,DY1-47015694,DY2-62435409,DY2-66857394,DY1-57087455,DY1-37550299,DY1-10427438,DY1-52878885,DY2-7296998,DY1-52560579,DY2-13643358,DY2-50660283,DY1-62068992,DY2-21767519,DY1-59460215,DY1-10438486,DY2-69296726,DY1-52681927,DY2-18693752,DY1-47655707,DY1-3382838,DY1-40820992,DY2-26777296,DY2-18350244,DY2-65134072,DY1-62790725,DY2-37142109,DY2-21621931)	DELETION
Chr12	15290704	15291098	F	Chr12	15303948	15304331	R	16	(DY1-2503426,DY2-32977858,DY1-30991012,DY2-50578525,DY2-31128929,DY2-67725118,DY1-29547332,DY1-13652483,DY2-41200639,DY1-45068514,DY1-13112780,DY1-43786684,DY1-59671926,DY1-14579293,DY1-41949933,DY1-4711728)	DELETION
Chr12	15676576	15676714	F	Chr12	15725471	15725576	R	8	(DY1-58395385,DY1-29119152,DY2-28500790,DY1-31679106,DY2-41799141,DY2-24313117,DY1-29002328,DY2-14659113)	DELETION
Chr12	15728019	15728407	F	Chr12	15755156	15755542	R	109	(DY2-28102398,DY1-9908287,DY1-13757184,DY2-28900954,DY1-5235936,DY1-10276686,DY1-8104513,DY1-16005487,DY1-8337063,DY2-25074956,DY1-29497959,DY2-39011858,DY1-14819609,DY1-8182928,DY1-60976240,DY1-60976242,DY2-43443697,DY2-56950151,DY2-24550783,DY1-12006229,DY1-18371965,DY2-46768310,DY2-23542460,DY2-4722151,DY1-69016845,DY2-33708865,DY1-59519740,DY1-53915221,DY1-28388747,DY2-64950891,DY2-64665827,DY1-20803699,DY2-32355180,DY2-51862946,DY2-25811298,DY2-13113715,DY2-4462604,DY2-43509065,DY1-53790439,DY2-23339312,DY2-33621368,DY2-2566058,DY2-6943753,DY1-7951300,DY2-5276748,DY2-10747008,DY1-39988272,DY1-41238938,DY1-24235407,DY1-62277383,DY2-10972782,DY1-22368193,DY2-50432453,DY1-52184525,DY1-55304052,DY1-58212567,DY1-9830514,DY1-18363403,DY1-2908484,DY2-18475647,DY2-62741219,DY1-44415055,DY2-23589091,DY2-46528737,DY1-62405448,DY2-60827279,DY2-69011448,DY2-23839815,DY2-15622835,DY1-62889144,DY1-47436271,DY1-19283633,DY1-25944355,DY2-56854436,DY1-34069787,DY2-39858010,DY2-15109488,DY1-21073850,DY1-48012101,DY2-5760455,DY1-51151802,DY2-10817654,DY2-16765928,DY1-2703818,DY1-63774525,DY1-32538707,DY1-25698489,DY1-41553589,DY2-21344280,DY2-64964426,DY1-54292065,DY1-3809665,DY2-7845647,DY2-52437502,DY2-55711210,DY2-63156247,DY1-43108717,DY1-54896736,DY1-810775,DY1-38571599,DY1-41665351,DY2-41676173,DY2-58355619,DY1-38192728,DY1-1735375,DY2-70247612,DY1-41488538,DY2-70634869,DY2-4702418)	DELETION
Chr12	16005830	16006164	F	Chr12	16017257	16017595	R	67	(DY1-60203745,DY1-18119635,DY1-52956273,DY1-22314795,DY1-16528729,DY2-59299703,DY1-14412897,DY1-2790068,DY1-18363628,DY1-37587802,DY2-51651648,DY1-23859397,DY2-44575725,DY1-40421207,DY2-59646833,DY2-40003891,DY1-44038733,DY2-55130055,DY2-46482787,DY2-22584750,DY1-7591219,DY1-28318158,DY1-61585765,DY1-2619238,DY1-47069957,DY1-44002566,DY1-51967369,DY1-34571364,DY1-8376299,DY1-1001538,DY2-13274836,DY1-55160714,DY1-51146824,DY2-26769106,DY1-25331620,DY2-66240191,DY2-31155495,DY1-19169743,DY1-21534425,DY1-40864596,DY2-34619452,DY2-42159047,DY1-322238,DY2-21952137,DY2-43905265,DY2-12402972,DY2-62515437,DY1-24521938,DY1-32256695,DY1-18053333,DY1-42278608,DY2-37413297,DY1-52086663,DY1-59294567,DY2-59525788,DY2-12473566,DY2-47537264,DY2-22723466,DY1-35636230,DY1-3984622,DY2-58247622,DY2-51301012,DY2-19694569,DY1-58142020,DY1-46740241,DY1-13236681,DY2-27800371)	DELETION
Chr12	16043990	16044397	F	Chr12	16051355	16051778	R	92	(DY2-54570242,DY2-67110087,DY2-18496133,DY1-44660228,DY2-759513,DY1-31660096,DY2-39471403,DY1-4694453,DY2-43093984,DY1-12012091,DY2-42185688,DY2-12638827,DY2-17613210,DY1-68372258,DY1-55189215,DY1-65286714,DY2-6881710,DY2-21579906,DY2-30260246,DY1-49393148,DY1-33503194,DY2-1693244,DY2-44331020,DY2-27637550,DY1-56708420,DY1-8672514,DY2-25498874,DY1-25281887,DY1-916640,DY1-37037065,DY1-8960549,DY1-57105356,DY2-24115639,DY1-33049857,DY2-24832313,DY2-49883697,DY2-8043873,DY2-53192422,DY2-16463893,DY2-54364845,DY1-21458049,DY2-8678590,DY1-32876736,DY2-12794450,DY2-67424822,DY2-47117417,DY2-68536331,DY2-4728378,DY1-50490757,DY2-6517844,DY1-12755638,DY1-2233471,DY1-38849391,DY2-32512231,DY1-60205223,DY2-29889896,DY1-54170255,DY2-50514610,DY2-14943184,DY1-70097920,DY2-1098929,DY2-57510029,DY2-6153526,DY1-28658368,DY2-34149849,DY1-61313324,DY1-52553266,DY1-6313458,DY1-27543359,DY1-10801714,DY1-40651884,DY1-8313832,DY1-60473132,DY1-42223335,DY1-33307492,DY1-38532711,DY2-31049903,DY1-32005337,DY2-24569685,DY1-3091810,DY2-9346464,DY1-67366112,DY1-64071211,DY1-11992526,DY1-53319941,DY2-55578541,DY2-60825606,DY1-6301617,DY1-9974134,DY1-43742184,DY2-51263593,DY1-32300764)	DELETION
Chr12	16385709	16386151	F	Chr12	16390330	16390719	R	61	(DY2-60354565,DY2-59768095,DY1-69706512,DY2-25390896,DY1-38814010,DY2-20294835,DY2-34659914,DY2-38883787,DY2-27825635,DY2-51918730,DY1-55315145,DY1-36867958,DY2-31801943,DY2-35232422,DY1-39245989,DY2-19424495,DY1-14531664,DY2-3479027,DY1-52403696,DY1-8568872,DY1-2166501,DY2-4842846,DY1-61849050,DY2-28144263,DY2-45586660,DY2-52914607,DY1-18571937,DY2-52918325,DY2-3193627,DY1-21724839,DY2-23805928,DY2-48865614,DY1-67028133,DY2-53856830,DY2-25139312,DY1-17078053,DY2-13650408,DY1-37632610,DY1-48096682,DY1-1938549,DY1-20911074,DY1-29811052,DY1-35894987,DY2-26391529,DY2-49610045,DY1-16019602,DY1-63931060,DY1-42310094,DY1-54562902,DY2-48966010,DY2-15708125,DY2-30486510,DY2-2920746,DY2-62303022,DY2-41078589,DY1-40751068,DY1-42675730,DY2-52684764,DY2-68092802,DY2-41551452,DY1-42766898)	DELETION
Chr12	16493911	16494246	F	Chr12	16498569	16498928	R	50	(DY2-44598395,DY1-6727138,DY2-39228159,DY1-8485724,DY1-55471784,DY2-710271,DY1-23295590,DY2-62016188,DY1-21497142,DY1-8855239,DY1-29584625,DY1-69809466,DY1-14783796,DY2-63428748,DY2-3389712,DY2-22905049,DY2-26637968,DY2-56020368,DY2-24234430,DY2-70225756,DY2-9581010,DY1-1274168,DY2-9618840,DY2-14836308,DY2-15805154,DY2-38202829,DY1-62684386,DY2-1164685,DY1-21872498,DY2-26393363,DY2-27075039,DY2-19360588,DY2-14705729,DY2-30606755,DY2-63790804,DY2-38427377,DY2-65777101,DY1-56701103,DY2-69413303,DY1-42456705,DY1-48079525,DY1-13622450,DY1-14748312,DY1-26332160,DY1-59008486,DY1-51408415,DY1-63691612,DY2-1796452,DY1-380737,DY2-58511745)	DELETION
Chr12	16550637	16550998	F	Chr12	16554752	16555119	R	41	(DY1-58687711,DY1-55036741,DY1-10517420,DY1-10391703,DY1-5154980,DY1-12661549,DY1-53369981,DY1-67884553,DY1-30120835,DY1-38335863,DY1-10247539,DY2-21777770,DY2-51731244,DY1-56735091,DY1-30222315,DY1-47012532,DY1-11408521,DY1-42436103,DY2-45328076,DY2-60596800,DY1-14885547,DY1-47455435,DY2-57575815,DY1-11657981,DY2-16416842,DY1-7514873,DY1-62174922,DY1-48131433,DY2-1413111,DY2-46093367,DY1-67349541,DY1-66235698,DY2-48440987,DY2-17546512,DY2-66384760,DY2-68102873,DY2-20847287,DY1-1133785,DY1-70216034,DY2-50816232,DY2-6939911)	DELETION
Chr12	16762036	16762394	F	Chr12	16768820	16769171	R	21	(DY2-25805983,DY1-68715201,DY2-53729039,DY2-49301702,DY2-69251416,DY1-53237668,DY1-3629193,DY1-12502648,DY1-50511419,DY2-63593386,DY2-12105698,DY2-45526971,DY1-69806589,DY1-34945306,DY1-66039162,DY1-15971868,DY2-6305898,DY2-9868956,DY1-6562200,DY1-56405773,DY2-19335150)	DELETION
Chr12	16817553	16817922	F	Chr12	16842590	16842949	R	22	(DY1-53763750,DY1-11704020,DY2-21196047,DY2-58357605,DY1-39312424,DY2-47916959,DY2-1307558,DY2-47352645,DY2-56804037,DY2-60169282,DY1-4074838,DY1-34128084,DY2-62938323,DY1-17900909,DY1-24826294,DY1-10227974,DY2-31037286,DY2-25625001,DY2-29835659,DY2-41457086,DY1-21088624,DY2-52934833)	DELETION
Chr12	16973547	16973905	F	Chr12	16985225	16985580	R	23	(DY1-49676036,DY1-59481591,DY1-14024212,DY2-41749164,DY1-62233494,DY2-8568000,DY2-43311639,DY1-61608077,DY2-28346809,DY2-9975219,DY1-26441165,DY2-22310548,DY2-39172985,DY1-160589,DY2-40225861,DY2-49887019,DY2-52532469,DY2-64767896,DY2-40988455,DY1-3203859,DY1-32403173,DY1-26529471,DY1-63564555)	DELETION
Chr12	17023253	17023616	F	Chr12	17035075	17035433	R	76	(DY2-67651120,DY2-14275065,DY2-47597850,DY1-49747508,DY1-68375090,DY2-10803106,DY2-42866277,DY2-34156835,DY1-42446731,DY2-39804543,DY2-61181624,DY2-26051023,DY2-64708499,DY1-38121728,DY1-16570716,DY1-62341040,DY2-25333590,DY1-65753663,DY1-53334270,DY2-138540,DY2-60093489,DY1-57549311,DY2-49331440,DY1-12181679,DY1-41736687,DY2-40139464,DY2-5354682,DY1-43495582,DY2-35596883,DY1-59128545,DY2-36756377,DY1-32053677,DY2-66459000,DY1-1505604,DY2-34751929,DY1-15628765,DY1-68409443,DY2-41804368,DY1-34736547,DY2-64989130,DY2-65157109,DY1-8464926,DY1-67712693,DY1-20544180,DY1-44169644,DY1-58264792,DY1-31209251,DY2-20226790,DY1-48638964,DY2-24154683,DY1-17278744,DY2-1870404,DY1-6134318,DY1-16407155,DY2-46663844,DY2-33261096,DY2-65957928,DY2-6454650,DY1-13401808,DY2-878176,DY1-33368784,DY2-32320665,DY2-62557601,DY1-10693436,DY1-51082612,DY1-46301427,DY2-52925712,DY1-63047362,DY2-70174328,DY2-6690635,DY2-12131137,DY1-14466159,DY1-48323232,DY1-38546034,DY2-60819564,DY2-13856946)	DELETION
Chr12	17109009	17109389	F	Chr12	17119986	17120353	R	33	(DY1-18374256,DY1-29859029,DY1-41957393,DY1-37730325,DY2-55388203,DY1-36091725,DY1-16022928,DY1-51758302,DY1-12090127,DY1-50112548,DY1-68446000,DY1-68605839,DY2-20832878,DY1-70453890,DY1-12951762,DY1-24219428,DY1-35285823,DY1-58191604,DY1-2589139,DY1-32357639,DY2-29106247,DY2-14396435,DY1-34431952,DY2-13003590,DY2-19162269,DY2-20537378,DY2-21400597,DY2-34050912,DY1-45971736,DY1-62406567,DY2-64088373,DY2-42874532,DY1-9801747)	DELETION
Chr12	17180931	17181320	F	Chr12	17194715	17195132	R	65	(DY2-4614118,DY1-49330326,DY1-69381611,DY2-37901276,DY2-858869,DY2-69017871,DY2-58380707,DY2-52108942,DY2-44580939,DY1-15109110,DY1-27161817,DY1-32675227,DY2-28917372,DY2-41504790,DY1-44190557,DY2-25725890,DY1-14004236,DY2-2906981,DY2-9957245,DY2-13279341,DY2-61899265,DY1-43758649,DY1-20867111,DY1-10370996,DY2-30907234,DY2-67113725,DY1-24625383,DY2-23329910,DY2-27578391,DY2-69286618,DY1-60416095,DY2-39944497,DY1-31719610,DY1-34191820,DY1-55620266,DY1-35267149,DY1-70116720,DY2-46559868,DY2-46636876,DY1-43438614,DY1-62465227,DY2-50764098,DY2-24466474,DY1-58172489,DY2-68012916,DY1-34917777,DY1-62477793,DY1-21305502,DY1-1346188,DY2-5175189,DY2-50860590,DY2-12937311,DY2-28677574,DY2-36440211,DY1-9353281,DY1-28451480,DY1-8297350,DY1-56383648,DY2-1160651,DY1-68147250,DY2-30757650,DY2-14654427,DY1-57194277,DY2-7379955,DY1-43093718)	DELETION
Chr12	17201430	17201837	F	Chr12	17212413	17212810	R	34	(DY2-11941234,DY1-60402081,DY2-59722844,DY2-4508935,DY2-30353949,DY1-26087415,DY2-63533678,DY1-12614199,DY1-64671217,DY1-16677190,DY1-33468339,DY1-28194100,DY2-47828533,DY2-48069723,DY1-66209955,DY2-10651706,DY2-13718702,DY1-19385070,DY2-39203290,DY1-32201061,DY2-45384740,DY1-57765496,DY1-20324495,DY2-12064221,DY2-26795107,DY2-63218219,DY2-55102953,DY1-25455145,DY1-62753335,DY1-26886616,DY1-9304917,DY2-68689059,DY2-37704793,DY2-39663872)	DELETION
Chr12	17241165	17241580	F	Chr12	17253323	17253722	R	102	(DY2-57151675,DY2-32025287,DY1-69549921,DY2-19846795,DY1-41325651,DY1-24171579,DY2-20620019,DY1-55016197,DY2-6749236,DY1-26730355,DY1-68081406,DY2-11810537,DY2-39772263,DY2-43960530,DY2-10172009,DY2-45901744,DY1-15687177,DY2-60322034,DY2-38753924,DY2-51072263,DY2-4494419,DY2-16817514,DY2-34448415,DY1-15372293,DY2-48434741,DY1-15158479,DY2-64734598,DY1-43012621,DY1-45998609,DY2-48687822,DY1-66684571,DY1-13866967,DY1-48437308,DY1-69753235,DY2-1736914,DY1-32158891,DY2-9741343,DY2-13578531,DY2-49141570,DY2-60322377,DY1-66563204,DY2-63955551,DY2-74003,DY1-26639676,DY2-62383404,DY2-15257194,DY2-18217993,DY2-66178501,DY1-68508760,DY2-5676440,DY2-10192493,DY1-52256013,DY1-41956157,DY2-40473210,DY1-10708674,DY1-49158066,DY1-59369583,DY2-30084464,DY1-52092166,DY1-68825225,DY1-63923753,DY1-38207661,DY1-45613461,DY1-45518212,DY2-9739523,DY2-33293156,DY1-4106125,DY2-2204029,DY2-43020742,DY2-53493866,DY2-7363567,DY1-11918110,DY2-50284839,DY2-65821986,DY1-44927379,DY1-45313694,DY1-12392129,DY1-15466399,DY1-31366422,DY2-8613252,DY2-25140419,DY2-64806946,DY1-59669538,DY1-4823742,DY1-42479337,DY2-13937069,DY1-38112699,DY1-8793523,DY1-64747439,DY1-220401,DY1-10035162,DY2-36518475,DY1-42231325,DY2-36750271,DY2-57184252,DY1-1452203,DY1-15916076,DY2-20507820,DY1-15809540,DY2-60200686,DY1-7005261,DY1-9569574)	DELETION
Chr12	17312581	17312990	F	Chr12	17324425	17324837	R	90	(DY2-50660582,DY2-52625575,DY1-64177135,DY2-4412886,DY2-4412892,DY1-63607483,DY1-21080614,DY1-60162574,DY2-50448650,DY2-7580774,DY2-30749151,DY1-30176811,DY1-6595671,DY2-28771882,DY1-22601631,DY1-30916227,DY2-25211191,DY1-18532319,DY1-64612325,DY2-28051943,DY1-33028036,DY2-32850199,DY1-34248238,DY1-49531127,DY1-66496892,DY1-22303329,DY2-57938059,DY1-10254586,DY2-30347123,DY2-23034646,DY1-43965986,DY1-45395354,DY1-10300137,DY2-9961259,DY2-16188796,DY1-12067205,DY1-27146372,DY1-37983676,DY1-24110051,DY1-68987524,DY2-23719732,DY2-19209718,DY1-26962340,DY1-42421829,DY1-35265306,DY2-40480540,DY1-53622662,DY2-20985197,DY1-18258932,DY1-13925733,DY1-25456405,DY2-36515753,DY2-68395935,DY2-17197657,DY1-22341312,DY2-32365732,DY1-23057358,DY2-28798558,DY1-58192586,DY2-65980932,DY2-17818445,DY1-21699469,DY2-29846418,DY2-57003219,DY1-11944160,DY1-51876181,DY2-57615709,DY2-12447436,DY2-66610279,DY2-49935778,DY1-45849371,DY1-25999076,DY2-57268635,DY1-22226268,DY1-46224503,DY1-62746543,DY2-22517347,DY2-15290471,DY1-44589123,DY1-10827537,DY2-40646142,DY2-59885702,DY1-21072812,DY2-17093778,DY1-35010399,DY2-1788345,DY1-65281519,DY2-30900812,DY2-44733136,DY1-58625303)	DELETION
Chr12	17470256	17470649	F	Chr12	17474097	17474504	R	32	(DY2-21568317,DY1-36018149,DY2-38507373,DY2-63925024,DY1-18101349,DY2-37825431,DY1-16163256,DY2-53536760,DY1-6319588,DY1-1591799,DY2-26760792,DY1-32141492,DY1-57269346,DY2-19078529,DY2-44352572,DY2-16660594,DY1-1680283,DY1-36539106,DY2-52552783,DY2-49920802,DY2-45619183,DY1-13242045,DY2-68191893,DY1-9523356,DY2-12138402,DY1-1241774,DY1-35834513,DY1-66304104,DY2-21540808,DY2-15984010,DY2-106036,DY1-38887890)	DELETION
Chr12	17478596	17478940	F	Chr12	17482526	17482840	R	74	(DY2-11328674,DY1-67784480,DY2-21421333,DY2-49228492,DY2-22064123,DY1-66013936,DY1-10295694,DY2-27477978,DY2-14858960,DY1-654370,DY1-54732848,DY1-57525903,DY2-25802180,DY1-52302813,DY1-63475615,DY1-131757,DY1-13998199,DY1-57310168,DY2-22055924,DY2-29681074,DY2-38728915,DY2-65164013,DY2-31169019,DY2-2539450,DY1-51350328,DY1-64288208,DY2-34235807,DY1-2929182,DY2-70685250,DY1-1421875,DY2-62679562,DY2-50323271,DY1-21885663,DY1-68356097,DY1-31404421,DY2-26016715,DY1-17635553,DY1-37498572,DY2-43176832,DY2-15128542,DY2-2383000,DY2-61618640,DY2-60118624,DY2-23895414,DY1-9735570,DY1-35955668,DY1-68037081,DY1-35946244,DY1-38195535,DY2-21738410,DY1-60201443,DY2-48609461,DY1-10475866,DY2-38129689,DY1-14229119,DY1-17738869,DY2-69727877,DY2-7476762,DY2-33734579,DY2-1773220,DY1-64310433,DY2-35757128,DY2-15525240,DY2-56588460,DY1-31311902,DY2-11686439,DY2-55428645,DY2-23315003,DY2-16248477,DY1-38119149,DY2-54282463,DY2-57244946,DY2-31304791,DY2-29859688)	DELETION
Chr12	17777371	17777709	F	Chr12	17779413	17779792	R	30	(DY2-34688053,DY1-32859969,DY2-35094949,DY2-37435218,DY2-69152631,DY2-29258295,DY1-56838628,DY1-67092939,DY2-3577537,DY2-32914854,DY1-26495190,DY2-63904464,DY2-59630737,DY1-99515,DY2-9258506,DY2-60296559,DY1-38505683,DY2-948457,DY1-15242160,DY2-45129446,DY2-1487582,DY1-30393199,DY1-56231172,DY2-42175591,DY2-50446459,DY2-5783460,DY2-23532971,DY1-63124680,DY1-57428041,DY1-23731132)	DELETION
Chr12	17804413	17804591	F	Chr12	17807770	17807953	R	15	(DY2-70029106,DY2-4064739,DY2-19789973,DY1-29763464,DY1-7373457,DY1-17605378,DY2-1279939,DY2-39251636,DY1-33406056,DY1-46298715,DY1-17987546,DY1-69712012,DY1-62697187,DY1-16983428,DY1-37758676)	DELETION
Chr12	17983383	17983766	F	Chr12	17984465	17984840	R	66	(DY1-4333104,DY2-27156142,DY1-33683390,DY1-54868546,DY2-50496427,DY1-1978417,DY1-11295758,DY2-1040887,DY1-67345451,DY2-7957907,DY1-25724379,DY1-6194078,DY2-44054703,DY2-48923750,DY2-50558834,DY2-68405098,DY1-13705214,DY1-69998081,DY2-14024493,DY1-33919757,DY2-401706,DY1-23204850,DY1-1321817,DY2-19066840,DY2-8790962,DY2-14777571,DY2-10083524,DY2-45652698,DY1-64548320,DY1-4089502,DY1-9590609,DY1-17644172,DY2-55815511,DY1-26811720,DY1-58166049,DY2-53116405,DY1-21113613,DY1-52781143,DY2-2786758,DY2-52714594,DY2-61787413,DY1-63512304,DY1-34472770,DY2-26444033,DY2-40974194,DY1-63278583,DY1-61058229,DY2-55866316,DY2-61518248,DY1-51077523,DY1-69620677,DY2-31906098,DY2-16680464,DY2-48910171,DY1-42328732,DY1-50932687,DY2-70553338,DY2-17652119,DY2-62404158,DY1-687960,DY2-51946788,DY1-64938778,DY1-43039515,DY2-43396578,DY1-14288240,DY1-50997159)	DELETION
Chr12	18025921	18026195	F	Chr12	18036896	18037156	R	18	(DY2-14479140,DY2-54453528,DY1-14833989,DY2-19249109,DY1-44117773,DY2-4047106,DY2-34728422,DY1-15045544,DY2-19730645,DY1-26681547,DY1-32733979,DY1-57520293,DY2-69509108,DY1-9769897,DY1-66160902,DY2-23533536,DY2-9275615,DY2-50236265)	DELETION
Chr12	18076724	18077092	F	Chr12	18081066	18081448	R	47	(DY1-38261876,DY1-20672752,DY1-6345735,DY2-68145389,DY1-8363812,DY1-36770670,DY1-27925224,DY1-30091024,DY2-45567619,DY1-57980092,DY2-8053630,DY1-21682021,DY2-48365295,DY2-52285826,DY1-43985842,DY2-22734361,DY1-46678239,DY2-23499354,DY2-29130918,DY1-66927912,DY1-46540973,DY1-60985400,DY1-6612433,DY2-14052910,DY2-39385107,DY1-46905103,DY1-46385645,DY1-65903163,DY2-8832006,DY1-16521124,DY2-16930919,DY2-38661802,DY1-25208915,DY1-44644570,DY1-64839364,DY2-35229788,DY2-29183271,DY1-54166289,DY2-63902562,DY2-56004833,DY2-9862042,DY1-31889881,DY1-6735248,DY2-38446527,DY1-41179135,DY2-59930840,DY1-2292413)	DELETION
Chr12	18112225	18112500	F	Chr12	18118223	18118497	R	12	(DY1-58793964,DY1-40653958,DY2-6151859,DY1-26485681,DY2-41177745,DY2-64457957,DY2-5678379,DY1-10375267,DY1-8902100,DY2-33441097,DY2-41275111,DY2-51613066)	DELETION
Chr12	18184040	18184422	F	Chr12	18190875	18191241	R	32	(DY1-16083667,DY2-28244755,DY2-12699154,DY1-19790731,DY1-31502396,DY2-43132293,DY1-27314508,DY1-24062612,DY2-39284642,DY2-29333139,DY2-1874164,DY1-15967015,DY1-55269596,DY2-2572876,DY2-63247062,DY2-31345492,DY1-9836284,DY1-24883423,DY1-22648679,DY1-52185260,DY1-11304307,DY1-59158691,DY1-58674081,DY2-62617243,DY2-69035595,DY1-14179945,DY2-45040242,DY1-27685057,DY2-62342694,DY2-1169736,DY1-27753842,DY1-70493425)	DELETION
Chr12	18396799	18397206	F	Chr12	18408827	18409222	R	53	(DY1-67155730,DY1-62033188,DY2-48840487,DY2-32333230,DY2-54118737,DY2-41424352,DY1-23628278,DY2-58046529,DY1-1020080,DY2-63402254,DY1-69773959,DY2-3001583,DY2-52626234,DY2-13752109,DY1-2730173,DY1-51208250,DY1-62917466,DY1-27757372,DY2-5175625,DY1-52188914,DY1-65998670,DY1-30150350,DY1-48463336,DY1-1821890,DY1-64388120,DY2-5703591,DY2-10297761,DY1-27355072,DY2-22893354,DY2-64135020,DY1-34146195,DY2-59457028,DY2-8650734,DY2-23168036,DY1-55964809,DY2-59689270,DY1-29250656,DY1-66377828,DY1-69103407,DY2-43348023,DY2-65737853,DY2-23055892,DY2-1418244,DY1-9429687,DY2-49354704,DY2-35850509,DY2-8984320,DY1-6872013,DY1-54104898,DY2-56977075,DY2-67757273,DY2-30807662,DY1-34537716)	DELETION
Chr12	18744888	18745310	F	Chr12	18756913	18757328	R	51	(DY1-69397070,DY1-12395954,DY2-11879375,DY2-26253418,DY2-55555506,DY2-27742728,DY1-7633771,DY1-47747174,DY2-44818329,DY1-66829892,DY1-117088,DY1-65560431,DY2-33509584,DY1-60897576,DY1-4084872,DY1-18590739,DY1-8733999,DY2-66674340,DY1-53696835,DY2-49213797,DY1-46700148,DY1-25337359,DY2-67497518,DY2-10431187,DY2-44714909,DY1-69565838,DY2-26317729,DY1-12075031,DY2-35905529,DY1-13116689,DY1-19590392,DY2-17831442,DY1-56054342,DY2-3744241,DY2-38329480,DY2-47816312,DY2-19764115,DY2-30168845,DY2-38359480,DY1-47602994,DY1-12356009,DY2-14524003,DY2-4671611,DY1-9201747,DY2-60199010,DY2-16266014,DY2-23695774,DY1-42541461,DY2-20572220,DY2-20664039,DY2-8407034)	DELETION
Chr12	19106704	19107005	F	Chr12	19109093	19109376	R	46	(DY1-42975437,DY2-51059785,DY1-30225988,DY2-40733638,DY2-66783076,DY2-39422976,DY2-61484238,DY2-70112863,DY2-35954523,DY1-49621764,DY1-68139207,DY1-38071644,DY2-8504140,DY1-8364827,DY2-46499933,DY1-53089214,DY1-64873076,DY2-13534651,DY1-54672068,DY1-21036635,DY1-59259031,DY2-51062765,DY2-57522180,DY2-17534462,DY1-63978490,DY1-68115010,DY2-32010816,DY1-7654040,DY1-40011429,DY1-65338796,DY1-57206123,DY2-5402478,DY1-56129984,DY1-50003915,DY1-59507049,DY2-18217091,DY1-50020954,DY2-51767240,DY1-33838631,DY2-45088046,DY2-9930079,DY1-58361928,DY2-42694286,DY2-21596123,DY1-4620277,DY2-48702792)	DELETION
Chr12	19232563	19232973	F	Chr12	19237699	19238081	R	35	(DY1-57246894,DY2-18597520,DY2-43669651,DY2-57338782,DY2-45703587,DY2-68013628,DY1-39853690,DY1-29741108,DY2-65219513,DY1-19837739,DY1-32110370,DY1-32629947,DY2-38046399,DY1-36262468,DY1-50636642,DY1-64330786,DY1-20538413,DY2-11365203,DY2-13654714,DY1-2874032,DY1-32545189,DY2-44620218,DY2-20665872,DY1-57156515,DY2-2958576,DY2-42751881,DY1-61743938,DY2-14547691,DY1-44692044,DY2-9619092,DY1-45978362,DY1-61688734,DY1-22702991,DY1-2853981,DY1-60498716)	DELETION
Chr12	20235817	20236177	F	Chr12	20238758	20239137	R	42	(DY1-12989192,DY2-24830168,DY2-15063933,DY2-44896051,DY1-49211231,DY1-68650664,DY2-18964827,DY1-55359509,DY2-25521035,DY2-30783420,DY1-1506653,DY1-9133400,DY2-46313860,DY1-1384371,DY2-17660219,DY2-61296066,DY1-36184973,DY2-2364583,DY2-27774466,DY2-34813340,DY2-64175937,DY2-40665805,DY1-63282884,DY1-15627039,DY2-20476488,DY1-36530551,DY2-826258,DY2-6341476,DY2-37150758,DY2-33868801,DY1-6038206,DY1-28892314,DY1-57401630,DY2-36711971,DY2-17916550,DY2-58118080,DY1-32559775,DY2-20291336,DY2-60060175,DY2-11495865,DY2-19475577,DY1-62636215)	DELETION
Chr12	20254756	20255150	F	Chr12	20258339	20258709	R	64	(DY2-34350145,DY1-38657236,DY1-19157960,DY1-64916443,DY1-33612468,DY2-31073440,DY2-17552797,DY2-16940926,DY1-28052342,DY1-232952,DY2-50750323,DY2-69374259,DY2-49827259,DY2-36960144,DY2-30364033,DY1-68499214,DY2-3189907,DY1-18220845,DY1-28094191,DY1-10209087,DY1-53941964,DY1-17869703,DY1-36165973,DY1-62122255,DY1-48869098,DY2-38068556,DY2-4084142,DY2-46038640,DY1-44395946,DY2-19653288,DY2-30442176,DY2-6977352,DY2-38010350,DY2-35859957,DY1-37942314,DY1-11818402,DY2-40722360,DY1-58469209,DY2-4580557,DY2-17425680,DY2-7521206,DY1-48109638,DY1-35006387,DY2-41042680,DY2-36254693,DY1-37075796,DY1-69789003,DY1-38039751,DY1-67465322,DY2-44703066,DY2-6872599,DY1-14032694,DY1-9666934,DY2-45446574,DY1-14122738,DY2-40390294,DY2-37432841,DY1-50019617,DY2-58851720,DY1-25319211,DY1-65081884,DY2-30555700,DY1-47905068,DY2-57280324)	DELETION
Chr12	20486762	20487143	F	Chr12	20497860	20498280	R	1592	(DY1-20246437,DY1-21591571,DY1-33427326,DY1-49214156,DY1-54551027,DY2-1673184,DY2-13418638,DY2-18331231,DY2-31484231,DY2-37179183,DY1-8823950,DY1-34895969,DY1-55442810,DY2-5197281,DY2-12205469,DY2-24625208,DY2-48346295,DY2-64723658,DY2-65015440,DY2-70239657,DY1-6232393,DY1-37061713,DY1-68219511,DY2-24953689,DY2-31168002,DY2-50844391,DY1-745812,DY1-14976577,DY1-21589563,DY1-61573701,DY2-66955266,DY1-13379134,DY1-30524535,DY1-40614812,DY1-44897932,DY2-58569845,DY1-11377649,DY1-12851982,DY2-24246499,DY2-47924332,DY2-48879890,DY1-20514232,DY1-32423292,DY1-55821965,DY2-1178517,DY2-9098012,DY2-13157722,DY2-13752300,DY2-20289036,DY2-68853342,DY2-70007984,DY2-2422317,DY2-15705084,DY2-52305214,DY1-5996847,DY1-15880805,DY1-44584862,DY2-7698008,DY2-16215781,DY2-23812155,DY2-43309063,DY2-45792458,DY2-46946631,DY1-1830747,DY1-24678362,DY1-38973419,DY1-39220895,DY1-60110422,DY2-5859005,DY2-11766824,DY2-20844336,DY2-49105895,DY2-65924615,DY1-62863216,DY2-12108116,DY2-13078347,DY2-32670852,DY2-35619268,DY1-1128027,DY1-54471374,DY1-54588693,DY2-49418481,DY2-17690462,DY2-21119034,DY1-845919,DY1-7414938,DY1-19922157,DY1-22570014,DY1-30763870,DY1-38126430,DY1-44176624,DY2-22169249,DY2-33963580,DY2-41766297,DY2-65911966,DY1-27810353,DY1-39621301,DY1-41222962,DY1-53096189,DY1-59261763,DY2-51131015,DY1-1747353,DY1-28085820,DY1-43483219,DY1-70420584,DY2-2317743,DY2-15164295,DY2-26194027,DY2-55810325,DY1-10783237,DY1-28250574,DY1-46881680,DY2-20102933,DY2-48838665,DY1-13464924,DY1-25674924,DY2-1762298,DY1-5943694,DY1-19700004,DY1-39903750,DY1-61408655,DY1-69100237,DY2-24911537,DY2-35500472,DY2-42565689,DY2-45988131,DY2-61167831,DY2-69126480,DY1-3322648,DY1-6713846,DY1-11188711,DY1-13735470,DY1-15898132,DY2-6307080,DY2-16603283,DY2-41523059,DY1-375735,DY2-15522571,DY2-68001573,DY1-28917912,DY1-43037168,DY1-64611588,DY2-21045005,DY2-32949985,DY1-12793285,DY1-40138331,DY2-1467191,DY2-40527238,DY2-52966896,DY2-56603806,DY1-4108817,DY1-17715514,DY1-54242580,DY2-3776383,DY2-9175242,DY2-13334729,DY2-15792230,DY2-21537327,DY2-24753024,DY2-46712839,DY2-66326467,DY1-44815314,DY1-49648028,DY1-57312728,DY1-60948690,DY1-65593675,DY2-1447910,DY2-10015467,DY2-19373405,DY2-62504986,DY1-7471434,DY1-34262624,DY1-46031888,DY1-60440042,DY2-14439118,DY2-19792141,DY1-1691890,DY1-7626613,DY1-13492752,DY1-42957969,DY1-69556818,DY2-4279640,DY2-22461471,DY2-22479472,DY1-739460,DY1-4982448,DY1-61294975,DY2-14432594,DY2-28351445,DY2-58408834,DY1-50203367,DY1-67703580,DY2-30106460,DY2-56497754,DY1-48285498,DY2-24256082,DY2-24856729,DY2-52255075,DY2-61323534,DY1-23677368,DY1-25478137,DY1-32842165,DY1-33547201,DY2-19442098,DY2-40915804,DY2-41016937,DY1-7485891,DY2-18965735,DY2-49107036,DY1-296624,DY1-13375051,DY1-24129144,DY1-36657236,DY1-43806889,DY2-20315684,DY2-28444155,DY2-31547793,DY2-65909958,DY1-2874111,DY1-38430921,DY1-46560778,DY1-50330472,DY2-5652689,DY2-13543515,DY2-35934302,DY2-44497215,DY1-1548682,DY1-12230150,DY1-51259764,DY1-55393123,DY2-8994278,DY1-1119921,DY1-5910366,DY1-12375459,DY1-41118500,DY1-46357686,DY2-2567411,DY2-37652611,DY2-44573776,DY2-59576670,DY1-4826842,DY2-44511412,DY1-24590121,DY2-15621296,DY1-48211030,DY1-58265207,DY2-19490238,DY2-32619620,DY2-59807339,DY2-67404877,DY1-31019880,DY1-59232476,DY2-38104266,DY2-41409976,DY2-69341722,DY1-59892794,DY1-19885791,DY1-33174881,DY1-42822746,DY1-59197048,DY2-8392801,DY2-36833807,DY1-37051678,DY2-54109698,DY1-27526909,DY1-27806131,DY1-28827907,DY1-57001686,DY2-55827570,DY2-66519401,DY1-19491894,DY1-27535270,DY1-54482983,DY2-18849375,DY2-65067884,DY1-14377039,DY2-21239473,DY2-27762624,DY2-49306495,DY2-50809111,DY1-7954038,DY1-10017612,DY1-10697569,DY1-31338886,DY2-4566629,DY2-5256512,DY2-17350701,DY2-48378597,DY1-1977141,DY1-10538689,DY2-13457897,DY2-40457484,DY2-55842083,DY1-1833317,DY1-29738527,DY1-32912085,DY2-62805090,DY1-23335359,DY1-64896246,DY2-61136732,DY2-65444902,DY1-43911464,DY1-49531104,DY2-46001372,DY1-141632,DY1-36558920,DY1-50261869,DY2-7072110,DY1-19158864,DY1-48386746,DY2-13018555,DY2-15755017,DY2-31386193,DY2-42638878,DY1-68404641,DY2-68991751,DY1-13547401,DY1-57697315,DY2-1049045,DY2-18927374,DY2-40674787,DY2-51699054,DY1-5772953,DY1-28320243,DY2-9864195,DY2-18135054,DY2-37345679,DY2-46482029,DY2-48391887,DY2-51492474,DY2-70353516,DY1-3889529,DY1-36115808,DY2-12420110,DY2-36269743,DY2-12635740,DY2-14794079,DY2-24390153,DY2-60108264,DY1-44839488,DY2-69071241,DY1-47281353,DY2-16642165,DY2-26243531,DY2-50508548,DY2-59722795,DY1-1278153,DY1-3989247,DY1-5338503,DY1-9278348,DY1-21610279,DY1-59193864,DY2-11799969,DY2-19704327,DY1-2983842,DY1-38235452,DY1-58928213,DY1-68703295,DY2-3258443,DY2-24436778,DY2-26292660,DY2-62306862,DY2-62473838,DY1-24361398,DY1-34033143,DY1-57719607,DY2-26909163,DY2-42130764,DY2-56996291,DY2-58179712,DY2-70157423,DY2-30676820,DY1-54620463,DY1-61774844,DY1-68031175,DY2-1848639,DY2-7679732,DY2-14291000,DY2-62140736,DY1-58789088,DY2-12891226,DY1-20123633,DY1-39206192,DY2-51796089,DY1-31364037,DY2-469442,DY2-11584230,DY2-18106733,DY1-19311570,DY2-4238062,DY1-22897736,DY1-48978955,DY2-15190547,DY2-41205427,DY2-48090200,DY2-51924115,DY2-65255889,DY1-34191720,DY1-36832442,DY1-43436956,DY1-56233344,DY2-16724670,DY2-41851485,DY2-48597026,DY1-54075195,DY1-64024858,DY1-64493725,DY1-69610665,DY2-50407966,DY2-57446041,DY2-60001756,DY1-15356622,DY2-27353354,DY2-41028128,DY2-41676161,DY1-31082418,DY1-33658749,DY1-51501056,DY1-66180886,DY2-22268129,DY2-23675609,DY2-46754859,DY2-59544005,DY1-7927303,DY1-10409065,DY1-10606050,DY1-30762034,DY1-56210134,DY2-22853608,DY2-54025842,DY2-54613256,DY1-19360778,DY1-21568708,DY1-61549633,DY2-45867,DY2-9277746,DY2-50480257,DY2-67275931,DY1-23146523,DY1-42488601,DY1-55970862,DY2-27726958,DY1-18599628,DY1-27004991,DY1-69034589,DY2-38862178,DY2-51167380,DY2-53148153,DY1-3635148,DY1-48654382,DY2-27344927,DY2-29772023,DY2-69953966,DY1-10433483,DY1-35453791,DY1-47461347,DY1-64751397,DY2-4071485,DY2-51309961,DY2-55190952,DY2-56771360,DY2-60657359,DY1-10979249,DY1-30388893,DY1-45470486,DY1-60150753,DY2-11309619,DY2-36066941,DY1-8529913,DY1-39119286,DY1-49359073,DY1-58227731,DY2-23637668,DY2-28274522,DY2-51227087,DY1-404036,DY1-27702768,DY1-44744007,DY2-23536668,DY2-29768203,DY2-41996315,DY2-51711535,DY1-30146078,DY1-42626087,DY1-56739513,DY1-69472801,DY2-4380302,DY2-23657658,DY2-41395987,DY1-22408952,DY1-28949512,DY1-57033529,DY1-63324873,DY2-18899765,DY2-40287618,DY1-33098763,DY2-4805406,DY2-15202977,DY1-11904395,DY1-17757010,DY1-48756073,DY2-9608605,DY2-30648950,DY2-30941734,DY2-32550586,DY1-7051502,DY1-29216788,DY1-45805945,DY1-50753796,DY2-25808875,DY2-44066289,DY2-50015951,DY1-50717492,DY1-59038895,DY2-4697710,DY2-32423780,DY1-8804954,DY1-23660918,DY1-65678771,DY2-2312367,DY2-8895451,DY2-21398024,DY2-35683761,DY2-56196137,DY1-16611077,DY1-42554396,DY1-4303982,DY1-20385059,DY1-44317054,DY1-60858575,DY1-63448048,DY2-18844119,DY2-27159397,DY2-37580318,DY1-22095573,DY1-35257043,DY1-53970286,DY1-62659536,DY2-20469476,DY2-68386890,DY1-25521817,DY2-5911399,DY2-25143506,DY2-28865072,DY2-68620118,DY1-15466558,DY1-32356523,DY1-60488143,DY2-11849856,DY2-38667625,DY2-50342305,DY1-31184396,DY1-34464289,DY1-47537510,DY2-13306794,DY2-17693930,DY2-30409618,DY2-67169605,DY1-16349763,DY1-31112834,DY1-43167912,DY2-14352013,DY2-27533359,DY2-63345852,DY2-63704960,DY1-19598848,DY1-30932361,DY1-56359134,DY2-20031339,DY2-24143656,DY2-49881616,DY1-48162349,DY1-53391402,DY1-63225089,DY2-33252174,DY2-44687237,DY2-56027192,DY1-7376502,DY1-17297456,DY1-19771999,DY1-22651494,DY1-35383777,DY1-42396776,DY1-65077533,DY2-21238172,DY2-56317381,DY1-32236555,DY1-40493367,DY1-43098765,DY1-64101796,DY1-66212955,DY2-43908808,DY1-10447318,DY1-13184030,DY1-15155082,DY2-5388445,DY2-28770547,DY2-29987528,DY2-58940711,DY2-62650438,DY1-30455931,DY2-9162773,DY2-14058666,DY2-19563852,DY2-25468794,DY2-39690312,DY2-51242218,DY2-58987939,DY1-8810891,DY1-16337993,DY1-34969253,DY2-6213893,DY2-20637155,DY2-28356932,DY2-28932190,DY2-31565299,DY2-32904759,DY2-43338396,DY2-58210135,DY2-60248524,DY1-61805614,DY1-64987335,DY2-22171868,DY1-2604185,DY1-5804263,DY1-6698977,DY1-41230473,DY1-45969754,DY1-22800925,DY1-33823365,DY1-49029215,DY1-68317854,DY2-29565850,DY2-30177526,DY1-15363926,DY2-34921879,DY1-9742669,DY1-37178442,DY1-62606891,DY2-60942242,DY1-30330215,DY1-37102237,DY1-57253414,DY2-18820516,DY1-15517012,DY1-33092522,DY1-53435401,DY2-45023225,DY1-18276627,DY1-64733394,DY2-22380548,DY2-28969172,DY2-64281890,DY1-14330682,DY1-17641604,DY1-20779351,DY1-30164143,DY1-60335718,DY2-15911114,DY2-60512445,DY2-63743502,DY2-64630116,DY1-2088931,DY1-10497753,DY2-6338091,DY2-16785058,DY2-21801038,DY2-25769265,DY2-33063322,DY2-35971363,DY2-48690366,DY1-4124618,DY1-11005785,DY1-27168966,DY1-48719770,DY1-63321401,DY2-3743311,DY2-14285869,DY2-26038881,DY2-27720061,DY2-39818746,DY2-62228173,DY1-47132527,DY1-50576607,DY2-27201435,DY2-61936735,DY1-21983334,DY1-40372429,DY1-58533027,DY1-62403643,DY2-11912889,DY1-1689624,DY1-21456861,DY1-31719108,DY1-40107585,DY1-51826273,DY2-18645156,DY2-26170155,DY2-53073874,DY1-2083102,DY1-5625247,DY1-9516419,DY1-24664325,DY1-26408130,DY1-34244586,DY1-54110069,DY2-6533888,DY2-36082389,DY2-42354473,DY2-50753877,DY2-61708312,DY1-4820246,DY1-24022327,DY2-14959079,DY2-39441594,DY2-54439015,DY1-20100123,DY1-39150808,DY1-66647628,DY2-33396865,DY2-61109111,DY1-12229411,DY2-748375,DY2-12430492,DY2-38703978,DY2-53873021,DY2-65802245,DY2-68147960,DY1-7228864,DY1-15286201,DY1-19121394,DY1-23592851,DY1-54320985,DY1-65839023,DY1-69599966,DY2-43342502,DY2-59870579,DY1-9528433,DY1-61770100,DY1-61979483,DY2-12884535,DY2-33594590,DY2-58672313,DY2-60274212,DY1-13998895,DY1-15719351,DY1-45728560,DY2-2994109,DY2-8436357,DY2-17952356,DY2-42406672,DY1-27783405,DY1-35877268,DY2-16652858,DY2-40511423,DY2-55397639,DY2-62457949,DY1-48708202,DY2-55758087,DY1-4866482,DY1-13303637,DY1-21539445,DY2-2162172,DY2-2301023,DY2-4659658,DY2-20743894,DY2-34943522,DY2-58153588,DY2-66950515,DY1-37518834,DY2-57026622,DY1-7711129,DY1-8096622,DY1-17463539,DY1-18337517,DY1-30282093,DY1-50699220,DY1-59574028,DY1-63465801,DY2-26566024,DY2-59516056,DY2-61878712,DY1-35143720,DY1-59014070,DY2-456815,DY2-5338660,DY2-59427584,DY2-61747800,DY2-64001288,DY1-40904850,DY2-165793,DY1-12052438,DY1-18515719,DY1-34410043,DY1-45782066,DY1-66011673,DY1-66560693,DY2-40365314,DY1-26718449,DY1-60564341,DY2-26893023,DY2-53003030,DY2-54641344,DY1-15064123,DY1-37631227,DY1-53309545,DY1-57593320,DY2-5863161,DY2-11723272,DY2-36786944,DY2-13068636,DY1-47184384,DY1-59219525,DY2-19552338,DY2-29172257,DY1-18932300,DY1-28089041,DY1-28847431,DY1-37323951,DY1-48656461,DY1-60272073,DY1-64436664,DY2-40260625,DY1-1073723,DY1-31263281,DY1-60223545,DY2-660833,DY1-3098874,DY1-11878163,DY1-34723503,DY1-57780308,DY1-67773840,DY2-23463091,DY2-40000515,DY1-15392493,DY1-16787941,DY1-28479303,DY1-45047898,DY1-60393223,DY1-61312562,DY2-53441763,DY2-55753720,DY1-30340615,DY1-66623190,DY2-6617265,DY2-18811168,DY1-32972766,DY1-60687047,DY2-2729014,DY2-21337533,DY2-43050053,DY2-55645938,DY2-61027266,DY2-61422349,DY1-11696439,DY1-62693799,DY2-19750530,DY2-30896168,DY2-47555866,DY2-64890066,DY1-22893336,DY1-27559338,DY1-49787651,DY1-30838973,DY1-36282599,DY2-65636320,DY1-16318303,DY1-45590298,DY2-8155581,DY2-13972587,DY2-43668516,DY1-451396,DY1-65279110,DY2-16299779,DY2-26004613,DY2-43366900,DY2-52560797,DY1-65273599,DY2-12964690,DY2-34095179,DY2-42522119,DY2-52980125,DY2-35482589,DY2-66422646,DY2-67048345,DY1-22079465,DY1-35330666,DY1-54410798,DY1-69244288,DY2-12740464,DY2-54037925,DY2-4685374,DY2-60759411,DY1-14129954,DY2-58131225,DY2-10854626,DY1-5142818,DY2-1561955,DY2-37010117,DY2-37362837,DY2-40721704,DY1-19580333,DY1-69709674,DY2-18975396,DY2-35888788,DY2-38159775,DY2-43899350,DY2-53795570,DY2-67740717,DY1-11066800,DY2-68763786,DY1-14337057,DY1-25646167,DY1-33485096,DY1-34921561,DY1-44590789,DY1-68744265,DY2-14914254,DY1-6189908,DY1-40639792,DY2-7553664,DY1-3123550,DY1-8650034,DY1-22774376,DY2-52017744,DY1-1402060,DY1-2958551,DY1-42237637,DY2-18071985,DY2-62940750,DY1-12269684,DY1-22815715,DY1-27488749,DY1-36724780,DY1-22579116,DY1-27032174,DY1-47007462,DY1-47916059,DY1-48152452,DY1-49235182,DY2-61774770,DY1-18855699,DY1-53144779,DY2-55528183,DY1-23759050,DY2-3488723,DY2-10396810,DY2-54322432,DY1-757878,DY1-12667471,DY1-21487704,DY1-48537627,DY2-6700006,DY2-16973691,DY2-29830872,DY2-40506532,DY2-44608048,DY1-18710183,DY1-22330215,DY1-35815925,DY1-39932015,DY1-3788431,DY1-5422774,DY1-21553482,DY1-35409031,DY1-53380816,DY2-599378,DY2-48601218,DY2-68518137,DY1-58680097,DY2-31823945,DY2-59030365,DY2-43809184,DY2-55126016,DY1-2574224,DY1-61958345,DY1-3042203,DY1-51682696,DY1-65153590,DY1-66773833,DY2-62592921,DY1-66639845,DY2-4438689,DY2-22120135,DY2-36922641,DY2-11431240,DY2-41306928,DY2-63541439,DY1-29304153,DY1-59364196,DY2-8735552,DY2-48927698,DY1-15149202,DY1-33921832,DY1-47742708,DY1-60174271,DY2-59811471,DY2-6182265,DY1-2991949,DY1-54481979,DY2-15490956,DY2-48250959,DY2-68354208,DY1-17861957,DY1-52671209,DY2-22527031,DY2-48568342,DY1-58637031,DY2-50361605,DY1-25564958,DY1-45094531,DY1-47093344,DY1-50241641,DY2-341343,DY2-12839899,DY2-60850014,DY1-16430060,DY2-38211215,DY2-39048010,DY2-40598786,DY1-47312506,DY2-246466,DY2-6535165,DY2-6564614,DY2-9708930,DY2-12579149,DY2-41883460,DY1-54871579,DY1-64170691,DY2-25947829,DY2-38314846,DY2-42113330,DY1-17742740,DY1-21464109,DY1-55273816,DY2-20390908,DY2-52320896,DY2-62253615,DY2-63486132,DY1-16503254,DY1-23353158,DY1-28545732,DY1-30190034,DY2-3004208,DY2-65360539,DY1-53523997,DY2-27495938,DY1-50808357,DY1-60924464,DY1-62982065,DY1-65498144,DY2-869364,DY2-7060752,DY2-19842837,DY2-29446733,DY2-63939037,DY1-47788345,DY2-2479140,DY2-16510969,DY2-28454632,DY2-32317935,DY1-1407017,DY1-24242007,DY1-59676975,DY2-31729279,DY2-45980456,DY2-63007711,DY1-68262254,DY2-55432082,DY2-67489534,DY1-13003172,DY1-15410423,DY1-43596107,DY1-49121703,DY1-68821747,DY2-1622500,DY2-16769086,DY2-26080746,DY1-19989588,DY1-49695337,DY2-15587191,DY2-39165700,DY2-66869241,DY1-13972235,DY1-25838160,DY1-38298266,DY1-50660887,DY1-53164980,DY1-7672007,DY1-51820089,DY1-53738887,DY2-11165508,DY2-14231920,DY2-28313454,DY2-34250107,DY2-46609513,DY2-56774560,DY1-16543925,DY1-28049392,DY2-11622408,DY2-14857785,DY2-41991526,DY2-43481515,DY1-44870836,DY2-1363732,DY1-48437646,DY2-2884114,DY2-47439258,DY1-9676576,DY1-29139498,DY1-29258474,DY1-45618120,DY2-2716755,DY2-24460227,DY2-64209589,DY1-20942132,DY2-17806855,DY2-62144029,DY2-67272869,DY1-15564150,DY1-27429022,DY1-29670985,DY1-40580281,DY1-49195135,DY2-32670753,DY1-352698,DY1-7731214,DY1-39040244,DY1-59472700,DY1-64883299,DY2-2399220,DY2-15316780,DY2-19421431,DY2-33887789,DY2-69466246,DY1-2897007,DY1-4321511,DY1-4941258,DY1-8395607,DY1-52076614,DY1-68879081,DY2-4090621,DY2-36068394,DY2-39899327,DY2-44123038,DY2-44467787,DY2-51029824,DY2-64733113,DY1-5721892,DY1-26214270,DY1-35394189,DY1-42429401,DY2-2904097,DY2-58681236,DY2-61678156,DY1-26502998,DY1-19333586,DY1-27029362,DY1-60500295,DY2-231294,DY2-21041222,DY2-45651918,DY1-202174,DY1-28513433,DY1-29088402,DY1-43724453,DY1-55206437,DY1-58116073,DY1-67013035,DY2-15577447,DY2-30369827,DY2-31214394,DY2-32930774,DY2-38608232,DY2-39254521,DY2-62504879,DY1-36798675,DY2-3087076,DY1-172743,DY1-15581610,DY1-15731264,DY1-32159143,DY2-44595161,DY1-10325903,DY1-13866235,DY1-40885715,DY1-42016396,DY1-62792271,DY2-25687802,DY2-69763422,DY1-5247636,DY1-8638633,DY1-11613735,DY1-53547693,DY1-60714551,DY2-10093213,DY2-13257206,DY2-30273733,DY2-35726291,DY2-36343237,DY1-123706,DY1-14464562,DY1-21037207,DY1-47032827,DY2-27215635,DY1-3520798,DY1-26424532,DY1-34632578,DY1-49816977,DY1-50874169,DY1-51353266,DY1-60579883,DY2-66928495,DY1-17780979,DY1-64364102,DY2-18374335,DY2-40364352,DY2-47986779,DY2-53764426,DY1-12946196,DY1-29582921,DY1-36765116,DY1-62175901,DY1-69174009,DY2-5160257,DY2-62680197,DY1-7607603,DY1-62279102,DY1-2736850,DY1-54805619,DY2-22221628,DY2-27201806,DY2-65632040,DY2-69950677,DY2-22596758,DY2-69316415,DY1-876414,DY1-16132995,DY2-5336280,DY2-22431254,DY2-50355560,DY2-68536426,DY1-8995108,DY1-13345776,DY1-36439872,DY1-38640549,DY1-59319403,DY2-9019489,DY2-15343796,DY2-19580287,DY2-26377880,DY2-29162587,DY2-49126461,DY2-60071053,DY1-8173764,DY1-38065679,DY2-31719493,DY2-58529138,DY2-69656260,DY2-20439732,DY1-5546929,DY1-60410411,DY1-65653710,DY1-67729204,DY2-30907941,DY2-33233650,DY1-5173606,DY1-54128200,DY2-56098665,DY2-56590590,DY2-66342613,DY1-2072411,DY2-2537337,DY2-2933690,DY2-7357332,DY2-20601331,DY2-32042053,DY2-53108774,DY1-8703224,DY1-46959935,DY2-5877893,DY2-50551265,DY1-27205263,DY1-36328928,DY2-19029858,DY1-14136001,DY1-63422848,DY2-67786116,DY1-42926372,DY2-53378150,DY2-65199635,DY1-49003008,DY1-59162338,DY1-10958874,DY1-18200726,DY1-35610888,DY1-56654127,DY2-28219856,DY2-30560233,DY2-35916154,DY2-53141066,DY1-5682502,DY1-17384039,DY1-19617225,DY1-33756970,DY2-39499047,DY2-58372167,DY1-2743989,DY1-38341093,DY1-38761914,DY1-49221479,DY1-58260933,DY2-1028062,DY2-3721062,DY2-30046803,DY2-39429301,DY2-39435997,DY2-41493040,DY1-10361556,DY1-20119350,DY1-29158829,DY1-30549663,DY1-49704719,DY2-21610636,DY2-26129488,DY2-35036852,DY2-47982441,DY2-53964887,DY1-15302236,DY1-52878500,DY2-7311938,DY2-18187300,DY2-32360468,DY2-41790866,DY2-42973164,DY1-5639862,DY1-25721123,DY2-3640949,DY2-25060520,DY2-25140199,DY2-32767453,DY2-53067745,DY1-18360270,DY1-25482502,DY1-62816566,DY1-70379816,DY2-11229134,DY2-53463072,DY1-11006255,DY1-15039216,DY1-30916474,DY1-37617199,DY1-42596989,DY1-55881401,DY2-2127631,DY2-23554247,DY2-48389614,DY1-9386688,DY2-40831205,DY2-60690369,DY2-63454777,DY1-28867932,DY1-33916761,DY1-34658961,DY1-39450502,DY1-45402046,DY1-63411240,DY1-66852825,DY2-660364,DY2-14285334,DY1-19490123,DY1-25174934,DY1-27811544,DY1-42624767,DY1-47636061,DY2-16271815,DY2-52688773,DY2-56215260,DY2-61589851,DY1-19148663,DY1-48855693,DY2-4787010,DY2-6252060,DY2-29844817,DY2-36350090,DY2-45474427,DY1-49875441,DY1-51806637,DY1-53180660,DY1-58009876,DY2-42501733,DY1-16016271,DY1-35858594,DY1-43052752,DY2-745549,DY2-13658229,DY2-18265875,DY2-32021357,DY1-12799493,DY1-24526180,DY1-44948989,DY1-51942434,DY1-52183625,DY1-57347281,DY1-58010819,DY1-58156132,DY1-60603526,DY2-43164340,DY2-63368140,DY2-65763893,DY2-68843853,DY1-8151029,DY1-27633133,DY1-43878060,DY1-61411979,DY1-62889246,DY1-64642952,DY2-11956320,DY2-26477053,DY2-33053671,DY2-61832575,DY2-62306887,DY1-7000847,DY1-33243364,DY2-32912573,DY2-48638999,DY2-56109920,DY2-63859847,DY2-7965706,DY2-17711639,DY2-45158581,DY2-2263658,DY2-53045426,DY1-9574374,DY1-22340278,DY1-27516432,DY1-46917164,DY1-53605041,DY1-66488077,DY2-298256,DY2-7044329,DY2-13008234,DY2-31975169,DY2-43316706,DY2-46290839,DY2-47137712,DY2-51802284,DY1-27854802,DY1-31588395,DY1-41136599,DY2-35010,DY2-45424480,DY1-20115750,DY1-21616722,DY1-31521033,DY1-32520584,DY2-8426577,DY2-43347132,DY2-61768989,DY1-13931129,DY1-18059694,DY1-43946349,DY1-47121601,DY2-16844129,DY2-60357343,DY2-62898721,DY2-69213003,DY1-165173,DY1-18550871,DY1-58751727,DY1-62110945,DY2-292018,DY2-27367253,DY2-59330816,DY1-5889189,DY1-14780422,DY1-25291366,DY1-48264113,DY2-20655033,DY2-28447547,DY2-32088433,DY2-47839236,DY2-51909656,DY1-13869165,DY1-34215951,DY1-69734890,DY2-5788660,DY2-14027346,DY2-31800773,DY1-649351,DY1-3251903,DY1-7782053,DY1-10423905,DY1-50625817,DY2-32362926,DY2-49937464,DY1-23691180,DY1-26599927,DY1-28817621,DY2-4470492,DY2-5061190,DY2-40275134,DY2-57574851,DY2-68541513,DY1-20757973,DY1-26893040,DY1-29485962,DY1-33318616,DY1-47966403,DY1-66395147,DY2-3732553,DY2-13879656,DY2-25229358,DY2-43032844,DY1-6857977,DY1-23931461,DY1-54829765,DY1-60758627,DY2-1763523,DY2-50907326,DY2-60402307,DY1-43360170,DY1-54539789,DY1-67442092,DY2-17952344,DY2-25835327,DY2-37180094,DY2-38777176,DY2-49323546,DY2-52580798,DY1-498472,DY1-6631504,DY1-10901971,DY1-21475960,DY1-37679046,DY1-41512547,DY1-63246068,DY1-68403484,DY2-25838199,DY2-40775707,DY2-51993611,DY1-2861767,DY1-15860050,DY1-25955879,DY1-28741474,DY1-51534687,DY2-6163771,DY2-23719810,DY2-30319928,DY2-63444696,DY2-64110348,DY1-816188,DY1-21273009,DY1-26363965,DY1-30875226,DY1-41361324,DY1-50428763,DY2-6606564,DY2-22068516,DY2-38426999,DY2-62359695,DY1-42417126,DY1-62432086,DY1-66370089,DY2-9811008,DY2-15102876,DY2-22200471,DY2-23769977,DY2-42636034,DY1-7863511,DY1-22437133,DY2-6344431,DY2-10342425,DY2-18590920,DY2-41488235,DY2-69418585,DY1-28608757,DY2-29889612,DY2-62318189,DY2-68960800,DY2-3129358,DY2-9003733,DY2-43827394,DY1-1935433,DY2-39642689,DY1-27682655,DY1-36574822,DY2-20183935,DY2-65880263,DY1-68164283,DY2-4215908,DY2-51481335)	DELETION
Chr12	20760232	20760412	F	Chr12	20762302	20762481	R	42	(DY2-13482927,DY1-31055690,DY2-20733593,DY2-26493974,DY2-40557167,DY2-53921510,DY1-33362281,DY1-45138963,DY2-16283204,DY1-69859097,DY2-7705573,DY1-11759516,DY2-15003246,DY1-49886582,DY2-59014352,DY1-51101851,DY1-69189577,DY1-5382421,DY1-30943769,DY1-65080340,DY2-20417596,DY2-15452670,DY1-25131422,DY2-8490126,DY2-37904359,DY1-69953225,DY2-69410316,DY1-66478065,DY2-36849476,DY1-45459723,DY1-2160662,DY2-21282711,DY1-11278116,DY2-2925911,DY2-33527112,DY1-30051506,DY1-55171848,DY2-44169584,DY2-25971849,DY2-61339724,DY1-28549305,DY1-35896253)	DELETION
Chr12	20760388	20760637	F	Chr12	20773770	20774029	R	32	(DY2-43841730,DY1-61574683,DY2-39281815,DY2-56561057,DY2-37020934,DY2-54294081,DY1-1889498,DY2-10502265,DY1-39268382,DY1-61138894,DY1-33419042,DY1-57999000,DY1-14978968,DY1-24508505,DY2-43614818,DY1-46180061,DY2-70611104,DY1-12277866,DY1-24703572,DY2-22012509,DY2-60261819,DY2-57000650,DY1-50057973,DY1-52212766,DY1-52431112,DY1-20502322,DY1-52171528,DY1-2307625,DY1-30316492,DY2-12618922,DY1-44897957,DY1-41081421)	DELETION
Chr12	20762302	20762474	F	Chr12	20773988	20774194	R	25	(DY2-9337444,DY1-19754248,DY1-60727276,DY2-13660463,DY1-47020505,DY2-19437888,DY2-56246737,DY1-53155968,DY2-31247566,DY2-46955463,DY1-45270779,DY1-63118294,DY1-11249796,DY2-57062300,DY1-46131031,DY1-42339382,DY1-18261489,DY1-55778751,DY2-27115746,DY2-57805630,DY2-6553540,DY1-69555910,DY2-38570209,DY1-54841457,DY1-51004254)	DELETION
Chr12	20947991	20948342	F	Chr12	20949456	20949797	R	18	(DY1-62615362,DY1-59033764,DY1-30644514,DY1-38965475,DY1-69862970,DY2-35240255,DY2-13682427,DY2-41706765,DY2-45104049,DY1-38326144,DY1-24768238,DY1-65963842,DY2-57584129,DY1-18013837,DY2-24316884,DY2-824105,DY2-42384461,DY1-43660320)	DELETION
Chr12	21063840	21064249	F	Chr12	21070199	21070590	R	60	(DY2-48947840,DY2-62713264,DY1-25821550,DY1-52602257,DY2-44143919,DY1-60986829,DY1-30953869,DY1-39538985,DY1-4274841,DY1-57181740,DY1-34887880,DY2-10811662,DY2-10114374,DY1-31702897,DY1-17897387,DY1-31760011,DY1-37563730,DY2-35141697,DY2-20560735,DY2-36807287,DY1-13924709,DY2-10617198,DY2-38294082,DY2-66772462,DY2-49067201,DY1-11852662,DY1-24697808,DY2-67631929,DY2-50540576,DY2-5076230,DY1-4388305,DY1-20051382,DY2-21662053,DY2-56750622,DY1-67757512,DY1-67461709,DY1-70086936,DY1-38454802,DY2-63865144,DY1-28063127,DY1-38733866,DY1-48774179,DY1-66697061,DY2-65294981,DY2-67589434,DY1-68246773,DY1-30212457,DY1-20568836,DY1-58359439,DY1-50201880,DY2-30216918,DY1-29315868,DY1-36031414,DY1-58997698,DY1-6182070,DY1-9936089,DY1-45461807,DY1-66511947,DY1-2857345,DY2-58851220)	DELETION
Chr12	21097092	21097327	F	Chr12	21098408	21098634	R	20	(DY2-28454397,DY2-12694182,DY1-23493282,DY2-40278193,DY1-35838028,DY1-41499233,DY1-16145053,DY2-15591211,DY1-4832128,DY1-1353253,DY1-37677776,DY1-56286944,DY2-50114498,DY2-16108654,DY1-19065050,DY1-48734046,DY2-37515886,DY2-7260920,DY1-26012516,DY2-67003356)	DELETION
Chr12	21105101	21105490	F	Chr12	21110201	21110585	R	63	(DY1-57330702,DY1-65070068,DY1-61383925,DY2-47589162,DY2-56619346,DY1-29910169,DY2-27066469,DY1-1083194,DY1-13626149,DY2-14571864,DY2-19648684,DY1-68599746,DY1-41833647,DY2-63173755,DY1-53192600,DY1-38796759,DY1-32471215,DY2-3499622,DY1-58973334,DY1-55928618,DY1-23163803,DY1-16899304,DY2-44811681,DY1-10663732,DY1-67729634,DY2-70513631,DY1-8310500,DY2-47769648,DY1-15672544,DY2-63965902,DY2-41237060,DY2-48730707,DY2-57765841,DY2-33810109,DY2-68610397,DY1-42772844,DY1-43654356,DY1-12731949,DY1-15326248,DY2-37014845,DY2-686388,DY2-2404998,DY2-67102770,DY1-3972090,DY2-1307326,DY2-2848678,DY2-48906081,DY1-44363130,DY1-36575320,DY1-31490762,DY2-27827082,DY2-26304040,DY1-63325088,DY2-55266674,DY2-67297938,DY2-41511408,DY2-53373616,DY2-50354736,DY2-56555160,DY1-24288977,DY1-43927310,DY1-5539070,DY2-39871292)	DELETION
Chr12	21328167	21328546	F	Chr12	21330008	21330402	R	45	(DY1-27777628,DY2-10968792,DY1-53733352,DY2-18756484,DY1-69682540,DY2-42028009,DY2-43690319,DY1-67967924,DY2-22309286,DY2-49275737,DY2-31158821,DY2-35156723,DY2-54415407,DY2-9425728,DY2-45089995,DY1-3026256,DY2-66002838,DY2-47559236,DY1-61784264,DY1-42230387,DY1-65656285,DY1-39264592,DY2-46081803,DY1-1656191,DY2-41345140,DY2-67819367,DY2-10898905,DY2-32214454,DY1-46504819,DY2-42240612,DY1-33621727,DY1-41258933,DY2-16067050,DY1-56529076,DY1-48055185,DY2-39778512,DY1-51917543,DY2-39900229,DY1-33258642,DY1-25114924,DY1-39798149,DY1-16826230,DY1-41427476,DY1-325270,DY1-21690411)	DELETION
Chr12	21453318	21453596	F	Chr12	21455811	21456105	R	46	(DY2-34030608,DY1-8702567,DY1-38218539,DY2-59825709,DY2-47341678,DY1-65796872,DY1-29287452,DY1-39111095,DY2-57096916,DY1-40595778,DY1-69012581,DY1-52544091,DY2-54934673,DY1-64160522,DY1-43311570,DY1-44813798,DY1-64422399,DY2-19342705,DY1-10092002,DY2-25180250,DY1-58790665,DY2-30664853,DY2-46600078,DY1-30233504,DY2-55338278,DY1-17081525,DY2-51942618,DY2-55243783,DY2-29290032,DY2-60021713,DY1-10440320,DY1-23028724,DY2-30823950,DY1-45455828,DY2-25339975,DY1-16031261,DY2-45284214,DY2-66016742,DY2-20155374,DY1-39268406,DY2-25830801,DY2-65457387,DY1-51077190,DY2-6736366,DY2-18313906,DY2-30841841)	DELETION
Chr12	22205948	22206320	F	Chr12	22212746	22213133	R	81	(DY2-60238800,DY2-2795152,DY2-52231403,DY2-33762075,DY2-14025371,DY2-59099213,DY2-62448378,DY2-49043621,DY1-54276354,DY2-51101829,DY2-18795558,DY2-20677842,DY2-51243900,DY2-68129987,DY1-28808817,DY2-2080287,DY1-4072479,DY2-9019651,DY1-46813362,DY1-51971611,DY1-41975272,DY1-45392480,DY1-46921541,DY2-47299567,DY2-41396048,DY1-1944411,DY2-43076299,DY1-2463229,DY1-12207366,DY2-12158731,DY2-17351496,DY1-65142044,DY2-579520,DY2-12977164,DY1-41672824,DY2-184221,DY2-18272961,DY1-12088404,DY2-1516946,DY1-35723348,DY1-43132228,DY2-11866856,DY1-14601135,DY2-9802193,DY2-19154632,DY2-36539712,DY1-4689703,DY2-59065983,DY2-43546426,DY1-32011017,DY1-39733263,DY1-68501407,DY1-36785939,DY1-66968579,DY2-28832349,DY1-5643140,DY2-16760855,DY2-57790320,DY2-36965793,DY1-56636397,DY1-24491455,DY2-12000708,DY1-4980214,DY1-68073011,DY1-65050985,DY2-40368417,DY2-21834482,DY1-8669590,DY1-2119263,DY1-47265217,DY1-20847675,DY2-59443846,DY1-66461955,DY2-25214793,DY1-65034180,DY1-64598379,DY1-36581212,DY1-45052671,DY1-52995676,DY2-38283707,DY2-39617266)	DELETION
Chr12	22341908	22342138	F	Chr12	22345771	22346015	R	45	(DY1-56133649,DY2-8441072,DY1-5513302,DY2-41239089,DY1-66982500,DY2-35452870,DY1-55388998,DY2-58972220,DY1-44764496,DY1-54269449,DY2-41748135,DY1-64099523,DY1-65567585,DY2-31969791,DY2-5614880,DY1-355449,DY2-50433090,DY1-68949074,DY1-57168299,DY2-45630146,DY1-28986062,DY1-34298495,DY2-20070148,DY2-2924344,DY2-18856775,DY2-21177936,DY2-60632399,DY2-37785587,DY2-44659295,DY2-63364594,DY1-13250120,DY2-5707740,DY2-34867120,DY2-47158592,DY2-10652328,DY1-52951142,DY2-46918580,DY2-59514323,DY2-2724686,DY2-33945916,DY1-45919934,DY2-327102,DY2-47796869,DY1-37363920,DY1-9568272)	DELETION
Chr12	22662272	22662688	F	Chr12	22663716	22664147	R	85	(DY2-55364499,DY2-5529271,DY1-2149948,DY2-25500868,DY1-55135872,DY1-69037240,DY1-49053404,DY1-32981154,DY2-5389240,DY2-42609611,DY1-22172831,DY1-3236910,DY1-66314555,DY1-35348744,DY2-64007020,DY1-11838146,DY1-28556424,DY2-65512405,DY2-10058166,DY1-32677154,DY2-61149566,DY2-50352591,DY1-64181775,DY2-48259173,DY1-48682788,DY2-32467684,DY2-41280576,DY1-5807972,DY1-39372435,DY2-46950655,DY2-60792252,DY1-70495473,DY2-46463014,DY1-26207527,DY2-55936207,DY2-70257106,DY2-63356964,DY1-36084463,DY1-58655613,DY2-21508193,DY2-1871979,DY2-14902120,DY2-24517084,DY1-39254296,DY1-60868163,DY1-29414884,DY1-10042850,DY2-60977473,DY1-34906690,DY1-6108898,DY1-41198136,DY1-52755358,DY1-40446983,DY1-1067756,DY2-33321130,DY2-56733324,DY1-64422062,DY1-67749294,DY1-49171122,DY2-25697679,DY2-25989797,DY1-69712729,DY2-16602626,DY1-21749612,DY1-19265256,DY1-34523536,DY2-70416894,DY1-44641544,DY1-43241374,DY1-52292426,DY2-61146899,DY2-60795594,DY2-32876296,DY2-36267447,DY2-33354989,DY2-44727283,DY2-22064785,DY2-32082040,DY1-53661593,DY2-21256703,DY2-49076393,DY1-56816468,DY2-9147063,DY2-28990836,DY1-1454963)	DELETION
Chr12	22675111	22675517	F	Chr12	22699710	22700124	R	78	(DY2-50631194,DY1-66315577,DY2-3918078,DY1-40162870,DY1-21891614,DY2-64340488,DY2-7569083,DY2-48725115,DY1-32590086,DY2-53479751,DY1-49587700,DY1-59035200,DY2-42698923,DY1-36297074,DY2-42523080,DY1-9037814,DY2-50676732,DY1-1652153,DY1-9387657,DY2-30715445,DY2-12338935,DY1-70248052,DY1-65846302,DY2-55399267,DY2-39268232,DY1-4921148,DY1-1868353,DY2-13499896,DY2-33218221,DY1-418633,DY1-44901255,DY2-18499045,DY1-2636128,DY1-12739193,DY2-15029846,DY2-22800282,DY2-43946804,DY2-32633856,DY1-37148250,DY2-17337688,DY1-46645556,DY1-27019346,DY2-53153217,DY2-19828853,DY2-26125121,DY1-56275993,DY1-57917623,DY1-45309548,DY2-13968786,DY2-69622504,DY2-56243574,DY1-14678061,DY1-33931444,DY2-14261547,DY2-47528633,DY2-70473949,DY1-42971229,DY2-60027281,DY1-61927932,DY2-50760596,DY1-24210383,DY1-44445302,DY2-23290902,DY1-44557620,DY2-21038401,DY2-27466440,DY1-66624872,DY1-19708633,DY2-35805256,DY1-33534795,DY1-48228040,DY1-61677308,DY2-38993017,DY1-52376505,DY1-43520005,DY2-47436711,DY2-29371757,DY2-62980247)	DELETION
Chr12	22726588	22726741	F	Chr12	22727676	22727777	R	7	(DY2-22376361,DY2-42613004,DY1-29569693,DY1-70471219,DY2-20475281,DY2-18200689,DY2-34694186)	DELETION
Chr12	23386239	23386570	F	Chr12	23387370	23387690	R	43	(DY2-48771283,DY1-8517444,DY1-28010758,DY1-58261400,DY2-31331147,DY1-63915366,DY2-20599445,DY2-21187209,DY2-56433059,DY1-20913465,DY2-12120180,DY2-18838988,DY1-37438197,DY2-2086212,DY2-18229959,DY1-68780165,DY2-48548568,DY1-4170860,DY1-68308888,DY2-36978770,DY1-64294631,DY1-13532166,DY1-61888317,DY1-52866548,DY1-62918053,DY2-64753453,DY1-18573947,DY2-35742592,DY2-22530705,DY2-9367428,DY2-63331378,DY2-46258479,DY1-25426004,DY2-47543311,DY1-36266498,DY2-37152570,DY1-1038983,DY1-27211048,DY1-42768075,DY1-60339975,DY2-38027227,DY1-18899008,DY2-14558033)	DELETION
Chr12	23478559	23478661	F	Chr12	23480608	23480733	R	7	(DY2-58898751,DY2-62623871,DY2-51400782,DY1-44228371,DY2-57141171,DY2-56838662,DY1-6681283)	DELETION
Chr12	23505562	23505927	F	Chr12	23507011	23507403	R	12	(DY2-41617183,DY1-52152456,DY1-12612159,DY2-48979875,DY2-29528297,DY2-45221885,DY2-69671743,DY2-69671745,DY1-50401510,DY1-30426268,DY1-38008590,DY1-4992120)	DELETION
Chr12	23643121	23643549	F	Chr12	23655575	23655983	R	41	(DY1-43796372,DY1-16461308,DY1-42575200,DY1-13893524,DY2-25856350,DY1-45677698,DY2-31063630,DY2-8351980,DY2-65353917,DY2-39755767,DY2-54618960,DY1-9026971,DY2-5402071,DY1-5140916,DY1-28383330,DY2-48248825,DY1-63601522,DY2-36049096,DY2-58296671,DY1-22040468,DY1-28968062,DY1-25823253,DY2-2319211,DY1-53157130,DY2-7817050,DY2-18987178,DY2-34931683,DY1-50776962,DY2-32906686,DY1-6938704,DY2-14865682,DY2-7767286,DY1-29315408,DY2-788098,DY1-52110437,DY2-44681170,DY1-21856652,DY1-39661499,DY2-26383062,DY2-21877496,DY1-66452890)	DELETION
Chr12	23712537	23712944	F	Chr12	23716540	23716959	R	95	(DY1-48428227,DY2-45273084,DY1-36435356,DY1-20133196,DY1-17894580,DY1-23773093,DY2-64924081,DY2-29893262,DY2-34786518,DY2-60527250,DY2-57938527,DY1-1154000,DY2-25742678,DY2-10697931,DY1-17963643,DY1-2168466,DY1-54253403,DY1-23890254,DY1-53375867,DY2-24692752,DY2-59422286,DY1-4190066,DY2-36953916,DY2-22271034,DY1-10228345,DY1-48278643,DY2-5768186,DY2-51938794,DY1-67344801,DY2-26250913,DY1-43666972,DY1-49644064,DY1-1387374,DY1-11719798,DY2-27122904,DY1-31013416,DY2-51116027,DY1-21630132,DY1-6810380,DY2-20671018,DY2-32332514,DY1-26453516,DY1-62353685,DY1-4993403,DY2-33732440,DY2-54244600,DY1-58068289,DY1-36727966,DY2-13621576,DY1-35135249,DY1-45652772,DY2-22190102,DY2-70391710,DY1-32202746,DY2-26904557,DY2-36897528,DY1-6026131,DY1-27018488,DY2-48651082,DY1-58068117,DY2-16308771,DY1-31406899,DY1-62181285,DY2-5721515,DY2-46971771,DY1-3722049,DY2-18971333,DY2-52651710,DY2-29448985,DY1-42331722,DY1-50631720,DY1-7096276,DY1-40967372,DY1-28220284,DY2-6333323,DY1-32312684,DY2-26044296,DY1-24742366,DY1-64231460,DY2-24345813,DY1-55229895,DY2-58421275,DY1-5295608,DY1-54248060,DY1-65681576,DY2-11306082,DY2-45487535,DY1-68139580,DY2-45112843,DY2-38213305,DY1-36227211,DY1-4817518,DY1-9230892,DY2-37577530,DY2-2229239)	DELETION
Chr12	26221461	26221847	F	Chr12	26228880	26229274	R	75	(DY1-38144920,DY2-17349838,DY2-29810423,DY1-59995708,DY1-33272516,DY2-16974377,DY1-67083559,DY2-32226148,DY2-13720003,DY2-25079396,DY2-4023455,DY2-43463216,DY2-36206693,DY2-42312634,DY1-69659576,DY1-61506919,DY1-28384900,DY1-4183119,DY2-28834947,DY1-21070839,DY1-25283887,DY2-22895597,DY2-64472845,DY2-58473448,DY2-39527438,DY1-26938402,DY1-20200946,DY2-56008079,DY1-36747120,DY2-47885283,DY2-57580323,DY2-18438713,DY1-29625231,DY2-20528512,DY1-22521374,DY1-47151975,DY1-57579406,DY1-45421105,DY1-11651034,DY1-44664415,DY2-55916951,DY1-4337495,DY1-32053960,DY1-56319336,DY1-59364769,DY1-7903114,DY2-70057671,DY1-10003971,DY2-4259034,DY2-36880528,DY2-44747283,DY2-27916927,DY1-14757640,DY1-44148641,DY2-59925136,DY2-67922204,DY1-19399036,DY2-11843386,DY2-53041142,DY1-40937610,DY2-59486285,DY2-18937037,DY2-39803552,DY2-29409659,DY2-42893939,DY2-3772410,DY1-15621605,DY1-7534218,DY1-54776397,DY1-61016990,DY2-40726503,DY1-61315207,DY1-57978147,DY1-14684680,DY1-37758274)	DELETION
Chr12	26561910	26562330	F	Chr12	26565330	26565692	R	13	(DY1-6089541,DY1-50571522,DY2-59474690,DY2-62650048,DY1-8549876,DY2-50840395,DY2-52721647,DY1-2503379,DY1-52076916,DY2-15700334,DY2-7828347,DY1-16507353,DY2-46348194)	DELETION
Chr12	26967068	26967485	F	Chr12	26978611	26979015	R	55	(DY2-36271405,DY1-57203906,DY1-69144708,DY1-5437093,DY1-11551865,DY2-57166647,DY2-20972678,DY2-17875391,DY1-36231706,DY2-20800540,DY2-27413447,DY2-12765609,DY2-28201381,DY2-51557501,DY1-14336675,DY2-61371262,DY1-22020488,DY2-10263278,DY2-46348549,DY1-55638326,DY1-43256640,DY1-6406346,DY1-26171365,DY2-32141041,DY2-2657677,DY2-64551980,DY1-4740813,DY2-61949069,DY1-35301693,DY2-43138216,DY2-19631616,DY2-66241367,DY2-48366157,DY2-48689025,DY2-34549726,DY1-55247811,DY2-47514783,DY1-53036333,DY2-23323950,DY1-68928729,DY1-29290852,DY1-52478483,DY2-18725835,DY2-67069011,DY1-18568099,DY1-41720305,DY1-21946013,DY1-3662840,DY2-15544463,DY1-28918548,DY1-26489206,DY2-20365051,DY1-65447726,DY2-4494551,DY1-55085195)	DELETION
Chr12	27417372	27417588	F	Chr12	27422675	27422891	R	16	(DY1-57520107,DY2-43125503,DY2-60012016,DY2-69745785,DY1-26985804,DY2-14803450,DY2-68581762,DY2-34562985,DY1-63866819,DY2-36495044,DY1-56923501,DY1-58908960,DY2-52685342,DY1-22680668,DY2-29257480,DY1-10461186)	DELETION
Chr1	678041	678437	F	Chr1	685205	685602	R	57	(DY1-55709171,DY1-39087473,DY1-21270231,DY1-51298575,DY2-42000849,DY2-10915088,DY1-15884877,DY1-19154623,DY2-54972791,DY2-32827058,DY2-23226537,DY2-56171513,DY2-7983953,DY2-47099691,DY2-36094398,DY1-48400917,DY1-20699055,DY2-1951680,DY1-53653988,DY1-18031610,DY1-39538392,DY1-23552713,DY2-2168835,DY2-52711256,DY1-4141808,DY1-66325327,DY1-1018305,DY1-39103712,DY2-36172736,DY2-53339584,DY1-20823657,DY1-61864445,DY2-11998051,DY1-54603276,DY2-21299859,DY1-33891174,DY1-10783603,DY2-15598713,DY2-46098172,DY2-32275037,DY1-52661409,DY2-5138697,DY1-58207708,DY2-26777984,DY2-10795254,DY2-62626426,DY2-59043949,DY1-6426654,DY1-58723451,DY1-68626624,DY1-13808021,DY2-29912730,DY2-66771823,DY2-57829491,DY1-52772427,DY1-33713544,DY1-43740866)	DELETION
Chr1	726399	726816	F	Chr1	727482	727903	R	108	(DY1-3993998,DY1-16075275,DY2-48243040,DY1-4716276,DY2-49283226,DY1-4878222,DY2-56409955,DY1-61687855,DY2-31334565,DY1-63967608,DY1-67472123,DY1-61889111,DY2-28997647,DY1-11453211,DY2-18170146,DY2-17614848,DY2-13367639,DY1-3322179,DY2-40616960,DY2-29808067,DY1-55210946,DY2-58363342,DY1-26096557,DY2-18593483,DY1-50099277,DY2-59676833,DY2-23808464,DY2-49538098,DY1-32629474,DY1-45683005,DY2-28751050,DY2-39540310,DY2-2644145,DY2-13298035,DY1-42749501,DY2-2943362,DY2-33083974,DY2-69219792,DY1-54333420,DY2-21752232,DY1-24020776,DY1-64502357,DY1-11672994,DY1-33798834,DY2-11853633,DY2-60256529,DY2-69398394,DY2-20990015,DY1-36486999,DY1-56112732,DY1-57200674,DY1-64289915,DY2-4648624,DY1-67298664,DY1-60964521,DY2-60118633,DY1-16274392,DY2-37352554,DY1-28503739,DY2-41509236,DY1-58602467,DY2-44742011,DY1-66851566,DY1-54290899,DY1-54294784,DY2-33299372,DY2-20788980,DY2-50432135,DY2-9549834,DY1-46554732,DY1-19084563,DY1-21269061,DY1-62648753,DY2-51710270,DY1-55906970,DY1-55230336,DY1-8161077,DY1-26972243,DY2-19096393,DY2-36496605,DY1-40919443,DY1-29774745,DY1-38176296,DY1-43182213,DY1-20464825,DY1-44640084,DY2-7770741,DY1-21719454,DY1-42743620,DY1-6401946,DY1-59227482,DY1-61910136,DY2-25547308,DY2-27725102,DY1-11624298,DY1-22548006,DY1-30937402,DY2-54354708,DY1-9830685,DY2-41417558,DY2-1850991,DY2-34009695,DY1-54841813,DY2-16036950,DY2-3857393,DY1-10954745,DY1-18227935,DY1-52956062)	DELETION
Chr1	750762	750893	F	Chr1	752302	752414	R	8	(DY1-9251704,DY1-9235003,DY2-5696302,DY1-57126629,DY1-61002910,DY2-68940824,DY1-41061818,DY1-12123702)	DELETION
Chr1	870845	871246	F	Chr1	871857	872256	R	60	(DY2-33228946,DY1-55958102,DY2-49470285,DY1-23373796,DY2-46643634,DY1-47822151,DY1-69182125,DY2-60167254,DY1-56659252,DY2-14962115,DY1-21441487,DY2-24016647,DY2-61644128,DY2-51349050,DY2-46070536,DY2-14885201,DY1-69321486,DY2-18418514,DY1-35000397,DY1-60145650,DY1-33657935,DY1-39480741,DY2-1329205,DY2-54551703,DY1-45089491,DY1-43428690,DY2-20478705,DY2-65429217,DY2-66063705,DY1-41426133,DY2-56109214,DY1-7733544,DY2-16916633,DY2-3797666,DY1-36109701,DY1-56996199,DY2-28566064,DY2-1019533,DY1-37730298,DY2-2392737,DY1-64568563,DY2-9046863,DY1-65700362,DY1-30942861,DY1-69101564,DY1-35882723,DY2-55003290,DY2-42998523,DY2-63966451,DY1-2201621,DY2-66042708,DY1-59125929,DY2-67674436,DY1-64558643,DY2-56326954,DY1-63040154,DY2-28236447,DY1-12073501,DY1-19640129,DY1-18274745)	DELETION
Chr1	879686	880073	F	Chr1	903834	904239	R	48	(DY1-45089334,DY1-23617530,DY1-29513202,DY1-36983051,DY2-9417420,DY2-20258815,DY1-63340095,DY1-69716974,DY1-30290222,DY1-59491928,DY2-33224156,DY2-28575308,DY1-26535003,DY2-23279546,DY1-34491189,DY2-66506519,DY1-59255486,DY2-54576121,DY1-35256862,DY2-61004755,DY1-51214188,DY1-38451388,DY1-5500189,DY1-36720214,DY1-45643983,DY2-48199300,DY1-44449216,DY2-663509,DY2-34409535,DY2-16027614,DY1-15957152,DY2-26978653,DY2-56655135,DY2-37628726,DY2-62908236,DY1-35430447,DY1-29160471,DY2-28922949,DY1-52518082,DY2-23498567,DY2-35860145,DY1-8736517,DY1-61566075,DY2-62052058,DY1-24481450,DY1-14856382,DY2-65331328,DY2-67267376)	DELETION
Chr1	1303440	1303833	F	Chr1	1304479	1304872	R	25	(DY1-37771453,DY2-57371456,DY2-10008666,DY1-32491324,DY1-40397062,DY1-23923949,DY1-5311610,DY2-20722951,DY2-20895698,DY2-54927284,DY2-18985026,DY1-58341363,DY1-14149752,DY2-63600929,DY2-28377746,DY2-66026961,DY1-33887715,DY2-17739396,DY2-22373393,DY1-56019432,DY1-5880671,DY1-55842827,DY1-10246083,DY2-9665440,DY2-23464668)	DELETION
Chr1	1369337	1369748	F	Chr1	1373562	1373954	R	52	(DY1-4521764,DY2-44023326,DY2-52571366,DY1-12603752,DY1-5244546,DY1-17709093,DY2-10081779,DY2-26420729,DY1-48161342,DY1-8411618,DY2-18042246,DY2-37951262,DY1-69686766,DY1-12787976,DY2-40076836,DY1-19808421,DY2-21095261,DY1-21795304,DY1-40331185,DY1-39018034,DY1-10367874,DY1-15070893,DY1-51264944,DY2-55309261,DY2-18524018,DY1-56734431,DY1-30345586,DY1-65545322,DY2-13006502,DY1-44617383,DY2-19035192,DY2-15911073,DY1-11904261,DY1-40633219,DY2-18409020,DY1-50091465,DY2-67409987,DY2-16735448,DY2-48559451,DY1-11134039,DY1-14100917,DY2-42774937,DY1-70374949,DY2-42492889,DY2-8400425,DY2-14405393,DY1-18373005,DY2-14378725,DY1-43052395,DY1-61831423,DY1-62959809,DY1-39068040)	DELETION
Chr1	1439067	1439463	F	Chr1	1443038	1443427	R	59	(DY2-50343504,DY1-33442582,DY2-66165723,DY1-18945692,DY1-47755123,DY1-22828926,DY2-18062003,DY2-3866222,DY1-63725894,DY1-24281070,DY1-65772826,DY2-7920340,DY1-54139120,DY2-59916659,DY2-53697877,DY2-50328811,DY2-52870372,DY1-40920915,DY1-52379540,DY1-16012295,DY1-1093156,DY2-5619913,DY2-26662248,DY1-21120526,DY1-23157815,DY2-20989292,DY2-67949617,DY1-34855938,DY1-5666978,DY1-4204679,DY1-59632053,DY2-58496102,DY2-28772720,DY1-19648474,DY1-69018017,DY1-23137540,DY2-35450210,DY2-65722322,DY2-70189952,DY1-36266138,DY2-41425421,DY2-9297026,DY2-63114059,DY1-35076014,DY1-48868149,DY2-45069521,DY2-67426469,DY2-22181805,DY1-58080056,DY1-67225172,DY2-26898294,DY1-16785896,DY1-47715656,DY2-66225178,DY1-14607188,DY1-40451421,DY2-19260266,DY1-15286121,DY2-66722328)	DELETION
Chr1	1608346	1608753	F	Chr1	1617685	1618064	R	72	(DY2-60313254,DY2-18641296,DY2-600276,DY1-36638353,DY1-40020160,DY1-24282797,DY1-62422413,DY2-46116871,DY1-69678571,DY1-2747155,DY1-37437237,DY1-67630745,DY2-12024558,DY1-19052806,DY2-9400851,DY1-35124303,DY1-41697568,DY2-10258095,DY1-26424923,DY1-28451527,DY1-51180170,DY1-20270677,DY1-48171881,DY1-5747786,DY2-30589141,DY1-15926627,DY1-43537692,DY2-35914801,DY2-51677479,DY1-41680635,DY1-23147093,DY2-40298786,DY1-42199302,DY1-14343674,DY1-41258469,DY1-59338513,DY1-4208882,DY1-45577832,DY1-46570555,DY2-35620456,DY2-31831469,DY1-14398995,DY2-18447991,DY1-46885932,DY1-32704404,DY2-57356714,DY1-38074985,DY1-63901082,DY2-59578030,DY1-10503454,DY2-22643850,DY1-13915029,DY1-65545400,DY1-6049994,DY2-26737175,DY1-39048235,DY1-49588329,DY1-51538115,DY2-37450501,DY2-53009159,DY1-15493388,DY2-35538394,DY1-3909987,DY2-26235238,DY2-26486797,DY1-11503532,DY2-47214535,DY2-23448159,DY1-5941229,DY1-45071286,DY1-48070138,DY2-6849226)	DELETION
Chr1	1972614	1973036	F	Chr1	1973646	1974046	R	29	(DY1-20165526,DY2-31114024,DY1-12770535,DY1-58216540,DY1-32840124,DY1-57395529,DY2-19215680,DY1-52939760,DY2-43867013,DY1-52756958,DY2-5271866,DY1-36072018,DY2-61110447,DY2-63088671,DY1-12236627,DY1-68739555,DY2-7900430,DY2-954594,DY1-9562788,DY2-44885858,DY1-32816910,DY1-16828898,DY1-58505014,DY2-25528133,DY1-12612666,DY2-25341690,DY2-52744217,DY1-70052402,DY1-34325948)	DELETION
Chr1	2003792	2004117	F	Chr1	2005563	2005864	R	26	(DY1-10586589,DY1-14566950,DY1-46116444,DY1-1512817,DY2-57450635,DY1-32424770,DY1-60196504,DY1-10801185,DY2-4678623,DY2-38421057,DY2-24648655,DY1-45253690,DY2-1888506,DY1-51473024,DY2-24356746,DY2-38295652,DY2-66775809,DY2-37515868,DY2-48776974,DY2-24405839,DY1-31821989,DY2-25594189,DY2-52244635,DY2-52942698,DY2-37469112,DY1-30005766)	DELETION
Chr1	2005607	2005756	F	Chr1	2007522	2007678	R	11	(DY1-35575720,DY2-3956822,DY1-54379814,DY2-5482354,DY2-34405923,DY2-65523526,DY1-26133612,DY2-8744996,DY1-40796384,DY1-32852172,DY1-62536685)	DELETION
Chr1	2025067	2025451	R	Chr1	37465941	37466324	R	48	(DY2-37784268,DY1-58621264,DY2-42818278,DY2-12997406,DY2-36427599,DY1-68959489,DY1-19589990,DY1-67202426,DY2-55185038,DY1-27430183,DY2-60346461,DY2-6235401,DY1-3828463,DY2-13972026,DY2-26883204,DY2-57354042,DY1-9635362,DY1-47778670,DY1-51698463,DY2-18648877,DY1-50124470,DY1-24068264,DY1-47242224,DY1-7392092,DY1-16894471,DY1-7439335,DY1-28205151,DY2-43844159,DY1-683886,DY1-63645548,DY2-70415818,DY1-27489953,DY1-13434973,DY1-12920451,DY1-42477393,DY2-38894754,DY1-15347373,DY1-67475028,DY2-46030351,DY1-64018759,DY2-3681219,DY2-10660590,DY2-21957291,DY2-43690371,DY2-49459852,DY2-65576260,DY1-67113110,DY2-14808563)	INVERSION
Chr1	2026880	2027106	F	Chr1	37465718	37465947	F	39	(DY1-66112629,DY1-44845920,DY2-13791003,DY1-67636867,DY1-10936280,DY1-68113145,DY1-16032238,DY1-35455639,DY1-55734092,DY2-1857632,DY1-28714848,DY2-33750866,DY2-38965065,DY2-13260728,DY2-53734098,DY1-45742608,DY2-51909177,DY2-39903798,DY2-26941503,DY2-6182188,DY2-3189477,DY2-68390370,DY1-68312218,DY1-2262382,DY1-53259318,DY2-45082760,DY1-53104798,DY2-11309868,DY2-19299911,DY1-4447673,DY1-36378066,DY2-31871523,DY1-36029324,DY2-34193369,DY2-40856343,DY2-198247,DY2-17372762,DY1-50277479,DY2-50113059)	INVERSION
Chr1	2040816	2041155	F	Chr1	2042011	2042370	R	80	(DY1-36554282,DY2-12595189,DY2-28196684,DY2-64769661,DY2-8875119,DY2-25086219,DY1-36488471,DY2-59251959,DY2-62915983,DY2-51036010,DY2-43075605,DY1-30849747,DY2-15696018,DY1-1118953,DY1-11211473,DY1-34408084,DY2-26552646,DY2-37483950,DY2-14884754,DY2-41567318,DY1-12047774,DY1-39762504,DY2-21406658,DY2-32208070,DY1-46496593,DY1-46406942,DY1-41601736,DY2-16705250,DY2-29476627,DY1-51058106,DY2-20888415,DY1-12614684,DY2-41732485,DY2-50009838,DY2-65303839,DY1-54766837,DY1-43669088,DY2-58616075,DY2-10533301,DY2-56327318,DY2-32045774,DY2-37652220,DY1-42741615,DY2-24497693,DY1-14853136,DY2-51441544,DY1-7682027,DY1-12215697,DY2-49835321,DY1-6227338,DY1-40299725,DY2-20960839,DY2-17181765,DY1-62201154,DY2-35576019,DY1-17065758,DY2-53402156,DY2-59891526,DY2-2943026,DY2-29971635,DY1-9285679,DY1-59631727,DY1-53935909,DY1-60916533,DY2-18151987,DY1-57085296,DY2-30097593,DY1-18908428,DY2-21130980,DY2-23305902,DY2-12843785,DY2-43235021,DY2-65809846,DY1-25805435,DY2-14233843,DY2-22474565,DY2-31573575,DY2-20027886,DY1-11520683,DY1-58697481)	DELETION
Chr1	2298283	2298690	F	Chr1	2306375	2306770	R	29	(DY2-8843056,DY1-1518297,DY2-10364343,DY1-3165455,DY2-37184770,DY2-67166443,DY2-49602058,DY2-60814526,DY1-1205368,DY1-34409840,DY2-30650297,DY2-46435117,DY2-16345338,DY1-52037511,DY2-31459424,DY2-63439603,DY2-18126130,DY2-39496900,DY2-36741208,DY2-56801815,DY2-1673911,DY2-53476338,DY1-3950760,DY2-10507053,DY1-10496169,DY2-17940018,DY2-54981100,DY2-7156843,DY1-5619717)	DELETION
Chr1	2363400	2363763	F	Chr1	2367724	2368082	R	36	(DY2-17622472,DY2-61181222,DY2-69555391,DY1-24823712,DY1-31212245,DY1-51245511,DY1-25295640,DY1-36978476,DY2-25235900,DY1-14418500,DY2-2719034,DY1-35675835,DY1-30031350,DY2-34822965,DY1-34468989,DY1-2633335,DY1-65749286,DY2-14456925,DY2-17979984,DY2-66075947,DY2-64150652,DY2-51930901,DY2-54335445,DY2-47897788,DY1-26007894,DY2-35247567,DY1-39922050,DY1-26421510,DY1-26919201,DY1-35670639,DY1-19422562,DY2-40649541,DY1-29358716,DY1-52467897,DY1-34657609,DY2-55240018)	DELETION
Chr1	2471884	2472010	R	Chr1	6961787	6961947	R	5	(DY2-2863307,DY1-13150889,DY1-25328887,DY2-35767345,DY2-22531549)	INVERSION
Chr1	2473710	2474082	F	Chr1	6961409	6961782	F	51	(DY2-19321183,DY1-60379638,DY1-69167307,DY1-41655312,DY2-46906278,DY1-15968959,DY1-31205793,DY2-10970561,DY1-36764450,DY1-62235844,DY2-20276453,DY2-23807974,DY1-2146489,DY2-23996309,DY1-43326714,DY2-15775794,DY1-9728802,DY2-6489968,DY2-32878782,DY2-47153070,DY1-24900446,DY2-3548733,DY1-53574596,DY2-66207513,DY1-61999759,DY2-4370246,DY1-63338234,DY1-34995953,DY1-46884093,DY1-60845332,DY2-6752646,DY1-24138697,DY2-44636453,DY2-57300651,DY2-38372964,DY2-67024433,DY1-5959089,DY1-43277967,DY2-25883721,DY2-43983117,DY2-46424440,DY1-29629043,DY1-8996553,DY1-10122133,DY1-49128825,DY2-69013282,DY2-56902928,DY2-65973243,DY2-15728727,DY2-28611214,DY2-67509841)	INVERSION
Chr1	2535284	2535679	F	Chr1	2539076	2539475	R	14	(DY1-8598211,DY2-9707864,DY1-52805748,DY1-61340313,DY2-46645473,DY1-36774019,DY2-37020789,DY2-46219834,DY2-65691825,DY2-50563681,DY2-4291368,DY1-54778482,DY2-67105428,DY1-12911754)	DELETION
Chr1	2616723	2617121	F	Chr1	2634934	2635357	R	76	(DY1-16292860,DY2-67648161,DY2-54026702,DY1-13685571,DY2-11759521,DY1-37604876,DY1-47136612,DY1-50577839,DY1-50577843,DY1-46259333,DY2-25110286,DY2-56705169,DY1-59925819,DY1-57575622,DY2-61591924,DY1-59208988,DY1-29183567,DY1-49275887,DY2-53350928,DY2-53478911,DY1-2249629,DY1-44038854,DY2-61125600,DY1-11975775,DY2-25234445,DY1-45577553,DY2-51939769,DY2-55753073,DY1-70210815,DY2-70487587,DY2-30293879,DY1-36971931,DY2-30364594,DY1-4312523,DY2-23093753,DY2-35082769,DY1-50045793,DY2-55834254,DY1-32408348,DY1-57914933,DY1-23635808,DY2-23428012,DY2-56770863,DY1-1809832,DY1-63896724,DY2-28956530,DY2-31443111,DY1-57663347,DY1-37269252,DY1-38573880,DY1-40497774,DY1-56834306,DY1-39535205,DY1-10958280,DY2-48974620,DY2-55444365,DY2-31247770,DY2-47719103,DY1-44561407,DY1-20335212,DY1-26879309,DY1-36423052,DY2-19373221,DY2-30044151,DY1-33864193,DY2-24984694,DY1-18929406,DY2-44020849,DY2-63751848,DY2-43751862,DY1-33440250,DY2-49550075,DY1-35623085,DY1-62293349,DY1-70095819,DY2-57634580)	DELETION
Chr1	3020069	3020396	F	Chr1	3024620	3024938	F	66	(DY2-45186813,DY2-66708626,DY1-17789857,DY1-39106419,DY1-53143235,DY1-61284105,DY1-56154675,DY2-36006252,DY2-64370831,DY1-5522351,DY2-29448456,DY2-29161655,DY1-18092310,DY1-61077287,DY2-20390167,DY2-51823456,DY2-64794282,DY1-60911989,DY2-15554928,DY1-47509165,DY2-7477676,DY1-36290666,DY2-13975860,DY2-51938568,DY1-1647593,DY1-30821423,DY2-13139188,DY1-16267398,DY1-16910166,DY1-65059378,DY2-30747592,DY2-62329313,DY2-38110997,DY1-66252950,DY1-12040751,DY1-60698760,DY2-47419528,DY2-59325185,DY2-39525932,DY1-60879662,DY1-2777801,DY2-39459483,DY1-49163519,DY2-23884919,DY1-5119838,DY2-41942562,DY1-18682405,DY2-8892290,DY2-67786083,DY1-52855771,DY1-44397762,DY1-46399226,DY1-4751504,DY1-64579849,DY1-43011369,DY1-4984891,DY2-65548106,DY1-35418201,DY1-64585691,DY1-47908790,DY1-27442746,DY1-54530284,DY2-29613867,DY2-108867,DY1-53032938,DY2-65644346)	INVERSION
Chr1	3024060	3024426	R	Chr1	3025207	3025590	R	83	(DY1-30547997,DY2-36995576,DY2-37096621,DY1-63220517,DY2-36989761,DY2-10253293,DY2-44988704,DY2-7745824,DY1-66006507,DY2-58874070,DY1-1090569,DY2-5921789,DY2-48766888,DY1-62197232,DY2-67858318,DY1-31975640,DY2-53438287,DY2-28090733,DY2-13794955,DY2-34069358,DY2-68965090,DY2-5782554,DY2-33626526,DY1-61900305,DY1-64664220,DY2-58107910,DY1-54896974,DY2-52667916,DY2-33819211,DY1-44223813,DY2-5662727,DY1-16123026,DY2-7853679,DY1-3196523,DY1-721795,DY1-50641431,DY1-61724111,DY2-50765136,DY1-33928197,DY2-33920988,DY2-25065627,DY2-21082400,DY1-12192710,DY1-68128400,DY2-70290062,DY2-59234388,DY2-63177558,DY1-60286701,DY2-37355658,DY2-40758472,DY1-44970969,DY2-27519047,DY2-55990948,DY1-32048767,DY1-47170137,DY2-14368911,DY1-1607661,DY2-47486019,DY2-69900066,DY1-28152310,DY2-47183548,DY2-47349239,DY1-6609276,DY1-13131337,DY1-66947902,DY1-19605968,DY2-67119894,DY1-25600577,DY1-28423504,DY1-31290070,DY1-19159045,DY1-61401808,DY2-22476067,DY2-48152573,DY1-46141918,DY2-45683516,DY1-47861876,DY1-26384658,DY2-17023011,DY1-52642542,DY1-16048904,DY2-2377101,DY2-23248787)	INVERSION
Chr1	3310002	3310385	F	Chr1	3312348	3312731	R	40	(DY2-48079774,DY1-6643356,DY1-27931960,DY2-50631713,DY1-14002247,DY1-42849658,DY2-7359015,DY1-39327728,DY1-26331167,DY1-30691532,DY1-26800052,DY2-13849458,DY1-62787512,DY1-31201933,DY2-66840868,DY1-61422491,DY2-70497926,DY2-15538573,DY1-49212598,DY1-46143125,DY2-41032661,DY1-59219620,DY1-14225217,DY1-68434701,DY2-49819108,DY2-1201895,DY2-44744207,DY1-25254830,DY1-25185438,DY2-66266483,DY2-10192213,DY2-12234712,DY1-16557339,DY2-55183500,DY1-15962755,DY2-15067411,DY1-7581779,DY1-33630570,DY1-63083339,DY2-62563189)	DELETION
Chr1	3416015	3416307	F	Chr1	3417021	3417327	R	71	(DY2-13547671,DY2-31639468,DY2-11859058,DY2-49059894,DY1-11647837,DY2-19749883,DY1-18490581,DY1-45945783,DY1-49674984,DY2-70606204,DY1-4801703,DY2-54480169,DY1-51375725,DY2-62407191,DY1-8108403,DY1-26940657,DY1-38447988,DY2-61581238,DY2-50508239,DY1-65333912,DY1-20451646,DY2-59936785,DY1-54383059,DY1-48524440,DY1-650975,DY1-69887659,DY2-63250661,DY1-44700029,DY1-4986497,DY2-19586417,DY2-43736278,DY2-59320918,DY1-57580686,DY2-34316491,DY2-7323643,DY2-699466,DY1-28355167,DY2-9365855,DY2-22973673,DY2-370097,DY1-16812002,DY2-41131742,DY1-58883995,DY1-39555629,DY1-924665,DY2-64973389,DY1-38627316,DY2-57360363,DY2-61220739,DY2-57517686,DY1-32488166,DY1-48235473,DY2-18148762,DY1-45028174,DY2-10670482,DY2-62635591,DY2-66774224,DY2-20046735,DY1-63223396,DY1-40719480,DY2-23433764,DY1-38245865,DY1-61907400,DY1-57291111,DY1-2244916,DY1-26925606,DY1-48447596,DY1-50265148,DY2-69711033,DY1-54394360,DY2-38068590)	DELETION
Chr1	3616437	3616867	F	Chr1	3617485	3617885	R	116	(DY2-42544784,DY1-61101187,DY1-6697945,DY2-11625518,DY2-41225037,DY1-47062425,DY1-52624552,DY1-55994918,DY1-67447582,DY2-25077827,DY2-79132,DY1-29055942,DY2-40530057,DY1-30960505,DY1-45046992,DY1-59757417,DY1-13221289,DY1-27234108,DY1-45044959,DY2-6410857,DY1-70442865,DY1-33342831,DY1-49831976,DY1-26130379,DY2-59697001,DY2-14567339,DY1-16678755,DY2-37270563,DY2-2128429,DY2-35390237,DY2-8948783,DY2-16960160,DY1-45899006,DY1-53285525,DY2-5029067,DY1-42373683,DY1-8306270,DY1-32620864,DY1-52591830,DY2-24048116,DY2-9386288,DY2-53201390,DY2-15819060,DY1-15340247,DY2-18896166,DY2-62067557,DY1-45644715,DY1-57932472,DY1-19123312,DY2-26788635,DY1-6662677,DY1-20098268,DY1-39740640,DY1-24918443,DY1-43094050,DY2-35535059,DY1-38163696,DY2-45951225,DY1-12434859,DY2-60959082,DY2-60975759,DY2-7461974,DY1-55615692,DY1-63852330,DY1-6745483,DY2-61183504,DY1-67952907,DY2-47269709,DY1-35219382,DY1-35148794,DY1-23959286,DY1-25706863,DY1-62141930,DY1-42646245,DY1-55919755,DY2-35008795,DY2-15563121,DY2-49459553,DY2-59890501,DY2-47827930,DY2-62288990,DY1-44008258,DY1-21505838,DY2-12054628,DY1-36573747,DY2-22644773,DY2-34660451,DY1-17342668,DY1-65629735,DY1-23023029,DY1-58816243,DY1-28504934,DY2-642089,DY2-3783558,DY1-42579137,DY2-67542096,DY2-13108844,DY1-36631234,DY1-1780646,DY1-67033835,DY2-58430648,DY1-4706357,DY1-51916592,DY1-4479897,DY2-68420478,DY2-49065173,DY2-70534733,DY2-35390491,DY2-20101945,DY1-13552608,DY1-23144706,DY2-53977095,DY2-6153636,DY1-2168340,DY1-36936132,DY1-1311101)	DELETION
Chr1	3748080	3748490	F	Chr1	3759610	3760022	R	86	(DY1-60959145,DY2-21398198,DY1-29558335,DY1-56129217,DY1-26633425,DY2-62668297,DY1-32068373,DY1-31319344,DY2-28406899,DY2-27693399,DY2-41465470,DY1-50254192,DY1-62364948,DY2-55662560,DY1-35172601,DY2-3990551,DY1-17225726,DY2-41836967,DY1-23337615,DY2-38474895,DY2-46273528,DY2-6927980,DY2-19577967,DY2-20551980,DY2-16343549,DY2-45881378,DY2-43579922,DY2-1521524,DY1-18450555,DY1-25899906,DY1-48599576,DY1-34904002,DY1-18541411,DY2-23643571,DY1-42672505,DY1-11503250,DY1-35534545,DY1-43303681,DY2-37290944,DY2-64465917,DY2-10798862,DY1-53534383,DY2-61343581,DY2-53109557,DY2-54403085,DY2-3277394,DY1-56511324,DY1-57487311,DY2-11925762,DY2-70635584,DY1-18470563,DY1-17941719,DY2-15161137,DY2-53596615,DY2-67211469,DY1-28630051,DY2-19545302,DY2-13255916,DY2-27866471,DY1-63527175,DY2-3788223,DY1-36241244,DY1-66877383,DY2-8500605,DY2-4813174,DY1-55533756,DY1-12446829,DY2-69543658,DY2-41682878,DY1-8846782,DY2-52846607,DY1-1963840,DY1-38421546,DY2-28414770,DY1-43933147,DY1-60563592,DY2-64823426,DY2-61692703,DY2-45219015,DY2-8858587,DY2-33903224,DY1-56011653,DY2-50224237,DY2-42752409,DY2-69400448,DY1-67645761)	DELETION
Chr1	3774404	3774798	F	Chr1	3776856	3777238	R	43	(DY1-24460276,DY1-27422173,DY1-31032869,DY1-54235617,DY2-31643453,DY2-53667997,DY1-25178276,DY2-5009050,DY1-39781847,DY2-35900918,DY1-56472881,DY1-9918450,DY1-41336168,DY1-28361841,DY2-32839470,DY1-33532251,DY2-29849462,DY1-48426963,DY2-60299612,DY2-41810308,DY2-21707642,DY1-28654773,DY2-31443723,DY2-44016229,DY2-24427669,DY2-519440,DY2-54621348,DY1-30037114,DY1-65212211,DY1-64531422,DY1-52096918,DY1-32993986,DY1-44766098,DY1-60924281,DY2-24901884,DY2-50567519,DY2-67938570,DY1-36628801,DY2-65796658,DY1-46473883,DY1-48365863,DY2-62154409,DY1-56844660)	DELETION
Chr1	3861216	3861566	F	Chr1	3871716	3872055	R	101	(DY2-53497606,DY2-45365343,DY2-14739941,DY1-6154536,DY1-50255037,DY2-26853945,DY2-50897620,DY1-25912968,DY1-61047707,DY1-54389924,DY2-41010388,DY1-52346648,DY1-64710523,DY2-2521165,DY1-61317183,DY1-3938459,DY1-53791393,DY2-3849745,DY2-7392527,DY2-11087610,DY1-11959879,DY1-11152809,DY1-32900296,DY2-49371939,DY1-47614119,DY1-35735833,DY2-42587809,DY1-65262791,DY2-22340790,DY1-47096693,DY2-63037706,DY2-64840999,DY2-52473761,DY1-50066325,DY2-46063369,DY1-56944950,DY2-17204428,DY1-40119821,DY1-52453544,DY2-53032928,DY2-3585827,DY2-63218151,DY2-52036732,DY2-27203604,DY2-689172,DY2-2496008,DY1-24720376,DY1-62639312,DY2-47069138,DY1-27656726,DY1-63101398,DY1-66343961,DY1-67727508,DY2-33450367,DY1-56115951,DY1-35080069,DY2-66143647,DY2-69901746,DY1-70225702,DY1-4315120,DY1-19929079,DY2-30176397,DY1-29288911,DY1-29549098,DY2-17276798,DY2-29883018,DY2-50656338,DY1-55093340,DY1-43776244,DY2-55144938,DY2-28633382,DY2-17400134,DY1-21735189,DY1-23306968,DY2-2724903,DY2-59080756,DY2-1573792,DY2-51188024,DY1-58418811,DY2-12217375,DY2-11191041,DY2-860149,DY1-22317153,DY1-1590933,DY1-46113184,DY2-39644264,DY2-46919651,DY2-63086967,DY1-61857852,DY2-59660461,DY2-31906451,DY2-18934410,DY1-38583719,DY2-41473668,DY2-54168354,DY2-39018754,DY1-62825472,DY2-69917273,DY2-33109507,DY1-7518131,DY1-64591534)	DELETION
Chr1	4186153	4186321	F	Chr1	4192869	4193036	R	25	(DY2-25533039,DY2-53351264,DY1-64654499,DY2-51611943,DY1-57670249,DY2-59252703,DY1-36388356,DY1-60550206,DY1-15385560,DY1-27275015,DY1-61758216,DY1-5058982,DY1-40140675,DY1-67770978,DY1-19815740,DY1-25797413,DY1-11433237,DY1-54245592,DY1-57551294,DY2-5375173,DY1-39023256,DY1-64040631,DY2-40928580,DY1-67879419,DY2-35425506)	DELETION
Chr1	4549188	4549576	F	Chr1	4560488	4560882	R	88	(DY1-12984395,DY2-11938142,DY2-7179549,DY2-12287554,DY2-61031955,DY2-25763028,DY1-25662347,DY2-68028151,DY1-9834152,DY2-8510330,DY2-45718629,DY2-54342664,DY2-44917682,DY1-30081892,DY2-54434032,DY1-8518196,DY1-55116065,DY1-23733497,DY1-31919519,DY1-57192679,DY1-6988396,DY1-39484876,DY1-24739898,DY1-14294945,DY2-18327675,DY1-13635116,DY2-17215420,DY2-24733966,DY1-17207250,DY1-39319210,DY1-46766454,DY2-70224926,DY2-61494551,DY1-17206709,DY1-37544206,DY1-25160711,DY2-9995252,DY2-23964724,DY2-33925272,DY2-36205569,DY2-15595974,DY1-43905430,DY1-45943627,DY1-30433371,DY1-57587701,DY1-24845000,DY2-63436834,DY2-46594037,DY2-65891969,DY2-36051271,DY1-64282598,DY2-67247405,DY2-19490791,DY2-52299173,DY1-64676171,DY2-65604861,DY2-45587145,DY1-36976754,DY1-29541496,DY2-15696796,DY2-31779879,DY1-51844514,DY1-22294300,DY1-20305192,DY2-27941623,DY2-2220759,DY2-5617552,DY1-56524996,DY1-18120859,DY1-26750307,DY1-62303619,DY2-29793680,DY1-69091231,DY1-42600404,DY2-7319541,DY1-10325652,DY2-51189086,DY2-29661109,DY1-35771269,DY1-38137968,DY2-70599346,DY2-425211,DY2-1405138,DY1-9909731,DY2-8600027,DY2-59571968,DY2-54649330,DY1-25310489)	DELETION
Chr1	4638580	4638978	F	Chr1	4645067	4645455	R	106	(DY1-58830096,DY1-3497217,DY1-58390117,DY2-1262648,DY2-65457668,DY1-7023104,DY2-23291263,DY2-26082561,DY2-27428146,DY1-51111953,DY2-12997128,DY1-33004446,DY1-43347484,DY2-40563988,DY2-33572944,DY2-6734554,DY1-40281747,DY2-14300379,DY2-29650447,DY2-61572853,DY1-24866750,DY2-1039190,DY1-56483667,DY1-67134079,DY2-30888796,DY2-39873319,DY2-13070171,DY1-58462678,DY2-40111538,DY2-69135965,DY1-69085504,DY1-24440950,DY1-48753511,DY1-29513627,DY2-54869894,DY1-58208874,DY2-48446503,DY1-3647976,DY1-18276203,DY2-50482186,DY1-47984752,DY2-42915403,DY2-15444714,DY2-4950985,DY1-36758810,DY2-10760691,DY1-36671753,DY1-43535765,DY2-11273312,DY1-48764809,DY2-51571617,DY1-30898833,DY1-66865189,DY2-60818151,DY2-36868649,DY2-11814740,DY1-64222571,DY2-41875964,DY1-45120248,DY1-62845202,DY1-31294658,DY1-5351359,DY1-36426020,DY1-8708131,DY1-33183254,DY1-52822894,DY1-40801011,DY1-40913623,DY2-30442002,DY2-65569921,DY2-63558857,DY2-61751108,DY2-29270767,DY2-32588372,DY2-26159413,DY1-6382606,DY1-50921371,DY2-6130851,DY2-57732492,DY1-64112314,DY1-34217794,DY2-38457517,DY2-2759339,DY2-3176151,DY1-33831358,DY1-64056586,DY2-50769098,DY2-52936857,DY1-52640398,DY2-29216724,DY1-48067776,DY2-25474840,DY2-44344202,DY2-35078427,DY2-70189821,DY1-46112888,DY2-38387088,DY2-20900453,DY2-23407621,DY2-26634425,DY2-67117249,DY2-50711492,DY1-1758217,DY2-39041946,DY1-4175953,DY1-2388152)	DELETION
Chr1	4775825	4776248	F	Chr1	4781941	4782350	R	128	(DY2-57250349,DY2-42377298,DY1-23243454,DY1-61461566,DY1-19536614,DY1-53035859,DY2-68078066,DY2-49554712,DY1-16890492,DY1-26156527,DY1-41883114,DY1-47659199,DY1-57604149,DY2-985737,DY1-13672123,DY2-11641280,DY2-35853957,DY1-33792508,DY2-12672692,DY1-47949925,DY2-36063068,DY2-53746874,DY2-14233991,DY2-30315562,DY2-3869894,DY2-27553001,DY2-50368162,DY2-13045081,DY2-27857498,DY2-35094,DY2-45138873,DY2-14505782,DY1-52320528,DY2-3477865,DY2-59206621,DY2-36438654,DY2-48791208,DY2-56247104,DY2-67172324,DY1-42554791,DY2-4122615,DY2-59007837,DY1-49125674,DY2-22377520,DY1-25620854,DY2-32037928,DY1-28777664,DY1-37840184,DY1-32254210,DY2-53829348,DY2-70291849,DY1-56866801,DY1-5259257,DY2-43808882,DY2-26505682,DY1-42956630,DY1-68740489,DY1-70405255,DY1-58498633,DY1-69604496,DY2-62546664,DY2-17241066,DY1-42122275,DY1-62020357,DY1-9075422,DY2-19681789,DY1-33372664,DY1-9050827,DY1-65571356,DY2-42264263,DY2-53865242,DY1-52676944,DY2-66526182,DY2-68467975,DY1-5474740,DY2-51575248,DY1-3529792,DY1-40386580,DY2-35292282,DY2-63058633,DY2-66848153,DY2-60054287,DY2-21220223,DY2-40628885,DY2-25882919,DY1-64977644,DY1-5570631,DY2-17619874,DY1-48312891,DY2-16013547,DY2-11105620,DY2-41199219,DY1-22644636,DY2-36712321,DY1-17137461,DY1-47881489,DY2-21029418,DY1-66205648,DY1-41310394,DY1-64164547,DY1-41357037,DY2-51906626,DY1-9032083,DY2-65771961,DY1-9688628,DY1-9737545,DY2-55216474,DY2-40565049,DY2-62425050,DY1-21098961,DY1-65533548,DY2-3880561,DY1-1145642,DY1-65116704,DY2-46480094,DY2-36492623,DY1-39988632,DY1-53653799,DY2-24779955,DY2-59315894,DY1-61209943,DY2-42523048,DY1-58062322,DY1-28836759,DY1-37112975,DY1-12335463,DY2-42612728,DY2-62464245)	DELETION
Chr1	4839094	4839496	F	Chr1	4846217	4846614	R	106	(DY1-5463013,DY2-50359401,DY2-41956586,DY2-59699067,DY1-44586555,DY2-41037817,DY2-38614063,DY1-43016505,DY1-10937823,DY1-37622818,DY2-50323581,DY1-25320956,DY1-66922892,DY2-42206889,DY2-28591649,DY1-16584418,DY2-57605733,DY2-37417186,DY2-36625316,DY2-22213735,DY2-4121220,DY2-35897832,DY1-18361633,DY1-30791901,DY2-44307114,DY1-164504,DY1-50435892,DY2-46694796,DY2-17647489,DY1-55256591,DY2-2688146,DY1-20352876,DY2-16843450,DY2-38593911,DY1-17677419,DY2-65289090,DY2-22201338,DY2-23527703,DY1-69071245,DY2-15604485,DY1-61253568,DY2-65242674,DY1-22803702,DY1-17917697,DY1-20401130,DY1-51910192,DY1-19472750,DY2-23183947,DY2-62741968,DY1-8376004,DY1-36262554,DY2-30258910,DY2-46210518,DY1-53322684,DY2-49475897,DY2-31912057,DY2-67113031,DY2-11070377,DY2-25018883,DY2-15781504,DY1-4569660,DY2-320133,DY2-56315886,DY1-40481149,DY1-9595110,DY2-6740584,DY2-2026875,DY2-24271244,DY2-37436745,DY1-4669145,DY2-36114184,DY2-54406143,DY1-46328304,DY1-28533747,DY2-38643556,DY2-64242536,DY1-64171702,DY2-12190651,DY2-23667414,DY1-36513379,DY1-52187370,DY1-55308997,DY1-50418545,DY2-54344187,DY1-36050139,DY2-32946427,DY2-53863984,DY1-52238692,DY1-11343067,DY1-3159822,DY1-17083864,DY1-63128107,DY2-54902678,DY1-17725646,DY1-36703328,DY2-65703501,DY2-9042264,DY2-64242848,DY2-55728597,DY1-49531271,DY2-34232066,DY2-4348489,DY2-41209949,DY1-58060986,DY1-70373289,DY2-5481159)	DELETION
Chr1	4856005	4856137	R	Chr1	39333857	39334023	R	8	(DY2-52815531,DY2-18468310,DY1-43593735,DY1-21432006,DY2-69960852,DY1-52819731,DY1-64881852,DY2-49491417)	INVERSION
Chr1	4931596	4932015	F	Chr1	4943302	4943683	R	80	(DY1-2717234,DY2-26738196,DY1-17233933,DY2-65964067,DY1-28574941,DY2-30365111,DY2-34739634,DY2-41668642,DY2-24270473,DY2-31722695,DY2-66002029,DY1-19917020,DY1-46820928,DY2-20952789,DY1-17798258,DY1-47625103,DY2-55333844,DY1-9031761,DY1-60942210,DY2-21068536,DY2-47338038,DY1-54894953,DY2-51150555,DY2-46396584,DY1-66348965,DY2-25313784,DY2-69193456,DY1-25867443,DY1-41654117,DY2-18960771,DY2-31414353,DY1-44131111,DY1-15910729,DY2-64771211,DY1-43364416,DY1-12894573,DY1-25760614,DY2-27653608,DY1-10290082,DY1-50896258,DY2-49966638,DY2-66269357,DY2-53005642,DY1-51447922,DY1-16235293,DY1-14834987,DY2-2137719,DY1-3917679,DY1-25444426,DY2-7089746,DY1-55324026,DY2-64557840,DY1-4380884,DY1-19584481,DY2-40210894,DY1-58074413,DY2-31393704,DY1-40431573,DY1-67035965,DY1-9075444,DY1-62160581,DY1-8082660,DY2-34671991,DY2-5787288,DY1-4562268,DY2-28246787,DY1-21651693,DY1-40586694,DY1-40717002,DY1-4336307,DY1-5220013,DY2-20409103,DY2-48183055,DY1-36142906,DY2-12379220,DY1-46972677,DY1-32609457,DY1-58948847,DY1-16907651,DY1-11674288)	DELETION
Chr1	4987181	4987582	F	Chr1	4988575	4988987	R	98	(DY2-56984192,DY1-12032040,DY1-27353691,DY2-49088358,DY1-62378288,DY2-52781872,DY2-29843406,DY2-37770079,DY2-33931469,DY2-39369103,DY2-958137,DY1-42527389,DY2-60478456,DY1-44688859,DY1-3447072,DY1-15160159,DY1-25173791,DY2-59487687,DY2-11994889,DY1-15156577,DY1-38788268,DY2-9868590,DY1-50199489,DY1-5044705,DY2-36269362,DY1-33291024,DY1-36774323,DY1-39342236,DY1-52097716,DY1-59500307,DY2-59315039,DY2-1255047,DY1-41098464,DY2-10667667,DY2-32591840,DY2-25121036,DY2-53609602,DY2-6239346,DY2-7354514,DY2-55517912,DY2-39750738,DY2-55373507,DY1-48085085,DY1-63061888,DY2-42935111,DY1-9592345,DY2-66999419,DY2-32629233,DY2-65550993,DY1-69118551,DY2-60995457,DY2-57245993,DY2-61459713,DY2-57383180,DY1-53919975,DY2-20148330,DY2-34686924,DY1-51008382,DY1-29973797,DY1-37616152,DY1-25954936,DY1-20614524,DY2-29899958,DY1-39817238,DY2-9018293,DY1-26709479,DY1-33355410,DY1-48175183,DY2-61373722,DY1-42641974,DY2-46565567,DY1-8622733,DY2-39611598,DY1-46980279,DY2-66532843,DY2-50175621,DY1-7273601,DY1-16945069,DY2-10407582,DY2-69166974,DY2-70084412,DY2-37681403,DY1-13464244,DY1-32139560,DY2-33132119,DY1-34792271,DY2-4206505,DY2-40781688,DY1-15047981,DY2-59924675,DY1-67887922,DY1-62811567,DY1-59776701,DY2-16841022,DY1-37838938,DY2-69063501,DY1-46881242,DY1-65470160)	DELETION
Chr1	5149601	5149937	F	Chr1	5165463	5165773	R	72	(DY1-26996913,DY2-32157051,DY1-4885097,DY2-7831000,DY2-59735095,DY2-682081,DY2-16559578,DY1-23145543,DY1-68902396,DY2-33258264,DY1-66642379,DY2-11819617,DY2-4890462,DY2-58003115,DY1-59112137,DY2-36185379,DY2-35271919,DY2-21798331,DY2-28224235,DY2-41225614,DY1-29139523,DY1-36091590,DY2-56974189,DY1-23946348,DY2-51712578,DY1-53452899,DY2-8839959,DY1-15509475,DY1-9194149,DY2-1926535,DY1-23460760,DY2-40787045,DY2-17373916,DY2-44029261,DY2-47822651,DY1-18953733,DY1-15367868,DY2-63171688,DY1-10003072,DY1-31371425,DY2-30076822,DY2-19408537,DY1-20062271,DY1-40712643,DY1-39352841,DY2-758933,DY1-14656574,DY1-41951337,DY1-20027783,DY1-21947367,DY2-13225114,DY2-4317484,DY2-41491797,DY1-63719942,DY1-35576991,DY2-5161597,DY2-60124580,DY2-57569905,DY1-9948900,DY1-18088953,DY1-35181423,DY2-70632787,DY2-4675494,DY2-14794424,DY2-14180906,DY1-2300961,DY2-2948994,DY1-37825765,DY1-11004070,DY1-49238515,DY2-62253543,DY2-44133365)	DELETION
Chr1	5346953	5347128	F	Chr1	5351314	5351510	R	25	(DY1-2354852,DY2-58977476,DY1-68846177,DY2-45980273,DY1-21351327,DY2-17760226,DY2-9428723,DY2-46660982,DY1-27978469,DY1-65969861,DY2-11904443,DY1-59216133,DY2-18662464,DY2-68886470,DY1-6883617,DY1-32533793,DY1-56125336,DY2-2294572,DY1-22148764,DY1-41699297,DY2-26651746,DY1-42708994,DY2-48479185,DY1-44258655,DY2-7891521)	DELETION
Chr1	5557285	5557660	F	Chr1	5558369	5558741	R	20	(DY2-3323423,DY1-63174027,DY1-59658476,DY1-46333960,DY2-44895560,DY2-7930109,DY2-55388628,DY2-66785110,DY1-36773133,DY1-27737640,DY2-60301269,DY1-2845063,DY2-53930392,DY2-54440467,DY1-8785773,DY2-20587240,DY2-26935893,DY2-38962143,DY1-3150182,DY2-27162272)	DELETION
Chr1	5641833	5642126	F	Chr1	26119193	26119458	F	32	(DY2-21901226,DY1-62845545,DY2-44736497,DY1-27132645,DY1-10174640,DY1-11071395,DY2-38502724,DY1-49502933,DY1-55516086,DY2-42762406,DY1-47810087,DY1-45839403,DY1-58174268,DY1-43449167,DY1-62721697,DY1-25271634,DY1-68230072,DY1-18962028,DY2-53631395,DY1-57891652,DY1-6422458,DY1-41126605,DY2-62150468,DY2-18695888,DY2-47097093,DY2-1845148,DY2-43558285,DY1-21598285,DY2-49422617,DY1-46901149,DY2-50839377,DY2-52841558)	INVERSION
Chr1	5642223	5642621	R	Chr1	26114969	26115358	R	37	(DY2-5925878,DY2-15095861,DY2-52928483,DY1-7325929,DY1-10773975,DY2-24119687,DY1-57451190,DY2-54500049,DY2-8346674,DY2-52581899,DY2-16348389,DY2-1035350,DY1-9138376,DY1-63259067,DY2-36423561,DY2-38599080,DY2-3629368,DY2-14772303,DY2-7185292,DY1-67187649,DY2-3772536,DY2-34408685,DY2-20983005,DY1-52042769,DY2-49499258,DY1-27758640,DY2-3740087,DY1-31486997,DY2-51187792,DY2-58420925,DY1-54349142,DY2-66127715,DY1-43561166,DY2-60238993,DY2-17649808,DY2-40513556,DY2-15645397)	INVERSION
Chr1	5666894	5667291	F	Chr1	5668257	5668658	R	91	(DY2-19881243,DY1-40737625,DY1-14185871,DY2-46377494,DY1-5122761,DY1-23462158,DY1-37689309,DY2-54918014,DY2-48693597,DY1-17884808,DY1-59750327,DY1-59120054,DY2-69014230,DY1-6973929,DY2-68438012,DY1-3067410,DY2-16058310,DY2-62768453,DY2-59274989,DY1-733807,DY1-64066884,DY2-51051495,DY2-8893911,DY2-22384641,DY2-15672942,DY1-13596754,DY2-29538249,DY2-48694729,DY1-58249203,DY2-26030558,DY2-35815774,DY1-55338298,DY1-47366869,DY2-17576316,DY1-40611251,DY1-67338906,DY1-18244978,DY1-29873317,DY2-51074307,DY2-46664700,DY1-52434903,DY2-37384080,DY2-48480361,DY2-58436869,DY1-48882253,DY1-6074237,DY2-26013804,DY2-1522734,DY2-23953377,DY2-55288636,DY1-45819265,DY1-61686162,DY1-23087245,DY1-2556385,DY2-48183515,DY1-35147673,DY1-51677394,DY2-65414426,DY2-31944925,DY2-10353280,DY2-64395800,DY1-46693993,DY2-3972070,DY2-30834662,DY2-4356203,DY1-27237945,DY2-51015109,DY2-36792966,DY2-55061067,DY2-24677709,DY1-68181068,DY1-28505302,DY2-25488800,DY2-64759494,DY1-21658395,DY2-12046237,DY1-3226809,DY1-36304137,DY2-36740630,DY2-55557971,DY1-16201644,DY2-33851513,DY1-13035466,DY1-29446685,DY2-49893068,DY2-17124475,DY1-31189289,DY2-5946653,DY2-34163486,DY1-46953096,DY1-30084447)	DELETION
Chr1	5803189	5803578	F	Chr1	5806731	5807140	R	8	(DY2-44739118,DY2-3076948,DY1-2420824,DY1-3488342,DY1-61403765,DY2-19722926,DY1-47941931,DY2-19821098)	DELETION
Chr1	5825328	5825725	F	Chr1	5826591	5826992	R	104	(DY1-64039796,DY1-48484083,DY2-2736517,DY1-61252073,DY1-22849666,DY2-28084237,DY2-51421445,DY1-38721095,DY2-12509939,DY2-13467469,DY1-10384333,DY2-34723458,DY1-44839177,DY2-45012410,DY2-70154523,DY1-59451555,DY2-26642278,DY1-1595899,DY2-57228334,DY2-42770359,DY2-46124197,DY2-4540945,DY1-34713630,DY1-70134121,DY1-57232028,DY1-53228565,DY2-50921143,DY1-24493919,DY2-48552637,DY2-60658151,DY1-61526053,DY1-105322,DY1-35571714,DY1-47304266,DY2-29630147,DY2-36695604,DY2-27896020,DY2-3343841,DY1-49149072,DY1-29015482,DY1-31388918,DY2-12861428,DY2-56937572,DY1-1735051,DY1-25089122,DY1-53712124,DY2-7231309,DY2-34541903,DY2-12005556,DY2-31706941,DY1-54537716,DY2-14151653,DY1-12421540,DY1-66313155,DY2-2268624,DY1-11726552,DY1-2000083,DY2-40648236,DY1-33686330,DY1-7698836,DY1-63650033,DY2-53193453,DY1-34959158,DY2-19795779,DY1-68478053,DY1-46294283,DY2-7742476,DY2-112850,DY2-41769052,DY2-57431464,DY2-22402027,DY1-29768303,DY1-55492002,DY2-13130673,DY2-37518747,DY2-8930522,DY1-42629026,DY2-13975675,DY2-38904397,DY2-21098743,DY2-24145542,DY2-33090861,DY2-16637884,DY2-8139572,DY2-12931204,DY1-29901786,DY2-26774008,DY2-15071822,DY2-21672386,DY2-7199017,DY2-18243789,DY1-6375660,DY2-15952583,DY1-41826150,DY1-39996341,DY1-26172462,DY2-6832700,DY2-20576847,DY1-24031271,DY1-67755878,DY2-55253334,DY2-46894383,DY2-68483798,DY1-61091911)	DELETION
Chr1	6065959	6066363	F	Chr1	6070999	6071402	R	77	(DY2-38801157,DY1-64291188,DY2-53234750,DY1-68489033,DY1-41155245,DY2-38679746,DY1-27977103,DY2-57998357,DY2-30870874,DY2-17118791,DY2-37405361,DY1-68496390,DY1-3012438,DY1-60354068,DY2-6702683,DY1-26279330,DY2-37656380,DY1-41094459,DY1-46841346,DY2-55368140,DY1-6823162,DY1-19640107,DY1-9610763,DY2-60997308,DY2-49528029,DY1-50225198,DY2-44193437,DY1-39178072,DY2-38634263,DY2-23054086,DY1-42491072,DY1-65807901,DY1-62714818,DY2-5883187,DY2-68335775,DY1-35931970,DY1-35979409,DY2-17655736,DY2-12423010,DY1-63720949,DY2-34725933,DY1-52294707,DY2-4196150,DY2-60374299,DY1-10720306,DY2-30787734,DY1-58217414,DY1-54795675,DY1-13413164,DY2-9158886,DY2-32023878,DY2-61400378,DY2-9779690,DY1-42199841,DY1-1240939,DY1-10745734,DY1-23034204,DY1-46597041,DY1-25390188,DY2-40232640,DY2-43077567,DY1-12629016,DY2-6758783,DY1-38366687,DY2-14697337,DY1-58152670,DY1-28144408,DY1-49455952,DY2-70178105,DY1-15486195,DY2-28870419,DY1-10659455,DY2-10839373,DY2-797742,DY2-20686846,DY1-26660680,DY2-59398107)	DELETION
Chr1	6080579	6080706	F	Chr1	6082214	6082350	R	8	(DY2-25715377,DY1-662729,DY1-48026501,DY1-18934023,DY2-41842473,DY2-69390003,DY1-48595179,DY2-37517513)	DELETION
Chr1	6161772	6161903	F	Chr1	6167721	6167844	R	7	(DY2-30785721,DY1-54997637,DY1-28827106,DY1-27095940,DY2-52517895,DY2-47124297,DY2-21836895)	DELETION
Chr1	6173999	6174311	F	Chr1	6178230	6178538	R	13	(DY2-29650733,DY1-37688919,DY2-38184017,DY1-9513162,DY1-18033993,DY2-17258085,DY1-22430874,DY1-46305569,DY1-29662248,DY1-54343604,DY2-3468436,DY2-10337493,DY2-32678942)	DELETION
Chr1	6193521	6193935	F	Chr1	6194530	6194931	R	53	(DY2-11359428,DY1-42782561,DY2-1528809,DY1-7859606,DY2-21908494,DY1-43746295,DY2-60995217,DY2-65520930,DY1-26450006,DY1-40365039,DY1-33698402,DY2-9847241,DY2-24772575,DY1-29380711,DY1-43779767,DY2-28833473,DY2-31678041,DY1-47508511,DY1-22665844,DY1-61357086,DY1-62950565,DY1-16239850,DY2-65764935,DY1-47594425,DY2-64848534,DY1-55687768,DY1-54808562,DY1-48563747,DY2-33174098,DY1-41104416,DY1-22428098,DY2-38038270,DY1-54816596,DY1-27981096,DY2-16562545,DY1-4220735,DY2-67090349,DY1-22315903,DY2-14796869,DY2-51842302,DY2-34514528,DY1-58605628,DY1-66816899,DY2-55433949,DY1-40388101,DY1-5101149,DY1-50004120,DY1-62663623,DY1-33562083,DY2-5691994,DY2-26466292,DY2-54692581,DY2-52310516)	DELETION
Chr1	6206119	6206506	F	Chr1	6212333	6212716	R	26	(DY1-14124441,DY2-6850008,DY1-54869152,DY1-19425656,DY1-54348343,DY2-70371881,DY1-61091858,DY1-14134275,DY2-18373425,DY1-62634210,DY2-38208040,DY2-34005804,DY1-61285513,DY1-4741104,DY2-43231708,DY1-26788184,DY1-20832886,DY1-27099300,DY2-8157667,DY1-70218968,DY2-35686185,DY2-69373860,DY2-11432648,DY1-18798723,DY1-61169247,DY2-40563680)	DELETION
Chr1	6371462	6371718	F	Chr1	6376190	6376444	R	25	(DY2-45816522,DY1-34366344,DY2-59171355,DY1-58102845,DY2-38995524,DY1-46116782,DY1-28838903,DY2-58734933,DY2-5342556,DY2-51542740,DY1-67300548,DY2-32121744,DY1-4689213,DY1-35939524,DY1-67542126,DY1-67686827,DY1-68944890,DY2-26330676,DY1-37440340,DY2-21911342,DY2-21964950,DY1-37808856,DY2-66716122,DY2-44317274,DY2-60724467)	DELETION
Chr1	6545508	6545920	F	Chr1	6555094	6555491	R	106	(DY2-66472349,DY2-27936493,DY1-13301002,DY1-59022092,DY2-16234499,DY1-8499522,DY1-34915172,DY1-842309,DY1-40228070,DY2-51430366,DY1-62908085,DY2-8872479,DY2-21005884,DY1-29379207,DY2-21082361,DY1-67821522,DY2-38517592,DY1-13592821,DY2-63622459,DY1-21969331,DY2-20082551,DY2-17285595,DY1-48070706,DY1-48175846,DY1-2997765,DY2-4318909,DY2-44425430,DY2-62022118,DY2-26999962,DY1-7793075,DY1-3803361,DY2-33997226,DY2-42255316,DY1-63362753,DY1-31423333,DY2-19849299,DY2-57691101,DY2-47848808,DY1-13471533,DY2-3388263,DY2-25205154,DY2-51195419,DY2-61149148,DY1-52526569,DY2-12761398,DY2-30587652,DY2-36713920,DY2-62640655,DY2-32883484,DY1-20417151,DY1-23449111,DY2-3853000,DY1-3871161,DY1-28403217,DY2-8135436,DY1-64853556,DY2-10391942,DY2-27281044,DY1-9010753,DY2-5608015,DY2-27423492,DY2-61204466,DY1-67629941,DY2-36945324,DY2-18081921,DY1-27850071,DY2-14094734,DY2-37875952,DY1-6729919,DY1-22659650,DY1-27119285,DY2-8504942,DY2-18260751,DY2-30192397,DY2-55179219,DY1-14898890,DY2-20727510,DY1-41857190,DY2-60587066,DY1-53928394,DY1-22114747,DY1-66263672,DY2-28412714,DY2-16509688,DY2-28240060,DY2-53160545,DY2-51985605,DY2-63657422,DY1-2583281,DY1-31436103,DY1-22360704,DY1-31999004,DY1-35052412,DY1-53174848,DY2-17210845,DY1-4272677,DY1-11724126,DY1-40144634,DY1-25902858,DY2-6092158,DY1-25324979,DY2-70284279,DY2-41308467,DY2-13507607,DY2-19246393,DY1-62778170)	DELETION
Chr1	6780278	6780619	F	Chr1	6781236	6781599	R	61	(DY2-68461522,DY2-30333170,DY1-37861231,DY2-64691402,DY2-32677243,DY1-1146738,DY2-31983316,DY1-50329978,DY1-24341841,DY1-47784589,DY2-63238845,DY1-6625794,DY1-23159051,DY1-13671027,DY1-43281530,DY1-31198246,DY1-35831974,DY2-41059088,DY1-63199562,DY2-8279358,DY2-20341335,DY2-31768239,DY1-58287373,DY2-1784924,DY2-2792475,DY2-45001450,DY1-3269702,DY2-23558872,DY2-3159672,DY2-15635378,DY1-14815667,DY1-40988962,DY2-40565485,DY2-65247317,DY1-53236950,DY2-21905087,DY1-7897274,DY1-25071606,DY1-29624593,DY2-30808462,DY2-65007632,DY1-45951625,DY2-33311855,DY2-19788355,DY1-12157735,DY2-28727793,DY1-20986886,DY2-59914997,DY1-39515186,DY1-35092188,DY2-29260196,DY2-67196668,DY2-52721260,DY1-6414320,DY2-39288968,DY2-57971494,DY1-11021720,DY1-24479298,DY2-55569542,DY1-19405988,DY1-30001403)	UNDEFINED
Chr1	6926405	6926811	F	Chr1	6939620	6940017	R	30	(DY1-24831214,DY2-26389674,DY2-31923078,DY2-61555719,DY2-66050088,DY1-25469448,DY2-4628756,DY1-14188722,DY1-25454588,DY1-60918246,DY1-64684968,DY2-37569052,DY2-31676084,DY1-10721851,DY1-29104182,DY2-20758155,DY2-53744529,DY1-44766503,DY1-15814468,DY1-53319014,DY2-53122271,DY2-18620822,DY2-56045311,DY1-27954508,DY2-27374875,DY1-44545365,DY1-47016287,DY1-38387221,DY1-68130260,DY1-64308034)	DELETION
Chr1	6954117	6954391	F	Chr1	6955705	6956019	R	54	(DY2-19548049,DY2-43260184,DY1-30968263,DY1-353987,DY2-64305503,DY2-40655112,DY1-9274255,DY2-24568127,DY2-56086101,DY1-36109447,DY1-17841537,DY2-14737221,DY2-2419465,DY2-33252373,DY2-23331203,DY2-39752511,DY2-67406080,DY1-12070663,DY2-34878415,DY1-17336214,DY1-49705579,DY1-22030905,DY1-27752451,DY1-69333625,DY1-10818399,DY1-43712152,DY1-524023,DY2-34264047,DY1-57317623,DY1-63585687,DY2-16399631,DY2-28298384,DY2-59432019,DY1-56700450,DY1-31152439,DY1-55637174,DY1-13458843,DY1-56598569,DY2-25992250,DY1-24031549,DY1-50787169,DY2-4036921,DY1-37714156,DY2-47723802,DY1-33636150,DY2-12216379,DY1-60134385,DY1-4869847,DY1-46855152,DY2-43731687,DY2-39078513,DY2-22968458,DY2-33442008,DY2-34768502)	DELETION
Chr1	7243507	7243928	F	Chr1	7245682	7246123	R	67	(DY1-64926373,DY2-38855237,DY1-29332980,DY1-67230899,DY2-35313726,DY2-18388415,DY2-61246583,DY2-46394155,DY2-61357901,DY1-35771922,DY2-55072720,DY2-70217854,DY2-32419589,DY1-15934618,DY2-40396008,DY2-47210098,DY2-56605608,DY2-48487064,DY1-44579162,DY2-60122809,DY1-51339239,DY1-21964958,DY1-69549832,DY2-62970261,DY1-33277238,DY1-53178901,DY1-17999086,DY2-41215947,DY1-69251722,DY1-55022356,DY2-42663943,DY2-61391839,DY2-50854722,DY2-16553270,DY1-60714060,DY1-43945918,DY2-12237730,DY2-61022163,DY1-5986861,DY2-34667445,DY1-64268609,DY2-67182994,DY1-31973053,DY2-10004978,DY2-54189248,DY1-69820194,DY2-22048730,DY2-70644502,DY2-26468414,DY2-59248467,DY1-18456764,DY2-23088771,DY2-57413359,DY2-20777702,DY2-17827850,DY1-7732844,DY2-62856123,DY1-24471526,DY1-34885200,DY2-12531491,DY1-33547968,DY2-69765202,DY2-9420477,DY1-58568886,DY1-5811365,DY1-69103209,DY2-2906362)	DELETION
Chr1	7538237	7538620	F	Chr1	7539622	7540003	R	104	(DY1-19045701,DY2-21194820,DY2-54254164,DY2-54151305,DY1-44570380,DY1-27449176,DY1-44480774,DY2-26044923,DY2-49882146,DY2-5947455,DY2-14339445,DY2-23194901,DY2-48486662,DY1-9722961,DY2-54875980,DY2-40594516,DY2-15948351,DY1-3892642,DY2-27680289,DY2-33673854,DY1-39710436,DY2-47414212,DY2-51884489,DY1-22398577,DY2-1605447,DY2-54055451,DY1-4509536,DY1-45096402,DY1-1839257,DY1-12344585,DY2-57293904,DY1-2145698,DY2-24877769,DY2-60309441,DY2-18026041,DY2-49841159,DY1-10018100,DY2-48559929,DY1-2029691,DY1-1335855,DY1-12911792,DY1-53592278,DY2-52111802,DY1-57516289,DY1-57759685,DY2-5969874,DY1-23159179,DY2-36417425,DY2-47370396,DY2-70221213,DY2-23204480,DY2-69673982,DY2-32068097,DY2-33792334,DY1-12446173,DY1-39755949,DY2-31413176,DY2-984315,DY2-65148468,DY2-14120445,DY2-65633642,DY2-50930632,DY2-19155856,DY2-10043705,DY1-1651818,DY1-8035859,DY2-14273392,DY2-39546235,DY1-53481602,DY2-19392099,DY1-29731866,DY2-44107670,DY2-36585434,DY2-66914283,DY1-7974642,DY1-17200813,DY2-40392344,DY1-27583901,DY2-23145347,DY1-9131657,DY1-52044368,DY2-21365365,DY1-8067330,DY1-11747624,DY1-36592477,DY2-44231184,DY2-42814878,DY2-58650449,DY1-43737333,DY1-1408708,DY2-66105137,DY1-17614723,DY1-18444758,DY2-31539474,DY2-64669191,DY2-58156162,DY2-10835827,DY2-31390876,DY2-68365886,DY1-9357757,DY1-1609886,DY1-33357782,DY1-25153769,DY2-10058422)	DELETION
Chr1	7755671	7756059	F	Chr1	7771562	7771963	R	90	(DY1-32328799,DY1-7095192,DY2-12511837,DY1-5015885,DY1-7387271,DY2-60212938,DY1-6786451,DY2-41560893,DY1-68089241,DY1-56199763,DY2-12637980,DY2-8267242,DY1-64582846,DY1-19976532,DY1-34467426,DY2-4917326,DY2-60252374,DY1-8247303,DY1-44612662,DY2-37407871,DY2-31680163,DY2-53280381,DY1-60165109,DY2-40325063,DY2-69911444,DY1-33409109,DY1-10424922,DY2-10772208,DY1-11428444,DY2-62195017,DY1-62205854,DY1-69457838,DY2-8816067,DY1-21265376,DY2-36841971,DY2-2368352,DY1-14908304,DY2-40200931,DY1-15487141,DY1-56247649,DY1-57937443,DY2-49621682,DY1-55813845,DY1-23286833,DY1-63175016,DY1-69842410,DY2-28641661,DY2-1306656,DY2-2627405,DY1-123558,DY1-962205,DY2-43866722,DY1-27740594,DY2-35794934,DY2-16002024,DY2-68350158,DY2-28895210,DY2-35130771,DY2-66911308,DY1-31160761,DY2-7814927,DY1-65045343,DY1-5768114,DY1-43510727,DY2-45908024,DY1-49641911,DY1-31631146,DY2-22760689,DY2-4024402,DY1-13819189,DY1-41096764,DY2-43282859,DY1-35486820,DY1-37417891,DY1-42729811,DY2-54888335,DY2-39731478,DY2-69567064,DY1-66770743,DY1-66753613,DY2-16170799,DY1-15591059,DY2-25957671,DY2-46116318,DY2-28750374,DY2-32222577,DY2-59946064,DY2-43395677,DY2-54077601,DY2-23230513)	DELETION
Chr1	7780759	7781026	F	Chr1	7792380	7792647	R	38	(DY2-64222208,DY1-63520294,DY2-57078314,DY2-5052107,DY2-44062115,DY1-67930956,DY1-66532957,DY2-37497850,DY2-61652332,DY2-24051822,DY2-30921302,DY1-16332982,DY2-10964992,DY2-13772943,DY2-69589676,DY2-40732529,DY1-37100690,DY2-49598052,DY2-26616995,DY2-69401251,DY2-19658635,DY1-12233765,DY2-41699537,DY1-9174525,DY1-31654916,DY2-64939467,DY1-24995386,DY1-29089615,DY1-32044962,DY1-43822289,DY1-52647317,DY2-67051171,DY2-56542948,DY2-58131249,DY2-56525801,DY2-2495096,DY2-18316601,DY1-57144955)	DELETION
Chr1	7946678	7947060	F	Chr1	7950240	7950586	R	74	(DY1-55691114,DY2-11092892,DY2-15556373,DY2-52666121,DY1-49114888,DY1-20245010,DY1-35730506,DY1-31722480,DY2-45253920,DY1-17318871,DY1-46450638,DY1-15396182,DY2-47325616,DY1-69186391,DY2-63924626,DY1-60910758,DY1-64480937,DY1-50927324,DY1-41968713,DY1-12359229,DY2-26910208,DY1-46644463,DY2-7888269,DY2-14881656,DY2-16652491,DY1-17579764,DY1-37954590,DY2-69273928,DY1-38493231,DY1-34497627,DY1-33240611,DY2-2295489,DY1-30566377,DY1-834573,DY1-5813740,DY2-59576612,DY1-66948589,DY1-70259827,DY1-31583930,DY2-48883488,DY2-26540126,DY2-54608911,DY2-67768714,DY2-61398121,DY1-18103818,DY2-58446679,DY1-44271421,DY1-65485078,DY2-10494105,DY2-62224287,DY2-18330900,DY1-47393238,DY2-64320979,DY2-32160273,DY2-35375573,DY1-64788971,DY2-30185642,DY2-40761069,DY1-28464739,DY1-70228300,DY2-64435140,DY1-45878157,DY2-7021770,DY1-51429353,DY1-70052225,DY1-59950460,DY1-8614192,DY1-5206004,DY1-41627619,DY1-41806397,DY1-54352400,DY2-20799734,DY2-16502999,DY2-20897945)	DELETION
Chr1	7951141	7951484	F	Chr1	7964593	7964977	R	62	(DY1-46379443,DY1-64880606,DY2-26343586,DY1-57313453,DY1-58132466,DY1-1707237,DY1-33270674,DY2-54285053,DY1-49650691,DY2-8971296,DY2-51548870,DY2-5334521,DY2-10296345,DY1-65261836,DY2-49627579,DY1-5163083,DY2-35639237,DY2-30532373,DY2-26342580,DY2-57275408,DY2-33444261,DY1-18027949,DY2-45349988,DY1-41169599,DY2-16919658,DY1-31278277,DY2-60101703,DY2-43669210,DY2-14407552,DY2-7754893,DY2-30320107,DY1-59207219,DY1-26278935,DY2-62033476,DY1-30159905,DY2-65117248,DY2-23906006,DY1-9408190,DY2-28089223,DY2-21896176,DY2-22974940,DY2-32877211,DY1-58410065,DY2-6116394,DY2-17486452,DY1-45791635,DY2-29098957,DY1-60421027,DY1-41866912,DY2-30853694,DY2-59175723,DY1-9263857,DY1-24053660,DY1-37861067,DY2-22523723,DY2-27091932,DY1-63252824,DY1-1460508,DY2-1097466,DY1-44573495,DY1-36192299,DY1-60860657)	DELETION
Chr1	7992454	7992726	F	Chr1	7997729	7998023	R	26	(DY1-17454093,DY1-53618632,DY2-65300531,DY2-10620643,DY1-58017703,DY1-61722880,DY1-55956227,DY1-28169969,DY1-26238779,DY1-41537022,DY1-31275938,DY2-14476699,DY2-48565466,DY2-69449850,DY2-43988422,DY1-24178514,DY1-46051814,DY2-36081053,DY1-20552122,DY2-11001272,DY1-59452946,DY1-13260910,DY2-12115726,DY2-2778274,DY2-18806649,DY2-16912065)	DELETION
Chr1	8138414	8138616	F	Chr1	8139420	8139604	R	18	(DY2-25993965,DY1-62816791,DY2-43304049,DY1-18627465,DY1-65383096,DY2-24313759,DY2-27888888,DY2-29580657,DY2-38498284,DY1-19737376,DY2-64573754,DY2-9045507,DY2-49281606,DY1-47817708,DY2-22139645,DY2-12553651,DY1-6952557,DY2-21049131)	DELETION
Chr1	8184386	8184503	R	Chr1	9222540	9222681	R	13	(DY1-56742331,DY2-24196289,DY2-48781772,DY2-66930777,DY2-1128829,DY2-28837449,DY1-34869503,DY1-39949991,DY1-28477632,DY1-68492482,DY2-31823622,DY2-35793421,DY2-56320049)	INVERSION
Chr1	8244593	8244933	R	Chr1	8269274	8269614	R	61	(DY2-28110490,DY1-11728284,DY2-29364475,DY1-68732391,DY2-11792414,DY2-33693195,DY2-68765011,DY1-12367651,DY2-10030184,DY1-53518507,DY1-64412561,DY2-33265413,DY2-38909487,DY2-26957566,DY1-11969946,DY2-59687365,DY2-43899019,DY2-10392443,DY2-32477630,DY2-60077827,DY1-29392776,DY2-3285234,DY2-51915768,DY2-58994325,DY2-52020532,DY1-61897026,DY2-60572672,DY1-57791918,DY2-65631026,DY1-17943213,DY1-69860422,DY2-41367668,DY2-16419038,DY2-27624975,DY2-49128797,DY2-49824292,DY1-15512736,DY1-27178649,DY1-56191963,DY2-35804871,DY2-38593026,DY1-41302579,DY2-57994737,DY1-52233649,DY1-61411229,DY1-37647139,DY1-20438963,DY1-54854602,DY2-54413765,DY1-36241394,DY1-13817043,DY1-52779441,DY2-41925730,DY1-17012095,DY1-21274931,DY2-12291641,DY2-27924637,DY2-63040056,DY1-54445420,DY2-31976947,DY2-3443828)	INVERSION
Chr1	8472654	8472985	F	Chr1	8474097	8474440	R	45	(DY2-38876751,DY2-46286559,DY1-25331922,DY1-28906633,DY1-62257021,DY1-204001,DY2-9294393,DY2-68473729,DY1-49478437,DY1-3879989,DY2-44447775,DY2-55260120,DY1-61668898,DY2-4429466,DY1-42608912,DY2-37635519,DY2-63697078,DY2-28454456,DY2-50660869,DY1-11053698,DY2-34151744,DY1-51246824,DY2-27794352,DY1-7741547,DY2-2302082,DY1-29044250,DY1-53027886,DY1-25786957,DY2-4602962,DY2-19127380,DY1-35002017,DY1-53541339,DY1-30709346,DY2-44063103,DY1-69355267,DY2-48274302,DY2-36601349,DY1-50401131,DY2-46150646,DY1-18138812,DY1-69307011,DY2-63706238,DY1-23708439,DY2-62792291,DY2-34059420)	DELETION
Chr1	8641541	8641933	F	Chr1	8654731	8655815	R	36	(DY1-49717272,DY2-27476621,DY1-12149292,DY1-35594519,DY1-48832911,DY1-2008541,DY1-48372274,DY2-24589674,DY2-64360456,DY2-56537594,DY2-29678858,DY1-51745909,DY1-58963889,DY1-17575176,DY2-15593754,DY2-41571867,DY2-5656482,DY2-47333230,DY2-41769841,DY2-17272960,DY1-40910868,DY1-8715164,DY2-66189710,DY2-3866184,DY1-43341105,DY1-68017387,DY1-21077901,DY2-45488748,DY1-17215452,DY1-15852231,DY2-367902,DY2-45539405,DY1-31585099,DY2-37832015,DY2-44576141,DY2-21577668)	DELETION
Chr1	8654727	8654940	F	Chr1	8655789	8656053	R	22	(DY1-31442859,DY2-30441728,DY2-41115482,DY2-9317793,DY2-59987671,DY2-24334444,DY1-152606,DY2-34673915,DY2-49152767,DY2-45008265,DY2-24767522,DY1-45975821,DY2-9083339,DY1-1284408,DY2-5914856,DY1-70023210,DY1-19696552,DY2-19059716,DY1-1977881,DY2-62501511,DY2-65832615,DY2-2387828)	DELETION
Chr1	8774229	8774644	F	Chr1	8781447	8781852	R	90	(DY1-16818730,DY1-27622913,DY2-59831287,DY1-69843594,DY1-40579360,DY2-8509399,DY1-20734216,DY1-1152601,DY1-29692217,DY1-26183904,DY2-40404021,DY1-60322923,DY2-4153099,DY2-3810404,DY1-8755161,DY1-27591876,DY2-66787232,DY2-34625443,DY2-49989514,DY1-49662335,DY1-37872048,DY2-66799142,DY2-30015264,DY1-13025499,DY2-17719795,DY1-70232114,DY2-15944157,DY1-20743994,DY2-31449005,DY2-6696926,DY2-26953968,DY2-21106094,DY2-7981019,DY1-34199638,DY2-27491486,DY1-33645559,DY1-44354,DY1-1696163,DY2-42579180,DY1-965823,DY1-36310537,DY2-48483034,DY1-64850722,DY2-9417618,DY1-36828666,DY1-46767013,DY2-56621652,DY2-20277719,DY2-13411705,DY1-9539461,DY1-48854607,DY2-15920839,DY1-19632554,DY2-37360022,DY2-43083750,DY1-18673294,DY2-36111724,DY2-22566941,DY1-59325673,DY2-34817316,DY1-54475677,DY2-5072587,DY2-39909280,DY2-53224310,DY2-53184075,DY1-45602758,DY1-46902297,DY2-44161562,DY2-31150594,DY1-5241563,DY1-25362108,DY2-4448350,DY1-51289907,DY2-19693734,DY2-46866680,DY1-7091361,DY2-38628977,DY2-40494612,DY1-21384165,DY2-16150223,DY1-59238963,DY1-12806883,DY1-53425783,DY1-29592543,DY2-50681342,DY1-61580266,DY2-30842368,DY2-33684563,DY1-4428640,DY2-44478427)	DELETION
Chr1	9214215	9214595	F	Chr1	9220992	9221408	R	14	(DY2-58370476,DY1-31642120,DY2-50293139,DY2-63809668,DY1-50888937,DY1-58460073,DY1-462333,DY2-41088499,DY1-2322274,DY1-46474385,DY1-40994444,DY2-60130495,DY2-19018097,DY2-63907665)	DELETION
Chr1	9360654	9361061	F	Chr1	9363778	9364182	R	73	(DY2-10904717,DY1-67460440,DY2-59766961,DY1-18653312,DY2-40522128,DY2-38438690,DY1-2359744,DY1-13305997,DY1-69778569,DY2-49654223,DY1-16539007,DY2-23651433,DY2-63769147,DY1-37031,DY1-18181058,DY2-910457,DY2-45118709,DY2-3375178,DY1-37123645,DY1-13520847,DY1-35345999,DY2-25489860,DY1-16564692,DY1-2821895,DY2-40713250,DY1-56661926,DY2-1729524,DY1-12383483,DY1-29981943,DY1-35255560,DY2-19095552,DY2-24386896,DY1-16572236,DY1-38426425,DY1-4771464,DY2-31010339,DY2-56332736,DY2-30138236,DY1-22734094,DY1-21550379,DY1-41190664,DY2-19608764,DY2-24172707,DY2-2698785,DY2-27313976,DY2-54651341,DY1-63146753,DY1-6067008,DY2-56756042,DY2-34978644,DY1-32519509,DY1-54013605,DY2-18495825,DY2-40782785,DY1-21109124,DY1-36493491,DY2-53306902,DY1-42480686,DY1-59691819,DY1-29794773,DY1-61542595,DY2-57032446,DY2-11798762,DY1-8482269,DY1-61405382,DY1-1287661,DY1-31288607,DY2-2350126,DY1-61691213,DY1-31099727,DY2-58278083,DY2-8966877,DY2-69895505)	DELETION
Chr1	9531228	9531582	F	Chr1	9544458	9544829	R	59	(DY1-7527556,DY2-7675613,DY2-65852626,DY2-37948531,DY1-12233976,DY1-23267528,DY2-19932827,DY1-13899484,DY1-21854574,DY2-48811765,DY2-64784665,DY1-58106931,DY2-4630040,DY1-66672384,DY2-31220219,DY2-11339842,DY1-40925320,DY2-9632812,DY2-4728490,DY2-20818628,DY2-69052409,DY1-60207399,DY1-63408653,DY2-16862198,DY2-57409777,DY1-38839966,DY1-57161465,DY1-15175189,DY2-24909312,DY2-25399702,DY1-16473912,DY1-29738621,DY1-9654879,DY2-16803628,DY2-18582341,DY1-41980687,DY2-28683031,DY2-48010678,DY1-28941528,DY2-44416226,DY1-65941365,DY1-69019784,DY1-69374921,DY2-49857393,DY1-27970792,DY1-42742717,DY1-58176525,DY1-3634076,DY1-58984372,DY2-4767233,DY2-35096338,DY2-28783761,DY2-34522784,DY2-12636914,DY2-36518756,DY2-52983340,DY1-14710410,DY2-5970081,DY2-13155399)	DELETION
Chr1	9573537	9573946	F	Chr1	9580415	9580825	R	84	(DY1-23874512,DY2-53081222,DY2-67084045,DY2-67412914,DY2-40528616,DY1-49047130,DY2-20103887,DY1-68144077,DY2-596516,DY2-44061302,DY2-9456974,DY2-53453118,DY1-21315778,DY2-24018119,DY1-66469879,DY2-1950204,DY2-56885264,DY2-17266955,DY2-42668082,DY1-67860559,DY2-24583821,DY2-41875725,DY1-57297330,DY1-13472139,DY2-18273375,DY1-30861169,DY2-11928194,DY2-15809933,DY2-14139577,DY2-68360335,DY1-28361868,DY2-65681091,DY2-24429351,DY2-1060643,DY2-54191161,DY1-67951804,DY1-64904302,DY2-52009292,DY1-3882542,DY1-19783090,DY1-70408662,DY1-13994887,DY1-67580011,DY2-13005138,DY1-42134043,DY2-34452127,DY1-11673444,DY2-54514906,DY1-8961187,DY2-57133803,DY2-18027976,DY2-27096173,DY2-38691154,DY2-25714073,DY2-25498843,DY2-20919612,DY1-38677625,DY1-25278602,DY2-2631400,DY1-8963885,DY1-66216520,DY2-11097920,DY2-69109872,DY2-22581178,DY2-17272672,DY1-48524006,DY1-65524438,DY1-19970661,DY1-57945414,DY1-30394773,DY1-11024531,DY2-9956382,DY2-48312727,DY2-42758896,DY1-13006014,DY1-6619719,DY1-48441479,DY2-65037625,DY1-36655389,DY2-58141207,DY1-66459398,DY1-15198258,DY1-64859723,DY2-63196314)	DELETION
Chr1	9766910	9767317	F	Chr1	9767890	9768308	R	22	(DY1-7690215,DY1-2640023,DY1-62822511,DY1-8255389,DY2-65910237,DY1-39946694,DY2-49419188,DY2-64129928,DY2-21864469,DY1-67428341,DY1-6224794,DY1-38479706,DY1-62631290,DY2-5758860,DY2-17898233,DY2-55870260,DY1-28135293,DY2-53036312,DY1-57630512,DY2-68789395,DY2-14906439,DY1-50846282)	DELETION
Chr1	9942184	9942455	F	Chr1	9944102	9944354	R	85	(DY2-9488559,DY2-36996612,DY2-51517744,DY2-4747066,DY2-24862495,DY2-11736311,DY2-21320719,DY2-19591453,DY2-7400669,DY2-17507885,DY2-45297719,DY1-64265215,DY2-30305740,DY1-51639544,DY1-15912372,DY1-28162547,DY1-58630048,DY1-64278082,DY2-60683749,DY2-62057940,DY2-55830790,DY2-64252586,DY1-18611470,DY1-28566648,DY1-32890895,DY1-101559,DY1-30435747,DY1-52346517,DY2-52963656,DY2-3882336,DY2-6946111,DY1-8037433,DY1-23038218,DY2-50835176,DY2-60251082,DY1-44735747,DY1-54330394,DY1-59464416,DY1-63471666,DY2-57506625,DY2-66389111,DY2-55281514,DY1-1544796,DY1-50011628,DY1-62058921,DY2-19429530,DY2-6456250,DY2-14816767,DY1-50635193,DY2-5145628,DY1-14048721,DY1-14222691,DY2-11440316,DY1-57043573,DY2-13539853,DY1-39883564,DY2-21070514,DY1-27223873,DY1-40410306,DY1-63461195,DY1-43855471,DY2-58229226,DY2-20160426,DY1-25038228,DY2-11663618,DY1-8622831,DY2-33255181,DY1-63196271,DY2-32309299,DY2-4389329,DY1-33748017,DY2-37639764,DY1-47492240,DY1-21526251,DY2-1806915,DY1-60460953,DY2-32478465,DY1-1224217,DY1-7563952,DY2-31330340,DY2-49547857,DY1-55595497,DY1-58236889,DY1-63068300,DY1-1720526)	DELETION
Chr1	9988633	9989045	F	Chr1	10001968	10002373	R	77	(DY1-68626884,DY1-41262414,DY2-42529313,DY2-47589750,DY2-54179772,DY2-17524486,DY1-49304543,DY1-49397910,DY2-43585224,DY1-66251572,DY2-37321767,DY1-32563148,DY1-17651213,DY1-15570002,DY2-41090165,DY1-33630468,DY1-21184367,DY2-29740374,DY1-60444689,DY2-59024420,DY2-6875928,DY1-6586503,DY1-7086083,DY2-67122897,DY1-56495228,DY1-34490956,DY2-50804725,DY1-53653149,DY2-27037336,DY2-28849413,DY2-26952448,DY2-42518728,DY1-5989270,DY1-6622715,DY1-22053695,DY1-3134696,DY1-20863620,DY2-49097355,DY2-43765787,DY1-64212202,DY1-48511926,DY2-23372522,DY2-42149673,DY1-36313840,DY2-24043404,DY1-57399200,DY2-46863652,DY2-47911564,DY1-47061786,DY2-57240393,DY2-64303280,DY2-22131221,DY2-18974079,DY1-42952778,DY1-26394129,DY1-28354540,DY1-18460879,DY1-59797328,DY2-10924426,DY2-17621673,DY2-63042802,DY1-56426318,DY2-398522,DY1-54887252,DY2-8539166,DY1-29667441,DY2-7130486,DY2-64798410,DY2-26947773,DY1-40080596,DY2-37290594,DY1-5573148,DY1-35307352,DY2-56709497,DY1-27442142,DY2-57598256,DY2-23373235)	DELETION
Chr1	10070376	10070614	F	Chr1	10077197	10077406	R	27	(DY1-25709512,DY2-4430376,DY1-59995193,DY1-9910491,DY2-63775409,DY2-62204355,DY1-44070305,DY2-59386221,DY1-34709536,DY2-37169827,DY1-10988908,DY1-69167945,DY1-27755890,DY1-49873346,DY1-30402968,DY2-14716764,DY2-24013544,DY1-20267150,DY2-28195394,DY1-8835002,DY2-46682172,DY2-24936587,DY1-8800206,DY1-50013302,DY1-2469301,DY1-22011517,DY2-67084186)	DELETION
Chr1	10388056	10388368	F	Chr1	10396470	10396821	R	73	(DY1-38155227,DY1-30650418,DY2-24854870,DY2-25236549,DY1-15955269,DY1-24627815,DY2-3537242,DY2-38611913,DY1-24978490,DY2-50765919,DY1-33825894,DY2-13833952,DY1-46100658,DY1-19802776,DY2-17718351,DY1-5562970,DY2-19030398,DY2-28099251,DY2-39057119,DY1-34848158,DY1-14338989,DY2-42075577,DY2-55075405,DY2-23001324,DY2-44314035,DY1-23393842,DY1-13173929,DY1-26175177,DY2-51383057,DY1-5998606,DY1-35562473,DY1-20904730,DY1-47663254,DY1-40398115,DY1-66352894,DY1-4951374,DY2-40250264,DY1-29682482,DY2-14003841,DY2-14342069,DY1-4423042,DY1-58145683,DY1-61828532,DY2-28682736,DY2-39258187,DY2-26568046,DY2-22959788,DY2-35534789,DY2-41130044,DY2-67279459,DY1-61305634,DY2-36509332,DY2-41748046,DY1-11322794,DY1-44043409,DY2-46549606,DY1-44765294,DY1-56549838,DY2-34479034,DY2-19899785,DY2-34841977,DY1-29604805,DY1-40895282,DY2-6885892,DY1-17301722,DY2-27601736,DY2-45393954,DY1-24733024,DY2-31494727,DY1-2873315,DY1-8251208,DY1-61346207,DY2-61732652)	DELETION
Chr1	10777601	10777724	R	Chr1	10779971	10780083	R	5	(DY2-32304326,DY2-34289614,DY1-8801850,DY1-14046417,DY1-22069898)	INVERSION
Chr1	10810377	10810807	F	Chr1	10811654	10812076	R	96	(DY2-4707341,DY1-22958778,DY2-38636504,DY1-34697583,DY2-20131273,DY2-69913109,DY2-70093054,DY1-16010163,DY1-36662275,DY1-64125441,DY1-27018027,DY1-40225605,DY2-37243886,DY1-68306371,DY2-4814712,DY2-31272160,DY2-70077608,DY2-19568700,DY1-63324445,DY2-6969759,DY2-7882701,DY2-37924794,DY2-60642612,DY2-41936576,DY1-47854649,DY1-30261461,DY1-10800338,DY1-19971689,DY1-9862715,DY2-14756557,DY1-70254348,DY2-29782716,DY2-49641692,DY1-30942548,DY1-28741299,DY2-61285313,DY1-36148712,DY1-2336362,DY1-15637208,DY1-33042519,DY1-53402508,DY1-66517141,DY1-35815908,DY1-58821183,DY1-34187822,DY1-59635615,DY1-22632168,DY1-30897851,DY1-48110564,DY2-51987890,DY1-6979805,DY1-24870323,DY2-58561567,DY1-1851614,DY2-10536319,DY1-24398947,DY2-30770175,DY2-13133538,DY2-70376461,DY2-13992885,DY1-1834996,DY1-13415886,DY1-14590788,DY2-48194361,DY1-41632558,DY1-45459342,DY2-39019010,DY1-39353975,DY2-18768573,DY1-48509101,DY1-29738472,DY2-56854845,DY1-62351715,DY2-20926032,DY2-50251459,DY1-53792243,DY1-36277744,DY1-40162046,DY1-43568387,DY1-51642938,DY1-17145822,DY1-35317770,DY2-21292607,DY2-66805160,DY2-70639732,DY2-26374557,DY1-29342320,DY2-63220511,DY1-64852465,DY2-62840330,DY2-43674656,DY1-58133824,DY2-18243165,DY2-11153974,DY2-34632668,DY2-52200056)	DELETION
Chr1	11682046	11682438	F	Chr1	11683408	11683782	R	21	(DY2-3513501,DY1-12560133,DY2-10510992,DY1-7661341,DY2-19742963,DY1-2596474,DY1-36860907,DY2-43675234,DY1-35952495,DY1-20085625,DY2-48838965,DY2-36013859,DY2-55021387,DY2-66010722,DY1-53401321,DY1-20034561,DY2-8266360,DY1-20813639,DY2-16800460,DY2-3072872,DY2-34235627)	DELETION
Chr1	11760725	11761023	F	Chr1	11765022	11765319	R	6	(DY2-50858963,DY1-7694648,DY1-50374846,DY1-10856125,DY2-59821621,DY1-56360674)	DELETION
Chr1	12170361	12170553	F	Chr1	12171688	12171876	R	14	(DY1-54296827,DY2-15393634,DY1-34264434,DY1-18428431,DY1-55259063,DY2-17196654,DY2-46144886,DY2-43104737,DY1-31053468,DY2-24542856,DY1-18842326,DY1-46055638,DY1-51073442,DY2-8412789)	DELETION
Chr1	12182721	12183115	R	Chr1	12200750	12201140	R	57	(DY1-67656712,DY2-4854293,DY2-69989704,DY1-51461958,DY2-59751149,DY1-4850233,DY2-60943942,DY1-54892705,DY2-14798727,DY2-18869290,DY2-34897632,DY1-52057414,DY1-35921762,DY1-29400323,DY1-7404006,DY2-39945898,DY2-19646432,DY1-11714094,DY1-51959695,DY1-19421382,DY1-40848051,DY2-52009885,DY2-40325434,DY1-47969276,DY1-60008664,DY2-54841712,DY2-60570176,DY1-68032133,DY2-1734845,DY2-5547406,DY2-41978001,DY2-58337168,DY1-29442258,DY1-3659958,DY1-54103158,DY2-21656007,DY1-67535653,DY2-61152787,DY1-17164295,DY2-45408861,DY1-38457174,DY1-52354119,DY2-5554852,DY2-24155637,DY1-38616358,DY2-13459987,DY2-17754634,DY2-27397805,DY1-24553476,DY2-63083734,DY2-59221479,DY2-2597662,DY1-50979177,DY1-18643890,DY1-15990181,DY1-13618016,DY1-1148777)	INVERSION
Chr1	12249457	12249846	F	Chr1	12257898	12258308	R	88	(DY1-66757275,DY2-62082260,DY1-60513899,DY2-24474535,DY1-40494875,DY1-66422845,DY2-64408863,DY1-46702684,DY1-53823449,DY1-1555044,DY1-33668491,DY1-42764811,DY2-2993226,DY2-2505747,DY1-67484646,DY2-60357526,DY2-48667803,DY2-38034734,DY2-19588069,DY1-22809367,DY1-6415019,DY1-63583435,DY1-21024715,DY2-37599156,DY2-50905305,DY2-32896730,DY2-6038442,DY2-29772565,DY1-15965536,DY1-32973980,DY2-28958226,DY2-3324036,DY2-60168030,DY1-52220232,DY2-48128330,DY1-44027867,DY2-53075427,DY2-70418983,DY1-18292274,DY2-5613117,DY1-54547891,DY1-32514889,DY2-17649477,DY1-31994974,DY2-15447840,DY2-29756239,DY2-19660343,DY2-20302004,DY2-67926905,DY1-63670589,DY2-18972393,DY2-4708539,DY2-12950882,DY1-20363135,DY1-5098088,DY1-60538431,DY2-43957776,DY1-37878805,DY2-30877451,DY1-36860911,DY2-4940639,DY1-39315578,DY1-64554774,DY2-3389268,DY1-40657683,DY1-56000448,DY1-54015918,DY2-58269362,DY1-33956295,DY2-16304929,DY1-35545293,DY2-32681551,DY1-38672459,DY2-14852432,DY2-49129641,DY1-32925765,DY2-66108583,DY1-15735586,DY2-48951910,DY1-30257905,DY1-53074685,DY1-55353557,DY2-21251144,DY1-68652060,DY2-36950580,DY1-29826796,DY2-26723365,DY2-25735872)	DELETION
Chr1	12293035	12293430	F	Chr1	12294292	12294706	R	53	(DY1-46886610,DY1-55633989,DY1-22600642,DY1-33810748,DY1-19968008,DY1-29150811,DY1-34412480,DY2-51985012,DY1-65395622,DY1-48107051,DY1-31037596,DY1-8061947,DY1-12403937,DY2-49737988,DY1-29236644,DY2-33850992,DY1-23482453,DY2-68915060,DY1-17684008,DY2-5316581,DY1-21610093,DY1-62184818,DY2-14164421,DY1-20418803,DY1-10214705,DY2-10245997,DY1-58641855,DY1-70371604,DY2-70598579,DY1-69806711,DY2-51431315,DY1-59313211,DY2-3754736,DY1-66357803,DY2-4841160,DY2-67272470,DY2-36881673,DY2-37929558,DY2-40134476,DY2-57187597,DY1-7038153,DY1-30305964,DY1-19196971,DY1-6661678,DY1-7198714,DY2-5245870,DY2-36731602,DY2-12703099,DY1-51156356,DY2-34476629,DY2-10261798,DY1-48773802,DY1-57133833)	DELETION
Chr1	12597720	12598067	F	Chr1	12610974	12611369	R	39	(DY2-38041411,DY2-64857986,DY2-46206367,DY2-58910067,DY1-8950638,DY2-1232482,DY2-41815088,DY1-70412925,DY1-15997531,DY1-17687170,DY1-26521418,DY1-10137566,DY1-70127677,DY1-38881905,DY1-63975207,DY1-31096024,DY2-184314,DY2-12367107,DY1-4813247,DY1-48985707,DY2-26709319,DY2-47702681,DY1-20029188,DY1-54020517,DY2-60594403,DY2-30771860,DY2-22073667,DY1-33667183,DY1-30675877,DY1-10043543,DY1-46200848,DY2-57390710,DY1-16922181,DY1-51624436,DY2-48442584,DY2-33834394,DY1-57984200,DY2-69923409,DY2-7823179)	DELETION
Chr1	12633785	12633900	F	Chr1	12634896	12635025	R	8	(DY2-30594126,DY1-8047455,DY1-27358227,DY2-40459275,DY2-21458019,DY2-14291579,DY2-45890609,DY2-36033193)	DELETION
Chr1	12678421	12678798	F	Chr1	12679578	12679976	R	60	(DY1-17995430,DY2-52402178,DY2-64323793,DY2-43260705,DY2-22508333,DY2-27362447,DY1-24322806,DY1-17302813,DY1-52925392,DY1-2724200,DY1-23608914,DY2-50318413,DY2-68930625,DY1-15383934,DY1-46225080,DY1-59888020,DY2-49883244,DY1-40259591,DY1-39299174,DY2-36306897,DY1-15330918,DY2-58188225,DY2-69775165,DY1-22025953,DY2-22176191,DY2-47157741,DY2-18024762,DY1-26481781,DY2-63530524,DY1-61737556,DY2-41586714,DY1-23741071,DY1-60142620,DY1-1068667,DY2-6166042,DY1-37110077,DY2-53122038,DY1-15603501,DY1-59523115,DY2-1563111,DY2-62759804,DY2-17184420,DY1-44831133,DY2-54048247,DY1-13509102,DY2-9275545,DY2-10255638,DY1-46474928,DY2-837766,DY1-43598548,DY1-66853291,DY2-57644064,DY1-15141914,DY2-42854389,DY2-69412121,DY2-3214420,DY2-56217534,DY2-66071615,DY2-51350960,DY2-51427189)	DELETION
Chr1	12824798	12825219	F	Chr1	12828542	12828974	R	105	(DY2-27356777,DY2-60896522,DY2-47215637,DY1-40705403,DY2-48884146,DY1-41357176,DY1-2538643,DY1-42596870,DY1-38364616,DY1-58558563,DY1-52344693,DY2-54271940,DY2-40562181,DY1-50838689,DY2-35574749,DY1-640144,DY1-38773036,DY2-68229003,DY1-43271501,DY1-57637972,DY2-47448271,DY2-573945,DY1-37320964,DY1-49656029,DY2-19444060,DY2-22985845,DY1-40838667,DY1-57960898,DY1-55474148,DY2-43487494,DY2-65075071,DY2-64418186,DY1-61608124,DY1-1613205,DY1-26145989,DY2-63075494,DY1-51654081,DY2-41327413,DY1-12765482,DY2-63485905,DY1-52809291,DY1-13814809,DY2-573613,DY1-43780362,DY2-50202455,DY2-29838803,DY2-32781967,DY1-19231573,DY1-44319079,DY1-35717863,DY1-68586814,DY2-22513089,DY1-25546708,DY2-28287079,DY2-43748936,DY1-49312996,DY2-18267744,DY2-1879783,DY2-32640326,DY2-3914125,DY1-4735551,DY2-8283141,DY2-63928989,DY2-23228073,DY2-17209872,DY1-45596732,DY1-35515322,DY1-18509081,DY1-23115631,DY1-54429025,DY2-21846299,DY1-60330397,DY1-46753912,DY2-21927083,DY2-6504906,DY1-1191628,DY1-16138019,DY2-6413213,DY1-40259122,DY1-34009765,DY1-6188356,DY1-34523231,DY2-47342817,DY2-48018206,DY1-37268417,DY1-54217194,DY2-62540164,DY2-18025222,DY1-29244831,DY2-27096471,DY2-44355066,DY2-2485796,DY2-27797983,DY2-39860521,DY2-58396592,DY1-27339404,DY1-16020017,DY1-38563016,DY2-21515815,DY1-48500185,DY2-15044890,DY1-14676330,DY2-25160312,DY2-33843096,DY1-21790617)	DELETION
Chr1	12860331	12860729	F	Chr1	12867180	12867563	R	68	(DY1-26620605,DY2-24848001,DY2-30835844,DY1-59992216,DY2-21867704,DY2-8797356,DY1-59094515,DY1-20538689,DY1-14968186,DY2-35659449,DY1-4428399,DY2-2673768,DY1-37260789,DY2-3540319,DY1-49502731,DY2-19972691,DY1-21866010,DY1-48086033,DY2-41326235,DY2-24715750,DY2-40426961,DY2-55223716,DY1-14923405,DY2-24692946,DY2-42040850,DY2-35405873,DY2-59526153,DY2-70228343,DY2-7685397,DY2-16140698,DY2-23068781,DY1-36052937,DY2-20382090,DY1-64323754,DY1-65001928,DY2-30647856,DY2-35148316,DY2-32425388,DY2-20672619,DY1-14731130,DY1-65164348,DY1-50651918,DY1-27482913,DY1-43898440,DY2-26746542,DY1-58491329,DY2-57609784,DY1-39882975,DY1-59142641,DY2-16841227,DY2-10209884,DY2-37539131,DY2-59840373,DY1-13193520,DY1-29200315,DY1-53794376,DY1-68543073,DY1-6930511,DY2-29781190,DY2-10650218,DY1-58955877,DY1-36687748,DY2-67340963,DY2-67758814,DY1-34320426,DY1-54623439,DY1-48984960,DY1-65311919)	DELETION
Chr1	13012406	13012829	F	Chr1	13026822	13027221	R	94	(DY1-37890993,DY2-43669902,DY1-66964995,DY2-452242,DY1-40843000,DY2-46867111,DY1-2932883,DY1-20048392,DY2-63875945,DY1-39430527,DY1-5499013,DY1-64291127,DY2-66723481,DY2-8011029,DY1-21014828,DY1-69704586,DY2-20705832,DY2-16245878,DY2-44664418,DY2-50943980,DY1-11048378,DY2-24700839,DY2-60089129,DY2-63542748,DY2-37331014,DY2-59720079,DY1-52639387,DY2-36963522,DY1-60150109,DY1-68985821,DY2-58566565,DY1-23887728,DY1-37980824,DY2-32852435,DY1-16768370,DY1-46850703,DY2-16610461,DY2-56971452,DY1-31519666,DY2-33667777,DY1-48562171,DY1-36654976,DY2-53952059,DY1-32004133,DY1-13140649,DY2-59749112,DY1-104056,DY2-34609041,DY2-6288116,DY1-16335021,DY1-8865431,DY2-22450266,DY2-28666892,DY1-46883681,DY1-6721227,DY1-37650321,DY1-11272965,DY1-13858002,DY1-49661958,DY1-24396759,DY2-28627770,DY2-58734415,DY2-48690878,DY1-46579749,DY2-52555526,DY2-55477829,DY1-59825526,DY2-50228098,DY1-9432151,DY1-11653971,DY1-36965537,DY1-23045056,DY1-50478288,DY1-25605584,DY2-7448677,DY1-69418755,DY1-9423852,DY2-47889688,DY1-56916579,DY1-56559430,DY1-11668187,DY1-68311061,DY1-49601519,DY1-53642080,DY1-62574938,DY2-46750862,DY1-27285467,DY2-7285719,DY2-62241307,DY1-15830683,DY1-38626608,DY1-69092339,DY2-27405436,DY1-38320412)	DELETION
Chr1	13203847	13204193	F	Chr1	13205715	13206052	R	43	(DY2-4648716,DY2-41632498,DY2-29409928,DY2-40508300,DY1-43237836,DY1-24986483,DY1-47952562,DY1-66670670,DY2-63305319,DY2-4833876,DY2-14819081,DY2-70242638,DY1-45002692,DY2-6663359,DY1-45035920,DY1-43301930,DY1-17787428,DY1-31028625,DY2-28733750,DY2-20656636,DY1-54484497,DY1-70028026,DY1-51758105,DY1-63785541,DY2-20237681,DY1-16108485,DY2-67950313,DY1-10971852,DY1-56612445,DY1-19001413,DY1-65745974,DY2-3320297,DY2-34009765,DY1-37530270,DY1-19755634,DY2-28508894,DY2-50274718,DY1-15889975,DY2-44373786,DY2-68194822,DY1-44647178,DY2-56938230,DY2-27237697)	DELETION
Chr1	13821878	13822287	F	Chr1	13836561	13836996	R	74	(DY2-44089837,DY2-61382158,DY2-36745409,DY2-37369542,DY2-47811650,DY1-29271467,DY1-62044734,DY1-53522387,DY2-25666553,DY2-53196922,DY2-14026179,DY1-40178329,DY2-60218440,DY2-39062281,DY1-36343051,DY2-7961098,DY2-54986954,DY2-69308432,DY2-5028461,DY2-2610013,DY2-33474725,DY2-51958267,DY2-37144338,DY1-7502002,DY1-27184017,DY2-37737404,DY2-13586646,DY1-19594995,DY1-21330674,DY2-50804869,DY1-10776461,DY1-24888554,DY2-27054981,DY2-63394131,DY1-34201466,DY1-65766843,DY1-9875183,DY2-49637217,DY2-6638081,DY2-46160466,DY1-44411048,DY2-20171948,DY2-47751076,DY1-51607843,DY2-56489921,DY1-14909578,DY1-70414090,DY2-52556192,DY1-16764974,DY1-62093610,DY2-34132959,DY1-17305091,DY2-32722374,DY1-20389324,DY1-63871027,DY1-4880881,DY1-29090143,DY1-29565413,DY1-45187081,DY2-17924085,DY2-28871344,DY1-57967914,DY1-68278780,DY2-29345775,DY1-2030006,DY1-9117893,DY1-66171455,DY2-46650098,DY1-10510005,DY2-8292092,DY2-31782829,DY1-5619800,DY1-17136403,DY1-70031570)	DELETION
Chr1	13845893	13846030	R	Chr1	22628346	22628499	R	5	(DY2-42227422,DY1-18106985,DY2-22528269,DY2-60734380,DY1-22169258)	INVERSION
Chr1	13862594	13862844	F	Chr1	13875862	13876121	R	23	(DY1-67546537,DY2-37666655,DY1-17243445,DY2-49922401,DY1-26376535,DY2-22499591,DY1-5878208,DY1-3817148,DY1-65099825,DY2-28743139,DY2-59904063,DY1-10842654,DY2-47683844,DY1-28195144,DY1-33712045,DY2-37335928,DY2-36091805,DY2-32022673,DY2-19129056,DY2-54247173,DY2-3304129,DY2-47126674,DY1-17038774)	DELETION
Chr1	13946697	13946854	R	Chr1	13947254	13947370	F	19	(DY2-22358726,DY2-47314970,DY2-57748877,DY1-22661878,DY1-1644338,DY2-2140038,DY2-59687083,DY1-56735842,DY1-6890378,DY1-17973422,DY2-5355330,DY2-55323576,DY1-15118404,DY2-2179199,DY2-49574513,DY2-25860261,DY2-4441756,DY2-23943343,DY2-53940931,DY2-9645569*,DY1-2427650*)	UNDEFINED
Chr1	14177481	14177877	F	Chr1	14189356	14189776	R	79	(DY1-35247018,DY2-24815063,DY2-10351920,DY1-67788542,DY1-22712163,DY2-55469323,DY1-36110568,DY2-41057938,DY1-62981767,DY1-48870451,DY1-6170896,DY2-20792625,DY1-39188998,DY1-64764662,DY2-33479256,DY1-19892597,DY1-31529979,DY2-36873813,DY2-62103002,DY1-3068817,DY1-42036225,DY2-24122098,DY1-55217560,DY1-16084248,DY1-40664929,DY2-53848829,DY2-55244969,DY1-10358281,DY2-43540314,DY2-758418,DY2-28810497,DY2-23301023,DY1-30259565,DY2-1877250,DY1-42843112,DY1-54095117,DY1-49377968,DY2-56584330,DY2-42288539,DY2-29751090,DY2-32796355,DY2-30839101,DY1-2055550,DY1-18929357,DY2-2808341,DY1-57361192,DY1-19480953,DY1-51319558,DY2-11009866,DY2-31706128,DY2-53983292,DY2-48539103,DY2-66748982,DY1-19481868,DY2-51785412,DY1-37506822,DY1-52866971,DY2-13055581,DY1-31271401,DY2-70444737,DY2-36695287,DY2-43434285,DY1-8691861,DY1-24772610,DY2-39076912,DY1-20856913,DY1-21033363,DY1-54248811,DY1-8521362,DY1-3450363,DY1-63722704,DY1-17215258,DY1-27893890,DY2-1039586,DY2-25533041,DY2-60150374,DY2-33363685,DY2-6855923,DY2-27458713)	DELETION
Chr1	15031581	15031719	F	Chr1	15049628	15049759	R	10	(DY1-18987878,DY1-44636259,DY2-37216813,DY2-12330326,DY2-46376234,DY2-37172713,DY2-56152804,DY1-66281867,DY1-43276534,DY2-68807964)	DELETION
Chr1	15064455	15064823	F	Chr1	15065709	15066097	R	13	(DY2-51567342,DY2-1672111,DY1-35944426,DY2-66539825,DY1-38133665,DY2-45439512,DY2-17001025,DY1-60413022,DY1-59866154,DY1-67975215,DY2-29099763,DY2-50126729,DY2-50657775)	DELETION
Chr1	15088825	15089059	F	Chr1	15090427	15090690	R	35	(DY2-679314,DY2-58200368,DY1-7026579,DY2-15279391,DY1-2256347,DY2-7018351,DY2-67750952,DY2-66940692,DY1-23616631,DY2-59361841,DY1-23290375,DY2-47008095,DY1-45552393,DY1-58337683,DY2-15972275,DY2-42073135,DY2-973720,DY1-4770442,DY2-24466513,DY1-32086056,DY1-35272173,DY1-60044916,DY2-45716050,DY1-60119232,DY2-36901288,DY1-67659738,DY2-6323546,DY2-39144356,DY2-67655861,DY2-6998269,DY2-46948072,DY2-15908134,DY2-61431628,DY1-8046557,DY1-1206427)	DELETION
Chr1	15094726	15094848	R	Chr1	15095066	15095221	R	12	(DY2-70349120,DY1-35759595,DY1-47765721,DY2-68208516,DY2-27883834,DY2-48201836,DY2-49351034,DY2-68837042,DY2-70527697,DY2-49476139,DY1-21294929,DY2-39423443)	INV_DUPLI
Chr1	15095297	15095531	F	Chr1	15096930	15097158	R	14	(DY1-33251492,DY2-61999625,DY2-261145,DY2-49204683,DY1-34384115,DY2-9109948,DY2-19724975,DY2-8932905,DY2-100097,DY2-43293784,DY1-27040923,DY1-19440345,DY1-49411177,DY2-62503432)	DELETION
Chr1	15100008	15100375	F	Chr1	15111553	15111911	R	57	(DY1-63493986,DY2-5984603,DY1-1339531,DY2-11905897,DY2-5747885,DY1-18350375,DY2-23368977,DY1-57387833,DY1-53371676,DY1-61615335,DY2-39798086,DY1-58490046,DY2-47926864,DY2-1562692,DY1-50854650,DY2-59232910,DY2-65890378,DY1-15751448,DY2-1605081,DY1-61142864,DY2-9159911,DY1-34650180,DY1-22228396,DY2-9891928,DY2-13957119,DY2-52384638,DY2-52086373,DY1-3396215,DY1-31547742,DY2-12361843,DY2-27820251,DY1-49735770,DY2-39621431,DY2-43372883,DY1-60287465,DY2-35788087,DY2-59164592,DY2-31469158,DY2-13407204,DY1-21191473,DY2-22480760,DY1-44413387,DY1-66412218,DY1-12535972,DY2-7606289,DY2-54935956,DY1-13908637,DY2-57734149,DY2-2341384,DY1-39761113,DY2-51988973,DY1-67298302,DY2-18864911,DY2-61938567,DY2-64628201,DY2-42731702,DY1-53930086)	DELETION
Chr1	15186796	15186949	F	Chr1	15187788	15187933	R	7	(DY2-2597423,DY1-202084,DY1-4086580,DY1-56244945,DY1-34247974,DY1-61683635,DY1-30144704)	DELETION
Chr1	15348193	15348518	F	Chr1	15352315	15352657	R	77	(DY2-56035041,DY1-69338489,DY2-42195601,DY1-62796238,DY2-57911964,DY2-2900403,DY1-53204642,DY2-28550515,DY2-22728785,DY2-684380,DY2-44223089,DY1-27085094,DY2-16510816,DY2-53059855,DY2-10138162,DY2-31235361,DY1-12086182,DY2-30189701,DY2-60848091,DY1-51615686,DY2-14937491,DY2-10506100,DY1-41332411,DY1-20634063,DY1-70403272,DY1-3679263,DY2-22955372,DY1-38825996,DY1-36842165,DY2-17846123,DY2-51969627,DY2-54065459,DY1-23043056,DY2-37020339,DY1-24590502,DY1-30193882,DY2-12726461,DY1-54665663,DY2-65192502,DY1-29721235,DY2-26138402,DY2-8547956,DY1-27755289,DY1-54918455,DY2-53330723,DY1-4441209,DY1-12145476,DY1-37876163,DY1-34407753,DY1-282847,DY1-7843253,DY2-62838282,DY1-7287038,DY1-40872744,DY2-7789617,DY1-2760372,DY1-40911046,DY2-28749140,DY2-64457629,DY1-14219393,DY1-36709673,DY2-13579122,DY1-35297718,DY2-34920446,DY1-59502306,DY1-43916990,DY2-15790480,DY1-48076419,DY2-46723321,DY1-4252028,DY1-32943152,DY1-43018165,DY1-48072485,DY2-13661177,DY2-42902774,DY1-273150,DY2-46833189)	DELETION
Chr1	15363811	15363993	F	Chr1	15365855	15366032	R	5	(DY1-26194648,DY2-6799360,DY2-25262156,DY2-38114130,DY2-14006367)	DELETION
Chr1	15412713	15413116	F	Chr1	15414834	15415251	R	92	(DY1-49739736,DY2-61239985,DY1-67288697,DY2-1225989,DY2-34359251,DY1-46537103,DY2-46897579,DY1-9121816,DY1-8955540,DY1-15962052,DY1-68738723,DY1-9695984,DY2-25578267,DY2-34947898,DY1-57112436,DY2-60761531,DY1-25732534,DY1-68522575,DY2-32353171,DY2-52408344,DY2-61724746,DY1-44535879,DY1-18871255,DY1-53157366,DY2-26056607,DY1-11881201,DY1-63309708,DY2-776150,DY2-4729709,DY2-38482492,DY2-57586121,DY2-28892669,DY1-61547510,DY2-24961348,DY2-64571160,DY1-55094757,DY1-46213713,DY1-16047061,DY1-6045145,DY1-70176370,DY1-21444313,DY1-3160518,DY1-68492789,DY2-43361328,DY2-8730354,DY1-46561775,DY1-54040547,DY2-63775281,DY2-13428906,DY2-66778673,DY2-30070521,DY2-6136829,DY2-35429658,DY1-49084511,DY1-17101024,DY2-48856773,DY2-40762899,DY1-52404661,DY2-52102793,DY2-69378781,DY2-46979820,DY1-38143686,DY1-888197,DY2-24583054,DY2-12311157,DY1-37337215,DY1-50911009,DY1-67294610,DY2-37191818,DY2-41799992,DY1-39539680,DY1-5547592,DY1-65973459,DY1-66753173,DY2-811417,DY2-5256918,DY2-60740567,DY1-17021485,DY1-41024142,DY2-8592683,DY2-46733708,DY2-33225110,DY2-37201703,DY1-9407917,DY1-19785700,DY1-46054621,DY1-25548817,DY1-9166060,DY2-70260361,DY2-42998883,DY2-44617740,DY1-34394861)	DELETION
Chr1	17435833	17436260	F	Chr1	17442717	17443124	R	99	(DY2-16873694,DY2-2683517,DY2-1379534,DY2-59452809,DY2-18011780,DY1-20039953,DY1-45196667,DY1-64659852,DY1-64955162,DY2-35234074,DY1-9351060,DY1-37437685,DY1-63110073,DY1-56779011,DY1-17685952,DY2-9378109,DY1-38528307,DY2-37413949,DY1-26134796,DY1-15131479,DY1-65512844,DY1-24443393,DY1-52148744,DY1-25530811,DY2-47589327,DY2-49401400,DY2-49949110,DY2-57006800,DY2-12423951,DY1-5048352,DY2-43313018,DY1-7383061,DY2-64155107,DY1-42769025,DY1-67747225,DY2-57953075,DY1-62925863,DY1-35168924,DY2-50194260,DY1-64905224,DY2-35290794,DY2-53325498,DY2-59784854,DY2-51409023,DY2-64882946,DY1-52100140,DY1-16313205,DY2-25026599,DY1-21149132,DY2-30360430,DY2-11562082,DY1-59225671,DY1-34032085,DY1-8711834,DY1-13829298,DY2-37987973,DY2-34589596,DY2-14447500,DY2-25253979,DY1-65047674,DY2-31978597,DY1-65431972,DY1-42502795,DY1-2315751,DY1-19287927,DY1-69076264,DY1-40848733,DY2-23030300,DY1-66388722,DY2-20855937,DY2-24145397,DY2-50902013,DY2-44345080,DY1-33184101,DY1-46918844,DY2-43563195,DY2-13622664,DY1-43739632,DY1-59257125,DY2-16140603,DY2-63555934,DY2-41739313,DY1-55708578,DY2-26385212,DY2-15177840,DY1-38320901,DY1-17256058,DY1-15391649,DY1-23147850,DY1-66262484,DY2-34871076,DY2-42462554,DY1-21938386,DY1-46890416,DY1-48226785,DY1-65264747,DY2-8756212,DY2-22813411,DY2-27261626)	DELETION
Chr1	17603862	17604275	F	Chr1	17604951	17605384	R	82	(DY1-67792054,DY1-5690115,DY2-19729354,DY2-38417449,DY1-19886935,DY1-9163108,DY2-25480960,DY1-65790163,DY1-48812659,DY1-36000696,DY2-10797853,DY2-26866998,DY1-26524738,DY1-14056072,DY2-13152429,DY1-28821754,DY2-39351185,DY1-58707855,DY2-30872955,DY1-67512255,DY2-35362778,DY1-1764113,DY1-43031135,DY2-22883310,DY2-29687077,DY2-24911529,DY2-25900524,DY2-37989974,DY1-65248862,DY2-52858948,DY2-70187889,DY2-20418359,DY2-7627173,DY1-55721568,DY1-5725488,DY2-64844152,DY2-49507237,DY2-13201536,DY1-62586681,DY1-63192651,DY2-68086321,DY1-43603615,DY1-14115951,DY2-55744243,DY2-19127215,DY1-6317631,DY2-2871648,DY2-70046432,DY1-61474024,DY1-15925443,DY2-62533833,DY1-31381739,DY1-34484879,DY2-46133030,DY2-7066173,DY2-61627636,DY2-42689137,DY2-50400694,DY2-15286036,DY2-7216495,DY1-22568732,DY2-34648708,DY1-67268361,DY1-3618763,DY1-42511365,DY2-64919887,DY1-22847447,DY2-12471387,DY1-33706957,DY2-3722539,DY2-23456591,DY2-26723084,DY1-15519084,DY2-36577131,DY1-26412115,DY2-32582925,DY1-15935064,DY2-40399524,DY1-49110868,DY2-12816965,DY2-23917825,DY2-50896263)	DELETION
Chr1	18209400	18209596	F	Chr1	18216222	18216440	R	16	(DY1-57467435,DY2-7171230,DY1-63298521,DY1-62395725,DY1-51664891,DY2-18541373,DY1-17018234,DY2-63505300,DY1-830419,DY1-25037873,DY2-23886792,DY2-17694033,DY2-7599448,DY1-68341196,DY2-48617350,DY1-26004409)	DELETION
Chr1	18271606	18271806	F	Chr1	18283226	18283377	R	7	(DY2-22343559,DY2-59697791,DY2-8646575,DY2-55695725,DY1-36200519,DY1-67605483,DY1-48623329)	DELETION
Chr1	18307325	18307731	F	Chr1	18324211	18324613	R	79	(DY1-58119482,DY1-29877548,DY1-53466050,DY2-5285239,DY2-68466032,DY2-17357587,DY2-62563373,DY2-62609753,DY2-59813954,DY1-601919,DY2-60348766,DY2-10629053,DY2-13967990,DY1-69584334,DY1-13438503,DY1-49665399,DY2-20097950,DY1-13388169,DY2-8537656,DY1-48272955,DY2-66560480,DY1-66744161,DY1-57872116,DY2-36857903,DY2-21986872,DY2-39682413,DY1-53520718,DY1-69213105,DY1-17605160,DY2-9781218,DY2-53927660,DY1-70487442,DY2-43594632,DY2-53596666,DY2-51169618,DY2-1168577,DY2-31605571,DY1-55427386,DY1-37788264,DY1-868331,DY2-40683286,DY2-62614466,DY1-40297075,DY2-20861025,DY2-1757419,DY1-17672837,DY2-70336467,DY2-66966072,DY2-54165880,DY1-10315788,DY1-19205518,DY2-46909311,DY1-69793767,DY1-14855207,DY1-28074170,DY2-61667122,DY2-27501058,DY1-8457130,DY2-5743055,DY1-52410573,DY1-34168133,DY1-23941781,DY1-45041331,DY1-52050317,DY2-61965262,DY1-29430424,DY1-61092730,DY2-18683376,DY2-22203756,DY1-45743747,DY2-30243599,DY2-54235473,DY1-15393268,DY1-66375646,DY2-41081528,DY2-18449849,DY2-35375918,DY2-40793898,DY2-63206201)	DELETION
Chr1	18545527	18545813	F	Chr1	18553245	18553502	R	6	(DY1-9822878,DY2-69713254,DY2-21084043,DY2-42886338,DY1-60175128,DY2-38352479)	DELETION
Chr1	18581721	18582113	F	Chr1	18583583	18583951	R	9	(DY2-31805772,DY2-17598696,DY2-46486811,DY2-70082133,DY2-40052365,DY1-48144139,DY2-42373552,DY1-2618055,DY1-69353909)	DELETION
Chr1	19483207	19483589	F	Chr1	19493415	19493840	R	57	(DY2-68426076,DY2-29861121,DY1-21393328,DY1-51751536,DY1-67244696,DY2-2316118,DY2-17995563,DY2-13454054,DY2-4979882,DY1-41301378,DY1-66861790,DY2-48202512,DY2-66610117,DY1-6422826,DY2-50473231,DY2-66731127,DY2-27136130,DY1-19397489,DY2-5389716,DY2-53978089,DY1-58788474,DY2-26580343,DY2-29203743,DY2-54337348,DY1-58961282,DY1-6602425,DY1-18261896,DY2-25121970,DY1-63035885,DY2-4108673,DY2-6123306,DY2-45217631,DY1-7080365,DY2-69210190,DY2-36715430,DY1-34041966,DY2-38174334,DY2-11245129,DY2-58847651,DY2-46253314,DY1-34879159,DY1-33609158,DY1-49829488,DY2-35481766,DY1-32189634,DY2-18590536,DY1-16941890,DY1-57378067,DY1-46531273,DY2-7448569,DY1-63897320,DY2-583266,DY2-34426946,DY1-24207229,DY1-9914636,DY2-4598229,DY2-2428155)	DELETION
Chr1	19483269	19483453	R	Chr1	37694127	37694274	R	19	(DY2-14691971,DY2-40701670,DY2-24427287,DY1-60117637,DY2-26845050,DY1-5196350,DY2-46508380,DY1-29343310,DY1-38691872,DY2-16201954,DY1-17348540,DY1-29257085,DY1-62118156,DY2-53913807,DY2-1755518,DY2-22212258,DY1-31175696,DY2-60893198,DY2-56220888)	INVERSION
Chr1	19493516	19493872	F	Chr1	19502778	19503144	R	17	(DY1-32357988,DY2-40361743,DY1-69038258,DY1-5045701,DY1-36442827,DY1-36442832,DY2-41329202,DY2-45525130,DY2-30377923,DY1-24759876,DY2-59680517,DY1-24707682,DY1-41897816,DY1-29449413,DY1-15013405,DY2-26826252,DY2-27085531)	DELETION
Chr1	19553208	19553606	F	Chr1	19569857	19570255	R	103	(DY1-62186615,DY1-57650215,DY1-18225158,DY1-6719885,DY2-24570195,DY2-31309277,DY1-41972524,DY2-24650868,DY2-50927855,DY1-26437313,DY2-2808654,DY1-60300145,DY1-62140427,DY1-5521325,DY1-26243527,DY2-58082270,DY2-55591249,DY1-15602498,DY1-59076199,DY2-60122120,DY1-21374966,DY1-21028920,DY2-44845740,DY2-19050135,DY2-63559818,DY2-41919368,DY2-31503804,DY1-24263662,DY1-46999944,DY1-19145166,DY2-59089290,DY1-59371201,DY1-66660475,DY2-33074756,DY1-54724084,DY1-69839616,DY1-17487644,DY1-55047053,DY2-66553911,DY2-13124526,DY2-26612962,DY1-45881932,DY1-46470260,DY1-14149597,DY1-59689926,DY2-6970063,DY1-41354623,DY2-2579425,DY2-10362009,DY1-12384510,DY2-51447075,DY1-2730921,DY1-55452177,DY1-18690828,DY2-48163919,DY1-14951936,DY1-43068106,DY2-60341646,DY2-24321619,DY1-34431489,DY1-5290376,DY2-46409528,DY1-39550923,DY2-21778492,DY2-39674006,DY2-16777910,DY2-62111883,DY2-14534788,DY1-5322331,DY1-17959650,DY1-43567646,DY1-19286445,DY2-20458191,DY1-6979409,DY1-16780658,DY1-20010694,DY2-62864983,DY2-69232413,DY1-6499310,DY2-33760800,DY2-32830035,DY1-39909912,DY1-67450159,DY2-45489251,DY2-17700991,DY2-69013844,DY1-4459974,DY1-30194774,DY2-31145752,DY1-32426738,DY1-44920435,DY2-9446314,DY1-48609014,DY1-1705722,DY1-65013594,DY2-65700101,DY1-15999022,DY2-50703965,DY1-48967297,DY1-32667938,DY2-35831594,DY1-2168834,DY2-69559994)	DELETION
Chr1	19579208	19579609	F	Chr1	19589025	19589406	R	89	(DY2-10939702,DY1-3934080,DY2-70092476,DY1-5467394,DY2-58376630,DY2-7812717,DY2-37010402,DY1-22469002,DY1-16549457,DY1-5214445,DY1-8774763,DY1-56352733,DY1-61376719,DY1-24744514,DY2-15584213,DY2-17642948,DY2-31962746,DY1-59239862,DY2-18754339,DY2-42377511,DY1-41324398,DY1-31581956,DY1-6865582,DY1-56799759,DY2-17576137,DY1-31122868,DY1-57883038,DY2-4683041,DY1-65363325,DY2-14580756,DY2-15835811,DY1-30228349,DY2-6219879,DY2-41937180,DY1-52164412,DY1-52586089,DY2-14805255,DY2-48984917,DY1-33101338,DY2-59964706,DY1-18059397,DY2-18388346,DY1-19669291,DY2-7486390,DY2-3979379,DY2-52022113,DY2-25340706,DY1-64982114,DY2-51699223,DY1-51658061,DY2-33587064,DY1-34341492,DY1-4477654,DY1-63526886,DY2-633332,DY2-6673082,DY1-14466023,DY2-17085519,DY2-65563225,DY2-50585443,DY1-317285,DY1-32310863,DY1-53759177,DY2-23685716,DY1-25100709,DY1-18482497,DY2-66893167,DY2-12043093,DY1-34560679,DY1-48831713,DY2-51008110,DY1-11669668,DY1-61285765,DY1-37448141,DY2-51790556,DY2-33308205,DY1-53726377,DY2-45356843,DY2-15359824,DY2-15060480,DY2-13136486,DY1-4269046,DY2-8016554,DY2-10632760,DY1-65751913,DY1-41040365,DY1-31145737,DY1-43529765,DY1-43820461)	DELETION
Chr1	19591342	19591764	F	Chr1	19594991	19595405	R	75	(DY2-15107427,DY1-50558144,DY1-55168923,DY1-47854298,DY1-31819465,DY2-57987490,DY2-58550762,DY1-37788188,DY2-39612009,DY1-5066115,DY2-22301541,DY2-49690920,DY1-11591939,DY2-23582827,DY2-8171523,DY1-16142363,DY2-61093342,DY1-67989560,DY2-25975259,DY2-50229699,DY1-43520324,DY2-55243153,DY2-66850323,DY1-30359687,DY2-68748048,DY1-36198419,DY1-12778831,DY1-11679101,DY2-779759,DY2-56868936,DY1-11656691,DY2-23751842,DY2-27677887,DY1-70114893,DY2-384991,DY1-51543600,DY1-40173292,DY1-68831722,DY1-28719728,DY2-50474242,DY1-1740996,DY2-65106252,DY1-14320397,DY1-46688943,DY1-34512620,DY2-65838280,DY1-58884219,DY1-4502162,DY2-15834348,DY2-18613114,DY1-53182452,DY2-16430487,DY2-10114920,DY1-27770944,DY2-57243680,DY1-64640745,DY2-61309908,DY1-54031963,DY1-58651535,DY2-14985723,DY1-7860878,DY2-68854929,DY2-4440436,DY2-9201748,DY1-50463447,DY1-6612214,DY1-29247484,DY2-34519507,DY2-35347026,DY2-67342997,DY2-41058480,DY1-43431885,DY1-60684196,DY2-61798620,DY2-69286366)	DELETION
Chr1	19650899	19651301	F	Chr1	19672542	19672931	R	12	(DY1-63664385,DY2-41235089,DY1-1296246,DY2-22384978,DY2-26579927,DY2-60021414,DY2-43690083,DY2-14121380,DY1-36094797,DY1-20289440,DY1-31190358,DY2-33103620)	DELETION
Chr1	19726068	19726486	F	Chr1	19727540	19727943	R	60	(DY1-18440610,DY2-37481386,DY1-3277863,DY2-12117025,DY2-22784340,DY2-63189908,DY2-67271654,DY2-46674037,DY1-68467782,DY2-19296044,DY2-58842017,DY2-24031688,DY1-67511180,DY1-12098616,DY2-34038995,DY2-21712928,DY1-48304061,DY2-53504157,DY1-37237305,DY1-8308182,DY1-45096650,DY2-47616398,DY1-60286536,DY2-66394292,DY2-20860254,DY1-60690603,DY1-37484170,DY2-12818904,DY2-33876854,DY1-53039190,DY1-417178,DY2-21191434,DY1-42201296,DY2-1309219,DY1-5367006,DY1-47988613,DY1-65359108,DY1-40526695,DY1-25085287,DY1-43524678,DY2-52770866,DY1-15634956,DY2-26538451,DY2-30286788,DY2-55890782,DY1-53390653,DY1-4165698,DY2-9173839,DY1-41232289,DY2-11803520,DY1-21462237,DY2-67447959,DY1-59829371,DY1-35516885,DY1-55705468,DY1-16832037,DY2-30767588,DY2-55819878,DY1-26351340,DY2-20244743)	DELETION
Chr1	19806512	19806780	F	Chr1	19810617	19810893	R	25	(DY1-10599976,DY1-48218561,DY1-57683269,DY2-51919985,DY2-2472917,DY2-64156725,DY1-28345308,DY2-70216366,DY2-60151129,DY1-6092802,DY1-247660,DY2-37231420,DY1-33425618,DY1-12548863,DY2-6715915,DY1-33876134,DY1-55518115,DY2-69440800,DY1-57036020,DY1-61217953,DY2-25303072,DY2-28426703,DY2-1388840,DY2-9795126,DY2-24112269)	DELETION
Chr1	19861377	19861811	F	Chr1	19864041	19864453	R	84	(DY2-42209258,DY1-13169305,DY2-32797283,DY1-69040881,DY2-44307496,DY2-64194840,DY1-55058542,DY1-51646922,DY2-17603816,DY1-31742786,DY1-9739611,DY1-58489434,DY1-25462704,DY1-30757338,DY2-54756394,DY1-4935590,DY1-24589501,DY1-20588338,DY2-6676780,DY1-41889494,DY1-49234769,DY2-1732136,DY2-59770497,DY2-70055927,DY2-32829807,DY2-51160834,DY2-49375582,DY1-38952015,DY2-50859092,DY1-46627055,DY1-50821181,DY2-4278751,DY1-42913975,DY2-34367684,DY1-61764534,DY2-11030167,DY2-36695451,DY2-27600317,DY1-62693429,DY1-2015719,DY1-7778830,DY2-50323104,DY2-5766032,DY1-59261937,DY2-2865120,DY2-17397392,DY1-9992923,DY2-16002592,DY2-55021797,DY2-57960676,DY1-69086869,DY1-59095316,DY2-30416937,DY1-2627312,DY1-69402432,DY2-340866,DY2-44944408,DY1-38792173,DY2-46797595,DY1-57730255,DY2-54117318,DY1-52676440,DY1-3808073,DY1-58850477,DY1-13860360,DY2-45072833,DY2-19846149,DY1-10309423,DY2-13893141,DY2-26118008,DY1-16687653,DY1-57474701,DY2-51587701,DY2-11556088,DY2-5352156,DY1-30920735,DY1-17286732,DY2-64475779,DY1-38449731,DY2-18885839,DY1-21332129,DY1-12614496,DY2-7697334,DY2-51775828)	DELETION
Chr1	20158343	20158737	F	Chr1	20170499	20170900	R	48	(DY2-61649498,DY2-64232463,DY1-55167697,DY2-59636824,DY1-67105557,DY2-66840327,DY2-24169977,DY2-59446729,DY1-70113959,DY2-17573654,DY2-7485600,DY2-31849112,DY2-58327915,DY1-12537161,DY1-66943993,DY1-18152687,DY2-7490378,DY1-27926709,DY1-27926718,DY1-23140719,DY2-11748059,DY1-43533915,DY2-44788067,DY1-63072136,DY1-11576137,DY1-35830064,DY1-57200486,DY1-13090899,DY1-20151029,DY1-28571846,DY2-51266530,DY1-14853354,DY1-33068646,DY1-18317861,DY2-53663354,DY1-8262031,DY1-13698159,DY1-28637580,DY1-28585055,DY1-26347245,DY1-50837874,DY1-30886680,DY2-29284366,DY2-13685048,DY2-29114153,DY2-36391912,DY2-25542507,DY2-68302715)	DELETION
Chr1	20364765	20365163	F	Chr1	20371606	20372024	R	129	(DY2-32174137,DY2-42914427,DY1-15242159,DY2-11323817,DY1-29160463,DY1-66261976,DY1-62204069,DY1-52291452,DY2-27711379,DY1-12463255,DY1-41958538,DY1-6260549,DY1-10940682,DY2-62406279,DY1-55123864,DY1-54406493,DY2-56430444,DY2-11818900,DY2-36275551,DY2-9669368,DY2-33757702,DY2-53458576,DY2-13179149,DY2-15246628,DY2-7815491,DY2-61010942,DY1-5767094,DY1-14306293,DY2-46812376,DY2-63232133,DY1-66454561,DY2-53803211,DY1-60146906,DY1-957412,DY2-39363495,DY2-10047688,DY1-34170962,DY2-48203457,DY1-30224690,DY2-13428240,DY2-22491947,DY1-36913194,DY1-56750281,DY1-56893657,DY2-5930901,DY2-44862872,DY1-70359038,DY2-31244472,DY2-32843913,DY1-13542166,DY1-24997405,DY2-69320952,DY2-25297284,DY2-58095939,DY1-30393250,DY2-56166867,DY1-5457987,DY2-40342535,DY1-14196973,DY2-67600537,DY2-64126857,DY1-39622241,DY1-20474917,DY1-13973702,DY1-53350602,DY2-45324102,DY2-53958846,DY1-39090898,DY1-27992420,DY2-14915239,DY2-40592692,DY2-44013807,DY1-62459753,DY2-49230409,DY2-49067491,DY1-62211410,DY2-24537896,DY2-51482521,DY2-1253130,DY2-41238342,DY2-63381823,DY2-19786286,DY1-31497893,DY2-61430405,DY1-19681326,DY1-65004371,DY1-21455558,DY2-37166370,DY2-69528382,DY2-10620130,DY2-28671827,DY2-4073406,DY2-27426339,DY1-17126079,DY1-19155081,DY2-2826089,DY2-14409205,DY1-3019007,DY2-26710500,DY1-50263272,DY1-48848430,DY1-14822185,DY1-29589489,DY2-17547881,DY1-23603298,DY2-56605311,DY2-60867200,DY2-24312740,DY1-53748080,DY1-49785715,DY1-2147845,DY2-46672431,DY2-2873924,DY1-22729073,DY2-20426946,DY2-36290487,DY2-68783418,DY2-36475459,DY2-52064870,DY2-67178665,DY2-8007879,DY1-5798760,DY1-2995235,DY2-24290510,DY2-62296949,DY2-30349663,DY1-46163193,DY1-48930219,DY1-54311173)	DELETION
Chr1	20375887	20376243	F	Chr1	20381588	20381957	R	85	(DY1-15082383,DY2-10751202,DY1-40784487,DY1-29628799,DY1-3063005,DY2-51561791,DY2-55701720,DY2-17549461,DY1-65254603,DY2-53562320,DY2-57169862,DY1-5427286,DY1-47104418,DY2-65050583,DY2-9654719,DY1-55093606,DY1-18483038,DY2-40156093,DY2-26615655,DY2-51617109,DY1-17935217,DY1-31442885,DY2-61531854,DY2-63983072,DY2-32587331,DY1-20754097,DY1-16423681,DY2-28154513,DY2-13864269,DY2-45798396,DY2-55402651,DY2-32990942,DY2-34085358,DY2-44120852,DY2-59434930,DY1-47578791,DY2-66497923,DY1-57055220,DY1-6845038,DY1-35001454,DY1-42616614,DY2-66250524,DY2-48347486,DY2-67826308,DY1-43485766,DY2-33100979,DY2-53279738,DY2-7795460,DY1-40759236,DY2-25613466,DY2-23168874,DY2-13901643,DY2-33383321,DY1-46317236,DY2-10660644,DY2-20824180,DY2-3656295,DY2-9163338,DY1-58973144,DY2-48865059,DY1-9213001,DY1-40537951,DY2-47297848,DY2-54708274,DY1-35626903,DY1-14059015,DY2-44228300,DY1-67201193,DY2-5887226,DY1-60208717,DY2-56097476,DY2-8555570,DY2-22090890,DY1-28229374,DY2-62892225,DY1-6561108,DY1-53391460,DY2-48839955,DY2-43422899,DY1-26393122,DY1-41295847,DY1-61853578,DY1-35093180,DY1-67003256,DY2-38948273)	DELETION
Chr1	20610857	20611259	F	Chr1	20617727	20618132	R	88	(DY1-41227172,DY1-25789862,DY1-6832748,DY2-48049402,DY1-70335361,DY2-5367622,DY2-64543335,DY1-32326757,DY2-66833595,DY1-52588009,DY1-61231345,DY2-45148739,DY2-27040092,DY1-37107213,DY2-6444718,DY2-36294507,DY1-2864150,DY1-55668926,DY1-26315315,DY2-53280578,DY2-22041533,DY2-48883118,DY2-28995134,DY1-64842472,DY2-15448618,DY1-21632477,DY2-36000099,DY1-30628581,DY1-18267071,DY1-26693961,DY1-27916571,DY1-38297906,DY2-8559333,DY1-45044933,DY1-66303206,DY1-4001974,DY2-70066499,DY2-20710875,DY1-1902117,DY1-42235817,DY2-44633178,DY2-43343573,DY2-60666687,DY1-10914482,DY1-16269405,DY1-13962433,DY2-49355457,DY2-15310871,DY1-62024380,DY2-53884043,DY2-70669784,DY2-43649352,DY2-51173981,DY1-61149616,DY2-60422983,DY2-52532975,DY2-7860479,DY2-11126297,DY1-4873545,DY2-30975405,DY2-68454980,DY2-32615565,DY1-29216920,DY2-46339419,DY2-67581720,DY2-66289845,DY1-26847003,DY2-40424415,DY1-42011125,DY2-23241391,DY1-45814969,DY2-20856585,DY1-16254860,DY2-33434035,DY1-59530471,DY1-29449378,DY1-12984433,DY1-70157387,DY1-12221427,DY1-48906768,DY1-46054686,DY2-70479778,DY1-58682624,DY2-61268810,DY1-32007019,DY2-42065775,DY2-59303463,DY1-58203447)	DELETION
Chr1	21643576	21643948	F	Chr1	21656852	21657234	R	25	(DY2-30125301,DY1-54861276,DY2-38448556,DY1-16132101,DY1-68143999,DY2-54184457,DY2-2711240,DY2-66180819,DY2-27105347,DY2-892980,DY2-61972882,DY1-21776499,DY1-30885884,DY2-10661686,DY2-34499748,DY2-52289713,DY1-9912882,DY1-18557728,DY2-32609045,DY1-49666049,DY1-57872794,DY1-55543209,DY1-55085098,DY1-50363325,DY2-39635385)	DELETION
Chr1	22035615	22036021	F	Chr1	22036615	22037024	R	33	(DY1-47647412,DY2-65554010,DY2-21235688,DY2-47365584,DY2-21203465,DY1-23254044,DY2-6927063,DY2-15247515,DY1-32391495,DY2-23070714,DY1-267434,DY1-58632863,DY1-32486556,DY2-61343178,DY2-44029214,DY2-63083260,DY1-8940288,DY1-10276377,DY2-64524497,DY1-403563,DY1-4594619,DY2-64926401,DY1-46300640,DY2-601161,DY2-38168689,DY2-577176,DY2-69151432,DY1-43381823,DY1-20326399,DY2-25489938,DY1-50085817,DY2-29595645,DY1-11977405)	DELETION
Chr1	22294347	22294723	F	Chr1	22301189	22301570	R	43	(DY2-45122194,DY1-4276770,DY2-640573,DY2-23566116,DY1-34792843,DY1-68953683,DY1-26918311,DY2-21415545,DY1-40214672,DY1-8349096,DY1-51369106,DY2-45600435,DY2-70576259,DY1-48672252,DY2-68062863,DY1-177421,DY1-38432121,DY2-40540570,DY2-66210793,DY2-7856914,DY2-63395580,DY2-47971147,DY1-67583643,DY2-266215,DY2-30995034,DY2-7226684,DY1-23739008,DY1-45848089,DY1-52853625,DY2-48334058,DY1-45396166,DY1-66796438,DY1-22025102,DY2-44230901,DY1-41011105,DY2-42143683,DY1-17114233,DY1-18747067,DY2-26953751,DY1-27431488,DY2-38947738,DY1-32059068,DY2-64387784)	DELETION
Chr1	22370482	22370848	F	Chr1	22374435	22374826	R	39	(DY1-14320708,DY2-65629638,DY2-38950575,DY1-8269037,DY1-19979298,DY2-2403264,DY2-4922475,DY2-50116675,DY2-67238437,DY1-13314152,DY2-61586326,DY1-37742822,DY1-57198923,DY2-22897447,DY1-25880682,DY2-51098334,DY2-62692805,DY2-6133134,DY2-64520784,DY1-50557722,DY2-29753050,DY2-52622963,DY1-11827062,DY1-318382,DY2-59655827,DY2-15792867,DY1-51286071,DY2-49721251,DY1-38141668,DY1-56556066,DY1-8377623,DY1-19538475,DY1-21579422,DY2-44026566,DY2-66957873,DY1-67695375,DY2-17050974,DY2-42322631,DY1-31292361)	DELETION
Chr1	22697046	22697237	F	Chr1	22705386	22705588	R	14	(DY1-5598525,DY2-25981158,DY2-61410834,DY2-63559949,DY1-28833074,DY1-20475257,DY1-3313506,DY1-52600341,DY1-43459237,DY1-69481360,DY2-20058449,DY1-15054480,DY1-30947535,DY1-8067819)	DELETION
Chr1	23303527	23303944	F	Chr1	23306939	23307336	R	13	(DY1-19677721,DY1-53808321,DY1-65888777,DY1-40152393,DY1-64590822,DY2-63966018,DY2-32897170,DY1-39417468,DY1-28546723,DY2-6933529,DY1-10936967,DY2-65582893,DY1-40928042)	DELETION
Chr1	23382064	23382477	F	Chr1	23383860	23384276	R	67	(DY2-48135027,DY1-16179904,DY1-31552827,DY1-46111613,DY1-65298281,DY2-65699955,DY2-8419421,DY2-69616972,DY1-570358,DY2-48099570,DY1-25039641,DY1-27318769,DY1-69570999,DY2-30619899,DY1-64219116,DY2-29115379,DY1-18304754,DY2-60827164,DY1-12112603,DY1-33385381,DY1-63379206,DY2-63738938,DY1-6963556,DY1-68267146,DY1-68785965,DY2-59092916,DY1-4739663,DY2-68558520,DY2-31505213,DY1-4872789,DY2-44151102,DY2-24348134,DY2-44007912,DY1-18116438,DY2-55922347,DY1-18923004,DY2-20683111,DY1-35980255,DY1-61236221,DY2-31664752,DY2-2913746,DY2-39049185,DY1-70432350,DY2-33727941,DY1-11815192,DY1-60935536,DY1-20227073,DY1-65548413,DY1-63690378,DY2-63915495,DY1-49548324,DY1-19117103,DY2-8573086,DY1-27105132,DY1-16079884,DY2-19513097,DY1-33428449,DY2-34857819,DY1-56774687,DY1-42848896,DY1-70216596,DY1-15087725,DY1-17400711,DY1-47291832,DY1-56810044,DY1-28958747,DY1-45783911)	DELETION
Chr1	23427251	23427676	F	Chr1	23430719	23431151	R	89	(DY1-6146488,DY2-33829230,DY2-66159190,DY2-2308181,DY2-18573571,DY2-36093731,DY2-58627270,DY1-25837856,DY1-5428642,DY1-5186020,DY1-11410407,DY1-66588380,DY1-16145921,DY1-18944438,DY1-57720971,DY2-14688490,DY2-26279005,DY1-13132930,DY1-39222130,DY1-6507322,DY2-38558630,DY2-56044359,DY1-19148330,DY2-47502573,DY2-33413145,DY1-23596769,DY2-24716161,DY2-28697703,DY2-60296539,DY1-12005309,DY1-60852955,DY2-397210,DY2-23867558,DY1-6195584,DY2-66381210,DY2-16198952,DY2-10900269,DY2-50416534,DY1-63264533,DY2-39951446,DY1-17969092,DY1-57141020,DY2-48903186,DY1-38853648,DY2-65965862,DY1-53455623,DY2-47087274,DY2-60368165,DY2-2279114,DY1-44541829,DY1-42784794,DY2-36500457,DY2-19817122,DY2-63584965,DY1-4607830,DY2-4979380,DY2-13457206,DY1-63287878,DY2-16006501,DY1-5225558,DY2-48568944,DY2-67275618,DY1-19697,DY2-4039663,DY2-10011396,DY1-50271648,DY1-44904345,DY2-14129971,DY2-33882140,DY1-9222854,DY1-36149310,DY1-2122207,DY1-12819960,DY1-51420596,DY1-66876164,DY2-44783539,DY1-58953519,DY1-8962440,DY1-49297102,DY2-189932,DY2-27567993,DY1-26625605,DY1-31769544,DY2-2061583,DY1-37488120,DY1-46686117,DY2-54330380,DY1-49996480,DY2-2882540)	DELETION
Chr1	23474050	23474436	F	Chr1	23483916	23484308	R	49	(DY1-45841814,DY2-18027113,DY1-21992458,DY2-7339438,DY1-1380420,DY1-18780347,DY2-15817130,DY1-30006809,DY1-68334052,DY2-17816209,DY1-10444927,DY1-11533630,DY2-34590964,DY1-29021980,DY1-10342908,DY1-51634640,DY2-55543315,DY2-28990537,DY2-40147435,DY2-39028924,DY1-66985652,DY2-33373585,DY2-47616947,DY2-69575697,DY2-5350293,DY1-988383,DY1-2577279,DY1-27205645,DY2-6358396,DY2-59121012,DY2-20069335,DY1-3822263,DY1-65713382,DY1-33973965,DY2-33631463,DY2-46834318,DY1-56291418,DY2-23741746,DY1-59860023,DY2-37524931,DY1-57671623,DY2-29744671,DY2-16365213,DY1-14603987,DY2-1283268,DY2-64739036,DY1-22122437,DY2-22087353,DY2-21685638)	DELETION
Chr1	23501909	23502319	F	Chr1	23508738	23509132	R	101	(DY2-38269003,DY2-37320047,DY1-42887176,DY2-49351627,DY2-30297792,DY1-58314894,DY2-14387143,DY1-68604062,DY2-9318425,DY2-52469370,DY2-38269535,DY1-7414271,DY2-37112637,DY1-59925537,DY1-53012683,DY1-46074397,DY1-65643818,DY1-43328611,DY2-60927753,DY1-1100765,DY2-17635796,DY1-36942838,DY2-3918214,DY2-7269171,DY2-50482357,DY1-37102477,DY1-35044243,DY2-11236238,DY2-35470548,DY2-65256392,DY1-12111651,DY1-53386604,DY1-7795724,DY2-6007464,DY2-38517133,DY2-22466838,DY2-36253216,DY1-58982162,DY1-43791448,DY1-31745919,DY1-19819068,DY1-11642262,DY2-32863364,DY2-33735433,DY2-28778877,DY2-5888813,DY1-38971482,DY1-1209663,DY1-11892688,DY1-31196790,DY1-3752907,DY1-62404375,DY2-31463737,DY1-29532523,DY2-12520009,DY2-46750966,DY2-35098716,DY2-43390766,DY2-44066172,DY2-12407437,DY1-34509630,DY1-67026646,DY1-37595729,DY1-53318367,DY1-9017219,DY2-5636367,DY2-2524243,DY1-66796685,DY1-53697973,DY2-2841510,DY2-18243104,DY1-52142875,DY2-15826067,DY2-27320416,DY1-37915374,DY1-6594879,DY2-62841374,DY2-51002235,DY2-26999955,DY1-51215081,DY1-12793629,DY1-18622596,DY1-8348656,DY2-7282427,DY2-67120712,DY1-11821948,DY2-18505232,DY2-46638044,DY2-10091698,DY1-29758287,DY1-6800001,DY1-8024344,DY1-39098878,DY2-20784285,DY1-5019712,DY2-60254535,DY1-15762979,DY1-59959906,DY1-50684182,DY2-51730581,DY1-51208875)	DELETION
Chr1	23560683	23561077	F	Chr1	23568187	23568597	R	33	(DY2-48664645,DY2-27747018,DY2-21756962,DY1-31165392,DY1-40600566,DY1-36445075,DY2-59491954,DY1-6669562,DY2-61115336,DY2-45477845,DY1-46819172,DY2-37853165,DY1-25836492,DY1-32379774,DY2-40292710,DY2-63495225,DY1-12844775,DY1-35243351,DY2-26437094,DY2-57519774,DY2-38007282,DY1-24128522,DY2-13822385,DY1-67883440,DY2-1667241,DY2-478269,DY1-45316246,DY2-31446625,DY2-68317503,DY1-26934583,DY1-44520439,DY1-34173712,DY2-52988411)	DELETION
Chr1	23593498	23593880	F	Chr1	23606781	23607196	R	53	(DY2-10737713,DY1-69993238,DY1-2734188,DY1-37776232,DY1-28327841,DY2-9415243,DY1-7825930,DY2-22324445,DY2-49265423,DY2-35245062,DY2-25065463,DY2-16224862,DY1-66746071,DY1-27879149,DY1-2504959,DY2-65851984,DY2-70577533,DY1-33563682,DY2-57231835,DY2-22321415,DY1-61246280,DY1-62818823,DY2-37912104,DY2-3868336,DY1-8869500,DY1-15474268,DY1-10205054,DY2-8324485,DY1-21150538,DY2-40770685,DY1-70096395,DY2-26096282,DY1-52410981,DY2-21050016,DY2-70379414,DY2-33570126,DY1-28460307,DY2-69705672,DY1-52278831,DY1-34686326,DY2-12937385,DY1-1326623,DY1-11252621,DY1-35036732,DY2-20233911,DY1-2135947,DY1-68810675,DY2-43129271,DY2-28495697,DY1-3233568,DY1-36135704,DY2-24771387,DY2-70439102)	DELETION
Chr1	24742435	24742858	F	Chr1	24748454	24748813	R	28	(DY1-14175877,DY1-54607914,DY1-42954986,DY1-64349635,DY1-28342264,DY1-18857355,DY2-57377642,DY2-58887024,DY2-24287123,DY1-62373341,DY2-68579858,DY1-312991,DY2-46279027,DY1-20056969,DY2-28071213,DY2-43278444,DY1-68899658,DY1-25244786,DY1-27681689,DY1-7711422,DY1-52831687,DY1-62918801,DY2-13917547,DY1-734800,DY2-4034210,DY1-8381220,DY1-22224383,DY2-35398731)	DELETION
Chr1	25033143	25033485	F	Chr1	25035732	25036079	R	77	(DY2-11265511,DY2-10158738,DY1-43474842,DY2-55590372,DY2-25050853,DY2-20017493,DY1-20812969,DY2-47128979,DY1-47162419,DY2-18565,DY2-27975368,DY2-62311691,DY1-31168076,DY2-23728186,DY2-186266,DY1-28917952,DY1-41476441,DY1-52414887,DY2-63825540,DY1-32047478,DY2-35058956,DY1-35353765,DY1-61635900,DY2-46877523,DY1-8369084,DY1-47950234,DY1-66482577,DY2-32461858,DY2-60469128,DY2-29453860,DY2-15801581,DY1-12124816,DY1-66079591,DY1-45568500,DY1-47422629,DY1-52551391,DY1-33541627,DY2-24722234,DY1-65180133,DY2-13383735,DY1-57584527,DY1-3550327,DY2-39637068,DY1-6922919,DY2-58169434,DY2-1299797,DY2-3324641,DY1-35597626,DY1-63633538,DY2-44639199,DY2-42901094,DY2-10650397,DY2-1936781,DY2-46422341,DY1-16771944,DY1-46757267,DY1-30002633,DY1-63454088,DY2-68122849,DY2-55194584,DY1-30563920,DY2-17266127,DY1-9859901,DY1-52199746,DY1-67980854,DY2-18369865,DY2-11005611,DY1-39253083,DY2-38903024,DY1-32324219,DY2-47867205,DY2-7881016,DY2-11940849,DY1-40536803,DY1-67999322,DY2-55840429,DY2-16875692)	DELETION
Chr1	25093236	25093640	F	Chr1	25097481	25097885	R	42	(DY1-39281173,DY2-43559069,DY1-52775793,DY1-36679706,DY1-57700782,DY1-49025243,DY2-45828697,DY2-6311636,DY1-15368837,DY2-41418811,DY1-4141174,DY1-54453167,DY2-52299087,DY2-52507050,DY1-7743118,DY2-25140321,DY2-64875749,DY1-7215989,DY1-49748305,DY2-44048944,DY1-5116869,DY1-64907895,DY1-53186118,DY1-56633748,DY1-2438507,DY1-64793548,DY2-38334034,DY1-26024672,DY1-64132972,DY2-17183142,DY1-23269025,DY2-5365451,DY2-15048175,DY1-57531598,DY1-64882400,DY1-30993102,DY2-56563050,DY1-28483281,DY1-17485606,DY2-30945409,DY2-2123441,DY1-10069723)	DELETION
Chr1	25195940	25196365	F	Chr1	25203059	25203465	R	68	(DY1-21132397,DY1-33602740,DY2-29120810,DY2-32707074,DY1-17738065,DY1-45589598,DY2-8824357,DY1-24751025,DY1-53917523,DY2-18443640,DY2-26150311,DY1-21318169,DY1-47954373,DY2-29890706,DY2-41410762,DY1-42953654,DY2-43564457,DY2-19499153,DY1-55147238,DY1-941369,DY1-60314147,DY1-26121540,DY2-32807034,DY1-47404030,DY2-22120552,DY1-36534658,DY1-3314859,DY2-18073508,DY2-37850444,DY1-32085999,DY2-26619759,DY2-37992034,DY1-17834205,DY2-50263865,DY2-61873741,DY1-24398852,DY2-30307326,DY2-8990819,DY2-15082751,DY1-16648997,DY2-48765160,DY1-13507295,DY2-30621909,DY1-54771362,DY2-7575969,DY2-10998578,DY1-44141899,DY1-36114239,DY2-13174492,DY2-12255685,DY1-31157469,DY1-28207453,DY2-34068321,DY1-59452142,DY2-46701467,DY2-32149229,DY2-16532032,DY1-32475606,DY2-42745137,DY2-11206288,DY1-51433086,DY1-57106222,DY2-2867967,DY1-42486545,DY2-32910686,DY2-47002424,DY1-39162653,DY2-46799642)	DELETION
Chr1	25566438	25566873	F	Chr1	25573312	25573744	R	96	(DY2-38005174,DY2-63076014,DY2-7721218,DY2-19993859,DY1-4444782,DY2-65804698,DY1-9492983,DY1-44744957,DY1-61115042,DY1-47329183,DY2-19787707,DY1-4760261,DY1-39962328,DY1-3542078,DY1-34956851,DY2-62688872,DY1-46244535,DY2-35626243,DY2-56302802,DY1-60197728,DY2-59472725,DY1-17870179,DY1-37321029,DY2-8279025,DY2-55467088,DY2-20834931,DY1-15970014,DY2-68931897,DY2-26396873,DY1-22374276,DY2-67839597,DY1-58257179,DY2-449401,DY1-32134379,DY2-13044996,DY2-69339742,DY2-70255850,DY1-57875463,DY2-69484376,DY1-59049370,DY2-69189503,DY1-64782137,DY1-44116378,DY1-4498535,DY2-47112156,DY1-70032704,DY2-49112012,DY2-51948261,DY1-30462734,DY2-30736405,DY2-29950282,DY2-18634506,DY2-63406795,DY2-52321358,DY1-37684605,DY2-13798812,DY2-15889935,DY1-32113333,DY1-43263673,DY2-63730507,DY2-34413870,DY1-53619786,DY1-32118809,DY1-52609032,DY2-25354548,DY1-69229977,DY2-37224443,DY1-1422738,DY2-1786180,DY1-17409317,DY2-69897885,DY1-22515265,DY2-2711547,DY1-4984778,DY2-9107716,DY2-927960,DY2-48637438,DY1-62096207,DY2-41967112,DY1-19862970,DY2-18292197,DY2-68445679,DY2-20551260,DY1-19011687,DY2-30945959,DY2-40738421,DY1-46989499,DY1-4024019,DY1-64471065,DY1-52927995,DY2-66893018,DY2-3986919,DY1-70387996,DY1-18918916,DY1-34720787,DY1-42433032)	DELETION
Chr1	25937479	25937893	F	Chr1	25947357	25947763	R	91	(DY1-22304010,DY2-19719949,DY1-53089200,DY2-26054716,DY1-24427534,DY1-16595864,DY1-27952843,DY2-22604367,DY2-57014110,DY1-28874480,DY1-66825778,DY2-49091074,DY1-59904972,DY2-26016259,DY2-65885035,DY2-51598735,DY2-30305150,DY1-62844382,DY2-66823299,DY1-29229285,DY2-2495194,DY2-36227723,DY2-60684640,DY1-8372421,DY1-37936812,DY1-50138322,DY1-69627655,DY1-34585897,DY2-34150790,DY2-11202231,DY2-42070366,DY2-34749654,DY2-54774870,DY1-33416996,DY2-32540914,DY2-68051891,DY2-15805615,DY1-4071444,DY2-34022907,DY1-52619178,DY2-48473289,DY2-26278108,DY2-18344823,DY2-21847705,DY1-43110940,DY1-58806357,DY2-19355253,DY1-11082956,DY1-28283586,DY2-41459743,DY2-53965572,DY1-39925427,DY1-33114921,DY1-25063176,DY2-61538903,DY1-28623843,DY1-49117499,DY1-41311946,DY1-28828381,DY1-68798373,DY2-2975155,DY1-14054430,DY2-46312449,DY2-65007634,DY2-57480323,DY1-55841113,DY1-60859709,DY2-32006910,DY2-38784912,DY1-63880408,DY1-57907162,DY1-32253765,DY1-45173365,DY1-51588318,DY2-39082079,DY1-35406603,DY2-12094249,DY1-10395327,DY1-4991680,DY2-49695010,DY1-2934916,DY2-18050865,DY1-2240333,DY1-21956846,DY2-33439244,DY2-59285205,DY1-4094039,DY1-26566065,DY1-48745911,DY1-2387582,DY1-9715584)	DELETION
Chr1	26207043	26207444	F	Chr1	26217307	26217705	R	77	(DY2-32948922,DY1-40686171,DY1-58039015,DY2-41810074,DY2-46011740,DY1-61182848,DY2-46197592,DY1-23235648,DY1-8862627,DY1-54206170,DY2-21680948,DY1-42361078,DY1-52604423,DY2-23043247,DY2-68131496,DY1-21860603,DY1-54996760,DY1-23353706,DY1-65295271,DY1-30800236,DY2-20828447,DY2-27093808,DY1-45848605,DY1-33898714,DY1-677489,DY2-16073465,DY1-42801887,DY1-34757445,DY1-43962991,DY1-15491400,DY1-23218507,DY2-8963421,DY1-16905569,DY1-27637929,DY2-6574975,DY2-37520319,DY2-5883702,DY2-30141348,DY2-49078981,DY2-8999459,DY1-13819328,DY1-15349823,DY1-56828701,DY1-68096984,DY2-32448045,DY2-66992187,DY2-62745149,DY2-63311630,DY2-37398619,DY2-4689389,DY2-38449358,DY2-32847727,DY2-47527215,DY1-22523672,DY2-4783986,DY2-9040244,DY2-10064649,DY2-17171759,DY2-14272421,DY2-28232185,DY1-48412233,DY1-46345354,DY2-22081974,DY2-19376402,DY2-27081478,DY1-63800801,DY2-40178088,DY1-17106258,DY1-30240477,DY1-34709774,DY2-15606485,DY1-39912225,DY1-36511297,DY2-39447926,DY1-1686814,DY2-53864659,DY2-16551106)	DELETION
Chr1	26347154	26347552	F	Chr1	26358835	26359221	R	98	(DY1-10490983,DY2-46081607,DY2-7003635,DY2-27116242,DY2-5498671,DY2-63026916,DY1-19422371,DY2-25309433,DY1-41983400,DY1-34535345,DY1-67220887,DY2-3105491,DY2-23910051,DY1-3905176,DY1-44141867,DY1-14394440,DY2-40364396,DY2-47729280,DY2-32412986,DY1-62290488,DY1-25053116,DY1-33590860,DY2-33694181,DY2-45763787,DY1-31302047,DY1-49908641,DY1-41805686,DY1-46470145,DY2-64738878,DY2-42066523,DY1-61139149,DY2-37298425,DY2-66278974,DY1-12434331,DY2-26012597,DY2-65536424,DY1-52237430,DY1-12463590,DY1-10513853,DY2-22436989,DY2-25303036,DY2-14549531,DY2-48620638,DY2-38476236,DY1-6752782,DY1-63887222,DY2-47887703,DY1-48140635,DY1-49885536,DY1-59225142,DY2-23538653,DY1-9098822,DY2-34878907,DY1-19148764,DY2-31216310,DY2-34700363,DY2-64884108,DY2-13590996,DY1-40323321,DY1-14764515,DY1-67647264,DY1-58789366,DY1-75530,DY1-41147390,DY2-6676694,DY2-56213770,DY2-60702218,DY1-1646970,DY1-10027909,DY2-70250598,DY1-45499293,DY2-14619097,DY2-22069325,DY2-69784081,DY2-58533005,DY1-32327937,DY1-53142071,DY1-66915446,DY2-65320154,DY1-61567980,DY1-35587921,DY1-12227988,DY1-914471,DY1-14915507,DY1-40588995,DY2-66329289,DY2-4876700,DY1-43475020,DY2-44546638,DY1-32679207,DY2-27399877,DY1-34509333,DY1-40792997,DY2-12737344,DY2-26058643,DY1-55889612,DY2-2310625,DY2-28621555)	DELETION
Chr1	26542362	26542793	F	Chr1	26557896	26558318	R	80	(DY2-28403485,DY2-61558893,DY1-5430003,DY1-3713490,DY2-12445801,DY1-36430455,DY2-15597343,DY1-4911521,DY1-69361163,DY1-69361167,DY1-47600776,DY1-12272385,DY1-29640437,DY2-20403714,DY2-16273819,DY1-37906535,DY2-40483214,DY2-34146565,DY2-43529739,DY2-56197295,DY1-3735311,DY1-66336060,DY1-29024515,DY2-67568176,DY2-38266723,DY2-1267691,DY2-46831306,DY1-62411870,DY1-38063882,DY2-52992042,DY1-1258531,DY1-24185520,DY1-38891294,DY2-34428480,DY2-15769827,DY2-13080338,DY1-12051362,DY1-63463411,DY2-15841886,DY2-569398,DY1-26345164,DY1-55747559,DY2-12044515,DY1-32188849,DY2-21870771,DY1-10654359,DY1-30658805,DY1-39529888,DY1-69065593,DY2-40287280,DY2-8826966,DY1-69296412,DY1-59957522,DY2-56550633,DY2-51550656,DY1-65086075,DY1-16306564,DY2-31865773,DY2-19066458,DY2-66466439,DY1-24474549,DY1-37094041,DY1-41751828,DY2-3360367,DY2-14768473,DY1-56310540,DY2-18539383,DY1-58603799,DY2-44852705,DY2-60037999,DY2-23444243,DY1-38459150,DY1-67757662,DY1-67177737,DY2-51997309,DY1-56095516,DY2-53485325,DY2-2514117,DY2-27853992,DY2-47422533)	DELETION
Chr1	26566920	26567322	F	Chr1	26571898	26572288	R	112	(DY2-50316543,DY1-35339738,DY1-30235316,DY1-50045231,DY1-58561511,DY1-46373964,DY1-50908587,DY1-23738734,DY2-61544683,DY2-4102663,DY2-30813646,DY1-56707841,DY2-42190104,DY2-54367865,DY2-60723229,DY2-19851649,DY2-36931622,DY2-23185827,DY2-64146702,DY1-28337611,DY2-4230665,DY2-30489279,DY2-65384909,DY1-56955978,DY1-56351392,DY1-58778468,DY2-6068538,DY1-7573696,DY1-47998630,DY1-7321239,DY1-40187190,DY1-41760927,DY1-68107459,DY2-42139711,DY2-33893608,DY1-54564540,DY2-20026012,DY2-68099411,DY1-43289462,DY1-22436162,DY2-30753503,DY1-70358784,DY1-10126612,DY2-18612969,DY2-37737355,DY1-28080723,DY1-69395106,DY2-61447303,DY1-41946130,DY1-251698,DY1-9072164,DY2-50164424,DY1-26939343,DY1-42921840,DY2-45198465,DY1-18709928,DY1-2747376,DY1-32427319,DY1-43740737,DY1-29295951,DY1-33861617,DY1-51642630,DY1-30641836,DY1-10320714,DY1-37299254,DY2-4350414,DY1-51859296,DY1-14458213,DY1-50414067,DY1-26165728,DY2-36173992,DY2-68164474,DY1-45114161,DY1-40173122,DY1-47753999,DY1-63013157,DY2-7000320,DY1-52930433,DY1-5539139,DY2-17258094,DY1-41917897,DY2-64594387,DY1-25871308,DY2-54355564,DY1-18422478,DY1-41840827,DY1-53642945,DY2-22860864,DY1-23718950,DY1-67879430,DY1-22487005,DY1-57179646,DY2-44794402,DY2-36409612,DY2-17566969,DY2-30237808,DY2-55147606,DY1-24116737,DY1-16640528,DY2-67053787,DY2-12473274,DY2-54363254,DY1-1859041,DY2-1690148,DY2-31391868,DY2-26675320,DY1-67555379,DY2-53706595,DY1-20778916,DY2-65517479,DY1-29380771,DY2-60715672)	DELETION
Chr1	26729727	26730131	F	Chr1	26731047	26731455	R	113	(DY1-21177458,DY1-11779810,DY2-47716885,DY2-57537547,DY1-5967488,DY1-1579215,DY1-58848147,DY2-68461449,DY2-33885683,DY1-12971609,DY1-66617673,DY1-56261633,DY1-66497201,DY1-29213392,DY2-54933139,DY1-32086063,DY1-70175558,DY2-55831089,DY1-53518850,DY1-20893940,DY1-67636308,DY2-68350817,DY2-37203207,DY2-18976368,DY2-14209403,DY2-59726906,DY1-46768169,DY1-44879631,DY1-42183906,DY1-47349629,DY1-50032482,DY2-38101268,DY2-28830430,DY1-64268841,DY1-24831604,DY2-43444863,DY1-54167254,DY1-30487193,DY2-26552647,DY1-41018480,DY1-4634703,DY1-495562,DY1-68039439,DY2-41690183,DY1-39587873,DY2-11152012,DY2-58052046,DY1-38905666,DY1-7111815,DY1-51938226,DY2-17707611,DY1-44508037,DY2-66108608,DY2-4099688,DY1-11071873,DY2-20319042,DY2-41470879,DY1-47510173,DY2-67522511,DY1-63997766,DY1-43817314,DY2-40112298,DY1-37966930,DY1-58385276,DY2-47471270,DY2-13997493,DY2-13749790,DY2-60662983,DY1-18175862,DY1-32307396,DY1-24227977,DY2-40469376,DY1-64929,DY1-29683751,DY2-3542315,DY1-63740435,DY2-30198953,DY2-52152722,DY2-18546742,DY1-45981642,DY2-47989056,DY2-24267818,DY2-55081044,DY1-11653588,DY1-26492003,DY2-23762678,DY1-54874474,DY1-62316755,DY2-314667,DY2-8804507,DY2-29669870,DY2-69285177,DY1-28567912,DY1-61554095,DY2-5384418,DY2-22487866,DY2-46582077,DY2-27395814,DY1-61226141,DY1-8150734,DY2-46501751,DY2-25198377,DY1-21363034,DY2-40684009,DY1-1561907,DY1-18297658,DY1-25354387,DY2-4501825,DY2-65642138,DY1-66041051,DY2-63894608,DY1-7494866,DY1-19504211)	DELETION
Chr1	26749777	26750189	F	Chr1	26755620	26756016	R	102	(DY1-45693400,DY2-3146645,DY1-33413813,DY2-16535315,DY2-28794957,DY2-22727504,DY2-31474651,DY2-49331743,DY2-8379330,DY2-27898055,DY2-8697830,DY2-15653743,DY1-5547675,DY1-8645816,DY2-18330588,DY2-56116358,DY2-68540100,DY1-39062508,DY2-49001245,DY2-8285704,DY2-34121963,DY2-14977165,DY2-17322063,DY2-48671653,DY2-45023783,DY2-47952392,DY2-14691298,DY2-47434980,DY1-63721679,DY2-2987747,DY1-16677129,DY2-64767626,DY1-59277793,DY1-305078,DY1-44087031,DY1-7579282,DY1-36311420,DY1-5446889,DY2-32763632,DY1-37374723,DY1-55818441,DY1-52313761,DY1-43312264,DY2-11627798,DY2-37053037,DY1-10465769,DY1-24844846,DY2-42249967,DY2-1669281,DY2-39151117,DY2-27238900,DY1-44442423,DY2-33533712,DY1-53009958,DY1-35116195,DY2-69369460,DY2-63501944,DY1-70477095,DY2-44062343,DY2-67883136,DY2-36733253,DY1-20785081,DY1-10720607,DY2-56424986,DY1-3462990,DY1-14691679,DY1-18231063,DY2-1554760,DY1-47183827,DY1-11000962,DY2-41468693,DY1-27342353,DY2-4992076,DY2-45390277,DY1-51129104,DY1-28082139,DY1-36709768,DY2-35186235,DY2-55736463,DY2-68628831,DY2-31001253,DY2-34714702,DY2-59525202,DY1-12714444,DY1-17438550,DY1-43489294,DY2-29432433,DY1-57851931,DY2-9725499,DY1-37147694,DY1-23930439,DY2-63549292,DY2-36307190,DY2-27782215,DY1-11580778,DY1-12727559,DY2-53643435,DY2-24694951,DY1-46749844,DY2-44495108,DY2-49314483,DY2-66515794)	DELETION
Chr1	26835207	26835621	F	Chr1	26843408	26843833	R	80	(DY2-29641894,DY2-29702889,DY2-68434608,DY2-57369989,DY1-35488677,DY2-16534760,DY1-8537630,DY1-33298111,DY2-16793557,DY1-37676827,DY2-7715773,DY1-38793898,DY1-66133100,DY2-65427327,DY2-42316756,DY2-56296378,DY1-48431794,DY1-19389318,DY1-31619450,DY1-60356346,DY1-53947285,DY1-20269354,DY2-14544539,DY1-49561662,DY1-31861364,DY2-46331347,DY1-4675030,DY2-49778022,DY2-16376174,DY1-9648537,DY2-54275644,DY2-4097530,DY1-3865480,DY1-55834679,DY2-25385923,DY1-67348740,DY2-62217343,DY2-26867223,DY1-21494651,DY2-39164420,DY1-8001817,DY2-7815413,DY1-44090132,DY2-43803557,DY2-5363404,DY2-31475604,DY2-49930000,DY1-21206625,DY1-41598869,DY2-4494032,DY2-53918821,DY2-18948981,DY1-20799384,DY2-44248003,DY2-9359724,DY2-27548522,DY2-41230319,DY1-16649033,DY1-44858851,DY1-10644610,DY1-38111896,DY2-12589700,DY1-27999968,DY2-58084918,DY2-13396144,DY2-27396013,DY2-67932094,DY2-13749849,DY1-58501131,DY1-23065178,DY2-39093531,DY1-62835260,DY1-38163049,DY2-13664553,DY2-40360738,DY2-5633590,DY2-28515204,DY1-18956602,DY2-40725022,DY1-62665007)	DELETION
Chr1	26848274	26848666	F	Chr1	26861536	26861930	R	71	(DY1-48838729,DY2-13528390,DY1-52356953,DY2-49707424,DY2-69556815,DY1-63003331,DY2-56523607,DY1-35436473,DY2-36732856,DY2-3148741,DY1-23103211,DY2-62767641,DY1-63010505,DY2-12049606,DY1-58132141,DY2-36472622,DY2-64852839,DY1-64869784,DY1-46618347,DY2-22697922,DY2-70487796,DY1-15870895,DY1-4748491,DY1-14148483,DY1-66894860,DY2-15091909,DY1-9115233,DY1-20301192,DY1-37034407,DY2-52507184,DY1-17324590,DY2-28057032,DY1-52110710,DY2-34079060,DY2-55022671,DY1-37833107,DY2-26186249,DY2-24127830,DY2-63280688,DY1-41489175,DY2-54060602,DY1-59017533,DY2-26525472,DY1-41712823,DY1-50907136,DY2-3737503,DY2-27645833,DY1-48921384,DY1-21445603,DY1-14847351,DY2-59310836,DY2-68221038,DY2-27137966,DY1-54555797,DY2-12531800,DY1-32790007,DY2-67108917,DY1-14055636,DY2-4243943,DY1-5385683,DY1-36530710,DY1-46627529,DY2-68805360,DY1-23682839,DY1-58512074,DY1-21302095,DY1-36526986,DY1-4018720,DY2-42099845,DY2-51867716,DY1-26899260)	DELETION
Chr1	27105648	27106044	F	Chr1	27107134	27107541	R	67	(DY1-37454840,DY2-61601999,DY2-33361720,DY1-28662714,DY1-7130502,DY1-47400939,DY2-9049118,DY2-61775394,DY2-37531922,DY2-37724444,DY2-30898513,DY1-50090870,DY2-33185915,DY2-34419484,DY1-20432138,DY1-39038051,DY1-41337520,DY1-24451160,DY1-3821510,DY1-62843781,DY2-65062458,DY2-37692590,DY2-39500902,DY1-54624397,DY2-6164342,DY1-6296761,DY1-2656266,DY1-25588813,DY2-13881120,DY1-45212136,DY1-25613244,DY2-4858739,DY1-37298285,DY2-37632080,DY1-43933283,DY2-38318696,DY1-56915024,DY1-17623391,DY2-21155051,DY2-41398463,DY1-15259879,DY2-60444437,DY1-30310438,DY1-32224650,DY1-34174799,DY2-11205323,DY1-68231593,DY2-63589478,DY1-27950988,DY2-43972567,DY2-15884880,DY1-29507929,DY1-29397616,DY1-51553393,DY1-62122745,DY2-24854838,DY1-64711616,DY1-19369232,DY1-48532206,DY2-10988139,DY1-6373805,DY2-4356379,DY1-7105965,DY2-57453690,DY1-66836268,DY2-7393505,DY2-25792935)	DELETION
Chr1	27898851	27899175	F	Chr1	27905685	27906014	R	57	(DY1-40147984,DY2-58716796,DY1-18499431,DY1-54097843,DY2-22390246,DY1-33854664,DY2-11495850,DY2-57585669,DY1-17465063,DY2-65002751,DY1-60709645,DY2-67891803,DY2-31452199,DY1-11067823,DY2-30025480,DY2-46632539,DY1-25619217,DY2-62770772,DY2-13268437,DY2-23345212,DY2-56242271,DY2-7213111,DY2-50461372,DY2-22017406,DY1-45514412,DY2-57062847,DY2-54357701,DY2-38095926,DY2-45382130,DY1-57364089,DY2-25317327,DY2-45323181,DY2-11447949,DY1-46259089,DY1-23694553,DY1-6316697,DY2-1989018,DY2-21940874,DY2-24874807,DY2-24471485,DY1-8437104,DY1-69183651,DY1-42956763,DY2-2986085,DY1-54953704,DY1-70015600,DY2-49571933,DY2-59245620,DY1-19712039,DY1-43463023,DY1-24927817,DY1-55476256,DY1-8737338,DY2-37815023,DY1-35639410,DY1-2661362,DY2-2127328)	DELETION
[truncated: 1,132,862 more chars]
