# Supplementary material for: Genome-wide analysis of Dongxiang wild rice (Oryza rufipogon Griff.) to investigate lost/acquired genes during rice domestication
Source: BMC Plant Biol. 2016 Apr 26;16:103. doi: 10.1186/s12870-016-0788-2 (PMC4845489; doi:10.1186/s12870-016-0788-2)
Supplement: Additional file 2: — This file reports mapping the 1568 deletions to rice genes in the reference genome. This file is in the tab delimited format and can be opened using the software Excel. (TXT 268 kb) [file 12870_2016_788_MOESM2_ESM.txt]

#This file is in the tab delimited format and can be opened using the software Excel.
#The 1st column represents the start coordinate of the deletion
#The 2nd column represents the end coordinate of the deletion 
#The 3rd column represents the chromosome which the deletion and the gene resides
#The 6th column represents the start coordinate of the gene, which is located in the region of the deletion
#The 7th column represents the end coordinate of the gene, which is located in the region of the deletion
#The 11th column represents the description of the gene, which is located in the region of the deletion
678437	685205	Chr1	MSU_osa1r7	gene	678778	684594	.	-	.	ID=LOC_Os01g02240;Name=LOC_Os01g02240;Note=transposon%20protein%2C%20putative%2C%20unclassified%2C%20expressed
871246	871857	Chr1	MSU_osa1r7	gene	870318	874817	.	-	.	ID=LOC_Os01g02610;Name=LOC_Os01g02610;Note=protein%20kinase%20domain%20containing%20protein%2C%20expressed
880073	903834	Chr1	MSU_osa1r7	gene	884161	887787	.	-	.	ID=LOC_Os01g02629;Name=LOC_Os01g02629;Note=retrotransposon%20protein%2C%20putative%2C%20unclassified%2C%20expressed
880073	903834	Chr1	MSU_osa1r7	gene	892095	898250	.	+	.	ID=LOC_Os01g02650;Name=LOC_Os01g02650;Note=retrotransposon%20protein%2C%20putative%2C%20unclassified%2C%20expressed
880073	903834	Chr1	MSU_osa1r7	gene	898866	902158	.	-	.	ID=LOC_Os01g02660;Name=LOC_Os01g02660;Note=retrotransposon%20protein%2C%20putative%2C%20unclassified
1439463	1443038	Chr1	MSU_osa1r7	gene	1437163	1445689	.	+	.	ID=LOC_Os01g03549;Name=LOC_Os01g03549;Note=multi-copper%20oxidase%20type%20I%20family%20protein%2C%20putative%2C%20expressed
1608753	1617685	Chr1	MSU_osa1r7	gene	1608984	1617905	.	+	.	ID=LOC_Os01g03830;Name=LOC_Os01g03830;Note=retrotransposon%20protein%2C%20putative%2C%20unclassified%2C%20expressed
2005756	2007522	Chr1	MSU_osa1r7	gene	2006152	2007254	.	-	.	ID=LOC_Os01g04510;Name=LOC_Os01g04510;Note=expressed%20protein
2041155	2042011	Chr1	MSU_osa1r7	gene	2041300	2042770	.	+	.	ID=LOC_Os01g04560;Name=LOC_Os01g04560;Note=expressed%20protein
2298690	2306375	Chr1	MSU_osa1r7	gene	2299737	2305323	.	+	.	ID=LOC_Os01g04960;Name=LOC_Os01g04960;Note=transposon%20protein%2C%20putative%2C%20unclassified%2C%20expressed
2363763	2367724	Chr1	MSU_osa1r7	gene	2364720	2367918	.	+	.	ID=LOC_Os01g05030;Name=LOC_Os01g05030;Note=transposon%20protein%2C%20putative%2C%20unclassified%2C%20expressed
2535679	2539076	Chr1	MSU_osa1r7	gene	2535825	2540763	.	-	.	ID=LOC_Os01g05370;Name=LOC_Os01g05370;Note=retrotransposon%20protein%2C%20putative%2C%20unclassified%2C%20expressed
2617121	2634934	Chr1	MSU_osa1r7	gene	2629374	2630050	.	+	.	ID=LOC_Os01g05520;Name=LOC_Os01g05520;Note=expressed%20protein
3616867	3617485	Chr1	MSU_osa1r7	gene	3616498	3619216	.	-	.	ID=LOC_Os01g07550;Name=LOC_Os01g07550;Note=hypothetical%20protein
3748490	3759610	Chr1	MSU_osa1r7	gene	3748865	3752620	.	-	.	ID=LOC_Os01g07820;Name=LOC_Os01g07820;Note=transposon%20protein%2C%20putative%2C%20CACTA%2C%20En%2FSpm%20sub-class%2C%20expressed
3748490	3759610	Chr1	MSU_osa1r7	gene	3755288	3758620	.	-	.	ID=LOC_Os01g07830;Name=LOC_Os01g07830;Note=transposon%20protein%2C%20putative%2C%20CACTA%2C%20En%2FSpm%20sub-class%2C%20expressed
3861566	3871716	Chr1	MSU_osa1r7	gene	3864260	3868543	.	+	.	ID=LOC_Os01g07990;Name=LOC_Os01g07990;Note=retrotransposon%20protein%2C%20putative%2C%20unclassified%2C%20expressed
4186321	4192869	Chr1	MSU_osa1r7	gene	4187493	4191715	.	-	.	ID=LOC_Os01g08480;Name=LOC_Os01g08480;Note=retrotransposon%20protein%2C%20putative%2C%20Ty1-copia%20subclass%2C%20expressed
4549576	4560488	Chr1	MSU_osa1r7	gene	4551112	4554640	.	-	.	ID=LOC_Os01g09050;Name=LOC_Os01g09050;Note=retrotransposon%20protein%2C%20putative%2C%20Ty1-copia%20subclass%2C%20expressed
4549576	4560488	Chr1	MSU_osa1r7	gene	4559006	4559950	.	-	.	ID=LOC_Os01g09060;Name=LOC_Os01g09060;Note=retrotransposon%20protein%2C%20putative%2C%20Ty1-copia%20subclass
4638978	4645067	Chr1	MSU_osa1r7	gene	4642301	4643110	.	-	.	ID=LOC_Os01g09206;Name=LOC_Os01g09206;Note=retrotransposon%20protein%2C%20putative%2C%20Ty1-copia%20subclass
4638978	4645067	Chr1	MSU_osa1r7	gene	4644061	4644696	.	-	.	ID=LOC_Os01g09212;Name=LOC_Os01g09212;Note=retrotransposon%20protein%2C%20putative%2C%20Ty1-copia%20subclass%2C%20expressed
4776248	4781941	Chr1	MSU_osa1r7	gene	4768735	4782706	.	-	.	ID=LOC_Os01g09384;Name=LOC_Os01g09384;Note=ankyrin%20repeat%20domain%20containing%20protein%2C%20putative%2C%20expressed
4839496	4846217	Chr1	MSU_osa1r7	gene	4840354	4845339	.	+	.	ID=LOC_Os01g09490;Name=LOC_Os01g09490;Note=transposon%20protein%2C%20putative%2C%20unclassified%2C%20expressed
4932015	4943302	Chr1	MSU_osa1r7	gene	4932498	4938594	.	+	.	ID=LOC_Os01g09600;Name=LOC_Os01g09600;Note=retrotransposon%20protein%2C%20putative%2C%20Ty3-gypsy%20subclass%2C%20expressed
4932015	4943302	Chr1	MSU_osa1r7	gene	4938911	4941835	.	-	.	ID=LOC_Os01g09610;Name=LOC_Os01g09610;Note=retrotransposon%20protein%2C%20putative%2C%20Ty3-gypsy%20subclass%2C%20expressed
4987582	4988575	Chr1	MSU_osa1r7	gene	4987704	4988201	.	-	.	ID=LOC_Os01g09680;Name=LOC_Os01g09680;Note=expressed%20protein
5667291	5668257	Chr1	MSU_osa1r7	gene	5663323	5668903	.	-	.	ID=LOC_Os01g10600;Name=LOC_Os01g10600;Note=aquaporin%20protein%2C%20putative%2C%20expressed
5825725	5826591	Chr1	MSU_osa1r7	gene	5823869	5828251	.	-	.	ID=LOC_Os01g10920;Name=LOC_Os01g10920;Note=peptide-N4-asparagine%20amidase%20A%2C%20putative%2C%20expressed
6161903	6167721	Chr1	MSU_osa1r7	gene	6163187	6166385	.	-	.	ID=LOC_Os01g11450;Name=LOC_Os01g11450;Note=retrotransposon%20protein%2C%20putative%2C%20Ty1-copia%20subclass%2C%20expressed
6545920	6555094	Chr1	MSU_osa1r7	gene	6546714	6554267	.	+	.	ID=LOC_Os01g12040;Name=LOC_Os01g12040;Note=transposon%20protein%2C%20putative%2C%20unclassified%2C%20expressed
6926811	6939620	Chr1	MSU_osa1r7	gene	6928001	6934154	.	+	.	ID=LOC_Os01g12590;Name=LOC_Os01g12590;Note=retrotransposon%20protein%2C%20putative%2C%20unclassified%2C%20expressed
6926811	6939620	Chr1	MSU_osa1r7	gene	6934782	6938200	.	-	.	ID=LOC_Os01g12600;Name=LOC_Os01g12600;Note=retrotransposon%20protein%2C%20putative%2C%20unclassified%2C%20expressed
6954391	6955705	Chr1	MSU_osa1r7	gene	6954748	6955074	.	-	.	ID=LOC_Os01g12630;Name=LOC_Os01g12630;Note=retrotransposon%20protein%2C%20putative%2C%20unclassified
7756059	7771562	Chr1	MSU_osa1r7	gene	7755841	7760520	.	+	.	ID=LOC_Os01g13830;Name=LOC_Os01g13830;Note=expressed%20protein
7756059	7771562	Chr1	MSU_osa1r7	gene	7764433	7766034	.	-	.	ID=LOC_Os01g13840;Name=LOC_Os01g13840;Note=PE-PGRS%20family%20protein%2C%20putative%2C%20expressed
7756059	7771562	Chr1	MSU_osa1r7	gene	7767025	7767753	.	+	.	ID=LOC_Os01g13850;Name=LOC_Os01g13850;Note=expressed%20protein
7781026	7792380	Chr1	MSU_osa1r7	gene	7782803	7788695	.	+	.	ID=LOC_Os01g13890;Name=LOC_Os01g13890;Note=retrotransposon%20protein%2C%20putative%2C%20unclassified%2C%20expressed
7781026	7792380	Chr1	MSU_osa1r7	gene	7789318	7790571	.	-	.	ID=LOC_Os01g13900;Name=LOC_Os01g13900;Note=retrotransposon%20protein%2C%20putative%2C%20unclassified%2C%20expressed
7947060	7950240	Chr1	MSU_osa1r7	gene	7947393	7949803	.	+	.	ID=LOC_Os01g14190;Name=LOC_Os01g14190;Note=transposon%20protein%2C%20putative%2C%20unclassified%2C%20expressed
7951484	7964593	Chr1	MSU_osa1r7	gene	7953423	7964300	.	+	.	ID=LOC_Os01g14200;Name=LOC_Os01g14200;Note=retrotransposon%20protein%2C%20putative%2C%20unclassified%2C%20expressed
7992726	7997729	Chr1	MSU_osa1r7	gene	7993040	7997155	.	+	.	ID=LOC_Os01g14260;Name=LOC_Os01g14260;Note=transposon%20protein%2C%20putative%2C%20Ac%2FDs%20sub-class
8641933	8654731	Chr1	MSU_osa1r7	gene	8651130	8651477	.	-	.	ID=LOC_Os01g15438;Name=LOC_Os01g15438;Note=retrotransposon%20protein%2C%20putative%2C%20unclassified
8774644	8781447	Chr1	MSU_osa1r7	gene	8775599	8780615	.	+	.	ID=LOC_Os01g15620;Name=LOC_Os01g15620;Note=transposon%20protein%2C%20putative%2C%20unclassified%2C%20expressed
9214595	9220992	Chr1	MSU_osa1r7	gene	9215675	9219481	.	+	.	ID=LOC_Os01g16270;Name=LOC_Os01g16270;Note=retrotransposon%20protein%2C%20putative%2C%20Ty1-copia%20subclass%2C%20expressed
9361061	9363778	Chr1	MSU_osa1r7	gene	9361353	9362600	.	-	.	ID=LOC_Os01g16490;Name=LOC_Os01g16490;Note=retrotransposon%20protein%2C%20putative%2C%20unclassified%2C%20expressed
9531582	9544458	Chr1	MSU_osa1r7	gene	9533161	9536453	.	+	.	ID=LOC_Os01g16780;Name=LOC_Os01g16780;Note=retrotransposon%20protein%2C%20putative%2C%20unclassified%2C%20expressed
9531582	9544458	Chr1	MSU_osa1r7	gene	9537227	9543236	.	-	.	ID=LOC_Os01g16790;Name=LOC_Os01g16790;Note=retrotransposon%20protein%2C%20putative%2C%20unclassified%2C%20expressed
9573946	9580415	Chr1	MSU_osa1r7	gene	9574974	9578914	.	+	.	ID=LOC_Os01g16820;Name=LOC_Os01g16820;Note=retrotransposon%20protein%2C%20putative%2C%20Ty1-copia%20subclass%2C%20expressed
9942455	9944102	Chr1	MSU_osa1r7	gene	9936753	9947940	.	-	.	ID=LOC_Os01g17279;Name=LOC_Os01g17279;Note=exonuclease%2C%20putative%2C%20expressed
9989045	10001968	Chr1	MSU_osa1r7	gene	9990370	9996046	.	+	.	ID=LOC_Os01g17360;Name=LOC_Os01g17360;Note=retrotransposon%20protein%2C%20putative%2C%20unclassified%2C%20expressed
9989045	10001968	Chr1	MSU_osa1r7	gene	9997588	10000126	.	-	.	ID=LOC_Os01g17370;Name=LOC_Os01g17370;Note=retrotransposon%20protein%2C%20putative%2C%20unclassified%2C%20expressed
9989045	10001968	Chr1	MSU_osa1r7	gene	10001066	10001392	.	-	.	ID=LOC_Os01g17380;Name=LOC_Os01g17380;Note=retrotransposon%20protein%2C%20putative%2C%20unclassified
10070614	10077197	Chr1	MSU_osa1r7	gene	10071411	10076360	.	-	.	ID=LOC_Os01g18000;Name=LOC_Os01g18000;Note=retrotransposon%20protein%2C%20putative%2C%20Ty3-gypsy%20subclass%2C%20expressed
10388368	10396470	Chr1	MSU_osa1r7	gene	10389385	10396284	.	+	.	ID=LOC_Os01g18480;Name=LOC_Os01g18480;Note=transposon%20protein%2C%20putative%2C%20unclassified%2C%20expressed
11682438	11683408	Chr1	MSU_osa1r7	gene	11677483	11685307	.	+	.	ID=LOC_Os01g20900;Name=LOC_Os01g20900;Note=OsWAK4%20-%20OsWAK%20receptor-like%20cytoplasmic%20kinase%20OsWAK-RLCK%2C%20expressed
11761023	11765022	Chr1	MSU_osa1r7	gene	11761405	11762013	.	+	.	ID=LOC_Os01g21080;Name=LOC_Os01g21080;Note=retrotransposon%20protein%2C%20putative%2C%20unclassified
11761023	11765022	Chr1	MSU_osa1r7	gene	11762633	11764595	.	-	.	ID=LOC_Os01g21090;Name=LOC_Os01g21090;Note=retrotransposon%20protein%2C%20putative%2C%20unclassified%2C%20expressed
12249846	12257898	Chr1	MSU_osa1r7	gene	12250987	12257719	.	+	.	ID=LOC_Os01g21840;Name=LOC_Os01g21840;Note=transposon%20protein%2C%20putative%2C%20unclassified%2C%20expressed
12293430	12294292	Chr1	MSU_osa1r7	gene	12291788	12294943	.	-	.	ID=LOC_Os01g21900;Name=LOC_Os01g21900;Note=expressed%20protein
12598067	12610974	Chr1	MSU_osa1r7	gene	12599768	12603004	.	+	.	ID=LOC_Os01g22410;Name=LOC_Os01g22410;Note=transposon%20protein%2C%20putative%2C%20unclassified%2C%20expressed
12598067	12610974	Chr1	MSU_osa1r7	gene	12603635	12609793	.	-	.	ID=LOC_Os01g22420;Name=LOC_Os01g22420;Note=transposon%20protein%2C%20putative%2C%20unclassified%2C%20expressed
12860729	12867180	Chr1	MSU_osa1r7	gene	12861729	12865951	.	+	.	ID=LOC_Os01g22890;Name=LOC_Os01g22890;Note=retrotransposon%20protein%2C%20putative%2C%20Ty1-copia%20subclass%2C%20expressed
13012829	13026822	Chr1	MSU_osa1r7	gene	13018801	13021215	.	+	.	ID=LOC_Os01g23160;Name=LOC_Os01g23160;Note=retrotransposon%20protein%2C%20putative%2C%20unclassified
13204193	13205715	Chr1	MSU_osa1r7	gene	13205096	13205413	.	+	.	ID=LOC_Os01g23520;Name=LOC_Os01g23520;Note=hypothetical%20protein
13822287	13836561	Chr1	MSU_osa1r7	gene	13822762	13823756	.	-	.	ID=LOC_Os01g24510;Name=LOC_Os01g24510;Note=transposon%20protein%2C%20putative%2C%20CACTA%2C%20En%2FSpm%20sub-class
13822287	13836561	Chr1	MSU_osa1r7	gene	13823941	13825292	.	-	.	ID=LOC_Os01g24520;Name=LOC_Os01g24520;Note=transposon%20protein%2C%20putative%2C%20CACTA%2C%20En%2FSpm%20sub-class%2C%20expressed
13822287	13836561	Chr1	MSU_osa1r7	gene	13828379	13830821	.	-	.	ID=LOC_Os01g24530;Name=LOC_Os01g24530;Note=transposon%20protein%2C%20putative%2C%20CACTA%2C%20En%2FSpm%20sub-class%2C%20expressed
13822287	13836561	Chr1	MSU_osa1r7	gene	13832331	13835425	.	-	.	ID=LOC_Os01g24540;Name=LOC_Os01g24540;Note=transposon%20protein%2C%20putative%2C%20CACTA%2C%20En%2FSpm%20sub-class%2C%20expressed
13862844	13875862	Chr1	MSU_osa1r7	gene	13864617	13867853	.	+	.	ID=LOC_Os01g24620;Name=LOC_Os01g24620;Note=transposon%20protein%2C%20putative%2C%20unclassified
13862844	13875862	Chr1	MSU_osa1r7	gene	13868492	13874647	.	-	.	ID=LOC_Os01g24630;Name=LOC_Os01g24630;Note=transposon%20protein%2C%20putative%2C%20unclassified%2C%20expressed
14177877	14189356	Chr1	MSU_osa1r7	gene	14178468	14182168	.	-	.	ID=LOC_Os01g25120;Name=LOC_Os01g25120;Note=transposon%20protein%2C%20putative%2C%20CACTA%2C%20En%2FSpm%20sub-class%2C%20expressed
14177877	14189356	Chr1	MSU_osa1r7	gene	14183341	14183751	.	-	.	ID=LOC_Os01g25130;Name=LOC_Os01g25130;Note=transposon%20protein%2C%20putative%2C%20CACTA%2C%20En%2FSpm%20sub-class
14177877	14189356	Chr1	MSU_osa1r7	gene	14185161	14188466	.	-	.	ID=LOC_Os01g25140;Name=LOC_Os01g25140;Note=transposon%20protein%2C%20putative%2C%20CACTA%2C%20En%2FSpm%20sub-class%2C%20expressed
15031719	15049628	Chr1	MSU_osa1r7	gene	15038444	15041510	.	+	.	ID=LOC_Os01g26990;Name=LOC_Os01g26990;Note=retrotransposon%20protein%2C%20putative%2C%20unclassified%2C%20expressed
15031719	15049628	Chr1	MSU_osa1r7	gene	15042132	15047756	.	-	.	ID=LOC_Os01g27000;Name=LOC_Os01g27000;Note=retrotransposon%20protein%2C%20putative%2C%20unclassified%2C%20expressed
15064823	15065709	Chr1	MSU_osa1r7	gene	15059422	15067554	.	+	.	ID=LOC_Os01g27020;Name=LOC_Os01g27020;Note=transposon%20protein%2C%20putative%2C%20unclassified%2C%20expressed
15100375	15111553	Chr1	MSU_osa1r7	gene	15100897	15105919	.	-	.	ID=LOC_Os01g27080;Name=LOC_Os01g27080;Note=transposon%20protein%2C%20putative%2C%20CACTA%2C%20En%2FSpm%20sub-class%2C%20expressed
15100375	15111553	Chr1	MSU_osa1r7	gene	15107344	15110648	.	-	.	ID=LOC_Os01g27090;Name=LOC_Os01g27090;Note=transposon%20protein%2C%20putative%2C%20CACTA%2C%20En%2FSpm%20sub-class%2C%20expressed
15186949	15187788	Chr1	MSU_osa1r7	gene	15185076	15188301	.	-	.	ID=LOC_Os01g27230;Name=LOC_Os01g27230;Note=12-oxophytodienoate%20reductase%2C%20putative%2C%20expressed
15348518	15352315	Chr1	MSU_osa1r7	gene	15350554	15351568	.	+	.	ID=LOC_Os01g27500;Name=LOC_Os01g27500;Note=expressed%20protein
15413116	15414834	Chr1	MSU_osa1r7	gene	15413115	15415791	.	+	.	ID=LOC_Os01g27640;Name=LOC_Os01g27640;Note=retrotransposon%20protein%2C%20putative%2C%20unclassified%2C%20expressed
17436260	17442717	Chr1	MSU_osa1r7	gene	17437482	17441704	.	-	.	ID=LOC_Os01g31840;Name=LOC_Os01g31840;Note=retrotransposon%20protein%2C%20putative%2C%20Ty1-copia%20subclass%2C%20expressed
18209596	18216222	Chr1	MSU_osa1r7	gene	18210861	18215083	.	-	.	ID=LOC_Os01g33100;Name=LOC_Os01g33100;Note=retrotransposon%20protein%2C%20putative%2C%20Ty1-copia%20subclass%2C%20expressed
18271806	18283226	Chr1	MSU_osa1r7	gene	18272483	18282177	.	-	.	ID=LOC_Os01g33190;Name=LOC_Os01g33190;Note=transposon%20protein%2C%20putative%2C%20CACTA%2C%20En%2FSpm%20sub-class%2C%20expressed
18307731	18324211	Chr1	MSU_osa1r7	gene	18311485	18316059	.	-	.	ID=LOC_Os01g33250;Name=LOC_Os01g33250;Note=retrotransposon%20protein%2C%20putative%2C%20Ty3-gypsy%20subclass
18582113	18583583	Chr1	MSU_osa1r7	gene	18582023	18583239	.	+	.	ID=LOC_Os01g33760;Name=LOC_Os01g33760;Note=expressed%20protein
19483589	19493415	Chr1	MSU_osa1r7	gene	19489186	19492872	.	+	.	ID=LOC_Os01g35210;Name=LOC_Os01g35210;Note=transposon%20protein%2C%20putative%2C%20CACTA%2C%20En%2FSpm%20sub-class
19493872	19502778	Chr1	MSU_osa1r7	gene	19494744	19501911	.	-	.	ID=LOC_Os01g35220;Name=LOC_Os01g35220;Note=transposon%20protein%2C%20putative%2C%20unclassified%2C%20expressed
19553606	19569857	Chr1	MSU_osa1r7	gene	19560334	19561683	.	-	.	ID=LOC_Os01g35360;Name=LOC_Os01g35360;Note=retrotransposon%20protein%2C%20putative%2C%20Ty3-gypsy%20subclass
19553606	19569857	Chr1	MSU_osa1r7	gene	19568086	19569111	.	-	.	ID=LOC_Os01g35370;Name=LOC_Os01g35370;Note=retrotransposon%20protein%2C%20putative%2C%20unclassified
19579609	19589025	Chr1	MSU_osa1r7	gene	19584012	19586728	.	-	.	ID=LOC_Os01g35400;Name=LOC_Os01g35400;Note=retrotransposon%20protein%2C%20putative%2C%20unclassified
19651301	19672542	Chr1	MSU_osa1r7	gene	19654524	19655198	.	-	.	ID=LOC_Os01g35520;Name=LOC_Os01g35520;Note=retrotransposon%20protein%2C%20putative%2C%20unclassified
19651301	19672542	Chr1	MSU_osa1r7	gene	19656473	19658061	.	-	.	ID=LOC_Os01g35530;Name=LOC_Os01g35530;Note=retrotransposon%20protein%2C%20putative%2C%20unclassified
19651301	19672542	Chr1	MSU_osa1r7	gene	19661806	19663154	.	+	.	ID=LOC_Os01g35540;Name=LOC_Os01g35540;Note=retrotransposon%20protein%2C%20putative%2C%20unclassified
19651301	19672542	Chr1	MSU_osa1r7	gene	19667516	19668805	.	-	.	ID=LOC_Os01g35550;Name=LOC_Os01g35550;Note=retrotransposon%20protein%2C%20putative%2C%20unclassified
20158737	20170499	Chr1	MSU_osa1r7	gene	20160927	20167304	.	+	.	ID=LOC_Os01g36360;Name=LOC_Os01g36360;Note=retrotransposon%20protein%2C%20putative%2C%20Ty3-gypsy%20subclass%2C%20expressed
20365163	20371606	Chr1	MSU_osa1r7	gene	20366152	20370374	.	+	.	ID=LOC_Os01g36680;Name=LOC_Os01g36680;Note=retrotransposon%20protein%2C%20putative%2C%20Ty1-copia%20subclass%2C%20expressed
20376243	20381588	Chr1	MSU_osa1r7	gene	20377793	20378550	.	+	.	ID=LOC_Os01g36700;Name=LOC_Os01g36700;Note=expressed%20protein
20611259	20617727	Chr1	MSU_osa1r7	gene	20612485	20616707	.	-	.	ID=LOC_Os01g36960;Name=LOC_Os01g36960;Note=retrotransposon%20protein%2C%20putative%2C%20Ty1-copia%20subclass%2C%20expressed
21643948	21656852	Chr1	MSU_osa1r7	gene	21645147	21651299	.	+	.	ID=LOC_Os01g38540;Name=LOC_Os01g38540;Note=transposon%20protein%2C%20putative%2C%20unclassified%2C%20expressed
21643948	21656852	Chr1	MSU_osa1r7	gene	21651915	21655138	.	-	.	ID=LOC_Os01g38550;Name=LOC_Os01g38550;Note=transposon%20protein%2C%20putative%2C%20unclassified%2C%20expressed
22294723	22301189	Chr1	MSU_osa1r7	gene	22295733	22299955	.	+	.	ID=LOC_Os01g39550;Name=LOC_Os01g39550;Note=retrotransposon%20protein%2C%20putative%2C%20Ty1-copia%20subclass%2C%20expressed
22370848	22374435	Chr1	MSU_osa1r7	gene	22371526	22373706	.	-	.	ID=LOC_Os01g39660;Name=LOC_Os01g39660;Note=transposon%20protein%2C%20putative%2C%20unclassified
22697237	22705386	Chr1	MSU_osa1r7	gene	22698421	22705057	.	+	.	ID=LOC_Os01g40230;Name=LOC_Os01g40230;Note=transposon%20protein%2C%20putative%2C%20unclassified%2C%20expressed
23474436	23483916	Chr1	MSU_osa1r7	gene	23478978	23480223	.	-	.	ID=LOC_Os01g41470;Name=LOC_Os01g41470;Note=retrotransposon%20protein%2C%20putative%2C%20Ty3-gypsy%20subclass
23502319	23508738	Chr1	MSU_osa1r7	gene	23503852	23505645	.	-	.	ID=LOC_Os01g41516;Name=LOC_Os01g41516;Note=retrotransposon%20protein%2C%20putative%2C%20Ty1-copia%20subclass%2C%20expressed
23502319	23508738	Chr1	MSU_osa1r7	gene	23506649	23507760	.	-	.	ID=LOC_Os01g41522;Name=LOC_Os01g41522;Note=retrotransposon%20protein%2C%20putative%2C%20unclassified
23561077	23568187	Chr1	MSU_osa1r7	gene	23561705	23567329	.	-	.	ID=LOC_Os01g41620;Name=LOC_Os01g41620;Note=transposon%20protein%2C%20putative%2C%20unclassified%2C%20expressed
23593880	23606781	Chr1	MSU_osa1r7	gene	23595050	23601218	.	+	.	ID=LOC_Os01g41690;Name=LOC_Os01g41690;Note=transposon%20protein%2C%20putative%2C%20unclassified%2C%20expressed
23593880	23606781	Chr1	MSU_osa1r7	gene	23601853	23605086	.	-	.	ID=LOC_Os01g41700;Name=LOC_Os01g41700;Note=transposon%20protein%2C%20putative%2C%20unclassified%2C%20expressed
24742858	24748454	Chr1	MSU_osa1r7	gene	24744209	24745219	.	+	.	ID=LOC_Os01g43300;Name=LOC_Os01g43300;Note=retrotransposon%20protein%2C%20putative%2C%20unclassified%2C%20expressed
24742858	24748454	Chr1	MSU_osa1r7	gene	24745846	24746178	.	-	.	ID=LOC_Os01g43310;Name=LOC_Os01g43310;Note=retrotransposon%20protein%2C%20putative%2C%20unclassified%2C%20expressed
25093640	25097481	Chr1	MSU_osa1r7	gene	25094280	25094594	.	-	.	ID=LOC_Os01g43790;Name=LOC_Os01g43790;Note=transposon%20protein%2C%20putative%2C%20unclassified
25196365	25203059	Chr1	MSU_osa1r7	gene	25196538	25202090	.	-	.	ID=LOC_Os01g43970;Name=LOC_Os01g43970;Note=transposon%20protein%2C%20putative%2C%20unclassified%2C%20expressed
25566873	25573312	Chr1	MSU_osa1r7	gene	25567517	25572969	.	-	.	ID=LOC_Os01g45050;Name=LOC_Os01g45050;Note=retrotransposon%20protein%2C%20putative%2C%20Ty3-gypsy%20subclass%2C%20expressed
25937893	25947357	Chr1	MSU_osa1r7	gene	25940500	25946172	.	-	.	ID=LOC_Os01g45690;Name=LOC_Os01g45690;Note=transposon%20protein%2C%20putative%2C%20unclassified%2C%20expressed
26207444	26217307	Chr1	MSU_osa1r7	gene	26207973	26211659	.	-	.	ID=LOC_Os01g46100;Name=LOC_Os01g46100;Note=transposon%20protein%2C%20putative%2C%20CACTA%2C%20En%2FSpm%20sub-class%2C%20expressed
26207444	26217307	Chr1	MSU_osa1r7	gene	26213260	26218244	.	-	.	ID=LOC_Os01g46110;Name=LOC_Os01g46110;Note=transposon%20protein%2C%20putative%2C%20CACTA%2C%20En%2FSpm%20sub-class%2C%20expressed
26347552	26358835	Chr1	MSU_osa1r7	gene	26348451	26351862	.	+	.	ID=LOC_Os01g46320;Name=LOC_Os01g46320;Note=transposon%20protein%2C%20putative%2C%20CACTA%2C%20En%2FSpm%20sub-class%2C%20expressed
26347552	26358835	Chr1	MSU_osa1r7	gene	26354733	26358433	.	+	.	ID=LOC_Os01g46330;Name=LOC_Os01g46330;Note=transposon%20protein%2C%20putative%2C%20CACTA%2C%20En%2FSpm%20sub-class%2C%20expressed
26542793	26557896	Chr1	MSU_osa1r7	gene	26545781	26550080	.	-	.	ID=LOC_Os01g46626;Name=LOC_Os01g46626;Note=retrotransposon%20protein%2C%20putative%2C%20Ty3-gypsy%20subclass%2C%20expressed
26542793	26557896	Chr1	MSU_osa1r7	gene	26552315	26555543	.	-	.	ID=LOC_Os01g46632;Name=LOC_Os01g46632;Note=retrotransposon%20protein%2C%20putative%2C%20Ty3-gypsy%20subclass%2C%20expressed
26567322	26571898	Chr1	MSU_osa1r7	gene	26568189	26573815	.	+	.	ID=LOC_Os01g46660;Name=LOC_Os01g46660;Note=transposon%20protein%2C%20putative%2C%20unclassified%2C%20expressed
26750189	26755620	Chr1	MSU_osa1r7	gene	26750450	26752099	.	-	.	ID=LOC_Os01g46890;Name=LOC_Os01g46890;Note=retrotransposon%20protein%2C%20putative%2C%20unclassified
26835621	26843408	Chr1	MSU_osa1r7	gene	26836488	26842535	.	+	.	ID=LOC_Os01g47000;Name=LOC_Os01g47000;Note=transposon%20protein%2C%20putative%2C%20unclassified%2C%20expressed
26848666	26861536	Chr1	MSU_osa1r7	gene	26850343	26853580	.	+	.	ID=LOC_Os01g47020;Name=LOC_Os01g47020;Note=transposon%20protein%2C%20putative%2C%20unclassified%2C%20expressed
26848666	26861536	Chr1	MSU_osa1r7	gene	26854210	26860368	.	-	.	ID=LOC_Os01g47030;Name=LOC_Os01g47030;Note=transposon%20protein%2C%20putative%2C%20unclassified%2C%20expressed
27106044	27107134	Chr1	MSU_osa1r7	gene	27102119	27110016	.	-	.	ID=LOC_Os01g47430;Name=LOC_Os01g47430;Note=protein%20of%20unknown%20function%20DUF1296%20domain%20containing%20protein%2C%20expressed
27899175	27905685	Chr1	MSU_osa1r7	gene	27900466	27904688	.	-	.	ID=LOC_Os01g48670;Name=LOC_Os01g48670;Note=retrotransposon%20protein%2C%20putative%2C%20Ty1-copia%20subclass%2C%20expressed
28035993	28048912	Chr1	MSU_osa1r7	gene	28032816	28051830	.	-	.	ID=LOC_Os01g48874;Name=LOC_Os01g48874;Note=wax%20synthase%2C%20putative%2C%20expressed
28712422	28724834	Chr1	MSU_osa1r7	gene	28714308	28717533	.	+	.	ID=LOC_Os01g49970;Name=LOC_Os01g49970;Note=retrotransposon%20protein%2C%20putative%2C%20unclassified%2C%20expressed
28712422	28724834	Chr1	MSU_osa1r7	gene	28718156	28723385	.	-	.	ID=LOC_Os01g49980;Name=LOC_Os01g49980;Note=retrotransposon%20protein%2C%20putative%2C%20unclassified%2C%20expressed
28712422	28724834	Chr1	MSU_osa1r7	gene	28724108	28724440	.	+	.	ID=LOC_Os01g49990;Name=LOC_Os01g49990;Note=retrotransposon%20protein%2C%20putative%2C%20unclassified
28839999	28846452	Chr1	MSU_osa1r7	gene	28839404	28845217	.	+	.	ID=LOC_Os01g50180;Name=LOC_Os01g50180;Note=retrotransposon%20protein%2C%20putative%2C%20Ty1-copia%20subclass%2C%20expressed
29083665	29096566	Chr1	MSU_osa1r7	gene	29084957	29090885	.	+	.	ID=LOC_Os01g50640;Name=LOC_Os01g50640;Note=retrotransposon%20protein%2C%20putative%2C%20unclassified%2C%20expressed
29083665	29096566	Chr1	MSU_osa1r7	gene	29091272	29094763	.	-	.	ID=LOC_Os01g50650;Name=LOC_Os01g50650;Note=retrotransposon%20protein%2C%20putative%2C%20unclassified%2C%20expressed
29083665	29096566	Chr1	MSU_osa1r7	gene	29095700	29096026	.	-	.	ID=LOC_Os01g50660;Name=LOC_Os01g50660;Note=retrotransposon%20protein%2C%20putative%2C%20unclassified
29178725	29182857	Chr1	MSU_osa1r7	gene	29178975	29182737	.	-	.	ID=LOC_Os01g50800;Name=LOC_Os01g50800;Note=expressed%20protein
29344275	29357196	Chr1	MSU_osa1r7	gene	29345445	29348224	.	+	.	ID=LOC_Os01g51080;Name=LOC_Os01g51080;Note=retrotransposon%20protein%2C%20putative%2C%20unclassified%2C%20expressed
29344275	29357196	Chr1	MSU_osa1r7	gene	29348709	29351599	.	+	.	ID=LOC_Os01g51090;Name=LOC_Os01g51090;Note=retrotransposon%20protein%2C%20putative%2C%20unclassified%2C%20expressed
29344275	29357196	Chr1	MSU_osa1r7	gene	29352683	29355515	.	-	.	ID=LOC_Os01g51100;Name=LOC_Os01g51100;Note=retrotransposon%20protein%2C%20putative%2C%20unclassified%2C%20expressed
29369415	29377198	Chr1	MSU_osa1r7	gene	29369748	29376123	.	-	.	ID=LOC_Os01g51130;Name=LOC_Os01g51130;Note=transposon%20protein%2C%20putative%2C%20unclassified%2C%20expressed
29415360	29423407	Chr1	MSU_osa1r7	gene	29416278	29423224	.	+	.	ID=LOC_Os01g51180;Name=LOC_Os01g51180;Note=transposon%20protein%2C%20putative%2C%20unclassified%2C%20expressed
29881321	29886605	Chr1	MSU_osa1r7	gene	29881801	29886102	.	-	.	ID=LOC_Os01g52000;Name=LOC_Os01g52000;Note=retrotransposon%20protein%2C%20putative%2C%20unclassified%2C%20expressed
30388976	30392706	Chr1	MSU_osa1r7	gene	30389668	30391804	.	-	.	ID=LOC_Os01g52840;Name=LOC_Os01g52840;Note=transposon%20protein%2C%20putative%2C%20unclassified%2C%20expressed
30431873	30445310	Chr1	MSU_osa1r7	gene	30434032	30437324	.	+	.	ID=LOC_Os01g52930;Name=LOC_Os01g52930;Note=retrotransposon%20protein%2C%20putative%2C%20unclassified%2C%20expressed
30431873	30445310	Chr1	MSU_osa1r7	gene	30438403	30440847	.	-	.	ID=LOC_Os01g52940;Name=LOC_Os01g52940;Note=retrotransposon%20protein%2C%20putative%2C%20unclassified
30431873	30445310	Chr1	MSU_osa1r7	gene	30441633	30444059	.	-	.	ID=LOC_Os01g52950;Name=LOC_Os01g52950;Note=retrotransposon%20protein%2C%20putative%2C%20unclassified%2C%20expressed
31138209	31151884	Chr1	MSU_osa1r7	gene	31139425	31142455	.	+	.	ID=LOC_Os01g54150;Name=LOC_Os01g54150;Note=retrotransposon%20protein%2C%20putative%2C%20unclassified%2C%20expressed
31138209	31151884	Chr1	MSU_osa1r7	gene	31145032	31150932	.	-	.	ID=LOC_Os01g54160;Name=LOC_Os01g54160;Note=retrotransposon%20protein%2C%20putative%2C%20unclassified%2C%20expressed
31186513	31195566	Chr1	MSU_osa1r7	gene	31187274	31194826	.	+	.	ID=LOC_Os01g54220;Name=LOC_Os01g54220;Note=transposon%20protein%2C%20putative%2C%20unclassified%2C%20expressed
31438727	31451539	Chr1	MSU_osa1r7	gene	31440372	31443627	.	+	.	ID=LOC_Os01g54650;Name=LOC_Os01g54650;Note=retrotransposon%20protein%2C%20putative%2C%20unclassified%2C%20expressed
31438727	31451539	Chr1	MSU_osa1r7	gene	31444256	31450372	.	-	.	ID=LOC_Os01g54660;Name=LOC_Os01g54660;Note=retrotransposon%20protein%2C%20putative%2C%20unclassified%2C%20expressed
32466657	32470224	Chr1	MSU_osa1r7	gene	32466492	32469262	.	-	.	ID=LOC_Os01g56340;Name=LOC_Os01g56340;Note=transposon%20protein%2C%20putative%2C%20unclassified%2C%20expressed
32517689	32522226	Chr1	MSU_osa1r7	gene	32517707	32522007	.	+	.	ID=LOC_Os01g56410;Name=LOC_Os01g56410;Note=retrotransposon%20protein%2C%20putative%2C%20unclassified%2C%20expressed
32844431	32845804	Chr1	MSU_osa1r7	gene	32842662	32847884	.	+	.	ID=LOC_Os01g56870;Name=LOC_Os01g56870;Note=expressed%20protein
33668826	33670037	Chr1	MSU_osa1r7	gene	33659782	33672538	.	+	.	ID=LOC_Os01g58240;Name=LOC_Os01g58240;Note=OsSub6%20-%20Putative%20Subtilisin%20homologue%2C%20expressed
33845939	33849715	Chr1	MSU_osa1r7	gene	33846851	33849031	.	-	.	ID=LOC_Os01g58560;Name=LOC_Os01g58560;Note=transposon%20protein%2C%20putative%2C%20unclassified
33979585	33988985	Chr1	MSU_osa1r7	gene	33980148	33983735	.	+	.	ID=LOC_Os01g58810;Name=LOC_Os01g58810;Note=retrotransposon%20protein%2C%20putative%2C%20Ty1-copia%20subclass%2C%20expressed
33979585	33988985	Chr1	MSU_osa1r7	gene	33985019	33988756	.	-	.	ID=LOC_Os01g58820;Name=LOC_Os01g58820;Note=retrotransposon%20protein%2C%20putative%2C%20Ty1-copia%20subclass%2C%20expressed
34179819	34181261	Chr1	MSU_osa1r7	gene	34180683	34180994	.	+	.	ID=LOC_Os01g59170;Name=LOC_Os01g59170;Note=hypothetical%20protein
34335633	34348073	Chr1	MSU_osa1r7	gene	34336293	34337371	.	-	.	ID=LOC_Os01g59370;Name=LOC_Os01g59370;Note=expressed%20protein
34335633	34348073	Chr1	MSU_osa1r7	gene	34343540	34344620	.	-	.	ID=LOC_Os01g59390;Name=LOC_Os01g59390;Note=expressed%20protein
34589612	34596029	Chr1	MSU_osa1r7	gene	34588827	34602432	.	-	.	ID=LOC_Os01g59819;Name=LOC_Os01g59819;Note=Os1bglu2%20-%20beta-glucosidase%20homologue%2C%20similar%20to%20G.%20max%20isohydroxyurate%20hydrolase%2C%20expressed
34821566	34831290	Chr1	MSU_osa1r7	gene	34822978	34823310	.	+	.	ID=LOC_Os01g60210;Name=LOC_Os01g60210;Note=transposon%20protein%2C%20putative%2C%20unclassified
34821566	34831290	Chr1	MSU_osa1r7	gene	34823945	34830100	.	-	.	ID=LOC_Os01g60220;Name=LOC_Os01g60220;Note=transposon%20protein%2C%20putative%2C%20unclassified%2C%20expressed
35208198	35216131	Chr1	MSU_osa1r7	gene	35208970	35215278	.	+	.	ID=LOC_Os01g60880;Name=LOC_Os01g60880;Note=transposon%20protein%2C%20putative%2C%20unclassified%2C%20expressed
35271474	35296470	Chr1	MSU_osa1r7	gene	35272658	35277718	.	+	.	ID=LOC_Os01g60970;Name=LOC_Os01g60970;Note=transposon%20protein%2C%20putative%2C%20unclassified%2C%20expressed
35271474	35296470	Chr1	MSU_osa1r7	gene	35279877	35286598	.	+	.	ID=LOC_Os01g60980;Name=LOC_Os01g60980;Note=retrotransposon%20protein%2C%20putative%2C%20Ty3-gypsy%20subclass%2C%20expressed
35271474	35296470	Chr1	MSU_osa1r7	gene	35289511	35290896	.	+	.	ID=LOC_Os01g60990;Name=LOC_Os01g60990;Note=retrotransposon%20protein%2C%20putative%2C%20unclassified%2C%20expressed
35271474	35296470	Chr1	MSU_osa1r7	gene	35291528	35294763	.	-	.	ID=LOC_Os01g61000;Name=LOC_Os01g61000;Note=transposon%20protein%2C%20putative%2C%20unclassified%2C%20expressed
35668088	35681118	Chr1	MSU_osa1r7	gene	35669899	35673035	.	+	.	ID=LOC_Os01g61650;Name=LOC_Os01g61650;Note=retrotransposon%20protein%2C%20putative%2C%20unclassified%2C%20expressed
35668088	35681118	Chr1	MSU_osa1r7	gene	35673666	35679619	.	-	.	ID=LOC_Os01g61660;Name=LOC_Os01g61660;Note=retrotransposon%20protein%2C%20putative%2C%20unclassified%2C%20expressed
36609937	36614942	Chr1	MSU_osa1r7	gene	36610777	36614913	.	+	.	ID=LOC_Os01g63170;Name=LOC_Os01g63170;Note=transposon%20protein%2C%20putative%2C%20unclassified%2C%20expressed
36818318	36829561	Chr1	MSU_osa1r7	gene	36819312	36822616	.	+	.	ID=LOC_Os01g63520;Name=LOC_Os01g63520;Note=transposon%20protein%2C%20putative%2C%20CACTA%2C%20En%2FSpm%20sub-class%2C%20expressed
36818318	36829561	Chr1	MSU_osa1r7	gene	36824073	36829088	.	+	.	ID=LOC_Os01g63530;Name=LOC_Os01g63530;Note=transposon%20protein%2C%20putative%2C%20CACTA%2C%20En%2FSpm%20sub-class%2C%20expressed
37383906	37390180	Chr1	MSU_osa1r7	gene	37384862	37390008	.	+	.	ID=LOC_Os01g64420;Name=LOC_Os01g64420;Note=transposon%20protein%2C%20putative%2C%20unclassified%2C%20expressed
37489568	37502491	Chr1	MSU_osa1r7	gene	37490731	37496885	.	+	.	ID=LOC_Os01g64600;Name=LOC_Os01g64600;Note=retrotransposon%20protein%2C%20putative%2C%20unclassified%2C%20expressed
37489568	37502491	Chr1	MSU_osa1r7	gene	37497518	37500819	.	-	.	ID=LOC_Os01g64610;Name=LOC_Os01g64610;Note=retrotransposon%20protein%2C%20putative%2C%20unclassified%2C%20expressed
38172665	38174665	Chr1	MSU_osa1r7	gene	38172770	38174663	.	-	.	ID=LOC_Os01g65760;Name=LOC_Os01g65760;Note=retrotransposon%20protein%2C%20putative%2C%20unclassified%2C%20expressed
38269670	38273224	Chr1	MSU_osa1r7	gene	38271601	38272684	.	-	.	ID=LOC_Os01g65902;Name=LOC_Os01g65902;Note=apocytochrome%20f%20precursor%2C%20putative%2C%20expressed
38594229	38595054	Chr1	MSU_osa1r7	gene	38594450	38594743	.	+	.	ID=LOC_Os01g66480;Name=LOC_Os01g66480;Note=expressed%20protein
38868042	38874717	Chr1	MSU_osa1r7	gene	38871378	38874494	.	-	.	ID=LOC_Os01g66930;Name=LOC_Os01g66930;Note=transposon%20protein%2C%20putative%2C%20CACTA%2C%20En%2FSpm%20sub-class%2C%20expressed
39403048	39407754	Chr1	MSU_osa1r7	gene	39403151	39407485	.	-	.	ID=LOC_Os01g67800;Name=LOC_Os01g67800;Note=retrotransposon%20protein%2C%20putative%2C%20unclassified%2C%20expressed
39646794	39654520	Chr1	MSU_osa1r7	gene	39647483	39653656	.	+	.	ID=LOC_Os01g68220;Name=LOC_Os01g68220;Note=transposon%20protein%2C%20putative%2C%20unclassified%2C%20expressed
40195938	40199935	Chr1	MSU_osa1r7	gene	40196665	40197198	.	-	.	ID=LOC_Os01g69150;Name=LOC_Os01g69150;Note=transposon%20protein%2C%20putative%2C%20unclassified
41650105	41657909	Chr1	MSU_osa1r7	gene	41650971	41660060	.	+	.	ID=LOC_Os01g71890;Name=LOC_Os01g71890;Note=transposon%20protein%2C%20putative%2C%20unclassified%2C%20expressed
42288478	42294200	Chr1	MSU_osa1r7	gene	42288473	42289606	.	-	.	ID=LOC_Os01g72920;Name=LOC_Os01g72920;Note=expressed%20protein
42785992	42793753	Chr1	MSU_osa1r7	gene	42789121	42789753	.	-	.	ID=LOC_Os01g73850;Name=LOC_Os01g73850;Note=retrotransposon%20protein%2C%20putative%2C%20unclassified
42804036	42811840	Chr1	MSU_osa1r7	gene	42804902	42810948	.	+	.	ID=LOC_Os01g73870;Name=LOC_Os01g73870;Note=transposon%20protein%2C%20putative%2C%20unclassified%2C%20expressed
138440	144891	Chr2	MSU_osa1r7	gene	139660	143882	.	-	.	ID=LOC_Os02g01260;Name=LOC_Os02g01260;Note=retrotransposon%20protein%2C%20putative%2C%20Ty1-copia%20subclass%2C%20expressed
229487	242361	Chr2	MSU_osa1r7	gene	230669	236824	.	+	.	ID=LOC_Os02g01390;Name=LOC_Os02g01390;Note=retrotransposon%20protein%2C%20putative%2C%20unclassified%2C%20expressed
229487	242361	Chr2	MSU_osa1r7	gene	237453	240670	.	-	.	ID=LOC_Os02g01400;Name=LOC_Os02g01400;Note=retrotransposon%20protein%2C%20putative%2C%20unclassified%2C%20expressed
249470	259911	Chr2	MSU_osa1r7	gene	249876	253000	.	-	.	ID=LOC_Os02g01420;Name=LOC_Os02g01420;Note=transposon%20protein%2C%20putative%2C%20CACTA%2C%20En%2FSpm%20sub-class%2C%20expressed
249470	259911	Chr2	MSU_osa1r7	gene	255592	258924	.	-	.	ID=LOC_Os02g01430;Name=LOC_Os02g01430;Note=transposon%20protein%2C%20putative%2C%20CACTA%2C%20En%2FSpm%20sub-class%2C%20expressed
354817	384699	Chr2	MSU_osa1r7	gene	355653	359764	.	+	.	ID=LOC_Os02g01620;Name=LOC_Os02g01620;Note=transposon%20protein%2C%20putative%2C%20unclassified%2C%20expressed
354817	384699	Chr2	MSU_osa1r7	gene	361447	361899	.	+	.	ID=LOC_Os02g01630;Name=LOC_Os02g01630;Note=retrotransposon%20protein%2C%20putative%2C%20Ty3-gypsy%20subclass
354817	384699	Chr2	MSU_osa1r7	gene	362746	367311	.	-	.	ID=LOC_Os02g01640;Name=LOC_Os02g01640;Note=retrotransposon%20protein%2C%20putative%2C%20Ty3-gypsy%20subclass%2C%20expressed
354817	384699	Chr2	MSU_osa1r7	gene	370805	371257	.	+	.	ID=LOC_Os02g01660;Name=LOC_Os02g01660;Note=retrotransposon%20protein%2C%20putative%2C%20Ty3-gypsy%20subclass
354817	384699	Chr2	MSU_osa1r7	gene	372104	376669	.	-	.	ID=LOC_Os02g01670;Name=LOC_Os02g01670;Note=retrotransposon%20protein%2C%20putative%2C%20Ty3-gypsy%20subclass%2C%20expressed
354817	384699	Chr2	MSU_osa1r7	gene	376921	378263	.	-	.	ID=LOC_Os02g01679;Name=LOC_Os02g01679;Note=retrotransposon%20protein%2C%20putative%2C%20Ty3-gypsy%20subclass
354817	384699	Chr2	MSU_osa1r7	gene	380163	383415	.	+	.	ID=LOC_Os02g01690;Name=LOC_Os02g01690;Note=transposon%20protein%2C%20putative%2C%20unclassified%2C%20expressed
874299	874957	Chr2	MSU_osa1r7	gene	870724	876616	.	+	.	ID=LOC_Os02g02470;Name=LOC_Os02g02470;Note=oxidoreductase%2C%20short%20chain%20dehydrogenase%2Freductase%20family%20domain%20containing%20protein%2C%20expressed
1839946	1847654	Chr2	MSU_osa1r7	gene	1840804	1846851	.	+	.	ID=LOC_Os02g04200;Name=LOC_Os02g04200;Note=transposon%20protein%2C%20putative%2C%20unclassified%2C%20expressed
1889351	1902175	Chr2	MSU_osa1r7	gene	1889869	1890192	.	+	.	ID=LOC_Os02g04280;Name=LOC_Os02g04280;Note=retrotransposon%20protein%2C%20putative%2C%20Ty3-gypsy%20subclass
1889351	1902175	Chr2	MSU_osa1r7	gene	1891132	1894155	.	+	.	ID=LOC_Os02g04290;Name=LOC_Os02g04290;Note=retrotransposon%20protein%2C%20putative%2C%20unclassified%2C%20expressed
1889351	1902175	Chr2	MSU_osa1r7	gene	1894992	1897289	.	-	.	ID=LOC_Os02g04300;Name=LOC_Os02g04300;Note=retrotransposon%20protein%2C%20putative%2C%20unclassified%2C%20expressed
1889351	1902175	Chr2	MSU_osa1r7	gene	1898854	1900969	.	-	.	ID=LOC_Os02g04310;Name=LOC_Os02g04310;Note=retrotransposon%20protein%2C%20putative%2C%20unclassified
2166599	2174533	Chr2	MSU_osa1r7	gene	2167665	2170656	.	-	.	ID=LOC_Os02g04755;Name=LOC_Os02g04755;Note=transposon%20protein%2C%20putative%2C%20unclassified%2C%20expressed
2309459	2328684	Chr2	MSU_osa1r7	gene	2312150	2317216	.	-	.	ID=LOC_Os02g04945;Name=LOC_Os02g04945;Note=phosphatidate%20cytidylyltransferase%20family%20protein%2C%20putative%2C%20expressed
2309459	2328684	Chr2	MSU_osa1r7	gene	2318091	2323337	.	-	.	ID=LOC_Os02g04950;Name=LOC_Os02g04950;Note=splicing%20factor%203B%20subunit%201%2C%20putative%2C%20expressed
2309459	2328684	Chr2	MSU_osa1r7	gene	2325414	2328088	.	+	.	ID=LOC_Os02g04960;Name=LOC_Os02g04960;Note=expressed%20protein
2378425	2386544	Chr2	MSU_osa1r7	gene	2379898	2383377	.	+	.	ID=LOC_Os02g05020;Name=LOC_Os02g05020;Note=hypothetical%20protein
3043051	3048303	Chr2	MSU_osa1r7	gene	3043922	3047436	.	-	.	ID=LOC_Os02g06110;Name=LOC_Os02g06110;Note=transposon%20protein%2C%20putative%2C%20unclassified%2C%20expressed
3066218	3071152	Chr2	MSU_osa1r7	gene	3065797	3070822	.	-	.	ID=LOC_Os02g06140;Name=LOC_Os02g06140;Note=retrotransposon%20protein%2C%20putative%2C%20unclassified%2C%20expressed
3270423	3271312	Chr2	MSU_osa1r7	gene	3270603	3271307	.	-	.	ID=LOC_Os02g06550;Name=LOC_Os02g06550;Note=retrotransposon%2C%20putative%2C%20centromere-specific
4670011	4676597	Chr2	MSU_osa1r7	gene	4670866	4675570	.	+	.	ID=LOC_Os02g09110;Name=LOC_Os02g09110;Note=transposon%20protein%2C%20putative%2C%20unclassified%2C%20expressed
5168292	5176306	Chr2	MSU_osa1r7	gene	5168447	5175362	.	-	.	ID=LOC_Os02g09950;Name=LOC_Os02g09950;Note=transposon%20protein%2C%20putative%2C%20unclassified%2C%20expressed
7140398	7144623	Chr2	MSU_osa1r7	gene	7141810	7143857	.	-	.	ID=LOC_Os02g13390;Name=LOC_Os02g13390;Note=expressed%20protein
7188014	7202225	Chr2	MSU_osa1r7	gene	7192204	7198866	.	-	.	ID=LOC_Os02g13470;Name=LOC_Os02g13470;Note=retrotransposon%20protein%2C%20putative%2C%20Ty3-gypsy%20subclass%2C%20expressed
7205339	7209765	Chr2	MSU_osa1r7	gene	7206344	7209363	.	+	.	ID=LOC_Os02g13490;Name=LOC_Os02g13490;Note=transposon%20protein%2C%20putative%2C%20CACTA%2C%20En%2FSpm%20sub-class%2C%20expressed
7993436	8001483	Chr2	MSU_osa1r7	gene	7997539	7997865	.	-	.	ID=LOC_Os02g14510;Name=LOC_Os02g14510;Note=expressed%20protein
7993436	8001483	Chr2	MSU_osa1r7	gene	7998422	8001879	.	-	.	ID=LOC_Os02g14520;Name=LOC_Os02g14520;Note=transposon%20protein%2C%20putative%2C%20CACTA%2C%20En%2FSpm%20sub-class%2C%20expressed
8214770	8217882	Chr2	MSU_osa1r7	gene	8209595	8223356	.	+	.	ID=LOC_Os02g14800;Name=LOC_Os02g14800;Note=expressed%20protein
9074566	9080963	Chr2	MSU_osa1r7	gene	9075214	9079455	.	+	.	ID=LOC_Os02g15990;Name=LOC_Os02g15990;Note=retrotransposon%20protein%2C%20putative%2C%20Ty1-copia%20subclass%2C%20expressed
9088566	9099567	Chr2	MSU_osa1r7	gene	9089344	9095715	.	+	.	ID=LOC_Os02g16010;Name=LOC_Os02g16010;Note=retrotransposon%20protein%2C%20putative%2C%20unclassified%2C%20expressed
9088566	9099567	Chr2	MSU_osa1r7	gene	9097490	9098829	.	-	.	ID=LOC_Os02g16020;Name=LOC_Os02g16020;Note=conserved%20hypothetical%20protein
9109851	9111149	Chr2	MSU_osa1r7	gene	9106572	9111711	.	+	.	ID=LOC_Os02g16030;Name=LOC_Os02g16030;Note=harpin-induced%20protein%201%20domain%20containing%20protein%2C%20expressed
9401506	9407581	Chr2	MSU_osa1r7	gene	9404407	9407429	.	-	.	ID=LOC_Os02g16470;Name=LOC_Os02g16470;Note=retrotransposon%20protein%2C%20putative%2C%20Ty1-copia%20subclass%2C%20expressed
9440518	9441596	Chr2	MSU_osa1r7	gene	9440863	9441171	.	-	.	ID=LOC_Os02g16529;Name=LOC_Os02g16529;Note=hypothetical%20protein
9789310	9801017	Chr2	MSU_osa1r7	gene	9790304	9793609	.	+	.	ID=LOC_Os02g17100;Name=LOC_Os02g17100;Note=transposon%20protein%2C%20putative%2C%20CACTA%2C%20En%2FSpm%20sub-class%2C%20expressed
9789310	9801017	Chr2	MSU_osa1r7	gene	9796798	9800498	.	+	.	ID=LOC_Os02g17110;Name=LOC_Os02g17110;Note=transposon%20protein%2C%20putative%2C%20CACTA%2C%20En%2FSpm%20sub-class%2C%20expressed
11800957	11806730	Chr2	MSU_osa1r7	gene	11801940	11805230	.	+	.	ID=LOC_Os02g20050;Name=LOC_Os02g20050;Note=transposon%20protein%2C%20putative%2C%20CACTA%2C%20En%2FSpm%20sub-class%2C%20expressed
11897059	11902752	Chr2	MSU_osa1r7	gene	11897101	11902226	.	-	.	ID=LOC_Os02g20200;Name=LOC_Os02g20200;Note=retrotransposon%20protein%2C%20putative%2C%20unclassified%2C%20expressed
12068819	12079201	Chr2	MSU_osa1r7	gene	12070699	12076470	.	+	.	ID=LOC_Os02g20470;Name=LOC_Os02g20470;Note=retrotransposon%20protein%2C%20putative%2C%20unclassified%2C%20expressed
14239399	14298646	Chr2	MSU_osa1r7	gene	14240035	14240565	.	+	.	ID=LOC_Os02g24574;Name=LOC_Os02g24574;Note=NADPH-dependent%20oxidoreductase%2C%20putative
14239399	14298646	Chr2	MSU_osa1r7	gene	14242355	14242825	.	-	.	ID=LOC_Os02g24576;Name=LOC_Os02g24576;Note=chloroplast%2030S%20ribosomal%20protein%20S7%2C%20putative%2C%20expressed
14239399	14298646	Chr2	MSU_osa1r7	gene	14247651	14248055	.	+	.	ID=LOC_Os02g24586;Name=LOC_Os02g24586;Note=uncharacterized%20protein%20ycf68%2C%20putative%2C%20expressed
14239399	14298646	Chr2	MSU_osa1r7	gene	14262307	14263269	.	-	.	ID=LOC_Os02g24596;Name=LOC_Os02g24596;Note=apocytochrome%20f%20precursor%2C%20putative%2C%20expressed
14239399	14298646	Chr2	MSU_osa1r7	gene	14263499	14264191	.	-	.	ID=LOC_Os02g24598;Name=LOC_Os02g24598;Note=chloroplast%20envelope%20membrane%20protein%2C%20putative%2C%20expressed
14239399	14298646	Chr2	MSU_osa1r7	gene	14264611	14265168	.	-	.	ID=LOC_Os02g24604;Name=LOC_Os02g24604;Note=photosystem%20I%20assembly%20protein%20ycf4%2C%20putative%2C%20expressed
14239399	14298646	Chr2	MSU_osa1r7	gene	14270096	14270806	.	+	.	ID=LOC_Os02g24612;Name=LOC_Os02g24612;Note=ribosomal%20protein%20S2%2C%20putative%2C%20expressed
14239399	14298646	Chr2	MSU_osa1r7	gene	14272033	14274081	.	-	.	ID=LOC_Os02g24614;Name=LOC_Os02g24614;Note=DNA-directed%20RNA%20polymerase%20subunit%20beta%2C%20putative%2C%20expressed
14239399	14298646	Chr2	MSU_osa1r7	gene	14281752	14281964	.	+	.	ID=LOC_Os02g24624;Name=LOC_Os02g24624;Note=conserved%20hypothetical%20protein
14239399	14298646	Chr2	MSU_osa1r7	gene	14282189	14282458	.	+	.	ID=LOC_Os02g24626;Name=LOC_Os02g24626;Note=uncharacterized%20protein%20ycf70%2C%20putative
14239399	14298646	Chr2	MSU_osa1r7	gene	14284410	14284598	.	-	.	ID=LOC_Os02g24628;Name=LOC_Os02g24628;Note=photosystem%20II%20reaction%20center%20protein%20Z%2C%20putative%2C%20expressed
14239399	14298646	Chr2	MSU_osa1r7	gene	14285072	14286627	.	-	.	ID=LOC_Os02g24632;Name=LOC_Os02g24632;Note=photosystem%20II%2044%20kDa%20reaction%20center%20protein%2C%20putative%2C%20expressed
14239399	14298646	Chr2	MSU_osa1r7	gene	14286575	14287636	.	-	.	ID=LOC_Os02g24634;Name=LOC_Os02g24634;Note=photosystem%20II%20D2%20protein%2C%20putative%2C%20expressed
14239399	14298646	Chr2	MSU_osa1r7	gene	14287886	14288188	.	-	.	ID=LOC_Os02g24636;Name=LOC_Os02g24636;Note=expressed%20protein
14239399	14298646	Chr2	MSU_osa1r7	gene	14288946	14289590	.	-	.	ID=LOC_Os02g24642;Name=LOC_Os02g24642;Note=photosystem%20II%20reaction%20center%20protein%20K%20precursor%2C%20putative%2C%20expressed
14239399	14298646	Chr2	MSU_osa1r7	gene	14292428	14293777	.	-	.	ID=LOC_Os02g24640;Name=LOC_Os02g24640;Note=retrotransposon%20protein%2C%20putative%2C%20Ty3-gypsy%20subclass
14362222	14364372	Chr2	MSU_osa1r7	gene	14362932	14363611	.	+	.	ID=LOC_Os02g24760;Name=LOC_Os02g24760;Note=transposon%20protein%2C%20putative%2C%20unclassified
14729824	14735001	Chr2	MSU_osa1r7	gene	14730690	14734908	.	-	.	ID=LOC_Os02g25280;Name=LOC_Os02g25280;Note=retrotransposon%20protein%2C%20putative%2C%20Ty1-copia%20subclass%2C%20expressed
15227296	15230901	Chr2	MSU_osa1r7	gene	15227999	15230462	.	+	.	ID=LOC_Os02g25950;Name=LOC_Os02g25950;Note=transposon%20protein%2C%20putative%2C%20unclassified%2C%20expressed
15332228	15344991	Chr2	MSU_osa1r7	gene	15333593	15336809	.	+	.	ID=LOC_Os02g26100;Name=LOC_Os02g26100;Note=retrotransposon%20protein%2C%20putative%2C%20unclassified%2C%20expressed
15332228	15344991	Chr2	MSU_osa1r7	gene	15337705	15343669	.	-	.	ID=LOC_Os02g26110;Name=LOC_Os02g26110;Note=retrotransposon%20protein%2C%20putative%2C%20unclassified%2C%20expressed
15625127	15625842	Chr2	MSU_osa1r7	gene	15621008	15629984	.	+	.	ID=LOC_Os02g26614;Name=LOC_Os02g26614;Note=retrotransposon%20protein%2C%20putative%2C%20unclassified%2C%20expressed
16097163	16103566	Chr2	MSU_osa1r7	gene	16097820	16102060	.	+	.	ID=LOC_Os02g27320;Name=LOC_Os02g27320;Note=retrotransposon%20protein%2C%20putative%2C%20Ty1-copia%20subclass%2C%20expressed
17419774	17426342	Chr2	MSU_osa1r7	gene	17420601	17425568	.	-	.	ID=LOC_Os02g29330;Name=LOC_Os02g29330;Note=transposon%20protein%2C%20putative%2C%20unclassified%2C%20expressed
17681691	17753826	Chr2	MSU_osa1r7	gene	17688303	17692247	.	-	.	ID=LOC_Os02g29740;Name=LOC_Os02g29740;Note=retrotransposon%20protein%2C%20putative%2C%20Ty3-gypsy%20subclass%2C%20expressed
17681691	17753826	Chr2	MSU_osa1r7	gene	17693812	17697681	.	-	.	ID=LOC_Os02g29750;Name=LOC_Os02g29750;Note=retrotransposon%20protein%2C%20putative%2C%20unclassified%2C%20expressed
17681691	17753826	Chr2	MSU_osa1r7	gene	17704193	17713299	.	+	.	ID=LOC_Os02g29760;Name=LOC_Os02g29760;Note=retrotransposon%20protein%2C%20putative%2C%20Ty3-gypsy%20subclass%2C%20expressed
17681691	17753826	Chr2	MSU_osa1r7	gene	17713657	17716759	.	-	.	ID=LOC_Os02g29770;Name=LOC_Os02g29770;Note=retrotransposon%20protein%2C%20putative%2C%20Ty3-gypsy%20subclass%2C%20expressed
17681691	17753826	Chr2	MSU_osa1r7	gene	17718577	17720440	.	-	.	ID=LOC_Os02g29774;Name=LOC_Os02g29774;Note=expressed%20protein
17681691	17753826	Chr2	MSU_osa1r7	gene	17720423	17725558	.	+	.	ID=LOC_Os02g29780;Name=LOC_Os02g29780;Note=retrotransposon%20protein%2C%20putative%2C%20unclassified%2C%20expressed
17681691	17753826	Chr2	MSU_osa1r7	gene	17726398	17727350	.	+	.	ID=LOC_Os02g29790;Name=LOC_Os02g29790;Note=retrotransposon%2C%20putative%2C%20centromere-specific%2C%20expressed
17681691	17753826	Chr2	MSU_osa1r7	gene	17732125	17732442	.	+	.	ID=LOC_Os02g29800;Name=LOC_Os02g29800;Note=expressed%20protein
17681691	17753826	Chr2	MSU_osa1r7	gene	17740411	17741407	.	-	.	ID=LOC_Os02g29820;Name=LOC_Os02g29820;Note=retrotransposon%20protein%2C%20putative%2C%20unclassified%2C%20expressed
17681691	17753826	Chr2	MSU_osa1r7	gene	17742020	17743857	.	-	.	ID=LOC_Os02g29830;Name=LOC_Os02g29830;Note=retrotransposon%20protein%2C%20putative%2C%20unclassified%2C%20expressed
17681691	17753826	Chr2	MSU_osa1r7	gene	17744129	17744959	.	-	.	ID=LOC_Os02g29840;Name=LOC_Os02g29840;Note=retrotransposon%20protein%2C%20putative%2C%20unclassified%2C%20expressed
17681691	17753826	Chr2	MSU_osa1r7	gene	17745814	17749970	.	+	.	ID=LOC_Os02g29850;Name=LOC_Os02g29850;Note=retrotransposon%2C%20putative%2C%20centromere-specific
17820604	17835697	Chr2	MSU_osa1r7	gene	17822857	17823045	.	+	.	ID=LOC_Os02g29990;Name=LOC_Os02g29990;Note=retrotransposon%20protein%2C%20putative%2C%20Ty3-gypsy%20subclass
17820604	17835697	Chr2	MSU_osa1r7	gene	17824149	17825264	.	-	.	ID=LOC_Os02g30000;Name=LOC_Os02g30000;Note=retrotransposon%20protein%2C%20putative%2C%20unclassified
17820604	17835697	Chr2	MSU_osa1r7	gene	17829744	17832391	.	-	.	ID=LOC_Os02g30010;Name=LOC_Os02g30010;Note=retrotransposon%20protein%2C%20putative%2C%20unclassified
19001209	19005011	Chr2	MSU_osa1r7	gene	19001998	19004349	.	+	.	ID=LOC_Os02g32170;Name=LOC_Os02g32170;Note=transposon%20protein%2C%20putative%2C%20unclassified%2C%20expressed
19904325	19909472	Chr2	MSU_osa1r7	gene	19904790	19906960	.	+	.	ID=LOC_Os02g33470;Name=LOC_Os02g33470;Note=transposon%20protein%2C%20putative%2C%20Pong%20sub-class%2C%20expressed
19904325	19909472	Chr2	MSU_osa1r7	gene	19907372	19908715	.	+	.	ID=LOC_Os02g33480;Name=LOC_Os02g33480;Note=transposon%20protein%2C%20putative%2C%20Pong%20sub-class%2C%20expressed
22538228	22544170	Chr2	MSU_osa1r7	gene	22540906	22541799	.	-	.	ID=LOC_Os02g37270;Name=LOC_Os02g37270;Note=transposon%20protein%2C%20putative%2C%20unclassified%2C%20expressed
22901464	22910147	Chr2	MSU_osa1r7	gene	22900713	22906465	.	-	.	ID=LOC_Os02g37890;Name=LOC_Os02g37890;Note=retrotransposon%20protein%2C%20putative%2C%20unclassified%2C%20expressed
22901464	22910147	Chr2	MSU_osa1r7	gene	22907639	22908358	.	-	.	ID=LOC_Os02g37900;Name=LOC_Os02g37900;Note=retrotransposon%20protein%2C%20putative%2C%20unclassified
23416040	23419033	Chr2	MSU_osa1r7	gene	23415996	23416937	.	+	.	ID=LOC_Os02g38740;Name=LOC_Os02g38740;Note=expressed%20protein
23416040	23419033	Chr2	MSU_osa1r7	gene	23417599	23418756	.	-	.	ID=LOC_Os02g38750;Name=LOC_Os02g38750;Note=expressed%20protein
23569268	23572937	Chr2	MSU_osa1r7	gene	23570187	23572289	.	+	.	ID=LOC_Os02g39020;Name=LOC_Os02g39020;Note=transposon%20protein%2C%20putative%2C%20unclassified%2C%20expressed
24397079	24403513	Chr2	MSU_osa1r7	gene	24397531	24398769	.	+	.	ID=LOC_Os02g40300;Name=LOC_Os02g40300;Note=retrotransposon%20protein%2C%20putative%2C%20unclassified%2C%20expressed
24397079	24403513	Chr2	MSU_osa1r7	gene	24400323	24403201	.	+	.	ID=LOC_Os02g40310;Name=LOC_Os02g40310;Note=retrotransposon%20protein%2C%20putative%2C%20unclassified%2C%20expressed
24409309	24409897	Chr2	MSU_osa1r7	gene	24409309	24414084	.	-	.	ID=LOC_Os02g40330;Name=LOC_Os02g40330;Note=retrotransposon%20protein%2C%20putative%2C%20Ty3-gypsy%20subclass%2C%20expressed
24624557	24628733	Chr2	MSU_osa1r7	gene	24624747	24625385	.	-	.	ID=LOC_Os02g40590;Name=LOC_Os02g40590;Note=expressed%20protein
24624557	24628733	Chr2	MSU_osa1r7	gene	24627210	24627944	.	-	.	ID=LOC_Os02g40600;Name=LOC_Os02g40600;Note=expressed%20protein
25167080	25175199	Chr2	MSU_osa1r7	gene	25167258	25174175	.	-	.	ID=LOC_Os02g41870;Name=LOC_Os02g41870;Note=transposon%20protein%2C%20putative%2C%20unclassified%2C%20expressed
25243598	25250033	Chr2	MSU_osa1r7	gene	25242411	25256486	.	-	.	ID=LOC_Os02g42020;Name=LOC_Os02g42020;Note=expressed%20protein
25289661	25302250	Chr2	MSU_osa1r7	gene	25290616	25291047	.	-	.	ID=LOC_Os02g42070;Name=LOC_Os02g42070;Note=retrotransposon%20protein%2C%20putative%2C%20Ty3-gypsy%20subclass
25289661	25302250	Chr2	MSU_osa1r7	gene	25292954	25299091	.	+	.	ID=LOC_Os02g42080;Name=LOC_Os02g42080;Note=retrotransposon%20protein%2C%20putative%2C%20Ty3-gypsy%20subclass%2C%20expressed
25289661	25302250	Chr2	MSU_osa1r7	gene	25299939	25300370	.	-	.	ID=LOC_Os02g42090;Name=LOC_Os02g42090;Note=retrotransposon%20protein%2C%20putative%2C%20Ty3-gypsy%20subclass
25816019	25816859	Chr2	MSU_osa1r7	gene	25815928	25820880	.	+	.	ID=LOC_Os02g42920;Name=LOC_Os02g42920;Note=DTA2%2C%20putative%2C%20expressed
25931153	25937162	Chr2	MSU_osa1r7	gene	25931511	25933904	.	+	.	ID=LOC_Os02g43060;Name=LOC_Os02g43060;Note=retrotransposon%20protein%2C%20putative%2C%20Ty1-copia%20subclass
26909693	26917171	Chr2	MSU_osa1r7	gene	26913111	26914373	.	-	.	ID=LOC_Os02g44450;Name=LOC_Os02g44450;Note=retrotransposon%20protein%2C%20putative%2C%20unclassified
27231944	27235894	Chr2	MSU_osa1r7	gene	27232624	27233157	.	-	.	ID=LOC_Os02g44950;Name=LOC_Os02g44950;Note=transposon%20protein%2C%20putative%2C%20unclassified
27282766	27300250	Chr2	MSU_osa1r7	gene	27284241	27287279	.	-	.	ID=LOC_Os02g45020;Name=LOC_Os02g45020;Note=transposon%20protein%2C%20putative%2C%20CACTA%2C%20En%2FSpm%20sub-class%2C%20expressed
27282766	27300250	Chr2	MSU_osa1r7	gene	27289344	27289931	.	+	.	ID=LOC_Os02g45030;Name=LOC_Os02g45030;Note=latency%20associated%20nuclear%20antigen%2C%20putative%2C%20expressed
27282766	27300250	Chr2	MSU_osa1r7	gene	27296970	27300115	.	-	.	ID=LOC_Os02g45040;Name=LOC_Os02g45040;Note=retrotransposon%20protein%2C%20putative%2C%20unclassified%2C%20expressed
27713907	27721728	Chr2	MSU_osa1r7	gene	27714814	27720861	.	-	.	ID=LOC_Os02g45550;Name=LOC_Os02g45550;Note=transposon%20protein%2C%20putative%2C%20unclassified%2C%20expressed
27736387	27736974	Chr2	MSU_osa1r7	gene	27735847	27740939	.	-	.	ID=LOC_Os02g45590;Name=LOC_Os02g45590;Note=PPR%20repeat%20domain%20containing%20protein%2C%20putative%2C%20expressed
27816017	27827638	Chr2	MSU_osa1r7	gene	27816476	27820176	.	-	.	ID=LOC_Os02g45720;Name=LOC_Os02g45720;Note=transposon%20protein%2C%20putative%2C%20CACTA%2C%20En%2FSpm%20sub-class%2C%20expressed
27816017	27827638	Chr2	MSU_osa1r7	gene	27823011	27826315	.	-	.	ID=LOC_Os02g45730;Name=LOC_Os02g45730;Note=transposon%20protein%2C%20putative%2C%20CACTA%2C%20En%2FSpm%20sub-class%2C%20expressed
27999687	28007437	Chr2	MSU_osa1r7	gene	28000549	28006378	.	+	.	ID=LOC_Os02g45960;Name=LOC_Os02g45960;Note=transposon%20protein%2C%20putative%2C%20unclassified%2C%20expressed
28051345	28070550	Chr2	MSU_osa1r7	gene	28053920	28060076	.	+	.	ID=LOC_Os02g46040;Name=LOC_Os02g46040;Note=retrotransposon%20protein%2C%20putative%2C%20unclassified%2C%20expressed
28051345	28070550	Chr2	MSU_osa1r7	gene	28060704	28063994	.	-	.	ID=LOC_Os02g46050;Name=LOC_Os02g46050;Note=retrotransposon%20protein%2C%20putative%2C%20unclassified%2C%20expressed
28051345	28070550	Chr2	MSU_osa1r7	gene	28064879	28069615	.	-	.	ID=LOC_Os02g46060;Name=LOC_Os02g46060;Note=retrotransposon%20protein%2C%20putative%2C%20Ty1-copia%20subclass
29040659	29052217	Chr2	MSU_osa1r7	gene	29042756	29049119	.	+	.	ID=LOC_Os02g47540;Name=LOC_Os02g47540;Note=retrotransposon%20protein%2C%20putative%2C%20Ty3-gypsy%20subclass
31338494	31350092	Chr2	MSU_osa1r7	gene	31339317	31342728	.	+	.	ID=LOC_Os02g51220;Name=LOC_Os02g51220;Note=transposon%20protein%2C%20putative%2C%20CACTA%2C%20En%2FSpm%20sub-class%2C%20expressed
31338494	31350092	Chr2	MSU_osa1r7	gene	31344264	31349572	.	+	.	ID=LOC_Os02g51230;Name=LOC_Os02g51230;Note=transposon%20protein%2C%20putative%2C%20CACTA%2C%20En%2FSpm%20sub-class%2C%20expressed
32135228	32148078	Chr2	MSU_osa1r7	gene	32136424	32142578	.	+	.	ID=LOC_Os02g52520;Name=LOC_Os02g52520;Note=retrotransposon%20protein%2C%20putative%2C%20unclassified%2C%20expressed
32135228	32148078	Chr2	MSU_osa1r7	gene	32143206	32146497	.	-	.	ID=LOC_Os02g52530;Name=LOC_Os02g52530;Note=retrotransposon%20protein%2C%20putative%2C%20unclassified%2C%20expressed
32710746	32715951	Chr2	MSU_osa1r7	gene	32711009	32715394	.	-	.	ID=LOC_Os02g53470;Name=LOC_Os02g53470;Note=retrotransposon%20protein%2C%20putative%2C%20unclassified%2C%20expressed
32755498	32768331	Chr2	MSU_osa1r7	gene	32757075	32760366	.	+	.	ID=LOC_Os02g53540;Name=LOC_Os02g53540;Note=retrotransposon%20protein%2C%20putative%2C%20unclassified%2C%20expressed
32755498	32768331	Chr2	MSU_osa1r7	gene	32760995	32767130	.	-	.	ID=LOC_Os02g53550;Name=LOC_Os02g53550;Note=retrotransposon%20protein%2C%20putative%2C%20unclassified%2C%20expressed
33015382	33024931	Chr2	MSU_osa1r7	gene	33015857	33018118	.	-	.	ID=LOC_Os02g53930;Name=LOC_Os02g53930;Note=transposon%20protein%2C%20putative%2C%20CACTA%2C%20En%2FSpm%20sub-class%2C%20expressed
33015382	33024931	Chr2	MSU_osa1r7	gene	33020615	33023946	.	-	.	ID=LOC_Os02g53940;Name=LOC_Os02g53940;Note=transposon%20protein%2C%20putative%2C%20CACTA%2C%20En%2FSpm%20sub-class%2C%20expressed
34311576	34322576	Chr2	MSU_osa1r7	gene	34312706	34318668	.	+	.	ID=LOC_Os02g56060;Name=LOC_Os02g56060;Note=retrotransposon%20protein%2C%20putative%2C%20unclassified
34311576	34322576	Chr2	MSU_osa1r7	gene	34319288	34321358	.	-	.	ID=LOC_Os02g56070;Name=LOC_Os02g56070;Note=retrotransposon%20protein%2C%20putative%2C%20unclassified%2C%20expressed
34485983	34494988	Chr2	MSU_osa1r7	gene	34488377	34489365	.	+	.	ID=LOC_Os02g56340;Name=LOC_Os02g56340;Note=expressed%20protein
34499333	34508584	Chr2	MSU_osa1r7	gene	34500587	34504556	.	+	.	ID=LOC_Os02g56360;Name=LOC_Os02g56360;Note=expressed%20protein
34725406	34738365	Chr2	MSU_osa1r7	gene	34726609	34730046	.	+	.	ID=LOC_Os02g56640;Name=LOC_Os02g56640;Note=retrotransposon%20protein%2C%20putative%2C%20unclassified%2C%20expressed
34725406	34738365	Chr2	MSU_osa1r7	gene	34730744	34732522	.	+	.	ID=LOC_Os02g56650;Name=LOC_Os02g56650;Note=retrotransposon%20protein%2C%20putative%2C%20unclassified%2C%20expressed
34725406	34738365	Chr2	MSU_osa1r7	gene	34733143	34736561	.	-	.	ID=LOC_Os02g56660;Name=LOC_Os02g56660;Note=retrotransposon%20protein%2C%20putative%2C%20unclassified%2C%20expressed
34826865	34832404	Chr2	MSU_osa1r7	gene	34828492	34831322	.	+	.	ID=LOC_Os02g56830;Name=LOC_Os02g56830;Note=transposon%20protein%2C%20putative%2C%20CACTA%2C%20En%2FSpm%20sub-class%2C%20expressed
415055	425345	Chr3	MSU_osa1r7	gene	416716	428610	.	+	.	ID=LOC_Os03g01684;Name=LOC_Os03g01684;Note=retrotransposon%20protein%2C%20putative%2C%20unclassified%2C%20expressed
591956	598696	Chr3	MSU_osa1r7	gene	592299	598044	.	-	.	ID=LOC_Os03g01950;Name=LOC_Os03g01950;Note=transposon%20protein%2C%20putative%2C%20unclassified%2C%20expressed
743857	744847	Chr3	MSU_osa1r7	gene	744212	744808	.	+	.	ID=LOC_Os03g02230;Name=LOC_Os03g02230;Note=expressed%20protein
967547	974147	Chr3	MSU_osa1r7	gene	968223	970795	.	+	.	ID=LOC_Os03g02630;Name=LOC_Os03g02630;Note=retrotransposon%20protein%2C%20putative%2C%20unclassified
1258837	1269924	Chr3	MSU_osa1r7	gene	1259345	1260528	.	-	.	ID=LOC_Os03g03050;Name=LOC_Os03g03050;Note=expressed%20protein
1258837	1269924	Chr3	MSU_osa1r7	gene	1263589	1268972	.	-	.	ID=LOC_Os03g03060;Name=LOC_Os03g03060;Note=transposon%20protein%2C%20putative%2C%20unclassified%2C%20expressed
1479734	1481177	Chr3	MSU_osa1r7	gene	1476335	1483361	.	+	.	ID=LOC_Os03g03430;Name=LOC_Os03g03430;Note=CBS%20domain%20containing%20protein%2C%20expressed
1910836	1916519	Chr3	MSU_osa1r7	gene	1909201	1919541	.	+	.	ID=LOC_Os03g04169;Name=LOC_Os03g04169;Note=ATP%20phosphoribosyltransferase%2C%20putative%2C%20expressed
2267714	2271916	Chr3	MSU_osa1r7	gene	2268313	2271657	.	-	.	ID=LOC_Os03g04760;Name=LOC_Os03g04760;Note=expressed%20protein
2619093	2624309	Chr3	MSU_osa1r7	gene	2619664	2624049	.	+	.	ID=LOC_Os03g05350;Name=LOC_Os03g05350;Note=retrotransposon%20protein%2C%20putative%2C%20unclassified%2C%20expressed
2630183	2637956	Chr3	MSU_osa1r7	gene	2624258	2636904	.	-	.	ID=LOC_Os03g05360;Name=LOC_Os03g05360;Note=transposon%20protein%2C%20putative%2C%20unclassified%2C%20expressed
3252919	3254152	Chr3	MSU_osa1r7	gene	3252987	3257872	.	+	.	ID=LOC_Os03g06490;Name=LOC_Os03g06490;Note=expressed%20protein
3574927	3595370	Chr3	MSU_osa1r7	gene	3579801	3583106	.	+	.	ID=LOC_Os03g07020;Name=LOC_Os03g07020;Note=retrotransposon%20protein%2C%20putative%2C%20unclassified%2C%20expressed
3574927	3595370	Chr3	MSU_osa1r7	gene	3583721	3589876	.	-	.	ID=LOC_Os03g07030;Name=LOC_Os03g07030;Note=retrotransposon%20protein%2C%20putative%2C%20unclassified%2C%20expressed
3574927	3595370	Chr3	MSU_osa1r7	gene	3590998	3592272	.	-	.	ID=LOC_Os03g07040;Name=LOC_Os03g07040;Note=retrotransposon%20protein%2C%20putative%2C%20unclassified
4292519	4302674	Chr3	MSU_osa1r7	gene	4293140	4297457	.	-	.	ID=LOC_Os03g08400;Name=LOC_Os03g08400;Note=retrotransposon%20protein%2C%20putative%2C%20unclassified%2C%20expressed
4646014	4649600	Chr3	MSU_osa1r7	gene	4646697	4648877	.	+	.	ID=LOC_Os03g08950;Name=LOC_Os03g08950;Note=transposon%20protein%2C%20putative%2C%20unclassified
6187973	6194472	Chr3	MSU_osa1r7	gene	6189158	6193607	.	-	.	ID=LOC_Os03g11830;Name=LOC_Os03g11830;Note=transposon%20protein%2C%20putative%2C%20unclassified%2C%20expressed
6206418	6212793	Chr3	MSU_osa1r7	gene	6206887	6211266	.	+	.	ID=LOC_Os03g11850;Name=LOC_Os03g11850;Note=retrotransposon%20protein%2C%20putative%2C%20Ty1-copia%20subclass%2C%20expressed
7151697	7162090	Chr3	MSU_osa1r7	gene	7153382	7161370	.	+	.	ID=LOC_Os03g13260;Name=LOC_Os03g13260;Note=retrotransposon%20protein%2C%20putative%2C%20unclassified%2C%20expressed
7388723	7392255	Chr3	MSU_osa1r7	gene	7389273	7389635	.	-	.	ID=LOC_Os03g13660;Name=LOC_Os03g13660;Note=expressed%20protein
8140730	8146188	Chr3	MSU_osa1r7	gene	8141921	8143318	.	+	.	ID=LOC_Os03g14930;Name=LOC_Os03g14930;Note=retrotransposon%20protein%2C%20putative%2C%20unclassified%2C%20expressed
8140730	8146188	Chr3	MSU_osa1r7	gene	8144238	8145095	.	+	.	ID=LOC_Os03g14940;Name=LOC_Os03g14940;Note=retrotransposon%20protein%2C%20putative%2C%20unclassified
8998159	9003783	Chr3	MSU_osa1r7	gene	8997242	9002539	.	-	.	ID=LOC_Os03g16300;Name=LOC_Os03g16300;Note=transposon%20protein%2C%20putative%2C%20unclassified%2C%20expressed
10664568	10672388	Chr3	MSU_osa1r7	gene	10664735	10671523	.	-	.	ID=LOC_Os03g19050;Name=LOC_Os03g19050;Note=transposon%20protein%2C%20putative%2C%20unclassified%2C%20expressed
10731049	10736644	Chr3	MSU_osa1r7	gene	10732265	10735310	.	-	.	ID=LOC_Os03g19150;Name=LOC_Os03g19150;Note=retrotransposon%20protein%2C%20putative%2C%20unclassified%2C%20expressed
11037761	11046297	Chr3	MSU_osa1r7	gene	11039794	11040363	.	-	.	ID=LOC_Os03g19630;Name=LOC_Os03g19630;Note=myb-like%20DNA-binding%20domain%20containing%20protein%2C%20expressed
11256028	11257153	Chr3	MSU_osa1r7	gene	11252327	11259529	.	+	.	ID=LOC_Os03g19980;Name=LOC_Os03g19980;Note=tetratricopeptide-like%20helical%2C%20putative%2C%20expressed
11311250	11316158	Chr3	MSU_osa1r7	gene	11311524	11315962	.	-	.	ID=LOC_Os03g20080;Name=LOC_Os03g20080;Note=retrotransposon%20protein%2C%20putative%2C%20unclassified%2C%20expressed
11784763	11795603	Chr3	MSU_osa1r7	gene	11785626	11788915	.	+	.	ID=LOC_Os03g20810;Name=LOC_Os03g20810;Note=transposon%20protein%2C%20putative%2C%20CACTA%2C%20En%2FSpm%20sub-class%2C%20expressed
11784763	11795603	Chr3	MSU_osa1r7	gene	11790332	11795111	.	+	.	ID=LOC_Os03g20820;Name=LOC_Os03g20820;Note=transposon%20protein%2C%20putative%2C%20CACTA%2C%20En%2FSpm%20sub-class%2C%20expressed
12079778	12092659	Chr3	MSU_osa1r7	gene	12080959	12087111	.	+	.	ID=LOC_Os03g21180;Name=LOC_Os03g21180;Note=retrotransposon%20protein%2C%20putative%2C%20unclassified%2C%20expressed
12079778	12092659	Chr3	MSU_osa1r7	gene	12087773	12090996	.	-	.	ID=LOC_Os03g21190;Name=LOC_Os03g21190;Note=retrotransposon%20protein%2C%20putative%2C%20unclassified%2C%20expressed
12885185	12893709	Chr3	MSU_osa1r7	gene	12886096	12891835	.	+	.	ID=LOC_Os03g22480;Name=LOC_Os03g22480;Note=transposon%20protein%2C%20putative%2C%20unclassified%2C%20expressed
13265161	13271370	Chr3	MSU_osa1r7	gene	13265501	13269614	.	+	.	ID=LOC_Os03g22970;Name=LOC_Os03g22970;Note=retrotransposon%20protein%2C%20putative%2C%20Ty3-gypsy%20subclass
13265161	13271370	Chr3	MSU_osa1r7	gene	13270191	13271613	.	+	.	ID=LOC_Os03g22980;Name=LOC_Os03g22980;Note=retrotransposon%20protein%2C%20putative%2C%20Ty1-copia%20subclass
13801407	13807726	Chr3	MSU_osa1r7	gene	13802154	13807069	.	+	.	ID=LOC_Os03g24260;Name=LOC_Os03g24260;Note=retrotransposon%20protein%2C%20putative%2C%20unclassified%2C%20expressed
13815005	13827865	Chr3	MSU_osa1r7	gene	13816145	13822300	.	+	.	ID=LOC_Os03g24270;Name=LOC_Os03g24270;Note=transposon%20protein%2C%20putative%2C%20unclassified%2C%20expressed
13815005	13827865	Chr3	MSU_osa1r7	gene	13822946	13826183	.	-	.	ID=LOC_Os03g24280;Name=LOC_Os03g24280;Note=transposon%20protein%2C%20putative%2C%20unclassified%2C%20expressed
14401467	14412980	Chr3	MSU_osa1r7	gene	14401971	14405667	.	-	.	ID=LOC_Os03g25200;Name=LOC_Os03g25200;Note=transposon%20protein%2C%20putative%2C%20CACTA%2C%20En%2FSpm%20sub-class%2C%20expressed
14401467	14412980	Chr3	MSU_osa1r7	gene	14408753	14412085	.	-	.	ID=LOC_Os03g25210;Name=LOC_Os03g25210;Note=transposon%20protein%2C%20putative%2C%20CACTA%2C%20En%2FSpm%20sub-class%2C%20expressed
15034277	15039171	Chr3	MSU_osa1r7	gene	15034720	15038797	.	+	.	ID=LOC_Os03g26290;Name=LOC_Os03g26290;Note=retrotransposon%20protein%2C%20putative%2C%20unclassified%2C%20expressed
15081377	15092680	Chr3	MSU_osa1r7	gene	15081868	15088005	.	+	.	ID=LOC_Os03g26390;Name=LOC_Os03g26390;Note=retrotransposon%20protein%2C%20putative%2C%20Ty3-gypsy%20subclass%2C%20expressed
15081377	15092680	Chr3	MSU_osa1r7	gene	15088294	15091218	.	-	.	ID=LOC_Os03g26400;Name=LOC_Os03g26400;Note=retrotransposon%20protein%2C%20putative%2C%20Ty3-gypsy%20subclass
16978996	16990541	Chr3	MSU_osa1r7	gene	16982081	16988444	.	-	.	ID=LOC_Os03g29790;Name=LOC_Os03g29790;Note=retrotransposon%20protein%2C%20putative%2C%20Ty3-gypsy%20subclass
17146504	17157534	Chr3	MSU_osa1r7	gene	17147352	17150684	.	+	.	ID=LOC_Os03g30070;Name=LOC_Os03g30070;Note=transposon%20protein%2C%20putative%2C%20CACTA%2C%20En%2FSpm%20sub-class%2C%20expressed
17146504	17157534	Chr3	MSU_osa1r7	gene	17152268	17157084	.	+	.	ID=LOC_Os03g30080;Name=LOC_Os03g30080;Note=transposon%20protein%2C%20putative%2C%20CACTA%2C%20En%2FSpm%20sub-class%2C%20expressed
17187173	17188021	Chr3	MSU_osa1r7	gene	17181659	17188267	.	-	.	ID=LOC_Os03g30110;Name=LOC_Os03g30110;Note=retrotransposon%20protein%2C%20putative%2C%20Ty3-gypsy%20subclass%2C%20expressed
17296994	17299727	Chr3	MSU_osa1r7	gene	17296803	17299470	.	+	.	ID=LOC_Os03g30320;Name=LOC_Os03g30320;Note=expressed%20protein
18138806	18139511	Chr3	MSU_osa1r7	gene	18118761	18143297	.	+	.	ID=LOC_Os03g31730;Name=LOC_Os03g31730;Note=expressed%20protein
18580894	18622462	Chr3	MSU_osa1r7	gene	18579735	18598616	.	+	.	ID=LOC_Os03g32499;Name=LOC_Os03g32499;Note=expressed%20protein
18580894	18622462	Chr3	MSU_osa1r7	gene	18602727	18608700	.	-	.	ID=LOC_Os03g32526;Name=LOC_Os03g32526;Note=tRNA-splicing%20endonuclease%20positive%20effector-related%2C%20putative%2C%20expressed
18580894	18622462	Chr3	MSU_osa1r7	gene	18611193	18613073	.	+	.	ID=LOC_Os03g32540;Name=LOC_Os03g32540;Note=retrotransposon%20protein%2C%20putative%2C%20Ty1-copia%20subclass%2C%20expressed
18580894	18622462	Chr3	MSU_osa1r7	gene	18615630	18617930	.	+	.	ID=LOC_Os03g32550;Name=LOC_Os03g32550;Note=retrotransposon%20protein%2C%20putative%2C%20unclassified%2C%20expressed
18580894	18622462	Chr3	MSU_osa1r7	gene	18618515	18622055	.	-	.	ID=LOC_Os03g32560;Name=LOC_Os03g32560;Note=retrotransposon%20protein%2C%20putative%2C%20unclassified%2C%20expressed
18697875	18710470	Chr3	MSU_osa1r7	gene	18700360	18706184	.	-	.	ID=LOC_Os03g32650;Name=LOC_Os03g32650;Note=transposon%20protein%2C%20putative%2C%20unclassified%2C%20expressed
18697875	18710470	Chr3	MSU_osa1r7	gene	18707190	18707732	.	-	.	ID=LOC_Os03g32660;Name=LOC_Os03g32660;Note=retrotransposon%20protein%2C%20putative%2C%20unclassified%2C%20expressed
19165908	19168895	Chr3	MSU_osa1r7	gene	19167286	19167745	.	-	.	ID=LOC_Os03g33540;Name=LOC_Os03g33540;Note=retrotransposon%20protein%2C%20putative%2C%20Ty3-gypsy%20subclass
19463120	19475304	Chr3	MSU_osa1r7	gene	19465281	19472081	.	+	.	ID=LOC_Os03g34190;Name=LOC_Os03g34190;Note=retrotransposon%20protein%2C%20putative%2C%20Ty3-gypsy%20subclass%2C%20expressed
19707449	19715187	Chr3	MSU_osa1r7	gene	19708417	19713734	.	+	.	ID=LOC_Os03g35560;Name=LOC_Os03g35560;Note=retrotransposon%20protein%2C%20putative%2C%20Ty1-copia%20subclass%2C%20expressed
19906750	19907786	Chr3	MSU_osa1r7	gene	19904009	19908557	.	-	.	ID=LOC_Os03g35886;Name=LOC_Os03g35886;Note=expressed%20protein
19969404	19973685	Chr3	MSU_osa1r7	gene	19968957	19973405	.	-	.	ID=LOC_Os03g36000;Name=LOC_Os03g36000;Note=retrotransposon%20protein%2C%20putative%2C%20unclassified%2C%20expressed
19976582	19989151	Chr3	MSU_osa1r7	gene	19980163	19981069	.	+	.	ID=LOC_Os03g36020;Name=LOC_Os03g36020;Note=retrotransposon%20protein%2C%20putative%2C%20Ty3-gypsy%20subclass
19976582	19989151	Chr3	MSU_osa1r7	gene	19981319	19985862	.	+	.	ID=LOC_Os03g36030;Name=LOC_Os03g36030;Note=retrotransposon%20protein%2C%20putative%2C%20Ty3-gypsy%20subclass%2C%20expressed
20174069	20177298	Chr3	MSU_osa1r7	gene	20176106	20176555	.	+	.	ID=LOC_Os03g36390;Name=LOC_Os03g36390;Note=retrotransposon%20protein%2C%20putative%2C%20Ty3-gypsy%20subclass%2C%20expressed
20181808	20188136	Chr3	MSU_osa1r7	gene	20183314	20187928	.	-	.	ID=LOC_Os03g36419;Name=LOC_Os03g36419;Note=expressed%20protein
20255767	20260328	Chr3	MSU_osa1r7	gene	20254327	20259663	.	+	.	ID=LOC_Os03g36550;Name=LOC_Os03g36550;Note=transposon%20protein%2C%20putative%2C%20unclassified%2C%20expressed
20313903	20315500	Chr3	MSU_osa1r7	gene	20313310	20318384	.	+	.	ID=LOC_Os03g36630;Name=LOC_Os03g36630;Note=expressed%20protein
20332075	20343021	Chr3	MSU_osa1r7	gene	20332619	20337479	.	+	.	ID=LOC_Os03g36660;Name=LOC_Os03g36660;Note=retrotransposon%20protein%2C%20putative%2C%20unclassified%2C%20expressed
20332075	20343021	Chr3	MSU_osa1r7	gene	20338103	20341334	.	-	.	ID=LOC_Os03g36670;Name=LOC_Os03g36670;Note=retrotransposon%20protein%2C%20putative%2C%20Ty3-gypsy%20subclass%2C%20expressed
20354812	20360133	Chr3	MSU_osa1r7	gene	20354110	20357910	.	+	.	ID=LOC_Os03g36710;Name=LOC_Os03g36710;Note=retrotransposon%20protein%2C%20putative%2C%20unclassified%2C%20expressed
20432843	20436204	Chr3	MSU_osa1r7	gene	20434887	20435505	.	+	.	ID=LOC_Os03g36810;Name=LOC_Os03g36810;Note=expressed%20protein
20451671	20471697	Chr3	MSU_osa1r7	gene	20453070	20455410	.	+	.	ID=LOC_Os03g36860;Name=LOC_Os03g36860;Note=retrotransposon%20protein%2C%20putative%2C%20unclassified%2C%20expressed
20451671	20471697	Chr3	MSU_osa1r7	gene	20458068	20458853	.	+	.	ID=LOC_Os03g36870;Name=LOC_Os03g36870;Note=retrotransposon%20protein%2C%20putative%2C%20unclassified%2C%20expressed
20451671	20471697	Chr3	MSU_osa1r7	gene	20462717	20465611	.	+	.	ID=LOC_Os03g36880;Name=LOC_Os03g36880;Note=retrotransposon%20protein%2C%20putative%2C%20unclassified%2C%20expressed
20451671	20471697	Chr3	MSU_osa1r7	gene	20466545	20469945	.	-	.	ID=LOC_Os03g36890;Name=LOC_Os03g36890;Note=retrotransposon%20protein%2C%20putative%2C%20unclassified%2C%20expressed
20728888	20740960	Chr3	MSU_osa1r7	gene	20725388	20747318	.	-	.	ID=LOC_Os03g37411;Name=LOC_Os03g37411;Note=MATE%20efflux%20family%20protein%2C%20putative%2C%20expressed
21014133	21021888	Chr3	MSU_osa1r7	gene	21019949	21021665	.	-	.	ID=LOC_Os03g37860;Name=LOC_Os03g37860;Note=hypothetical%20protein
21554385	21562295	Chr3	MSU_osa1r7	gene	21555621	21560882	.	-	.	ID=LOC_Os03g38820;Name=LOC_Os03g38820;Note=transposon%20protein%2C%20putative%2C%20unclassified%2C%20expressed
21973540	21984805	Chr3	MSU_osa1r7	gene	21975258	21978550	.	+	.	ID=LOC_Os03g39580;Name=LOC_Os03g39580;Note=retrotransposon%20protein%2C%20putative%2C%20unclassified%2C%20expressed
21973540	21984805	Chr3	MSU_osa1r7	gene	21979178	21983610	.	-	.	ID=LOC_Os03g39590;Name=LOC_Os03g39590;Note=retrotransposon%20protein%2C%20putative%2C%20unclassified%2C%20expressed
22186108	22198578	Chr3	MSU_osa1r7	gene	22187208	22193170	.	+	.	ID=LOC_Os03g39920;Name=LOC_Os03g39920;Note=retrotransposon%20protein%2C%20putative%2C%20unclassified%2C%20expressed
22186108	22198578	Chr3	MSU_osa1r7	gene	22193676	22195637	.	-	.	ID=LOC_Os03g39930;Name=LOC_Os03g39930;Note=retrotransposon%20protein%2C%20putative%2C%20unclassified%2C%20expressed
22496650	22505309	Chr3	MSU_osa1r7	gene	22497208	22504375	.	-	.	ID=LOC_Os03g40480;Name=LOC_Os03g40480;Note=transposon%20protein%2C%20putative%2C%20CACTA%2C%20En%2FSpm%20sub-class%2C%20expressed
24769294	24780279	Chr3	MSU_osa1r7	gene	24768347	24779035	.	+	.	ID=LOC_Os03g44070;Name=LOC_Os03g44070;Note=transposon%20protein%2C%20putative%2C%20CACTA%2C%20En%2FSpm%20sub-class%2C%20expressed
24786939	24794978	Chr3	MSU_osa1r7	gene	24792645	24794517	.	-	.	ID=LOC_Os03g44130;Name=LOC_Os03g44130;Note=expressed%20protein
24884569	24892051	Chr3	MSU_osa1r7	gene	24887093	24889647	.	+	.	ID=LOC_Os03g44280;Name=LOC_Os03g44280;Note=retrotransposon%20protein%2C%20putative%2C%20Ty1-copia%20subclass%2C%20expressed
25482245	25490063	Chr3	MSU_osa1r7	gene	25482466	25482741	.	-	.	ID=LOC_Os03g45130;Name=LOC_Os03g45130;Note=hypothetical%20protein
25482245	25490063	Chr3	MSU_osa1r7	gene	25483084	25489196	.	-	.	ID=LOC_Os03g45140;Name=LOC_Os03g45140;Note=transposon%20protein%2C%20putative%2C%20unclassified
26487147	26494944	Chr3	MSU_osa1r7	gene	26488029	26494076	.	-	.	ID=LOC_Os03g46830;Name=LOC_Os03g46830;Note=transposon%20protein%2C%20putative%2C%20unclassified%2C%20expressed
26645761	26649912	Chr3	MSU_osa1r7	gene	26646572	26648813	.	+	.	ID=LOC_Os03g47110;Name=LOC_Os03g47110;Note=hypothetical%20protein
27596535	27607539	Chr3	MSU_osa1r7	gene	27597487	27600818	.	+	.	ID=LOC_Os03g48457;Name=LOC_Os03g48457;Note=transposon%20protein%2C%20putative%2C%20CACTA%2C%20En%2FSpm%20sub-class%2C%20expressed
27596535	27607539	Chr3	MSU_osa1r7	gene	27603502	27607199	.	+	.	ID=LOC_Os03g48464;Name=LOC_Os03g48464;Note=transposon%20protein%2C%20putative%2C%20CACTA%2C%20En%2FSpm%20sub-class%2C%20expressed
28456947	28463318	Chr3	MSU_osa1r7	gene	28457956	28462154	.	+	.	ID=LOC_Os03g49910;Name=LOC_Os03g49910;Note=retrotransposon%20protein%2C%20putative%2C%20Ty1-copia%20subclass%2C%20expressed
29389048	29394470	Chr3	MSU_osa1r7	gene	29390214	29393259	.	+	.	ID=LOC_Os03g51360;Name=LOC_Os03g51360;Note=retrotransposon%20protein%2C%20putative%2C%20unclassified%2C%20expressed
29734182	29741605	Chr3	MSU_osa1r7	gene	29735658	29738430	.	+	.	ID=LOC_Os03g51850;Name=LOC_Os03g51850;Note=retrotransposon%20protein%2C%20putative%2C%20unclassified
29973256	29974173	Chr3	MSU_osa1r7	gene	29971072	29974490	.	-	.	ID=LOC_Os03g52210;Name=LOC_Os03g52210;Note=retrotransposon%20protein%2C%20putative%2C%20Ty3-gypsy%20subclass%2C%20expressed
30280820	30293574	Chr3	MSU_osa1r7	gene	30281983	30288140	.	+	.	ID=LOC_Os03g52810;Name=LOC_Os03g52810;Note=retrotransposon%20protein%2C%20putative%2C%20unclassified%2C%20expressed
30280820	30293574	Chr3	MSU_osa1r7	gene	30288769	30291910	.	-	.	ID=LOC_Os03g52820;Name=LOC_Os03g52820;Note=retrotransposon%20protein%2C%20putative%2C%20unclassified%2C%20expressed
30660016	30660604	Chr3	MSU_osa1r7	gene	30659867	30660655	.	-	.	ID=LOC_Os03g53440;Name=LOC_Os03g53440;Note=expressed%20protein
30712613	30719205	Chr3	MSU_osa1r7	gene	30713613	30717835	.	+	.	ID=LOC_Os03g53560;Name=LOC_Os03g53560;Note=retrotransposon%20protein%2C%20putative%2C%20Ty1-copia%20subclass%2C%20expressed
30859378	30872261	Chr3	MSU_osa1r7	gene	30860556	30866708	.	+	.	ID=LOC_Os03g53810;Name=LOC_Os03g53810;Note=retrotransposon%20protein%2C%20putative%2C%20unclassified%2C%20expressed
30859378	30872261	Chr3	MSU_osa1r7	gene	30867336	30870591	.	-	.	ID=LOC_Os03g53820;Name=LOC_Os03g53820;Note=retrotransposon%20protein%2C%20putative%2C%20unclassified%2C%20expressed
31158963	31164856	Chr3	MSU_osa1r7	gene	31158439	31163848	.	-	.	ID=LOC_Os03g54804;Name=LOC_Os03g54804;Note=retrotransposon%20protein%2C%20putative%2C%20unclassified%2C%20expressed
31699327	31708861	Chr3	MSU_osa1r7	gene	31703614	31707807	.	-	.	ID=LOC_Os03g55690;Name=LOC_Os03g55690;Note=transposon%20protein%2C%20putative%2C%20unclassified%2C%20expressed
31809347	31821874	Chr3	MSU_osa1r7	gene	31819698	31820959	.	-	.	ID=LOC_Os03g55874;Name=LOC_Os03g55874;Note=ATP%20synthase%20subunit%20beta%2C%20putative%2C%20expressed
33408271	33417069	Chr3	MSU_osa1r7	gene	33409274	33416849	.	+	.	ID=LOC_Os03g58660;Name=LOC_Os03g58660;Note=transposon%20protein%2C%20putative%2C%20unclassified%2C%20expressed
33681127	33682078	Chr3	MSU_osa1r7	gene	33680878	33685531	.	+	.	ID=LOC_Os03g59146;Name=LOC_Os03g59146;Note=expressed%20protein
34863527	34867753	Chr3	MSU_osa1r7	gene	34864273	34865301	.	+	.	ID=LOC_Os03g61450;Name=LOC_Os03g61450;Note=transposon%20protein%2C%20putative%2C%20unclassified%2C%20expressed
34863527	34867753	Chr3	MSU_osa1r7	gene	34865760	34866922	.	+	.	ID=LOC_Os03g61460;Name=LOC_Os03g61460;Note=hypothetical%20protein
34947503	34952490	Chr3	MSU_osa1r7	gene	34948005	34952063	.	+	.	ID=LOC_Os03g61660;Name=LOC_Os03g61660;Note=retrotransposon%20protein%2C%20putative%2C%20unclassified%2C%20expressed
35621346	35624997	Chr3	MSU_osa1r7	gene	35622094	35624267	.	-	.	ID=LOC_Os03g63000;Name=LOC_Os03g63000;Note=transposon%20protein%2C%20putative%2C%20unclassified
35639596	35645214	Chr3	MSU_osa1r7	gene	35640538	35644349	.	-	.	ID=LOC_Os03g63030;Name=LOC_Os03g63030;Note=transposon%20protein%2C%20putative%2C%20unclassified%2C%20expressed
35677420	35687737	Chr3	MSU_osa1r7	gene	35678057	35686044	.	-	.	ID=LOC_Os03g63124;Name=LOC_Os03g63124;Note=retrotransposon%20protein%2C%20putative%2C%20unclassified%2C%20expressed
35813180	35814013	Chr3	MSU_osa1r7	gene	35809964	35814672	.	-	.	ID=LOC_Os03g63370;Name=LOC_Os03g63370;Note=CRAL%2FTRIO%20domain%20containing%20protein%2C%20expressed
36017405	36030476	Chr3	MSU_osa1r7	gene	36018755	36024910	.	+	.	ID=LOC_Os03g63790;Name=LOC_Os03g63790;Note=retrotransposon%20protein%2C%20putative%2C%20unclassified%2C%20expressed
36017405	36030476	Chr3	MSU_osa1r7	gene	36025528	36028755	.	-	.	ID=LOC_Os03g63800;Name=LOC_Os03g63800;Note=transposon%20protein%2C%20putative%2C%20unclassified%2C%20expressed
818306	835333	Chr4	MSU_osa1r7	gene	820922	823023	.	-	.	ID=LOC_Os04g02340;Name=LOC_Os04g02340;Note=retrotransposon%20protein%2C%20putative%2C%20unclassified
818306	835333	Chr4	MSU_osa1r7	gene	828212	834104	.	-	.	ID=LOC_Os04g02350;Name=LOC_Os04g02350;Note=transposon%20protein%2C%20putative%2C%20unclassified%2C%20expressed
848569	856264	Chr4	MSU_osa1r7	gene	844723	854773	.	+	.	ID=LOC_Os04g02370;Name=LOC_Os04g02370;Note=transposon%20protein%2C%20putative%2C%20unclassified%2C%20expressed
848569	856264	Chr4	MSU_osa1r7	gene	854785	855691	.	+	.	ID=LOC_Os04g02375;Name=LOC_Os04g02375;Note=expressed%20protein
1048239	1049755	Chr4	MSU_osa1r7	gene	1046902	1054004	.	+	.	ID=LOC_Os04g02730;Name=LOC_Os04g02730;Note=tRNA-dihydrouridine%20synthase%203-like%2C%20putative%2C%20expressed
1235333	1246519	Chr4	MSU_osa1r7	gene	1236447	1239485	.	-	.	ID=LOC_Os04g03030;Name=LOC_Os04g03030;Note=transposon%20protein%2C%20putative%2C%20CACTA%2C%20En%2FSpm%20sub-class%2C%20expressed
1235333	1246519	Chr4	MSU_osa1r7	gene	1242640	1245927	.	-	.	ID=LOC_Os04g03040;Name=LOC_Os04g03040;Note=transposon%20protein%2C%20putative%2C%20CACTA%2C%20En%2FSpm%20sub-class%2C%20expressed
1948462	1959412	Chr4	MSU_osa1r7	gene	1949351	1952681	.	+	.	ID=LOC_Os04g04190;Name=LOC_Os04g04190;Note=transposon%20protein%2C%20putative%2C%20CACTA%2C%20En%2FSpm%20sub-class%2C%20expressed
1948462	1959412	Chr4	MSU_osa1r7	gene	1954026	1958912	.	+	.	ID=LOC_Os04g04200;Name=LOC_Os04g04200;Note=transposon%20protein%2C%20putative%2C%20CACTA%2C%20En%2FSpm%20sub-class%2C%20expressed
2265214	2278142	Chr4	MSU_osa1r7	gene	2266884	2272507	.	+	.	ID=LOC_Os04g04720;Name=LOC_Os04g04720;Note=retrotransposon%20protein%2C%20putative%2C%20unclassified%2C%20expressed
2265214	2278142	Chr4	MSU_osa1r7	gene	2273427	2276041	.	-	.	ID=LOC_Os04g04730;Name=LOC_Os04g04730;Note=retrotransposon%20protein%2C%20putative%2C%20unclassified%2C%20expressed
2817594	2823154	Chr4	MSU_osa1r7	gene	2818398	2821893	.	-	.	ID=LOC_Os04g05570;Name=LOC_Os04g05570;Note=transposon%20protein%2C%20putative%2C%20CACTA%2C%20En%2FSpm%20sub-class%2C%20expressed
2842552	2854656	Chr4	MSU_osa1r7	gene	2843738	2846776	.	-	.	ID=LOC_Os04g05590;Name=LOC_Os04g05590;Note=transposon%20protein%2C%20putative%2C%20CACTA%2C%20En%2FSpm%20sub-class%2C%20expressed
2842552	2854656	Chr4	MSU_osa1r7	gene	2849703	2850155	.	+	.	ID=LOC_Os04g05600;Name=LOC_Os04g05600;Note=latency%20associated%20nuclear%20antigen%2C%20putative%2C%20expressed
2842552	2854656	Chr4	MSU_osa1r7	gene	2850769	2854041	.	-	.	ID=LOC_Os04g05610;Name=LOC_Os04g05610;Note=transposon%20protein%2C%20putative%2C%20CACTA%2C%20En%2FSpm%20sub-class%2C%20expressed
3311465	3312860	Chr4	MSU_osa1r7	gene	3312120	3312690	.	+	.	ID=LOC_Os04g06350;Name=LOC_Os04g06350;Note=expressed%20protein
3621535	3628081	Chr4	MSU_osa1r7	gene	3621768	3626914	.	-	.	ID=LOC_Os04g06870;Name=LOC_Os04g06870;Note=retrotransposon%20protein%2C%20putative%2C%20unclassified%2C%20expressed
4091320	4103284	Chr4	MSU_osa1r7	gene	4091974	4092486	.	-	.	ID=LOC_Os04g07690;Name=LOC_Os04g07690;Note=retrotransposon%20protein%2C%20putative%2C%20Ty3-gypsy%20subclass%2C%20expressed
4091320	4103284	Chr4	MSU_osa1r7	gene	4094808	4095608	.	+	.	ID=LOC_Os04g07700;Name=LOC_Os04g07700;Note=retrotransposon%20protein%2C%20putative%2C%20Ty3-gypsy%20subclass
4091320	4103284	Chr4	MSU_osa1r7	gene	4095874	4100295	.	+	.	ID=LOC_Os04g07710;Name=LOC_Os04g07710;Note=retrotransposon%20protein%2C%20putative%2C%20Ty3-gypsy%20subclass%2C%20expressed
4135303	4142800	Chr4	MSU_osa1r7	gene	4133677	4142184	.	+	.	ID=LOC_Os04g07784;Name=LOC_Os04g07784;Note=transposon%20protein%2C%20putative%2C%20unclassified%2C%20expressed
4362302	4368752	Chr4	MSU_osa1r7	gene	4362952	4368402	.	-	.	ID=LOC_Os04g08210;Name=LOC_Os04g08210;Note=retrotransposon%20protein%2C%20putative%2C%20unclassified%2C%20expressed
5251866	5252887	Chr4	MSU_osa1r7	gene	5252243	5252716	.	+	.	ID=LOC_Os04g09790;Name=LOC_Os04g09790;Note=spidroin-1%2C%20putative%2C%20expressed
5365511	5373315	Chr4	MSU_osa1r7	gene	5366816	5372534	.	+	.	ID=LOC_Os04g09980;Name=LOC_Os04g09980;Note=transposon%20protein%2C%20putative%2C%20unclassified%2C%20expressed
5400635	5407292	Chr4	MSU_osa1r7	gene	5402583	5404361	.	+	.	ID=LOC_Os04g10040;Name=LOC_Os04g10040;Note=retrotransposon%20protein%2C%20putative%2C%20unclassified
5541589	5542214	Chr4	MSU_osa1r7	gene	5539574	5545471	.	-	.	ID=LOC_Os04g10260;Name=LOC_Os04g10260;Note=basic%20region%20leucine%20zipper%20domain%20containing%20protein%2C%20expressed
5545922	5558758	Chr4	MSU_osa1r7	gene	5547705	5550817	.	+	.	ID=LOC_Os04g10270;Name=LOC_Os04g10270;Note=retrotransposon%20protein%2C%20putative%2C%20unclassified%2C%20expressed
5545922	5558758	Chr4	MSU_osa1r7	gene	5551447	5557581	.	-	.	ID=LOC_Os04g10280;Name=LOC_Os04g10280;Note=retrotransposon%20protein%2C%20putative%2C%20unclassified%2C%20expressed
5939238	5950927	Chr4	MSU_osa1r7	gene	5940156	5943488	.	+	.	ID=LOC_Os04g10950;Name=LOC_Os04g10950;Note=transposon%20protein%2C%20putative%2C%20CACTA%2C%20En%2FSpm%20sub-class%2C%20expressed
5939238	5950927	Chr4	MSU_osa1r7	gene	5946768	5950464	.	+	.	ID=LOC_Os04g10960;Name=LOC_Os04g10960;Note=transposon%20protein%2C%20putative%2C%20CACTA%2C%20En%2FSpm%20sub-class%2C%20expressed
5956814	5967826	Chr4	MSU_osa1r7	gene	5957747	5967387	.	+	.	ID=LOC_Os04g10980;Name=LOC_Os04g10980;Note=transposon%20protein%2C%20putative%2C%20CACTA%2C%20En%2FSpm%20sub-class%2C%20expressed
6071207	6089674	Chr4	MSU_osa1r7	gene	6072805	6076051	.	+	.	ID=LOC_Os04g11170;Name=LOC_Os04g11170;Note=retrotransposon%20protein%2C%20putative%2C%20unclassified%2C%20expressed
6071207	6089674	Chr4	MSU_osa1r7	gene	6076672	6082635	.	-	.	ID=LOC_Os04g11180;Name=LOC_Os04g11180;Note=retrotransposon%20protein%2C%20putative%2C%20unclassified%2C%20expressed
6147691	6161421	Chr4	MSU_osa1r7	gene	6148621	6149304	.	-	.	ID=LOC_Os04g11250;Name=LOC_Os04g11250;Note=expressed%20protein
6147691	6161421	Chr4	MSU_osa1r7	gene	6155484	6157868	.	-	.	ID=LOC_Os04g11260;Name=LOC_Os04g11260;Note=transposon%20protein%2C%20putative%2C%20unclassified
6147691	6161421	Chr4	MSU_osa1r7	gene	6159454	6159744	.	+	.	ID=LOC_Os04g11270;Name=LOC_Os04g11270;Note=expressed%20protein
6399725	6402031	Chr4	MSU_osa1r7	gene	6401220	6402209	.	+	.	ID=LOC_Os04g11670;Name=LOC_Os04g11670;Note=retrotransposon%20protein%2C%20putative%2C%20unclassified%2C%20expressed
6442311	6448643	Chr4	MSU_osa1r7	gene	6443420	6447642	.	-	.	ID=LOC_Os04g11770;Name=LOC_Os04g11770;Note=retrotransposon%20protein%2C%20putative%2C%20Ty1-copia%20subclass%2C%20expressed
6546663	6557188	Chr4	MSU_osa1r7	gene	6547259	6550544	.	+	.	ID=LOC_Os04g11930;Name=LOC_Os04g11930;Note=transposon%20protein%2C%20putative%2C%20CACTA%2C%20En%2FSpm%20sub-class%2C%20expressed
6546663	6557188	Chr4	MSU_osa1r7	gene	6551140	6551412	.	-	.	ID=LOC_Os04g11940;Name=LOC_Os04g11940;Note=conserved%20hypothetical%20protein
6546663	6557188	Chr4	MSU_osa1r7	gene	6553039	6556077	.	+	.	ID=LOC_Os04g11950;Name=LOC_Os04g11950;Note=transposon%20protein%2C%20putative%2C%20CACTA%2C%20En%2FSpm%20sub-class
6838250	6849300	Chr4	MSU_osa1r7	gene	6844999	6848331	.	-	.	ID=LOC_Os04g12400;Name=LOC_Os04g12400;Note=transposon%20protein%2C%20putative%2C%20CACTA%2C%20En%2FSpm%20sub-class%2C%20expressed
11491142	11497934	Chr4	MSU_osa1r7	gene	11493040	11495114	.	+	.	ID=LOC_Os04g20570;Name=LOC_Os04g20570;Note=retrotransposon%20protein%2C%20putative%2C%20unclassified
11748937	11762062	Chr4	MSU_osa1r7	gene	11750217	11756510	.	+	.	ID=LOC_Os04g20940;Name=LOC_Os04g20940;Note=retrotransposon%20protein%2C%20putative%2C%20unclassified%2C%20expressed
11748937	11762062	Chr4	MSU_osa1r7	gene	11757132	11760119	.	-	.	ID=LOC_Os04g20950;Name=LOC_Os04g20950;Note=retrotransposon%20protein%2C%20putative%2C%20unclassified%2C%20expressed
12181788	12193428	Chr4	MSU_osa1r7	gene	12184928	12189505	.	-	.	ID=LOC_Os04g21560;Name=LOC_Os04g21560;Note=retrotransposon%20protein%2C%20putative%2C%20Ty3-gypsy%20subclass%2C%20expressed
12205303	12210986	Chr4	MSU_osa1r7	gene	12205409	12211067	.	-	.	ID=LOC_Os04g21580;Name=LOC_Os04g21580;Note=retrotransposon%20protein%2C%20putative%2C%20unclassified%2C%20expressed
12526621	12529566	Chr4	MSU_osa1r7	gene	12522885	12531468	.	+	.	ID=LOC_Os04g22110;Name=LOC_Os04g22110;Note=retrotransposon%20protein%2C%20putative%2C%20unclassified%2C%20expressed
13627842	13640759	Chr4	MSU_osa1r7	gene	13629033	13635191	.	+	.	ID=LOC_Os04g23870;Name=LOC_Os04g23870;Note=transposon%20protein%2C%20putative%2C%20unclassified%2C%20expressed
13627842	13640759	Chr4	MSU_osa1r7	gene	13635828	13639063	.	-	.	ID=LOC_Os04g23880;Name=LOC_Os04g23880;Note=transposon%20protein%2C%20putative%2C%20unclassified%2C%20expressed
13712925	13722709	Chr4	MSU_osa1r7	gene	13716376	13716633	.	-	.	ID=LOC_Os04g24000;Name=LOC_Os04g24000;Note=retrotransposon%20protein%2C%20putative%2C%20Ty3-gypsy%20subclass
13843633	13844517	Chr4	MSU_osa1r7	gene	13843790	13846394	.	+	.	ID=LOC_Os04g24190;Name=LOC_Os04g24190;Note=growth-regulating%20factor%2011%2C%20putative%2C%20expressed
14139995	14152911	Chr4	MSU_osa1r7	gene	14141656	14144937	.	+	.	ID=LOC_Os04g24630;Name=LOC_Os04g24630;Note=retrotransposon%20protein%2C%20putative%2C%20unclassified%2C%20expressed
14139995	14152911	Chr4	MSU_osa1r7	gene	14145583	14147103	.	-	.	ID=LOC_Os04g24640;Name=LOC_Os04g24640;Note=retrotransposon%20protein%2C%20putative%2C%20unclassified
14139995	14152911	Chr4	MSU_osa1r7	gene	14147359	14153277	.	-	.	ID=LOC_Os04g24650;Name=LOC_Os04g24650;Note=retrotransposon%20protein%2C%20putative%2C%20unclassified%2C%20expressed
14224037	14228640	Chr4	MSU_osa1r7	gene	14227913	14228314	.	+	.	ID=LOC_Os04g24770;Name=LOC_Os04g24770;Note=expressed%20protein
14653617	14658104	Chr4	MSU_osa1r7	gene	14654467	14657216	.	+	.	ID=LOC_Os04g25330;Name=LOC_Os04g25330;Note=transposon%20protein%2C%20putative%2C%20unclassified%2C%20expressed
16083688	16096539	Chr4	MSU_osa1r7	gene	16085364	16088558	.	+	.	ID=LOC_Os04g27220;Name=LOC_Os04g27220;Note=transposon%20protein%2C%20putative%2C%20unclassified%2C%20expressed
16083688	16096539	Chr4	MSU_osa1r7	gene	16089198	16095353	.	-	.	ID=LOC_Os04g27230;Name=LOC_Os04g27230;Note=retrotransposon%20protein%2C%20putative%2C%20unclassified%2C%20expressed
16283024	16284067	Chr4	MSU_osa1r7	gene	16279426	16287133	.	-	.	ID=LOC_Os04g27540;Name=LOC_Os04g27540;Note=terpene%20synthase%2C%20putative%2C%20expressed
16577334	16578222	Chr4	MSU_osa1r7	gene	16571656	16579661	.	+	.	ID=LOC_Os04g28074;Name=LOC_Os04g28074;Note=expressed%20protein
17371454	17383721	Chr4	MSU_osa1r7	gene	17372909	17374832	.	+	.	ID=LOC_Os04g29300;Name=LOC_Os04g29300;Note=retrotransposon%20protein%2C%20putative%2C%20unclassified
17371454	17383721	Chr4	MSU_osa1r7	gene	17375470	17383271	.	+	.	ID=LOC_Os04g29310;Name=LOC_Os04g29310;Note=retrotransposon%20protein%2C%20putative%2C%20unclassified%2C%20expressed
17819276	17830250	Chr4	MSU_osa1r7	gene	17819354	17823540	.	+	.	ID=LOC_Os04g29890;Name=LOC_Os04g29890;Note=transposon%20protein%2C%20putative%2C%20CACTA%2C%20En%2FSpm%20sub-class%2C%20expressed
17819276	17830250	Chr4	MSU_osa1r7	gene	17826095	17827354	.	+	.	ID=LOC_Os04g29900;Name=LOC_Os04g29900;Note=transposon%20protein%2C%20putative%2C%20CACTA%2C%20En%2FSpm%20sub-class%2C%20expressed
17819276	17830250	Chr4	MSU_osa1r7	gene	17827584	17829791	.	+	.	ID=LOC_Os04g29910;Name=LOC_Os04g29910;Note=transposon%20protein%2C%20putative%2C%20CACTA%2C%20En%2FSpm%20sub-class%2C%20expressed
18576885	18583330	Chr4	MSU_osa1r7	gene	18577872	18582107	.	+	.	ID=LOC_Os04g31080;Name=LOC_Os04g31080;Note=retrotransposon%20protein%2C%20putative%2C%20Ty1-copia%20subclass%2C%20expressed
18885930	18895872	Chr4	MSU_osa1r7	gene	18886458	18889802	.	+	.	ID=LOC_Os04g31590;Name=LOC_Os04g31590;Note=transposon%20protein%2C%20putative%2C%20CACTA%2C%20En%2FSpm%20sub-class
18885930	18895872	Chr4	MSU_osa1r7	gene	18891639	18895325	.	+	.	ID=LOC_Os04g31600;Name=LOC_Os04g31600;Note=transposon%20protein%2C%20putative%2C%20CACTA%2C%20En%2FSpm%20sub-class%2C%20expressed
19425535	19426553	Chr4	MSU_osa1r7	gene	19425643	19426176	.	-	.	ID=LOC_Os04g32390;Name=LOC_Os04g32390;Note=expressed%20protein
19873888	19877757	Chr4	MSU_osa1r7	gene	19874453	19874920	.	-	.	ID=LOC_Os04g32900;Name=LOC_Os04g32900;Note=transposon%20protein%2C%20putative%2C%20unclassified
20340818	20342084	Chr4	MSU_osa1r7	gene	20338877	20345067	.	+	.	ID=LOC_Os04g33590;Name=LOC_Os04g33590;Note=hydrolase%2C%20alpha%2Fbeta%20fold%20family%20protein%2C%20putative%2C%20expressed
20745786	20757419	Chr4	MSU_osa1r7	gene	20749722	20754272	.	+	.	ID=LOC_Os04g34260;Name=LOC_Os04g34260;Note=retrotransposon%20protein%2C%20putative%2C%20Ty3-gypsy%20subclass%2C%20expressed
20836075	20837253	Chr4	MSU_osa1r7	gene	20834585	20838104	.	+	.	ID=LOC_Os04g34410;Name=LOC_Os04g34410;Note=serine%2Fthreonine-protein%20kinase%20receptor%20precursor%2C%20putative%2C%20expressed
20910997	20917886	Chr4	MSU_osa1r7	gene	20913113	20914394	.	+	.	ID=LOC_Os04g34560;Name=LOC_Os04g34560;Note=transposon%20protein%2C%20putative%2C%20CACTA%2C%20En%2FSpm%20sub-class%2C%20expressed
21101023	21103905	Chr4	MSU_osa1r7	gene	21102107	21103431	.	+	.	ID=LOC_Os04g34810;Name=LOC_Os04g34810;Note=transposon%20protein%2C%20putative%2C%20Pong%20sub-class%2C%20expressed
21858337	21863998	Chr4	MSU_osa1r7	gene	21858813	21863618	.	+	.	ID=LOC_Os04g35870;Name=LOC_Os04g35870;Note=retrotransposon%20protein%2C%20putative%2C%20unclassified%2C%20expressed
22516701	22528491	Chr4	MSU_osa1r7	gene	22517356	22520652	.	+	.	ID=LOC_Os04g37850;Name=LOC_Os04g37850;Note=transposon%20protein%2C%20putative%2C%20CACTA%2C%20En%2FSpm%20sub-class%2C%20expressed
22516701	22528491	Chr4	MSU_osa1r7	gene	22520791	22521877	.	-	.	ID=LOC_Os04g37860;Name=LOC_Os04g37860;Note=variant%20latency%20associated%20nuclear%20antigen%2C%20putative%2C%20expressed
22516701	22528491	Chr4	MSU_osa1r7	gene	22524333	22527371	.	+	.	ID=LOC_Os04g37870;Name=LOC_Os04g37870;Note=transposon%20protein%2C%20putative%2C%20CACTA%2C%20En%2FSpm%20sub-class%2C%20expressed
23799588	23812522	Chr4	MSU_osa1r7	gene	23800784	23806938	.	+	.	ID=LOC_Os04g39990;Name=LOC_Os04g39990;Note=retrotransposon%20protein%2C%20putative%2C%20unclassified%2C%20expressed
23799588	23812522	Chr4	MSU_osa1r7	gene	23807559	23810542	.	-	.	ID=LOC_Os04g40000;Name=LOC_Os04g40000;Note=retrotransposon%20protein%2C%20putative%2C%20unclassified%2C%20expressed
23919231	23924053	Chr4	MSU_osa1r7	gene	23919033	23920878	.	-	.	ID=LOC_Os04g40200;Name=LOC_Os04g40200;Note=HNH%20endonuclease%20family%20protein%2C%20putative%2C%20expressed
24674854	24686337	Chr4	MSU_osa1r7	gene	24675324	24685375	.	-	.	ID=LOC_Os04g41599;Name=LOC_Os04g41599;Note=transposon%20protein%2C%20putative%2C%20CACTA%2C%20En%2FSpm%20sub-class%2C%20expressed
25735545	25744116	Chr4	MSU_osa1r7	gene	25737467	25743088	.	-	.	ID=LOC_Os04g43500;Name=LOC_Os04g43500;Note=transposon%20protein%2C%20putative%2C%20unclassified
25963636	25970707	Chr4	MSU_osa1r7	gene	25965598	25969660	.	-	.	ID=LOC_Os04g43850;Name=LOC_Os04g43850;Note=transposon%20protein%2C%20putative%2C%20unclassified%2C%20expressed
25976073	25986551	Chr4	MSU_osa1r7	gene	25976919	25979044	.	-	.	ID=LOC_Os04g43860;Name=LOC_Os04g43860;Note=hypothetical%20protein
25976073	25986551	Chr4	MSU_osa1r7	gene	25981486	25986822	.	-	.	ID=LOC_Os04g43870;Name=LOC_Os04g43870;Note=transposon%20protein%2C%20putative%2C%20CACTA%2C%20En%2FSpm%20sub-class%2C%20expressed
25995363	26006373	Chr4	MSU_osa1r7	gene	25996388	25999723	.	+	.	ID=LOC_Os04g43890;Name=LOC_Os04g43890;Note=transposon%20protein%2C%20putative%2C%20CACTA%2C%20En%2FSpm%20sub-class%2C%20expressed
25995363	26006373	Chr4	MSU_osa1r7	gene	26002270	26005964	.	+	.	ID=LOC_Os04g43900;Name=LOC_Os04g43900;Note=transposon%20protein%2C%20putative%2C%20CACTA%2C%20En%2FSpm%20sub-class
26597574	26610369	Chr4	MSU_osa1r7	gene	26598721	26604876	.	+	.	ID=LOC_Os04g44960;Name=LOC_Os04g44960;Note=retrotransposon%20protein%2C%20putative%2C%20unclassified%2C%20expressed
26597574	26610369	Chr4	MSU_osa1r7	gene	26605504	26608684	.	-	.	ID=LOC_Os04g44970;Name=LOC_Os04g44970;Note=retrotransposon%20protein%2C%20putative%2C%20unclassified%2C%20expressed
26873607	26897002	Chr4	MSU_osa1r7	gene	26874928	26880869	.	-	.	ID=LOC_Os04g45430;Name=LOC_Os04g45430;Note=retrotransposon%20protein%2C%20putative%2C%20Ty3-gypsy%20subclass%2C%20expressed
26873607	26897002	Chr4	MSU_osa1r7	gene	26884305	26893064	.	+	.	ID=LOC_Os04g45440;Name=LOC_Os04g45440;Note=retrotransposon%20protein%2C%20putative%2C%20Ty3-gypsy%20subclass%2C%20expressed
27366887	27370196	Chr4	MSU_osa1r7	gene	27367827	27369695	.	-	.	ID=LOC_Os04g46210;Name=LOC_Os04g46210;Note=transposon%20protein%2C%20putative%2C%20Mariner%20sub-class%2C%20expressed
27679729	27688795	Chr4	MSU_osa1r7	gene	27680027	27687609	.	+	.	ID=LOC_Os04g46690;Name=LOC_Os04g46690;Note=transposon%20protein%2C%20putative%2C%20unclassified%2C%20expressed
28243851	28250249	Chr4	MSU_osa1r7	gene	28245037	28249259	.	-	.	ID=LOC_Os04g47600;Name=LOC_Os04g47600;Note=retrotransposon%20protein%2C%20putative%2C%20Ty1-copia%20subclass%2C%20expressed
28614124	28638497	Chr4	MSU_osa1r7	gene	28615775	28619009	.	+	.	ID=LOC_Os04g48080;Name=LOC_Os04g48080;Note=retrotransposon%20protein%2C%20putative%2C%20unclassified%2C%20expressed
28614124	28638497	Chr4	MSU_osa1r7	gene	28619635	28632997	.	-	.	ID=LOC_Os04g48094;Name=LOC_Os04g48094;Note=retrotransposon%20protein%2C%20putative%2C%20Ty3-gypsy%20subclass%2C%20expressed
28614124	28638497	Chr4	MSU_osa1r7	gene	28636858	28637340	.	-	.	ID=LOC_Os04g48110;Name=LOC_Os04g48110;Note=retrotransposon%20protein%2C%20putative%2C%20unclassified
28786130	28788262	Chr4	MSU_osa1r7	gene	28786771	28787582	.	-	.	ID=LOC_Os04g48300;Name=LOC_Os04g48300;Note=hypothetical%20protein
29594976	29601394	Chr4	MSU_osa1r7	gene	29596460	29600399	.	-	.	ID=LOC_Os04g49640;Name=LOC_Os04g49640;Note=retrotransposon%20protein%2C%20putative%2C%20Ty1-copia%20subclass%2C%20expressed
29666758	29670291	Chr4	MSU_osa1r7	gene	29666140	29672631	.	+	.	ID=LOC_Os04g49757;Name=LOC_Os04g49757;Note=purine%20permease%2C%20putative%2C%20expressed
29687993	29699286	Chr4	MSU_osa1r7	gene	29688476	29693941	.	+	.	ID=LOC_Os04g49800;Name=LOC_Os04g49800;Note=retrotransposon%20protein%2C%20putative%2C%20Ty3-gypsy%20subclass%2C%20expressed
29687993	29699286	Chr4	MSU_osa1r7	gene	29694902	29697826	.	-	.	ID=LOC_Os04g49810;Name=LOC_Os04g49810;Note=retrotransposon%20protein%2C%20putative%2C%20Ty3-gypsy%20subclass
29700006	29708421	Chr4	MSU_osa1r7	gene	29703771	29705018	.	-	.	ID=LOC_Os04g49830;Name=LOC_Os04g49830;Note=retrotransposon%20protein%2C%20putative%2C%20unclassified
29764360	29769998	Chr4	MSU_osa1r7	gene	29764784	29769591	.	+	.	ID=LOC_Os04g49910;Name=LOC_Os04g49910;Note=retrotransposon%20protein%2C%20putative%2C%20unclassified%2C%20expressed
30498620	30508783	Chr4	MSU_osa1r7	gene	30499106	30503422	.	-	.	ID=LOC_Os04g51490;Name=LOC_Os04g51490;Note=retrotransposon%20protein%2C%20putative%2C%20unclassified%2C%20expressed
30718297	30719094	Chr4	MSU_osa1r7	gene	30716167	30722227	.	+	.	ID=LOC_Os04g51809;Name=LOC_Os04g51809;Note=expressed%20protein
31205912	31211808	Chr4	MSU_osa1r7	gene	31203525	31214741	.	+	.	ID=LOC_Os04g52479;Name=LOC_Os04g52479;Note=peptidase%2C%20trypsin-like%20serine%20and%20cysteine%20proteases%2C%20putative%2C%20expressed
32162791	32166365	Chr4	MSU_osa1r7	gene	32163494	32165674	.	-	.	ID=LOC_Os04g53980;Name=LOC_Os04g53980;Note=transposon%20protein%2C%20putative%2C%20unclassified
32304183	32323488	Chr4	MSU_osa1r7	gene	32304817	32306616	.	-	.	ID=LOC_Os04g54250;Name=LOC_Os04g54250;Note=retrotransposon%20protein%2C%20putative%2C%20Ty1-copia%20subclass%2C%20expressed
32304183	32323488	Chr4	MSU_osa1r7	gene	32307816	32313974	.	+	.	ID=LOC_Os04g54260;Name=LOC_Os04g54260;Note=transposon%20protein%2C%20putative%2C%20unclassified%2C%20expressed
32304183	32323488	Chr4	MSU_osa1r7	gene	32314614	32317850	.	-	.	ID=LOC_Os04g54270;Name=LOC_Os04g54270;Note=transposon%20protein%2C%20putative%2C%20unclassified%2C%20expressed
32304183	32323488	Chr4	MSU_osa1r7	gene	32319644	32323748	.	-	.	ID=LOC_Os04g54280;Name=LOC_Os04g54280;Note=retrotransposon%20protein%2C%20putative%2C%20Ty1-copia%20subclass%2C%20expressed
33064099	33065175	Chr4	MSU_osa1r7	gene	33063500	33066192	.	-	.	ID=LOC_Os04g55555;Name=LOC_Os04g55555;Note=retrotransposon%20protein%2C%20putative%2C%20unclassified%2C%20expressed
33613558	33621586	Chr4	MSU_osa1r7	gene	33614944	33621407	.	+	.	ID=LOC_Os04g56380;Name=LOC_Os04g56380;Note=transposon%20protein%2C%20putative%2C%20unclassified%2C%20expressed
33625660	33628100	Chr4	MSU_osa1r7	gene	33624332	33631095	.	-	.	ID=LOC_Os04g56400;Name=LOC_Os04g56400;Note=glutamine%20synthetase%2C%20catalytic%20domain%20containing%20protein%2C%20expressed
33908579	33911861	Chr4	MSU_osa1r7	gene	33908566	33911159	.	-	.	ID=LOC_Os04g56890;Name=LOC_Os04g56890;Note=retrotransposon%20protein%2C%20putative%2C%20Ty3-gypsy%20subclass
34177116	34190029	Chr4	MSU_osa1r7	gene	34178789	34182384	.	+	.	ID=LOC_Os04g57450;Name=LOC_Os04g57450;Note=retrotransposon%20protein%2C%20putative%2C%20unclassified%2C%20expressed
34177116	34190029	Chr4	MSU_osa1r7	gene	34182705	34188858	.	-	.	ID=LOC_Os04g57460;Name=LOC_Os04g57460;Note=retrotransposon%20protein%2C%20putative%2C%20unclassified%2C%20expressed
34254793	34265075	Chr4	MSU_osa1r7	gene	34252410	34263401	.	-	.	ID=LOC_Os04g57570;Name=LOC_Os04g57570;Note=retrotransposon%20protein%2C%20putative%2C%20unclassified%2C%20expressed
35302324	35310307	Chr4	MSU_osa1r7	gene	35303463	35309081	.	-	.	ID=LOC_Os04g59390;Name=LOC_Os04g59390;Note=transposon%20protein%2C%20putative%2C%20unclassified%2C%20expressed
405040	408735	Chr5	MSU_osa1r7	gene	406167	408419	.	-	.	ID=LOC_Os05g01675;Name=LOC_Os05g01675;Note=photosystem%20I%20P700%20chlorophyll%20a%20apoprotein%20A1%2C%20putative%2C%20expressed
1409618	1412848	Chr5	MSU_osa1r7	gene	1410124	1413235	.	+	.	ID=LOC_Os05g03400;Name=LOC_Os05g03400;Note=expressed%20protein
1578434	1581394	Chr5	MSU_osa1r7	gene	1576191	1582531	.	+	.	ID=LOC_Os05g03650;Name=LOC_Os05g03650;Note=retrotransposon%20protein%2C%20putative%2C%20unclassified%2C%20expressed
1586257	1597781	Chr5	MSU_osa1r7	gene	1589426	1596093	.	-	.	ID=LOC_Os05g03670;Name=LOC_Os05g03670;Note=retrotransposon%20protein%2C%20putative%2C%20Ty3-gypsy%20subclass%2C%20expressed
1766775	1778173	Chr5	MSU_osa1r7	gene	1766683	1770956	.	+	.	ID=LOC_Os05g03940;Name=LOC_Os05g03940;Note=transposon%20protein%2C%20putative%2C%20CACTA%2C%20En%2FSpm%20sub-class%2C%20expressed
1766775	1778173	Chr5	MSU_osa1r7	gene	1773959	1777659	.	+	.	ID=LOC_Os05g03950;Name=LOC_Os05g03950;Note=transposon%20protein%2C%20putative%2C%20CACTA%2C%20En%2FSpm%20sub-class%2C%20expressed
1797987	1802385	Chr5	MSU_osa1r7	gene	1799681	1800175	.	-	.	ID=LOC_Os05g04010;Name=LOC_Os05g04010;Note=retrotransposon%20protein%2C%20putative%2C%20unclassified%2C%20expressed
2067214	2071546	Chr5	MSU_osa1r7	gene	2067558	2070892	.	-	.	ID=LOC_Os05g04480;Name=LOC_Os05g04480;Note=transposon%20protein%2C%20putative%2C%20unclassified%2C%20expressed
2232736	2239179	Chr5	MSU_osa1r7	gene	2233735	2237957	.	+	.	ID=LOC_Os05g04730;Name=LOC_Os05g04730;Note=retrotransposon%20protein%2C%20putative%2C%20Ty1-copia%20subclass%2C%20expressed
2686821	2698588	Chr5	MSU_osa1r7	gene	2690015	2696398	.	-	.	ID=LOC_Os05g05420;Name=LOC_Os05g05420;Note=retrotransposon%20protein%2C%20putative%2C%20Ty3-gypsy%20subclass
2797493	2803730	Chr5	MSU_osa1r7	gene	2798712	2803403	.	-	.	ID=LOC_Os05g05630;Name=LOC_Os05g05630;Note=retrotransposon%20protein%2C%20putative%2C%20Ty1-copia%20subclass%2C%20expressed
2982130	2983576	Chr5	MSU_osa1r7	gene	2983000	2983317	.	+	.	ID=LOC_Os05g05960;Name=LOC_Os05g05960;Note=expressed%20protein
2999185	3003383	Chr5	MSU_osa1r7	gene	2998398	3003031	.	+	.	ID=LOC_Os05g05990;Name=LOC_Os05g05990;Note=transposon%20protein%2C%20putative%2C%20unclassified%2C%20expressed
3744049	3751965	Chr5	MSU_osa1r7	gene	3745381	3746448	.	+	.	ID=LOC_Os05g07100;Name=LOC_Os05g07100;Note=retrotransposon%20protein%2C%20putative%2C%20unclassified
3791166	3798248	Chr5	MSU_osa1r7	gene	3792692	3797044	.	-	.	ID=LOC_Os05g07190;Name=LOC_Os05g07190;Note=retrotransposon%20protein%2C%20putative%2C%20Ty1-copia%20subclass%2C%20expressed
3860410	3867096	Chr5	MSU_osa1r7	gene	3861407	3866753	.	-	.	ID=LOC_Os05g07290;Name=LOC_Os05g07290;Note=retrotransposon%20protein%2C%20putative%2C%20Ty3-gypsy%20subclass%2C%20expressed
3881942	3889941	Chr5	MSU_osa1r7	gene	3883003	3890053	.	+	.	ID=LOC_Os05g07310;Name=LOC_Os05g07310;Note=transposon%20protein%2C%20putative%2C%20unclassified%2C%20expressed
3895071	3955340	Chr5	MSU_osa1r7	gene	3896767	3900143	.	+	.	ID=LOC_Os05g07330;Name=LOC_Os05g07330;Note=retrotransposon%20protein%2C%20putative%2C%20unclassified%2C%20expressed
3895071	3955340	Chr5	MSU_osa1r7	gene	3900764	3906935	.	-	.	ID=LOC_Os05g07340;Name=LOC_Os05g07340;Note=retrotransposon%20protein%2C%20putative%2C%20unclassified%2C%20expressed
3895071	3955340	Chr5	MSU_osa1r7	gene	3912013	3918736	.	-	.	ID=LOC_Os05g07350;Name=LOC_Os05g07350;Note=retrotransposon%20protein%2C%20putative%2C%20Ty3-gypsy%20subclass%2C%20expressed
3895071	3955340	Chr5	MSU_osa1r7	gene	3921850	3922155	.	-	.	ID=LOC_Os05g07360;Name=LOC_Os05g07360;Note=retrotransposon%20protein%2C%20putative%2C%20unclassified
3895071	3955340	Chr5	MSU_osa1r7	gene	3936035	3941742	.	+	.	ID=LOC_Os05g07380;Name=LOC_Os05g07380;Note=retrotransposon%20protein%2C%20putative%2C%20Ty3-gypsy%20subclass%2C%20expressed
3932165	3955475	Chr5	MSU_osa1r7	gene	3936035	3941742	.	+	.	ID=LOC_Os05g07380;Name=LOC_Os05g07380;Note=retrotransposon%20protein%2C%20putative%2C%20Ty3-gypsy%20subclass%2C%20expressed
3895071	3955340	Chr5	MSU_osa1r7	gene	3945433	3951140	.	+	.	ID=LOC_Os05g07400;Name=LOC_Os05g07400;Note=retrotransposon%20protein%2C%20putative%2C%20Ty3-gypsy%20subclass%2C%20expressed
3932165	3955475	Chr5	MSU_osa1r7	gene	3945433	3951140	.	+	.	ID=LOC_Os05g07400;Name=LOC_Os05g07400;Note=retrotransposon%20protein%2C%20putative%2C%20Ty3-gypsy%20subclass%2C%20expressed
4396033	4401843	Chr5	MSU_osa1r7	gene	4397204	4400975	.	-	.	ID=LOC_Os05g08080;Name=LOC_Os05g08080;Note=transposon%20protein%2C%20putative%2C%20unclassified%2C%20expressed
4636353	4644030	Chr5	MSU_osa1r7	gene	4637133	4643188	.	-	.	ID=LOC_Os05g08500;Name=LOC_Os05g08500;Note=transposon%20protein%2C%20putative%2C%20unclassified%2C%20expressed
4941367	4946636	Chr5	MSU_osa1r7	gene	4942592	4946533	.	+	.	ID=LOC_Os05g08940;Name=LOC_Os05g08940;Note=transposon%20protein%2C%20putative%2C%20Mariner%20sub-class%2C%20expressed
4959725	4960881	Chr5	MSU_osa1r7	gene	4958259	4964959	.	+	.	ID=LOC_Os05g08960;Name=LOC_Os05g08960;Note=ubiquitin-conjugating%20enzyme%2C%20putative%2C%20expressed
4989550	4996245	Chr5	MSU_osa1r7	gene	4992039	4993579	.	-	.	ID=LOC_Os05g09010;Name=LOC_Os05g09010;Note=retrotransposon%20protein%2C%20putative%2C%20unclassified%2C%20expressed
5124751	5134603	Chr5	MSU_osa1r7	gene	5125276	5128962	.	-	.	ID=LOC_Os05g09170;Name=LOC_Os05g09170;Note=transposon%20protein%2C%20putative%2C%20CACTA%2C%20En%2FSpm%20sub-class
5212018	5221875	Chr5	MSU_osa1r7	gene	5217652	5221338	.	+	.	ID=LOC_Os05g09340;Name=LOC_Os05g09340;Note=transposon%20protein%2C%20putative%2C%20CACTA%2C%20En%2FSpm%20sub-class
5404424	5410039	Chr5	MSU_osa1r7	gene	5405493	5409916	.	+	.	ID=LOC_Os05g09570;Name=LOC_Os05g09570;Note=transposon%20protein%2C%20putative%2C%20Ac%2FDs%20sub-class
8580741	8584398	Chr5	MSU_osa1r7	gene	8581523	8583703	.	-	.	ID=LOC_Os05g15130;Name=LOC_Os05g15130;Note=transposon%20protein%2C%20putative%2C%20unclassified
9500996	9516951	Chr5	MSU_osa1r7	gene	9500782	9502982	.	+	.	ID=LOC_Os05g16710;Name=LOC_Os05g16710;Note=retrotransposon%20protein%2C%20putative%2C%20unclassified
9500996	9516951	Chr5	MSU_osa1r7	gene	9504921	9511639	.	-	.	ID=LOC_Os05g16720;Name=LOC_Os05g16720;Note=retrotransposon%20protein%2C%20putative%2C%20Ty3-gypsy%20subclass%2C%20expressed
9556336	9568476	Chr5	MSU_osa1r7	gene	9558598	9565311	.	+	.	ID=LOC_Os05g16790;Name=LOC_Os05g16790;Note=retrotransposon%20protein%2C%20putative%2C%20Ty3-gypsy%20subclass%2C%20expressed
9613476	9624997	Chr5	MSU_osa1r7	gene	9618356	9619705	.	+	.	ID=LOC_Os05g16880;Name=LOC_Os05g16880;Note=retrotransposon%20protein%2C%20putative%2C%20Ty3-gypsy%20subclass
9613476	9624997	Chr5	MSU_osa1r7	gene	9621861	9622286	.	-	.	ID=LOC_Os05g16889;Name=LOC_Os05g16889;Note=expressed%20protein
9695381	9707490	Chr5	MSU_osa1r7	gene	9695295	9696215	.	-	.	ID=LOC_Os05g16990;Name=LOC_Os05g16990;Note=hypothetical%20protein
9695381	9707490	Chr5	MSU_osa1r7	gene	9697538	9704261	.	+	.	ID=LOC_Os05g17000;Name=LOC_Os05g17000;Note=retrotransposon%20protein%2C%20putative%2C%20Ty3-gypsy%20subclass%2C%20expressed
9726987	9736605	Chr5	MSU_osa1r7	gene	9722450	9740799	.	+	.	ID=LOC_Os05g17050;Name=LOC_Os05g17050;Note=transposon%20protein%2C%20putative%2C%20CACTA%2C%20En%2FSpm%20sub-class%2C%20expressed
9758059	9774383	Chr5	MSU_osa1r7	gene	9761271	9767991	.	-	.	ID=LOC_Os05g17100;Name=LOC_Os05g17100;Note=retrotransposon%20protein%2C%20putative%2C%20Ty3-gypsy%20subclass%2C%20expressed
9850227	9869008	Chr5	MSU_osa1r7	gene	9852990	9853547	.	+	.	ID=LOC_Os05g17210;Name=LOC_Os05g17210;Note=expressed%20protein
9850227	9869008	Chr5	MSU_osa1r7	gene	9855623	9858522	.	-	.	ID=LOC_Os05g17220;Name=LOC_Os05g17220;Note=retrotransposon%20protein%2C%20putative%2C%20unclassified
9850227	9869008	Chr5	MSU_osa1r7	gene	9860291	9860821	.	+	.	ID=LOC_Os05g17230;Name=LOC_Os05g17230;Note=conserved%20hypothetical%20protein
9850227	9869008	Chr5	MSU_osa1r7	gene	9862928	9865827	.	-	.	ID=LOC_Os05g17240;Name=LOC_Os05g17240;Note=retrotransposon%20protein%2C%20putative%2C%20unclassified
9973583	9977879	Chr5	MSU_osa1r7	gene	9974570	9975127	.	-	.	ID=LOC_Os05g17390;Name=LOC_Os05g17390;Note=expressed%20protein
10087901	10110293	Chr5	MSU_osa1r7	gene	10087800	10088647	.	-	.	ID=LOC_Os05g17560;Name=LOC_Os05g17560;Note=retrotransposon%20protein%2C%20putative%2C%20Ty3-gypsy%20subclass
10087901	10110293	Chr5	MSU_osa1r7	gene	10090365	10096663	.	+	.	ID=LOC_Os05g17570;Name=LOC_Os05g17570;Note=retrotransposon%20protein%2C%20putative%2C%20Ty3-gypsy%20subclass%2C%20expressed
10087901	10110293	Chr5	MSU_osa1r7	gene	10098919	10101719	.	+	.	ID=LOC_Os05g17580;Name=LOC_Os05g17580;Note=retrotransposon%20protein%2C%20putative%2C%20unclassified
10087901	10110293	Chr5	MSU_osa1r7	gene	10102234	10104887	.	-	.	ID=LOC_Os05g17590;Name=LOC_Os05g17590;Note=retrotransposon%20protein%2C%20putative%2C%20unclassified%2C%20expressed
10287659	10306148	Chr5	MSU_osa1r7	gene	10291428	10292543	.	+	.	ID=LOC_Os05g17900;Name=LOC_Os05g17900;Note=retrotransposon%20protein%2C%20putative%2C%20unclassified%2C%20expressed
10287659	10306148	Chr5	MSU_osa1r7	gene	10296728	10301372	.	-	.	ID=LOC_Os05g17910;Name=LOC_Os05g17910;Note=retrotransposon%20protein%2C%20putative%2C%20Ty3-gypsy%20subclass%2C%20expressed
10366746	10376968	Chr5	MSU_osa1r7	gene	10371993	10374708	.	-	.	ID=LOC_Os05g18030;Name=LOC_Os05g18030;Note=retrotransposon%20protein%2C%20putative%2C%20unclassified
10366746	10376968	Chr5	MSU_osa1r7	gene	10373918	10374708	.	-	.	ID=LOC_Os05g18020;Name=LOC_Os05g18020;Note=retrotransposon%20protein%2C%20putative%2C%20unclassified
10417079	10421466	Chr5	MSU_osa1r7	gene	10419743	10420333	.	+	.	ID=LOC_Os05g18120;Name=LOC_Os05g18120;Note=expressed%20protein
10495061	10516703	Chr5	MSU_osa1r7	gene	10502093	10502598	.	+	.	ID=LOC_Os05g18250;Name=LOC_Os05g18250;Note=retrotransposon%2C%20putative%2C%20centromere-specific
10495061	10516703	Chr5	MSU_osa1r7	gene	10504720	10506601	.	-	.	ID=LOC_Os05g18260;Name=LOC_Os05g18260;Note=retrotransposon%20protein%2C%20putative%2C%20unclassified
10495061	10516703	Chr5	MSU_osa1r7	gene	10511103	10512984	.	-	.	ID=LOC_Os05g18270;Name=LOC_Os05g18270;Note=retrotransposon%20protein%2C%20putative%2C%20unclassified
10594873	10607052	Chr5	MSU_osa1r7	gene	10597181	10603851	.	+	.	ID=LOC_Os05g18380;Name=LOC_Os05g18380;Note=retrotransposon%20protein%2C%20putative%2C%20Ty3-gypsy%20subclass%2C%20expressed
10647502	10670412	Chr5	MSU_osa1r7	gene	10651523	10652028	.	+	.	ID=LOC_Os05g18419;Name=LOC_Os05g18419;Note=retrotransposon%2C%20putative%2C%20centromere-specific
10647502	10670412	Chr5	MSU_osa1r7	gene	10662139	10662940	.	-	.	ID=LOC_Os05g18446;Name=LOC_Os05g18446;Note=retrotransposon%20protein%2C%20putative%2C%20Ty3-gypsy%20subclass%2C%20expressed
10768003	10774644	Chr5	MSU_osa1r7	gene	10757560	10790758	.	-	.	ID=LOC_Os05g18604;Name=LOC_Os05g18604;Note=OsSCP28%20-%20Putative%20Serine%20Carboxypeptidase%20homologue%2C%20expressed
10779610	10786017	Chr5	MSU_osa1r7	gene	10757560	10790758	.	-	.	ID=LOC_Os05g18604;Name=LOC_Os05g18604;Note=OsSCP28%20-%20Putative%20Serine%20Carboxypeptidase%20homologue%2C%20expressed
11533196	11568228	Chr5	MSU_osa1r7	gene	11536986	11538735	.	+	.	ID=LOC_Os05g19780;Name=LOC_Os05g19780;Note=retrotransposon%20protein%2C%20putative%2C%20unclassified%2C%20expressed
11533196	11568228	Chr5	MSU_osa1r7	gene	11539938	11540566	.	+	.	ID=LOC_Os05g19790;Name=LOC_Os05g19790;Note=retrotransposon%20protein%2C%20putative%2C%20unclassified
11533196	11568228	Chr5	MSU_osa1r7	gene	11545596	11546945	.	+	.	ID=LOC_Os05g19810;Name=LOC_Os05g19810;Note=retrotransposon%20protein%2C%20putative%2C%20Ty3-gypsy%20subclass%2C%20expressed
11533196	11568228	Chr5	MSU_osa1r7	gene	11548025	11548721	.	+	.	ID=LOC_Os05g19820;Name=LOC_Os05g19820;Note=retrotransposon%20protein%2C%20putative%2C%20unclassified
11533196	11568228	Chr5	MSU_osa1r7	gene	11552189	11554377	.	-	.	ID=LOC_Os05g19840;Name=LOC_Os05g19840;Note=retrotransposon%20protein%2C%20putative%2C%20unclassified
11533196	11568228	Chr5	MSU_osa1r7	gene	11556296	11562281	.	+	.	ID=LOC_Os05g19850;Name=LOC_Os05g19850;Note=retrotransposon%20protein%2C%20putative%2C%20Ty3-gypsy%20subclass%2C%20expressed
11632599	11640931	Chr5	MSU_osa1r7	gene	11631970	11635789	.	-	.	ID=LOC_Os05g19930;Name=LOC_Os05g19930;Note=retrotransposon%20protein%2C%20putative%2C%20unclassified
11632599	11640931	Chr5	MSU_osa1r7	gene	11636986	11637792	.	+	.	ID=LOC_Os05g19940;Name=LOC_Os05g19940;Note=retrotransposon%20protein%2C%20putative%2C%20unclassified
11842099	11854208	Chr5	MSU_osa1r7	gene	11845269	11851990	.	-	.	ID=LOC_Os05g20230;Name=LOC_Os05g20230;Note=retrotransposon%20protein%2C%20putative%2C%20Ty3-gypsy%20subclass%2C%20expressed
12441906	12452398	Chr5	MSU_osa1r7	gene	12443239	12444477	.	+	.	ID=LOC_Os05g21160;Name=LOC_Os05g21160;Note=retrotransposon%20protein%2C%20putative%2C%20unclassified
12441906	12452398	Chr5	MSU_osa1r7	gene	12445094	12451249	.	-	.	ID=LOC_Os05g21170;Name=LOC_Os05g21170;Note=retrotransposon%20protein%2C%20putative%2C%20unclassified%2C%20expressed
12886601	12892012	Chr5	MSU_osa1r7	gene	12887430	12887861	.	-	.	ID=LOC_Os05g22712;Name=LOC_Os05g22712;Note=chloroplast%2030S%20ribosomal%20protein%20S11%2C%20putative%2C%20expressed
12886601	12892012	Chr5	MSU_osa1r7	gene	12888261	12888584	.	-	.	ID=LOC_Os05g22716;Name=LOC_Os05g22716;Note=translation%20initiation%20factor%20IF-1%2C%20chloroplast%2C%20putative%2C%20expressed
12886601	12892012	Chr5	MSU_osa1r7	gene	12888722	12889132	.	-	.	ID=LOC_Os05g22718;Name=LOC_Os05g22718;Note=chloroplast%2030S%20ribosomal%20protein%20S8%2C%20putative%2C%20expressed
12886601	12892012	Chr5	MSU_osa1r7	gene	12889272	12889643	.	-	.	ID=LOC_Os05g22722;Name=LOC_Os05g22722;Note=chloroplast%2050S%20ribosomal%20protein%20L14%2C%20putative%2C%20expressed
12886601	12892012	Chr5	MSU_osa1r7	gene	12889753	12890158	.	-	.	ID=LOC_Os05g22724;Name=LOC_Os05g22724;Note=chloroplast%2050S%20ribosomal%20protein%20L16%2C%20putative%2C%20expressed
12942625	12954770	Chr5	MSU_osa1r7	gene	12945789	12950210	.	-	.	ID=LOC_Os05g22810;Name=LOC_Os05g22810;Note=retrotransposon%20protein%2C%20putative%2C%20Ty3-gypsy%20subclass%2C%20expressed
12942625	12954770	Chr5	MSU_osa1r7	gene	12950474	12951259	.	-	.	ID=LOC_Os05g22820;Name=LOC_Os05g22820;Note=retrotransposon%20protein%2C%20putative%2C%20Ty3-gypsy%20subclass
13030804	13032049	Chr5	MSU_osa1r7	gene	13027560	13046685	.	+	.	ID=LOC_Os05g22920;Name=LOC_Os05g22920;Note=digestive%20organ%20expansion%20factor%2C%20putative%2C%20expressed
13144916	13178320	Chr5	MSU_osa1r7	gene	13148077	13152625	.	-	.	ID=LOC_Os05g23070;Name=LOC_Os05g23070;Note=retrotransposon%20protein%2C%20putative%2C%20Ty3-gypsy%20subclass%2C%20expressed
13144916	13178320	Chr5	MSU_osa1r7	gene	13155515	13162248	.	+	.	ID=LOC_Os05g23080;Name=LOC_Os05g23080;Note=retrotransposon%20protein%2C%20putative%2C%20Ty3-gypsy%20subclass%2C%20expressed
13144916	13178320	Chr5	MSU_osa1r7	gene	13165801	13168389	.	+	.	ID=LOC_Os05g23090;Name=LOC_Os05g23090;Note=retrotransposon%20protein%2C%20putative%2C%20unclassified
13144916	13178320	Chr5	MSU_osa1r7	gene	13169208	13169499	.	-	.	ID=LOC_Os05g23100;Name=LOC_Os05g23100;Note=retrotransposon%20protein%2C%20putative%2C%20unclassified
13144916	13178320	Chr5	MSU_osa1r7	gene	13171508	13174664	.	-	.	ID=LOC_Os05g23110;Name=LOC_Os05g23110;Note=retrotransposon%20protein%2C%20putative%2C%20Ty3-gypsy%20subclass%2C%20expressed
13644785	13655484	Chr5	MSU_osa1r7	gene	13645296	13648585	.	+	.	ID=LOC_Os05g23750;Name=LOC_Os05g23750;Note=transposon%20protein%2C%20putative%2C%20CACTA%2C%20En%2FSpm%20sub-class%2C%20expressed
13644785	13655484	Chr5	MSU_osa1r7	gene	13649305	13649757	.	-	.	ID=LOC_Os05g23760;Name=LOC_Os05g23760;Note=latency%20associated%20nuclear%20antigen%2C%20putative%2C%20expressed
13644785	13655484	Chr5	MSU_osa1r7	gene	13651329	13654367	.	+	.	ID=LOC_Os05g23770;Name=LOC_Os05g23770;Note=transposon%20protein%2C%20putative%2C%20CACTA%2C%20En%2FSpm%20sub-class%2C%20expressed
14089228	14100852	Chr5	MSU_osa1r7	gene	14092699	14093457	.	+	.	ID=LOC_Os05g24370;Name=LOC_Os05g24370;Note=retrotransposon%20protein%2C%20putative%2C%20unclassified%2C%20expressed
14089228	14100852	Chr5	MSU_osa1r7	gene	14097051	14097821	.	+	.	ID=LOC_Os05g24380;Name=LOC_Os05g24380;Note=retrotransposon%20protein%2C%20putative%2C%20unclassified%2C%20expressed
14089228	14100852	Chr5	MSU_osa1r7	gene	14098103	14098988	.	-	.	ID=LOC_Os05g24390;Name=LOC_Os05g24390;Note=hypothetical%20protein
14116901	14129772	Chr5	MSU_osa1r7	gene	14118073	14124229	.	+	.	ID=LOC_Os05g24460;Name=LOC_Os05g24460;Note=retrotransposon%20protein%2C%20putative%2C%20unclassified%2C%20expressed
14116901	14129772	Chr5	MSU_osa1r7	gene	14124863	14128122	.	-	.	ID=LOC_Os05g24470;Name=LOC_Os05g24470;Note=retrotransposon%20protein%2C%20putative%2C%20unclassified%2C%20expressed
14305849	14306871	Chr5	MSU_osa1r7	gene	14294663	14308828	.	-	.	ID=LOC_Os05g24684;Name=LOC_Os05g24684;Note=structural%20constituent%20of%20ribosome%2C%20putative%2C%20expressed
15472916	15480741	Chr5	MSU_osa1r7	gene	15475633	15477495	.	+	.	ID=LOC_Os05g26640;Name=LOC_Os05g26640;Note=retrotransposon%20protein%2C%20putative%2C%20unclassified
15547824	15552149	Chr5	MSU_osa1r7	gene	15547744	15554363	.	-	.	ID=LOC_Os05g26810;Name=LOC_Os05g26810;Note=retrotransposon%20protein%2C%20putative%2C%20Ty3-gypsy%20subclass%2C%20expressed
15963091	15977432	Chr5	MSU_osa1r7	gene	15970078	15971201	.	-	.	ID=LOC_Os05g27460;Name=LOC_Os05g27460;Note=transposon%20protein%2C%20putative%2C%20CACTA%2C%20En%2FSpm%20sub-class
15963091	15977432	Chr5	MSU_osa1r7	gene	15973421	15977563	.	-	.	ID=LOC_Os05g27470;Name=LOC_Os05g27470;Note=transposon%20protein%2C%20putative%2C%20CACTA%2C%20En%2FSpm%20sub-class%2C%20expressed
16060037	16070465	Chr5	MSU_osa1r7	gene	16061038	16063524	.	+	.	ID=LOC_Os05g27600;Name=LOC_Os05g27600;Note=transposon%20protein%2C%20putative%2C%20CACTA%2C%20En%2FSpm%20sub-class%2C%20expressed
16060037	16070465	Chr5	MSU_osa1r7	gene	16064943	16067322	.	+	.	ID=LOC_Os05g27610;Name=LOC_Os05g27610;Note=transposon%20protein%2C%20putative%2C%20CACTA%2C%20En%2FSpm%20sub-class%2C%20expressed
16060037	16070465	Chr5	MSU_osa1r7	gene	16067778	16069985	.	+	.	ID=LOC_Os05g27620;Name=LOC_Os05g27620;Note=transposon%20protein%2C%20putative%2C%20CACTA%2C%20En%2FSpm%20sub-class
16591012	16594150	Chr5	MSU_osa1r7	gene	16591105	16593874	.	-	.	ID=LOC_Os05g28340;Name=LOC_Os05g28340;Note=retrotransposon%20protein%2C%20putative%2C%20unclassified%2C%20expressed
17699588	17708281	Chr5	MSU_osa1r7	gene	17701155	17704332	.	+	.	ID=LOC_Os05g30550;Name=LOC_Os05g30550;Note=retrotransposon%20protein%2C%20putative%2C%20unclassified%2C%20expressed
17699588	17708281	Chr5	MSU_osa1r7	gene	17705008	17707908	.	-	.	ID=LOC_Os05g30560;Name=LOC_Os05g30560;Note=retrotransposon%20protein%2C%20putative%2C%20unclassified%2C%20expressed
17888810	17898149	Chr5	MSU_osa1r7	gene	17891969	17895001	.	-	.	ID=LOC_Os05g30830;Name=LOC_Os05g30830;Note=retrotransposon%20protein%2C%20putative%2C%20unclassified
17888810	17898149	Chr5	MSU_osa1r7	gene	17895831	17896724	.	-	.	ID=LOC_Os05g30840;Name=LOC_Os05g30840;Note=retrotransposon%20protein%2C%20putative%2C%20unclassified
22415643	22423444	Chr5	MSU_osa1r7	gene	22416524	22422571	.	-	.	ID=LOC_Os05g38240;Name=LOC_Os05g38240;Note=transposon%20protein%2C%20putative%2C%20unclassified%2C%20expressed
23091331	23092073	Chr5	MSU_osa1r7	gene	23089497	23095586	.	+	.	ID=LOC_Os05g39370;Name=LOC_Os05g39370;Note=expressed%20protein
23146948	23154607	Chr5	MSU_osa1r7	gene	23147340	23151040	.	-	.	ID=LOC_Os05g39460;Name=LOC_Os05g39460;Note=transposon%20protein%2C%20putative%2C%20CACTA%2C%20En%2FSpm%20sub-class%2C%20expressed
23223275	23229364	Chr5	MSU_osa1r7	gene	23225174	23228871	.	+	.	ID=LOC_Os05g39570;Name=LOC_Os05g39570;Note=transposon%20protein%2C%20putative%2C%20CACTA%2C%20En%2FSpm%20sub-class%2C%20expressed
23323794	23338431	Chr5	MSU_osa1r7	gene	23325876	23332236	.	+	.	ID=LOC_Os05g39740;Name=LOC_Os05g39740;Note=retrotransposon%20protein%2C%20putative%2C%20Ty3-gypsy%20subclass
23373653	23377945	Chr5	MSU_osa1r7	gene	23374684	23377618	.	-	.	ID=LOC_Os05g39790;Name=LOC_Os05g39790;Note=transposon%20protein%2C%20putative%2C%20unclassified%2C%20expressed
24209137	24220920	Chr5	MSU_osa1r7	gene	24211231	24217594	.	+	.	ID=LOC_Os05g41330;Name=LOC_Os05g41330;Note=retrotransposon%20protein%2C%20putative%2C%20Ty3-gypsy%20subclass
24599965	24605293	Chr5	MSU_osa1r7	gene	24601986	24604931	.	-	.	ID=LOC_Os05g42030;Name=LOC_Os05g42030;Note=transposon%20protein%2C%20putative%2C%20unclassified%2C%20expressed
25045740	25052482	Chr5	MSU_osa1r7	gene	25046388	25052133	.	+	.	ID=LOC_Os05g43150;Name=LOC_Os05g43150;Note=transposon%20protein%2C%20putative%2C%20unclassified%2C%20expressed
25197377	25201916	Chr5	MSU_osa1r7	gene	25200648	25201186	.	-	.	ID=LOC_Os05g43330;Name=LOC_Os05g43330;Note=expressed%20protein
25957407	25960996	Chr5	MSU_osa1r7	gene	25957850	25960276	.	+	.	ID=LOC_Os05g44620;Name=LOC_Os05g44620;Note=transposon%20protein%2C%20putative%2C%20unclassified%2C%20expressed
27146461	27150047	Chr5	MSU_osa1r7	gene	27147122	27149297	.	+	.	ID=LOC_Os05g46910;Name=LOC_Os05g46910;Note=transposon%20protein%2C%20putative%2C%20unclassified
27537559	27539360	Chr5	MSU_osa1r7	gene	27534280	27539486	.	+	.	ID=LOC_Os05g48030;Name=LOC_Os05g48030;Note=anti-silencing%20protein%2C%20ASF1-like%20domain%20containing%20protein%2C%20expressed
27811078	27821130	Chr5	MSU_osa1r7	gene	27812233	27815214	.	-	.	ID=LOC_Os05g48530;Name=LOC_Os05g48530;Note=transposon%20protein%2C%20putative%2C%20CACTA%2C%20En%2FSpm%20sub-class%2C%20expressed
27811078	27821130	Chr5	MSU_osa1r7	gene	27816841	27817101	.	+	.	ID=LOC_Os05g48540;Name=LOC_Os05g48540;Note=expressed%20protein
27811078	27821130	Chr5	MSU_osa1r7	gene	27817493	27820538	.	-	.	ID=LOC_Os05g48550;Name=LOC_Os05g48550;Note=transposon%20protein%2C%20putative%2C%20CACTA%2C%20En%2FSpm%20sub-class%2C%20expressed
28404811	28411296	Chr5	MSU_osa1r7	gene	28403690	28417200	.	+	.	ID=LOC_Os05g49540;Name=LOC_Os05g49540;Note=retrotransposon%20protein%2C%20putative%2C%20Ty1-copia%20subclass%2C%20expressed
28417033	28423456	Chr5	MSU_osa1r7	gene	28418025	28423993	.	+	.	ID=LOC_Os05g49550;Name=LOC_Os05g49550;Note=retrotransposon%20protein%2C%20putative%2C%20Ty1-copia%20subclass%2C%20expressed
28684872	28694801	Chr5	MSU_osa1r7	gene	28685921	28688833	.	+	.	ID=LOC_Os05g50040;Name=LOC_Os05g50040;Note=transposon%20protein%2C%20putative%2C%20CACTA%2C%20En%2FSpm%20sub-class%2C%20expressed
28684872	28694801	Chr5	MSU_osa1r7	gene	28689555	28690124	.	-	.	ID=LOC_Os05g50050;Name=LOC_Os05g50050;Note=keratin%2C%20type%20I%20cytoskeletal%2050%20kDa%2C%20putative%2C%20expressed
28684872	28694801	Chr5	MSU_osa1r7	gene	28690651	28694391	.	+	.	ID=LOC_Os05g50060;Name=LOC_Os05g50060;Note=transposon%20protein%2C%20putative%2C%20CACTA%2C%20En%2FSpm%20sub-class%2C%20expressed
28724621	28725391	Chr5	MSU_osa1r7	gene	28721012	28726522	.	+	.	ID=LOC_Os05g50120;Name=LOC_Os05g50120;Note=CGMC_MAPKCMGC_2.3%20-%20CGMC%20includes%20CDA%2C%20MAPK%2C%20GSK3%2C%20and%20CLKC%20kinases%2C%20expressed
29083127	29092347	Chr5	MSU_osa1r7	gene	29083967	29091520	.	+	.	ID=LOC_Os05g50740;Name=LOC_Os05g50740;Note=transposon%20protein%2C%20putative%2C%20unclassified%2C%20expressed
29342601	29343859	Chr5	MSU_osa1r7	gene	29341241	29345481	.	+	.	ID=LOC_Os05g51150;Name=LOC_Os05g51150;Note=RNA%20polymerase%20sigma%20factor%2C%20putative%2C%20expressed
29348817	29355220	Chr5	MSU_osa1r7	gene	29350007	29354229	.	-	.	ID=LOC_Os05g51170;Name=LOC_Os05g51170;Note=retrotransposon%20protein%2C%20putative%2C%20Ty1-copia%20subclass%2C%20expressed
29671393	29673451	Chr5	MSU_osa1r7	gene	29671363	29672993	.	-	.	ID=LOC_Os05g51730;Name=LOC_Os05g51730;Note=retrotransposon%20protein%2C%20putative%2C%20Ty1-copia%20subclass%2C%20expressed
29768561	29772429	Chr5	MSU_osa1r7	gene	29771447	29771896	.	+	.	ID=LOC_Os05g51870;Name=LOC_Os05g51870;Note=ligA%2C%20putative%2C%20expressed
1218626	1223892	Chr6	MSU_osa1r7	gene	1218464	1219977	.	-	.	ID=LOC_Os06g03220;Name=LOC_Os06g03220;Note=expressed%20protein
1218626	1223892	Chr6	MSU_osa1r7	gene	1220784	1221326	.	+	.	ID=LOC_Os06g03230;Name=LOC_Os06g03230;Note=hypothetical%20protein
1218626	1223892	Chr6	MSU_osa1r7	gene	1223060	1223644	.	+	.	ID=LOC_Os06g03240;Name=LOC_Os06g03240;Note=expressed%20protein
1246240	1257331	Chr6	MSU_osa1r7	gene	1247145	1247768	.	-	.	ID=LOC_Os06g03270;Name=LOC_Os06g03270;Note=retrotransposon%20protein%2C%20putative%2C%20unclassified%2C%20expressed
1246240	1257331	Chr6	MSU_osa1r7	gene	1249544	1252354	.	+	.	ID=LOC_Os06g03280;Name=LOC_Os06g03280;Note=retrotransposon%20protein%2C%20putative%2C%20Ty3-gypsy%20subclass
1246240	1257331	Chr6	MSU_osa1r7	gene	1254270	1254638	.	-	.	ID=LOC_Os06g03290;Name=LOC_Os06g03290;Note=conserved%20hypothetical%20protein
1498919	1499752	Chr6	MSU_osa1r7	gene	1492883	1502597	.	-	.	ID=LOC_Os06g03770;Name=LOC_Os06g03770;Note=ABC%20transporter%2C%20ATP-binding%20protein%2C%20putative%2C%20expressed
1904367	1905149	Chr6	MSU_osa1r7	gene	1900862	1909008	.	-	.	ID=LOC_Os06g04450;Name=LOC_Os06g04450;Note=Sec1%20family%20transport%20protein%2C%20putative%2C%20expressed
2076680	2084480	Chr6	MSU_osa1r7	gene	2077564	2083611	.	-	.	ID=LOC_Os06g04770;Name=LOC_Os06g04770;Note=transposon%20protein%2C%20putative%2C%20unclassified%2C%20expressed
2216701	2229596	Chr6	MSU_osa1r7	gene	2218373	2221632	.	+	.	ID=LOC_Os06g05030;Name=LOC_Os06g05030;Note=retrotransposon%20protein%2C%20putative%2C%20unclassified%2C%20expressed
2216701	2229596	Chr6	MSU_osa1r7	gene	2222261	2228415	.	-	.	ID=LOC_Os06g05040;Name=LOC_Os06g05040;Note=retrotransposon%20protein%2C%20putative%2C%20unclassified%2C%20expressed
2776654	2778281	Chr6	MSU_osa1r7	gene	2774437	2779879	.	-	.	ID=LOC_Os06g06040;Name=LOC_Os06g06040;Note=expressed%20protein
3121717	3124810	Chr6	MSU_osa1r7	gene	3121705	3122720	.	-	.	ID=LOC_Os06g06650;Name=LOC_Os06g06650;Note=retrotransposon%20protein%2C%20putative%2C%20Ty3-gypsy%20subclass%2C%20expressed
3343547	3345773	Chr6	MSU_osa1r7	gene	3342423	3346318	.	-	.	ID=LOC_Os06g07040;Name=LOC_Os06g07040;Note=OsIAA20%20-%20Auxin-responsive%20Aux%2FIAA%20gene%20family%20member%2C%20expressed
3393219	3401950	Chr6	MSU_osa1r7	gene	3396347	3401020	.	-	.	ID=LOC_Os06g07110;Name=LOC_Os06g07110;Note=retrotransposon%20protein%2C%20putative%2C%20unclassified
4503433	4516337	Chr6	MSU_osa1r7	gene	4505107	4508415	.	+	.	ID=LOC_Os06g08940;Name=LOC_Os06g08940;Note=retrotransposon%20protein%2C%20putative%2C%20unclassified%2C%20expressed
4503433	4516337	Chr6	MSU_osa1r7	gene	4509032	4515187	.	-	.	ID=LOC_Os06g08950;Name=LOC_Os06g08950;Note=retrotransposon%20protein%2C%20putative%2C%20unclassified%2C%20expressed
4901210	4914331	Chr6	MSU_osa1r7	gene	4902971	4905935	.	+	.	ID=LOC_Os06g09640;Name=LOC_Os06g09640;Note=retrotransposon%20protein%2C%20putative%2C%20unclassified%2C%20expressed
4901210	4914331	Chr6	MSU_osa1r7	gene	4906807	4912548	.	-	.	ID=LOC_Os06g09650;Name=LOC_Os06g09650;Note=retrotransposon%20protein%2C%20putative%2C%20unclassified%2C%20expressed
5104271	5105770	Chr6	MSU_osa1r7	gene	5104665	5105192	.	+	.	ID=LOC_Os06g10010;Name=LOC_Os06g10010;Note=expressed%20protein
5965443	5970049	Chr6	MSU_osa1r7	gene	5965518	5967759	.	-	.	ID=LOC_Os06g11340;Name=LOC_Os06g11340;Note=retrotransposon%20protein%2C%20putative%2C%20unclassified
5965443	5970049	Chr6	MSU_osa1r7	gene	5965518	5970040	.	-	.	ID=LOC_Os06g11350;Name=LOC_Os06g11350;Note=retrotransposon%20protein%2C%20putative%2C%20unclassified
6277942	6279732	Chr6	MSU_osa1r7	gene	6277593	6281865	.	-	.	ID=LOC_Os06g11840;Name=LOC_Os06g11840;Note=trehalose%20phosphatase%2C%20putative%2C%20expressed
6309693	6310661	Chr6	MSU_osa1r7	gene	6309925	6310281	.	-	.	ID=LOC_Os06g11870;Name=LOC_Os06g11870;Note=hypothetical%20protein
7388576	7393664	Chr6	MSU_osa1r7	gene	7388962	7393344	.	+	.	ID=LOC_Os06g13430;Name=LOC_Os06g13430;Note=retrotransposon%20protein%2C%20putative%2C%20unclassified%2C%20expressed
7437923	7443563	Chr6	MSU_osa1r7	gene	7439412	7443218	.	-	.	ID=LOC_Os06g13500;Name=LOC_Os06g13500;Note=retrotransposon%20protein%2C%20putative%2C%20Ty1-copia%20subclass%2C%20expressed
7890726	7903541	Chr6	MSU_osa1r7	gene	7892438	7895856	.	+	.	ID=LOC_Os06g14150;Name=LOC_Os06g14150;Note=retrotransposon%20protein%2C%20putative%2C%20unclassified%2C%20expressed
7890726	7903541	Chr6	MSU_osa1r7	gene	7896479	7901969	.	-	.	ID=LOC_Os06g14160;Name=LOC_Os06g14160;Note=retrotransposon%20protein%2C%20putative%2C%20unclassified%2C%20expressed
7971182	7978844	Chr6	MSU_osa1r7	gene	7972113	7977884	.	+	.	ID=LOC_Os06g14290;Name=LOC_Os06g14290;Note=transposon%20protein%2C%20putative%2C%20unclassified%2C%20expressed
8072042	8080231	Chr6	MSU_osa1r7	gene	8074980	8076941	.	-	.	ID=LOC_Os06g14430;Name=LOC_Os06g14430;Note=retrotransposon%20protein%2C%20putative%2C%20unclassified
8267693	8271576	Chr6	MSU_osa1r7	gene	8268310	8268879	.	-	.	ID=LOC_Os06g14690;Name=LOC_Os06g14690;Note=transposon%20protein%2C%20putative%2C%20unclassified
8969861	8971333	Chr6	MSU_osa1r7	gene	8969631	8971164	.	-	.	ID=LOC_Os06g15800;Name=LOC_Os06g15800;Note=expressed%20protein
8991862	9003639	Chr6	MSU_osa1r7	gene	8992763	8996095	.	+	.	ID=LOC_Os06g15840;Name=LOC_Os06g15840;Note=transposon%20protein%2C%20putative%2C%20CACTA%2C%20En%2FSpm%20sub-class%2C%20expressed
8991862	9003639	Chr6	MSU_osa1r7	gene	8999300	9004290	.	+	.	ID=LOC_Os06g15850;Name=LOC_Os06g15850;Note=transposon%20protein%2C%20putative%2C%20CACTA%2C%20En%2FSpm%20sub-class%2C%20expressed
9611222	9622976	Chr6	MSU_osa1r7	gene	9618813	9621851	.	+	.	ID=LOC_Os06g16690;Name=LOC_Os06g16690;Note=transposon%20protein%2C%20putative%2C%20CACTA%2C%20En%2FSpm%20sub-class%2C%20expressed
9611481	9631540	Chr6	MSU_osa1r7	gene	9618813	9621851	.	+	.	ID=LOC_Os06g16690;Name=LOC_Os06g16690;Note=transposon%20protein%2C%20putative%2C%20CACTA%2C%20En%2FSpm%20sub-class%2C%20expressed
9611481	9631540	Chr6	MSU_osa1r7	gene	9624149	9628768	.	+	.	ID=LOC_Os06g16700;Name=LOC_Os06g16700;Note=retrotransposon%20protein%2C%20putative%2C%20unclassified%2C%20expressed
9940562	9974245	Chr6	MSU_osa1r7	gene	9941735	9947890	.	+	.	ID=LOC_Os06g17150;Name=LOC_Os06g17150;Note=retrotransposon%20protein%2C%20putative%2C%20unclassified%2C%20expressed
9940562	9974245	Chr6	MSU_osa1r7	gene	9948508	9950530	.	-	.	ID=LOC_Os06g17160;Name=LOC_Os06g17160;Note=transposon%20protein%2C%20putative%2C%20unclassified%2C%20expressed
9940562	9974245	Chr6	MSU_osa1r7	gene	9953740	9956436	.	-	.	ID=LOC_Os06g17170;Name=LOC_Os06g17170;Note=retrotransposon%20protein%2C%20putative%2C%20unclassified
9940562	9974245	Chr6	MSU_osa1r7	gene	9958955	9959651	.	-	.	ID=LOC_Os06g17180;Name=LOC_Os06g17180;Note=retrotransposon%20protein%2C%20putative%2C%20unclassified
9940562	9974245	Chr6	MSU_osa1r7	gene	9961189	9963864	.	-	.	ID=LOC_Os06g17190;Name=LOC_Os06g17190;Note=retrotransposon%20protein%2C%20putative%2C%20unclassified%2C%20expressed
9940562	9974245	Chr6	MSU_osa1r7	gene	9966306	9967598	.	-	.	ID=LOC_Os06g17200;Name=LOC_Os06g17200;Note=retrotransposon%20protein%2C%20putative%2C%20unclassified%2C%20expressed
9940562	9974245	Chr6	MSU_osa1r7	gene	9971299	9972519	.	-	.	ID=LOC_Os06g17210;Name=LOC_Os06g17210;Note=transposon%20protein%2C%20putative%2C%20unclassified%2C%20expressed
9979579	9989477	Chr6	MSU_osa1r7	gene	9985251	9988937	.	+	.	ID=LOC_Os06g17240;Name=LOC_Os06g17240;Note=transposon%20protein%2C%20putative%2C%20CACTA%2C%20En%2FSpm%20sub-class%2C%20expressed
10220226	10263870	Chr6	MSU_osa1r7	gene	10234346	10235749	.	-	.	ID=LOC_Os06g17620;Name=LOC_Os06g17620;Note=retrotransposon%20protein%2C%20putative%2C%20unclassified%2C%20expressed
10220226	10263870	Chr6	MSU_osa1r7	gene	10248476	10249909	.	+	.	ID=LOC_Os06g17640;Name=LOC_Os06g17640;Note=retrotransposon%20protein%2C%20putative%2C%20unclassified
10220226	10263870	Chr6	MSU_osa1r7	gene	10251451	10252148	.	+	.	ID=LOC_Os06g17650;Name=LOC_Os06g17650;Note=retrotransposon%20protein%2C%20putative%2C%20unclassified
10220226	10263870	Chr6	MSU_osa1r7	gene	10255995	10256483	.	-	.	ID=LOC_Os06g17629;Name=LOC_Os06g17629;Note=hypothetical%20protein
10220226	10263870	Chr6	MSU_osa1r7	gene	10259381	10260622	.	+	.	ID=LOC_Os06g17670;Name=LOC_Os06g17670;Note=retrotransposon%20protein%2C%20putative%2C%20Ty3-gypsy%20subclass
10629603	10630462	Chr6	MSU_osa1r7	gene	10629638	10631222	.	+	.	ID=LOC_Os06g18750;Name=LOC_Os06g18750;Note=retrotransposon%20protein%2C%20putative%2C%20unclassified
10650010	10659721	Chr6	MSU_osa1r7	gene	10649540	10659108	.	+	.	ID=LOC_Os06g18780;Name=LOC_Os06g18780;Note=transposon%20protein%2C%20putative%2C%20CACTA%2C%20En%2FSpm%20sub-class%2C%20expressed
10661437	10673620	Chr6	MSU_osa1r7	gene	10664615	10672485	.	-	.	ID=LOC_Os06g18800;Name=LOC_Os06g18800;Note=retrotransposon%20protein%2C%20putative%2C%20Ty3-gypsy%20subclass%2C%20expressed
10937074	10955195	Chr6	MSU_osa1r7	gene	10937896	10942672	.	-	.	ID=LOC_Os06g19230;Name=LOC_Os06g19230;Note=transposon%20protein%2C%20putative%2C%20unclassified%2C%20expressed
10937074	10955195	Chr6	MSU_osa1r7	gene	10946680	10951254	.	+	.	ID=LOC_Os06g19240;Name=LOC_Os06g19240;Note=retrotransposon%20protein%2C%20putative%2C%20Ty3-gypsy%20subclass
11913996	11924483	Chr6	MSU_osa1r7	gene	11917025	11917653	.	-	.	ID=LOC_Os06g20690;Name=LOC_Os06g20690;Note=retrotransposon%20protein%2C%20putative%2C%20unclassified%2C%20expressed
11913996	11924483	Chr6	MSU_osa1r7	gene	11918229	11922280	.	-	.	ID=LOC_Os06g20700;Name=LOC_Os06g20700;Note=retrotransposon%20protein%2C%20putative%2C%20unclassified
12415644	12425978	Chr6	MSU_osa1r7	gene	12418883	12420226	.	+	.	ID=LOC_Os06g21498;Name=LOC_Os06g21498;Note=transposon%20protein%2C%20putative%2C%20Pong%20sub-class%2C%20expressed
12415644	12425978	Chr6	MSU_osa1r7	gene	12421568	12422911	.	-	.	ID=LOC_Os06g21507;Name=LOC_Os06g21507;Note=transposon%20protein%2C%20putative%2C%20Pong%20sub-class%2C%20expressed
12415644	12425978	Chr6	MSU_osa1r7	gene	12423323	12425493	.	-	.	ID=LOC_Os06g21516;Name=LOC_Os06g21516;Note=transposon%20protein%2C%20putative%2C%20Pong%20sub-class%2C%20expressed
12622038	12626317	Chr6	MSU_osa1r7	gene	12623230	12624749	.	+	.	ID=LOC_Os06g21850;Name=LOC_Os06g21850;Note=conserved%20hypothetical%20protein
12883548	12886721	Chr6	MSU_osa1r7	gene	12885507	12886811	.	-	.	ID=LOC_Os06g22210;Name=LOC_Os06g22210;Note=transposon%20protein%2C%20putative%2C%20unclassified
13205867	13214497	Chr6	MSU_osa1r7	gene	13206698	13212426	.	+	.	ID=LOC_Os06g22710;Name=LOC_Os06g22710;Note=transposon%20protein%2C%20putative%2C%20unclassified%2C%20expressed
13763777	13764387	Chr6	MSU_osa1r7	gene	13762013	13767164	.	-	.	ID=LOC_Os06g23600;Name=LOC_Os06g23600;Note=expressed%20protein
13937657	13944121	Chr6	MSU_osa1r7	gene	13937872	13938395	.	+	.	ID=LOC_Os06g23850;Name=LOC_Os06g23850;Note=expressed%20protein
13937657	13944121	Chr6	MSU_osa1r7	gene	13939184	13943547	.	-	.	ID=LOC_Os06g23860;Name=LOC_Os06g23860;Note=retrotransposon%20protein%2C%20putative%2C%20Ty1-copia%20subclass%2C%20expressed
14053677	14064908	Chr6	MSU_osa1r7	gene	14060603	14063935	.	-	.	ID=LOC_Os06g24060;Name=LOC_Os06g24060;Note=transposon%20protein%2C%20putative%2C%20CACTA%2C%20En%2FSpm%20sub-class%2C%20expressed
14133712	14136713	Chr6	MSU_osa1r7	gene	14133476	14135326	.	+	.	ID=LOC_Os06g24150;Name=LOC_Os06g24150;Note=retrotransposon%20protein%2C%20putative%2C%20Ty3-gypsy%20subclass
14380199	14384796	Chr6	MSU_osa1r7	gene	14379942	14383468	.	+	.	ID=LOC_Os06g24530;Name=LOC_Os06g24530;Note=transposon%20protein%2C%20putative%2C%20unclassified%2C%20expressed
14557959	14568349	Chr6	MSU_osa1r7	gene	14559688	14560386	.	+	.	ID=LOC_Os06g24800;Name=LOC_Os06g24800;Note=retrotransposon%20protein%2C%20putative%2C%20unclassified%2C%20expressed
14557959	14568349	Chr6	MSU_osa1r7	gene	14561156	14567171	.	-	.	ID=LOC_Os06g24810;Name=LOC_Os06g24810;Note=retrotransposon%20protein%2C%20putative%2C%20unclassified%2C%20expressed
14642045	14647348	Chr6	MSU_osa1r7	gene	14645241	14646107	.	-	.	ID=LOC_Os06g25000;Name=LOC_Os06g25000;Note=retrotransposon%20protein%2C%20putative%2C%20unclassified
14879124	14880168	Chr6	MSU_osa1r7	gene	14879478	14879995	.	+	.	ID=LOC_Os06g25420;Name=LOC_Os06g25420;Note=expressed%20protein
15073355	15084207	Chr6	MSU_osa1r7	gene	15076504	15081957	.	-	.	ID=LOC_Os06g25810;Name=LOC_Os06g25810;Note=retrotransposon%20protein%2C%20putative%2C%20Ty3-gypsy%20subclass%2C%20expressed
15175758	15180185	Chr6	MSU_osa1r7	gene	15175783	15176494	.	+	.	ID=LOC_Os06g25920;Name=LOC_Os06g25920;Note=retrotransposon%2C%20putative%2C%20centromere-specific
15175758	15180185	Chr6	MSU_osa1r7	gene	15177967	15180110	.	+	.	ID=LOC_Os06g25930;Name=LOC_Os06g25930;Note=retrotransposon%20protein%2C%20putative%2C%20unclassified%2C%20expressed
15234234	15236914	Chr6	MSU_osa1r7	gene	15234919	15235968	.	-	.	ID=LOC_Os06g26020;Name=LOC_Os06g26020;Note=retrotransposon%20protein%2C%20putative%2C%20Ty3-gypsy%20subclass%2C%20expressed
15729286	15733554	Chr6	MSU_osa1r7	gene	15731434	15731736	.	-	.	ID=LOC_Os06g27780;Name=LOC_Os06g27780;Note=retrotransposon%20protein%2C%20putative%2C%20unclassified
15901354	15905758	Chr6	MSU_osa1r7	gene	15901363	15902075	.	+	.	ID=LOC_Os06g28010;Name=LOC_Os06g28010;Note=retrotransposon%20protein%2C%20putative%2C%20unclassified
15901354	15905758	Chr6	MSU_osa1r7	gene	15903545	15905688	.	+	.	ID=LOC_Os06g28020;Name=LOC_Os06g28020;Note=retrotransposon%20protein%2C%20putative%2C%20unclassified
15952063	15967851	Chr6	MSU_osa1r7	gene	15953729	15956988	.	+	.	ID=LOC_Os06g28090;Name=LOC_Os06g28090;Note=retrotransposon%20protein%2C%20putative%2C%20unclassified%2C%20expressed
15952063	15967851	Chr6	MSU_osa1r7	gene	15957622	15963779	.	-	.	ID=LOC_Os06g28100;Name=LOC_Os06g28100;Note=retrotransposon%20protein%2C%20putative%2C%20unclassified%2C%20expressed
15952063	15967851	Chr6	MSU_osa1r7	gene	15965216	15965425	.	-	.	ID=LOC_Os06g28110;Name=LOC_Os06g28110;Note=hypothetical%20protein
16974565	16980749	Chr6	MSU_osa1r7	gene	16975083	16979322	.	+	.	ID=LOC_Os06g29600;Name=LOC_Os06g29600;Note=retrotransposon%20protein%2C%20putative%2C%20Ty1-copia%20subclass%2C%20expressed
18077412	18078968	Chr6	MSU_osa1r7	gene	18077801	18078127	.	-	.	ID=LOC_Os06g31080;Name=LOC_Os06g31080;Note=retrotransposon%20protein%2C%20putative%2C%20unclassified
18289236	18304641	Chr6	MSU_osa1r7	gene	18292425	18297505	.	-	.	ID=LOC_Os06g31430;Name=LOC_Os06g31430;Note=retrotransposon%20protein%2C%20putative%2C%20Ty3-gypsy%20subclass%2C%20expressed
18289236	18304641	Chr6	MSU_osa1r7	gene	18299728	18302262	.	-	.	ID=LOC_Os06g31440;Name=LOC_Os06g31440;Note=retrotransposon%20protein%2C%20putative%2C%20Ty3-gypsy%20subclass%2C%20expressed
18332341	18355242	Chr6	MSU_osa1r7	gene	18335507	18341068	.	-	.	ID=LOC_Os06g31540;Name=LOC_Os06g31540;Note=retrotransposon%20protein%2C%20putative%2C%20Ty3-gypsy%20subclass%2C%20expressed
18332341	18355242	Chr6	MSU_osa1r7	gene	18345513	18346629	.	+	.	ID=LOC_Os06g31544;Name=LOC_Os06g31544;Note=retrotransposon%20protein%2C%20putative%2C%20unclassified%2C%20expressed
18332341	18355242	Chr6	MSU_osa1r7	gene	18348192	18348820	.	+	.	ID=LOC_Os06g31550;Name=LOC_Os06g31550;Note=retrotransposon%20protein%2C%20putative%2C%20unclassified
18782059	18796994	Chr6	MSU_osa1r7	gene	18782910	18786242	.	+	.	ID=LOC_Os06g32260;Name=LOC_Os06g32260;Note=transposon%20protein%2C%20putative%2C%20CACTA%2C%20En%2FSpm%20sub-class%2C%20expressed
18782059	18796994	Chr6	MSU_osa1r7	gene	18787479	18790697	.	-	.	ID=LOC_Os06g32270;Name=LOC_Os06g32270;Note=transposon%20protein%2C%20putative%2C%20CACTA%2C%20En%2FSpm%20sub-class%2C%20expressed
18782059	18796994	Chr6	MSU_osa1r7	gene	18792765	18796465	.	+	.	ID=LOC_Os06g32280;Name=LOC_Os06g32280;Note=transposon%20protein%2C%20putative%2C%20CACTA%2C%20En%2FSpm%20sub-class%2C%20expressed
18843832	18854478	Chr6	MSU_osa1r7	gene	18848645	18852149	.	-	.	ID=LOC_Os06g32390;Name=LOC_Os06g32390;Note=retrotransposon%20protein%2C%20putative%2C%20unclassified
18864952	18877298	Chr6	MSU_osa1r7	gene	18867120	18867656	.	-	.	ID=LOC_Os06g32440;Name=LOC_Os06g32440;Note=retrotransposon%20protein%2C%20putative%2C%20Ty3-gypsy%20subclass%2C%20expressed
18864952	18877298	Chr6	MSU_osa1r7	gene	18870090	18873167	.	+	.	ID=LOC_Os06g32450;Name=LOC_Os06g32450;Note=retrotransposon%20protein%2C%20putative%2C%20Ty3-gypsy%20subclass
18864952	18877298	Chr6	MSU_osa1r7	gene	18873476	18874012	.	-	.	ID=LOC_Os06g32460;Name=LOC_Os06g32460;Note=retrotransposon%20protein%2C%20putative%2C%20Ty3-gypsy%20subclass
19291585	19305810	Chr6	MSU_osa1r7	gene	19292432	19298890	.	+	.	ID=LOC_Os06g33150;Name=LOC_Os06g33150;Note=transposon%20protein%2C%20putative%2C%20CACTA%2C%20En%2FSpm%20sub-class%2C%20expressed
19291585	19305810	Chr6	MSU_osa1r7	gene	19300324	19305220	.	+	.	ID=LOC_Os06g33160;Name=LOC_Os06g33160;Note=transposon%20protein%2C%20putative%2C%20CACTA%2C%20En%2FSpm%20sub-class%2C%20expressed
19352923	19356518	Chr6	MSU_osa1r7	gene	19353630	19355810	.	-	.	ID=LOC_Os06g33240;Name=LOC_Os06g33240;Note=transposon%20protein%2C%20putative%2C%20unclassified
19843978	19850373	Chr6	MSU_osa1r7	gene	19844395	19844697	.	+	.	ID=LOC_Os06g34080;Name=LOC_Os06g34080;Note=expressed%20protein
19843978	19850373	Chr6	MSU_osa1r7	gene	19845502	19849818	.	-	.	ID=LOC_Os06g34090;Name=LOC_Os06g34090;Note=retrotransposon%20protein%2C%20putative%2C%20Ty1-copia%20subclass%2C%20expressed
20471764	20476718	Chr6	MSU_osa1r7	gene	20472290	20475636	.	-	.	ID=LOC_Os06g35150;Name=LOC_Os06g35150;Note=transposon%20protein%2C%20putative%2C%20CACTA%2C%20En%2FSpm%20sub-class%2C%20expressed
20737996	20744418	Chr6	MSU_osa1r7	gene	20735925	20744696	.	-	.	ID=LOC_Os06g35550;Name=LOC_Os06g35550;Note=retrotransposon%20protein%2C%20putative%2C%20Ty1-copia%20subclass%2C%20expressed
21384878	21395255	Chr6	MSU_osa1r7	gene	21385986	21389024	.	-	.	ID=LOC_Os06g36420;Name=LOC_Os06g36420;Note=transposon%20protein%2C%20putative%2C%20CACTA%2C%20En%2FSpm%20sub-class%2C%20expressed
21384878	21395255	Chr6	MSU_osa1r7	gene	21391526	21392510	.	+	.	ID=LOC_Os06g36430;Name=LOC_Os06g36430;Note=variant%20latency%20associated%20nuclear%20antigen%2C%20putative%2C%20expressed
21384878	21395255	Chr6	MSU_osa1r7	gene	21392675	21394662	.	-	.	ID=LOC_Os06g36440;Name=LOC_Os06g36440;Note=transposon%20protein%2C%20putative%2C%20CACTA%2C%20En%2FSpm%20sub-class%2C%20expressed
21403432	21411210	Chr6	MSU_osa1r7	gene	21404276	21410323	.	+	.	ID=LOC_Os06g36470;Name=LOC_Os06g36470;Note=transposon%20protein%2C%20putative%2C%20unclassified%2C%20expressed
21720706	21725872	Chr6	MSU_osa1r7	gene	21721465	21722808	.	-	.	ID=LOC_Os06g36859;Name=LOC_Os06g36859;Note=transposon%20protein%2C%20putative%2C%20Pong%20sub-class%2C%20expressed
21720706	21725872	Chr6	MSU_osa1r7	gene	21723220	21725390	.	-	.	ID=LOC_Os06g36870;Name=LOC_Os06g36870;Note=transposon%20protein%2C%20putative%2C%20Pong%20sub-class%2C%20expressed
21765133	21768688	Chr6	MSU_osa1r7	gene	21765814	21768009	.	-	.	ID=LOC_Os06g36950;Name=LOC_Os06g36950;Note=transposon%20protein%2C%20putative%2C%20unclassified
21903999	21916863	Chr6	MSU_osa1r7	gene	21905675	21908902	.	+	.	ID=LOC_Os06g37090;Name=LOC_Os06g37090;Note=transposon%20protein%2C%20putative%2C%20unclassified%2C%20expressed
21903999	21916863	Chr6	MSU_osa1r7	gene	21909545	21915700	.	-	.	ID=LOC_Os06g37100;Name=LOC_Os06g37100;Note=transposon%20protein%2C%20putative%2C%20unclassified%2C%20expressed
21917622	21928417	Chr6	MSU_osa1r7	gene	21921488	21922891	.	+	.	ID=LOC_Os06g37120;Name=LOC_Os06g37120;Note=retrotransposon%20protein%2C%20putative%2C%20unclassified
22438598	22462890	Chr6	MSU_osa1r7	gene	22441988	22442455	.	+	.	ID=LOC_Os06g37926;Name=LOC_Os06g37926;Note=retrotransposon%20protein%2C%20putative%2C%20unclassified
22438598	22462890	Chr6	MSU_osa1r7	gene	22443240	22444589	.	+	.	ID=LOC_Os06g37935;Name=LOC_Os06g37935;Note=retrotransposon%20protein%2C%20putative%2C%20Ty3-gypsy%20subclass
22438598	22462890	Chr6	MSU_osa1r7	gene	22445809	22446827	.	+	.	ID=LOC_Os06g37944;Name=LOC_Os06g37944;Note=retrotransposon%20protein%2C%20putative%2C%20unclassified
22438598	22462890	Chr6	MSU_osa1r7	gene	22461737	22462627	.	-	.	ID=LOC_Os06g37970;Name=LOC_Os06g37970;Note=transposon%20protein%2C%20putative%2C%20unclassified
22833093	22836894	Chr6	MSU_osa1r7	gene	22833937	22836111	.	+	.	ID=LOC_Os06g38540;Name=LOC_Os06g38540;Note=transposon%20protein%2C%20putative%2C%20unclassified
23563294	23592857	Chr6	MSU_osa1r7	gene	23566354	23568406	.	+	.	ID=LOC_Os06g39700;Name=LOC_Os06g39700;Note=DNA-directed%20RNA%20polymerase%20subunit%20alpha%2C%20putative%2C%20expressed
23563294	23592857	Chr6	MSU_osa1r7	gene	23571658	23571879	.	-	.	ID=LOC_Os06g39704;Name=LOC_Os06g39704;Note=photosystem%20II%20reaction%20center%20protein%20H%2C%20putative
23563294	23592857	Chr6	MSU_osa1r7	gene	23572435	23573961	.	-	.	ID=LOC_Os06g39708;Name=LOC_Os06g39708;Note=photosystem%20II%20P680%20chlorophyll%20A%20apoprotein%2C%20putative%2C%20expressed
23563294	23592857	Chr6	MSU_osa1r7	gene	23574363	23575246	.	+	.	ID=LOC_Os06g39712;Name=LOC_Os06g39712;Note=OsClp10%20-%20Putative%20Clp%20protease%20homologue%2C%20expressed
23563294	23592857	Chr6	MSU_osa1r7	gene	23576532	23577119	.	-	.	ID=LOC_Os06g39716;Name=LOC_Os06g39716;Note=chloroplast%2030S%20ribosomal%20protein%20S18%2C%20putative%2C%20expressed
23563294	23592857	Chr6	MSU_osa1r7	gene	23577156	23577561	.	-	.	ID=LOC_Os06g39718;Name=LOC_Os06g39718;Note=chloroplast%2050S%20ribosomal%20protein%20L33%2C%20putative%2C%20expressed
23563294	23592857	Chr6	MSU_osa1r7	gene	23580417	23580668	.	+	.	ID=LOC_Os06g39728;Name=LOC_Os06g39728;Note=cytochrome%20b559%20subunit%20alpha%2C%20putative
23563294	23592857	Chr6	MSU_osa1r7	gene	23582192	23583154	.	-	.	ID=LOC_Os06g39738;Name=LOC_Os06g39738;Note=apocytochrome%20f%20precursor%2C%20putative%2C%20expressed
23563294	23592857	Chr6	MSU_osa1r7	gene	23584498	23585055	.	-	.	ID=LOC_Os06g39744;Name=LOC_Os06g39744;Note=photosystem%20I%20assembly%20protein%20ycf4%2C%20putative%2C%20expressed
23563294	23592857	Chr6	MSU_osa1r7	gene	23585866	23586186	.	-	.	ID=LOC_Os06g39748;Name=LOC_Os06g39748;Note=expressed%20protein
23563294	23592857	Chr6	MSU_osa1r7	gene	23586381	23586782	.	-	.	ID=LOC_Os06g39752;Name=LOC_Os06g39752;Note=expressed%20protein
23563294	23592857	Chr6	MSU_osa1r7	gene	23589443	23590939	.	+	.	ID=LOC_Os06g39740;Name=LOC_Os06g39740;Note=ATP%20synthase%20subunit%20beta%2C%20putative%2C%20expressed
23563294	23592857	Chr6	MSU_osa1r7	gene	23590936	23591349	.	+	.	ID=LOC_Os06g39756;Name=LOC_Os06g39756;Note=ATP%20synthase%20epsilon%20chain%2C%20putative%2C%20expressed
23666976	23673599	Chr6	MSU_osa1r7	gene	23670088	23670844	.	-	.	ID=LOC_Os06g39850;Name=LOC_Os06g39850;Note=expressed%20protein
25220710	25226343	Chr6	MSU_osa1r7	gene	25221585	25225478	.	-	.	ID=LOC_Os06g42010;Name=LOC_Os06g42010;Note=transposon%20protein%2C%20putative%2C%20unclassified%2C%20expressed
25391854	25400316	Chr6	MSU_osa1r7	gene	25397659	25399866	.	+	.	ID=LOC_Os06g42290;Name=LOC_Os06g42290;Note=transposon%20protein%2C%20putative%2C%20CACTA%2C%20En%2FSpm%20sub-class%2C%20expressed
26653614	26656318	Chr6	MSU_osa1r7	gene	26652829	26659263	.	-	.	ID=LOC_Os06g44180;Name=LOC_Os06g44180;Note=NAD%20dependent%20epimerase%2Fdehydratase%20family%20protein%2C%20putative%2C%20expressed
26798503	26799229	Chr6	MSU_osa1r7	gene	26798668	26798970	.	-	.	ID=LOC_Os06g44390;Name=LOC_Os06g44390;Note=expressed%20protein
27770704	27776334	Chr6	MSU_osa1r7	gene	27771297	27776099	.	+	.	ID=LOC_Os06g45880;Name=LOC_Os06g45880;Note=retrotransposon%20protein%2C%20putative%2C%20unclassified%2C%20expressed
28056741	28057884	Chr6	MSU_osa1r7	gene	28045147	28058082	.	-	.	ID=LOC_Os06g46284;Name=LOC_Os06g46284;Note=glycosyl%20hydrolase%2C%20family%2031%2C%20putative%2C%20expressed
28708564	28719851	Chr6	MSU_osa1r7	gene	28710013	28712974	.	+	.	ID=LOC_Os06g47370;Name=LOC_Os06g47370;Note=retrotransposon%20protein%2C%20putative%2C%20Ty3-gypsy%20subclass
28708564	28719851	Chr6	MSU_osa1r7	gene	28713291	28719380	.	-	.	ID=LOC_Os06g47380;Name=LOC_Os06g47380;Note=retrotransposon%20protein%2C%20putative%2C%20Ty3-gypsy%20subclass%2C%20expressed
28933725	28940112	Chr6	MSU_osa1r7	gene	28935216	28939457	.	-	.	ID=LOC_Os06g47810;Name=LOC_Os06g47810;Note=retrotransposon%20protein%2C%20putative%2C%20Ty1-copia%20subclass%2C%20expressed
29012294	29020249	Chr6	MSU_osa1r7	gene	29013147	29019044	.	+	.	ID=LOC_Os06g47990;Name=LOC_Os06g47990;Note=transposon%20protein%2C%20putative%2C%20unclassified%2C%20expressed
29094721	29107504	Chr6	MSU_osa1r7	gene	29095903	29102041	.	+	.	ID=LOC_Os06g48090;Name=LOC_Os06g48090;Note=retrotransposon%20protein%2C%20putative%2C%20unclassified%2C%20expressed
29094721	29107504	Chr6	MSU_osa1r7	gene	29102669	29105811	.	-	.	ID=LOC_Os06g48100;Name=LOC_Os06g48100;Note=retrotransposon%20protein%2C%20putative%2C%20unclassified%2C%20expressed
29107852	29120007	Chr6	MSU_osa1r7	gene	29111102	29115616	.	-	.	ID=LOC_Os06g48110;Name=LOC_Os06g48110;Note=retrotransposon%20protein%2C%20putative%2C%20Ty3-gypsy%20subclass%2C%20expressed
29107852	29120007	Chr6	MSU_osa1r7	gene	29115871	29117852	.	-	.	ID=LOC_Os06g48120;Name=LOC_Os06g48120;Note=retrotransposon%20protein%2C%20putative%2C%20Ty3-gypsy%20subclass
29241098	29330521	Chr6	MSU_osa1r7	gene	29242624	29243391	.	+	.	ID=LOC_Os06g48360;Name=LOC_Os06g48360;Note=retrotransposon%20protein%2C%20putative%2C%20Ty3-gypsy%20subclass
29241098	29330521	Chr6	MSU_osa1r7	gene	29246544	29252250	.	-	.	ID=LOC_Os06g48370;Name=LOC_Os06g48370;Note=retrotransposon%20protein%2C%20putative%2C%20Ty3-gypsy%20subclass%2C%20expressed
29241098	29330521	Chr6	MSU_osa1r7	gene	29255938	29261644	.	-	.	ID=LOC_Os06g48380;Name=LOC_Os06g48380;Note=retrotransposon%20protein%2C%20putative%2C%20Ty3-gypsy%20subclass%2C%20expressed
29241098	29330521	Chr6	MSU_osa1r7	gene	29265333	29268578	.	-	.	ID=LOC_Os06g48390;Name=LOC_Os06g48390;Note=retrotransposon%20protein%2C%20putative%2C%20Ty3-gypsy%20subclass%2C%20expressed
29241098	29330521	Chr6	MSU_osa1r7	gene	29272065	29274294	.	-	.	ID=LOC_Os06g48400;Name=LOC_Os06g48400;Note=retrotransposon%20protein%2C%20putative%2C%20Ty3-gypsy%20subclass%2C%20expressed
29241098	29330521	Chr6	MSU_osa1r7	gene	29281206	29282555	.	-	.	ID=LOC_Os06g48410;Name=LOC_Os06g48410;Note=retrotransposon%20protein%2C%20putative%2C%20Ty3-gypsy%20subclass
29241098	29330521	Chr6	MSU_osa1r7	gene	29287813	29289162	.	-	.	ID=LOC_Os06g48420;Name=LOC_Os06g48420;Note=retrotransposon%20protein%2C%20putative%2C%20Ty3-gypsy%20subclass
29241098	29330521	Chr6	MSU_osa1r7	gene	29293399	29299946	.	+	.	ID=LOC_Os06g48430;Name=LOC_Os06g48430;Note=retrotransposon%20protein%2C%20putative%2C%20Ty3-gypsy%20subclass%2C%20expressed
29241098	29330521	Chr6	MSU_osa1r7	gene	29302715	29312084	.	-	.	ID=LOC_Os06g48440;Name=LOC_Os06g48440;Note=retrotransposon%20protein%2C%20putative%2C%20Ty3-gypsy%20subclass%2C%20expressed
29241098	29330521	Chr6	MSU_osa1r7	gene	29314791	29317299	.	-	.	ID=LOC_Os06g48450;Name=LOC_Os06g48450;Note=retrotransposon%20protein%2C%20putative%2C%20Ty3-gypsy%20subclass
29241098	29330521	Chr6	MSU_osa1r7	gene	29318877	29321817	.	+	.	ID=LOC_Os06g48460;Name=LOC_Os06g48460;Note=retrotransposon%20protein%2C%20putative%2C%20Ty3-gypsy%20subclass%2C%20expressed
29241098	29330521	Chr6	MSU_osa1r7	gene	29322134	29328223	.	-	.	ID=LOC_Os06g48470;Name=LOC_Os06g48470;Note=retrotransposon%20protein%2C%20putative%2C%20Ty3-gypsy%20subclass
29241098	29330521	Chr6	MSU_osa1r7	gene	29328606	29329058	.	-	.	ID=LOC_Os06g48480;Name=LOC_Os06g48480;Note=retrotransposon%20protein%2C%20putative%2C%20Ty3-gypsy%20subclass
29331721	29340264	Chr6	MSU_osa1r7	gene	29334885	29337233	.	+	.	ID=LOC_Os06g48490;Name=LOC_Os06g48490;Note=retrotransposon%20protein%2C%20putative%2C%20unclassified
29467573	29471148	Chr6	MSU_osa1r7	gene	29468257	29470437	.	+	.	ID=LOC_Os06g48710;Name=LOC_Os06g48710;Note=transposon%20protein%2C%20putative%2C%20unclassified
29497273	29498106	Chr6	MSU_osa1r7	gene	29497450	29498007	.	+	.	ID=LOC_Os06g48730;Name=LOC_Os06g48730;Note=transposon%20protein%2C%20putative%2C%20CACTA%2C%20En%2FSpm%20sub-class%2C%20expressed
29819402	29820465	Chr6	MSU_osa1r7	gene	29814603	29821246	.	+	.	ID=LOC_Os06g49210;Name=LOC_Os06g49210;Note=retrotransposon%20protein%2C%20putative%2C%20unclassified%2C%20expressed
29908852	29916089	Chr6	MSU_osa1r7	gene	29911415	29913078	.	-	.	ID=LOC_Os06g49370;Name=LOC_Os06g49370;Note=transposon%20protein%2C%20putative%2C%20unclassified%2C%20expressed
29999472	30008058	Chr6	MSU_osa1r7	gene	30000122	30006102	.	+	.	ID=LOC_Os06g49540;Name=LOC_Os06g49540;Note=transposon%20protein%2C%20putative%2C%20unclassified%2C%20expressed
30011753	30025052	Chr6	MSU_osa1r7	gene	30012985	30016023	.	-	.	ID=LOC_Os06g49560;Name=LOC_Os06g49560;Note=transposon%20protein%2C%20putative%2C%20CACTA%2C%20En%2FSpm%20sub-class
30011753	30025052	Chr6	MSU_osa1r7	gene	30017942	30018559	.	+	.	ID=LOC_Os06g49570;Name=LOC_Os06g49570;Note=expressed%20protein
30011753	30025052	Chr6	MSU_osa1r7	gene	30019077	30022364	.	-	.	ID=LOC_Os06g49580;Name=LOC_Os06g49580;Note=transposon%20protein%2C%20putative%2C%20CACTA%2C%20En%2FSpm%20sub-class%2C%20expressed
30011753	30025052	Chr6	MSU_osa1r7	gene	30023179	30023391	.	+	.	ID=LOC_Os06g49590;Name=LOC_Os06g49590;Note=hypothetical%20protein
30011753	30025052	Chr6	MSU_osa1r7	gene	30023777	30024530	.	+	.	ID=LOC_Os06g49600;Name=LOC_Os06g49600;Note=hypothetical%20protein
24209	35400	Chr7	MSU_osa1r7	gene	27040	29873	.	+	.	ID=LOC_Os07g01040;Name=LOC_Os07g01040;Note=retrotransposon%20protein%2C%20putative%2C%20unclassified%2C%20expressed
24209	35400	Chr7	MSU_osa1r7	gene	30875	33736	.	-	.	ID=LOC_Os07g01050;Name=LOC_Os07g01050;Note=retrotransposon%20protein%2C%20putative%2C%20unclassified
206753	211631	Chr7	MSU_osa1r7	gene	208326	208790	.	-	.	ID=LOC_Os07g01330;Name=LOC_Os07g01330;Note=retrotransposon%20protein%2C%20putative%2C%20unclassified
268020	281961	Chr7	MSU_osa1r7	gene	272067	278026	.	+	.	ID=LOC_Os07g01430;Name=LOC_Os07g01430;Note=retrotransposon%20protein%2C%20putative%2C%20Ty3-gypsy%20subclass%2C%20expressed
358345	359211	Chr7	MSU_osa1r7	gene	358463	358921	.	-	.	ID=LOC_Os07g01570;Name=LOC_Os07g01570;Note=expressed%20protein
386272	397743	Chr7	MSU_osa1r7	gene	387960	391009	.	+	.	ID=LOC_Os07g01640;Name=LOC_Os07g01640;Note=retrotransposon%20protein%2C%20putative%2C%20unclassified%2C%20expressed
386272	397743	Chr7	MSU_osa1r7	gene	391639	396976	.	-	.	ID=LOC_Os07g01650;Name=LOC_Os07g01650;Note=transposon%20protein%2C%20putative%2C%20unclassified%2C%20expressed
623849	628896	Chr7	MSU_osa1r7	gene	627848	628308	.	-	.	ID=LOC_Os07g02050;Name=LOC_Os07g02050;Note=retrotransposon%20protein%2C%20putative%2C%20Ty3-gypsy%20subclass
1473595	1477805	Chr7	MSU_osa1r7	gene	1476301	1476717	.	+	.	ID=LOC_Os07g03640;Name=LOC_Os07g03640;Note=expressed%20protein
2118372	2122975	Chr7	MSU_osa1r7	gene	2119408	2121785	.	+	.	ID=LOC_Os07g04770;Name=LOC_Os07g04770;Note=transposon%20protein%2C%20putative%2C%20unclassified%2C%20expressed
4618989	4619593	Chr7	MSU_osa1r7	gene	4618666	4622813	.	+	.	ID=LOC_Os07g08890;Name=LOC_Os07g08890;Note=disease%20resistance%20protein%20RPM1%2C%20putative%2C%20expressed
4927048	4930690	Chr7	MSU_osa1r7	gene	4927755	4929935	.	-	.	ID=LOC_Os07g09350;Name=LOC_Os07g09350;Note=transposon%20protein%2C%20putative%2C%20unclassified
5834417	5839728	Chr7	MSU_osa1r7	gene	5834685	5836587	.	+	.	ID=LOC_Os07g10750;Name=LOC_Os07g10750;Note=transposon%20protein%2C%20putative%2C%20Pong%20sub-class%2C%20expressed
5834417	5839728	Chr7	MSU_osa1r7	gene	5837454	5838211	.	-	.	ID=LOC_Os07g10760;Name=LOC_Os07g10760;Note=expressed%20protein
5915314	5919125	Chr7	MSU_osa1r7	gene	5911829	5924366	.	-	.	ID=LOC_Os07g10850;Name=LOC_Os07g10850;Note=retrotransposon%20protein%2C%20putative%2C%20unclassified%2C%20expressed
7130555	7138269	Chr7	MSU_osa1r7	gene	7131424	7137471	.	+	.	ID=LOC_Os07g12500;Name=LOC_Os07g12500;Note=transposon%20protein%2C%20putative%2C%20unclassified%2C%20expressed
7277263	7284749	Chr7	MSU_osa1r7	gene	7278520	7281261	.	+	.	ID=LOC_Os07g12740;Name=LOC_Os07g12740;Note=retrotransposon%20protein%2C%20putative%2C%20unclassified
7674350	7683545	Chr7	MSU_osa1r7	gene	7675110	7682660	.	+	.	ID=LOC_Os07g13390;Name=LOC_Os07g13390;Note=transposon%20protein%2C%20putative%2C%20unclassified%2C%20expressed
7774675	7775846	Chr7	MSU_osa1r7	gene	7773006	7779415	.	+	.	ID=LOC_Os07g13560;Name=LOC_Os07g13560;Note=retrotransposon%20protein%2C%20putative%2C%20unclassified%2C%20expressed
7806969	7813416	Chr7	MSU_osa1r7	gene	7808580	7812488	.	-	.	ID=LOC_Os07g13610;Name=LOC_Os07g13610;Note=retrotransposon%20protein%2C%20putative%2C%20Ty1-copia%20subclass%2C%20expressed
8579037	8590119	Chr7	MSU_osa1r7	gene	8582755	8585072	.	+	.	ID=LOC_Os07g14960;Name=LOC_Os07g14960;Note=retrotransposon%20protein%2C%20putative%2C%20unclassified
8841290	8844780	Chr7	MSU_osa1r7	gene	8841426	8844119	.	-	.	ID=LOC_Os07g15340;Name=LOC_Os07g15340;Note=hAT%20dimerisation%20domain-containing%20protein%2C%20putative%2C%20expressed
9865364	9876474	Chr7	MSU_osa1r7	gene	9862674	9875923	.	+	.	ID=LOC_Os07g16810;Name=LOC_Os07g16810;Note=transposon%20protein%2C%20putative%2C%20CACTA%2C%20En%2FSpm%20sub-class%2C%20expressed
10023397	10029860	Chr7	MSU_osa1r7	gene	10024416	10028638	.	+	.	ID=LOC_Os07g17030;Name=LOC_Os07g17030;Note=retrotransposon%20protein%2C%20putative%2C%20Ty1-copia%20subclass%2C%20expressed
10326528	10354744	Chr7	MSU_osa1r7	gene	10326857	10329174	.	-	.	ID=LOC_Os07g17490;Name=LOC_Os07g17490;Note=expressed%20protein
10326528	10354744	Chr7	MSU_osa1r7	gene	10342134	10345430	.	+	.	ID=LOC_Os07g17500;Name=LOC_Os07g17500;Note=transposon%20protein%2C%20putative%2C%20CACTA%2C%20En%2FSpm%20sub-class%2C%20expressed
10326528	10354744	Chr7	MSU_osa1r7	gene	10346891	10352129	.	+	.	ID=LOC_Os07g17510;Name=LOC_Os07g17510;Note=transposon%20protein%2C%20putative%2C%20CACTA%2C%20En%2FSpm%20sub-class%2C%20expressed
10376659	10392103	Chr7	MSU_osa1r7	gene	10379887	10383900	.	-	.	ID=LOC_Os07g17580;Name=LOC_Os07g17580;Note=retrotransposon%20protein%2C%20putative%2C%20Ty3-gypsy%20subclass%2C%20expressed
10376659	10392103	Chr7	MSU_osa1r7	gene	10387207	10389692	.	-	.	ID=LOC_Os07g17590;Name=LOC_Os07g17590;Note=retrotransposon%20protein%2C%20putative%2C%20Ty3-gypsy%20subclass%2C%20expressed
10457180	10467408	Chr7	MSU_osa1r7	gene	10458220	10461047	.	-	.	ID=LOC_Os07g17710;Name=LOC_Os07g17710;Note=retrotransposon%20protein%2C%20putative%2C%20Ty3-gypsy%20subclass%2C%20expressed
10457180	10467408	Chr7	MSU_osa1r7	gene	10461783	10467609	.	-	.	ID=LOC_Os07g17720;Name=LOC_Os07g17720;Note=retrotransposon%20protein%2C%20putative%2C%20Ty3-gypsy%20subclass
10563651	10568141	Chr7	MSU_osa1r7	gene	10564933	10567263	.	-	.	ID=LOC_Os07g17850;Name=LOC_Os07g17850;Note=transposon%20protein%2C%20putative%2C%20unclassified%2C%20expressed
10598903	10610638	Chr7	MSU_osa1r7	gene	10604360	10605151	.	-	.	ID=LOC_Os07g17920;Name=LOC_Os07g17920;Note=retrotransposon%20protein%2C%20putative%2C%20unclassified
10598903	10610638	Chr7	MSU_osa1r7	gene	10607978	10608544	.	+	.	ID=LOC_Os07g17930;Name=LOC_Os07g17930;Note=retrotransposon%20protein%2C%20putative%2C%20unclassified%2C%20expressed
10618238	10629194	Chr7	MSU_osa1r7	gene	10618745	10623469	.	-	.	ID=LOC_Os07g17950;Name=LOC_Os07g17950;Note=transposon%20protein%2C%20putative%2C%20CACTA%2C%20En%2FSpm%20sub-class%2C%20expressed
10618238	10629194	Chr7	MSU_osa1r7	gene	10625090	10628283	.	-	.	ID=LOC_Os07g17960;Name=LOC_Os07g17960;Note=transposon%20protein%2C%20putative%2C%20CACTA%2C%20En%2FSpm%20sub-class%2C%20expressed
10683060	10690982	Chr7	MSU_osa1r7	gene	10684014	10690061	.	-	.	ID=LOC_Os07g18060;Name=LOC_Os07g18060;Note=transposon%20protein%2C%20putative%2C%20unclassified%2C%20expressed
10694863	10706304	Chr7	MSU_osa1r7	gene	10695850	10699155	.	+	.	ID=LOC_Os07g18080;Name=LOC_Os07g18080;Note=transposon%20protein%2C%20putative%2C%20CACTA%2C%20En%2FSpm%20sub-class%2C%20expressed
10694863	10706304	Chr7	MSU_osa1r7	gene	10700607	10705719	.	+	.	ID=LOC_Os07g18090;Name=LOC_Os07g18090;Note=transposon%20protein%2C%20putative%2C%20CACTA%2C%20En%2FSpm%20sub-class%2C%20expressed
10991659	10992995	Chr7	MSU_osa1r7	gene	10991616	10992441	.	+	.	ID=LOC_Os07g18590;Name=LOC_Os07g18590;Note=expressed%20protein
10999717	11006231	Chr7	MSU_osa1r7	gene	11001549	11005235	.	-	.	ID=LOC_Os07g18620;Name=LOC_Os07g18620;Note=retrotransposon%20protein%2C%20putative%2C%20Ty1-copia%20subclass%2C%20expressed
11394668	11401646	Chr7	MSU_osa1r7	gene	11398002	11398760	.	+	.	ID=LOC_Os07g19240;Name=LOC_Os07g19240;Note=retrotransposon%20protein%2C%20putative%2C%20unclassified
11394668	11401646	Chr7	MSU_osa1r7	gene	11399574	11401474	.	-	.	ID=LOC_Os07g19250;Name=LOC_Os07g19250;Note=transposon%20protein%2C%20putative%2C%20unclassified
11487837	11493309	Chr7	MSU_osa1r7	gene	11488981	11490378	.	+	.	ID=LOC_Os07g19420;Name=LOC_Os07g19420;Note=retrotransposon%20protein%2C%20putative%2C%20unclassified%2C%20expressed
11487837	11493309	Chr7	MSU_osa1r7	gene	11491413	11492087	.	+	.	ID=LOC_Os07g19430;Name=LOC_Os07g19430;Note=retrotransposon%20protein%2C%20putative%2C%20unclassified
11783029	11785322	Chr7	MSU_osa1r7	gene	11780170	11786268	.	+	.	ID=LOC_Os07g20410;Name=LOC_Os07g20410;Note=expressed%20protein
12297395	12312569	Chr7	MSU_osa1r7	gene	12298646	12301100	.	+	.	ID=LOC_Os07g21990;Name=LOC_Os07g21990;Note=retrotransposon%20protein%2C%20putative%2C%20unclassified%2C%20expressed
12297395	12312569	Chr7	MSU_osa1r7	gene	12302233	12310912	.	-	.	ID=LOC_Os07g22000;Name=LOC_Os07g22000;Note=retrotransposon%20protein%2C%20putative%2C%20unclassified%2C%20expressed
12326631	12327608	Chr7	MSU_osa1r7	gene	12326529	12328702	.	+	.	ID=LOC_Os07g22050;Name=LOC_Os07g22050;Note=retrotransposon%2C%20putative%2C%20centromere-specific
12397138	12401671	Chr7	MSU_osa1r7	gene	12397359	12397850	.	-	.	ID=LOC_Os07g22210;Name=LOC_Os07g22210;Note=retrotransposon%20protein%2C%20putative%2C%20Ty3-gypsy%20subclass%2C%20expressed
12641903	12645386	Chr7	MSU_osa1r7	gene	12641447	12646544	.	+	.	ID=LOC_Os07g22480;Name=LOC_Os07g22480;Note=retrotransposon%2C%20putative%2C%20centromere-specific%2C%20expressed
13154956	13166227	Chr7	MSU_osa1r7	gene	13153648	13168032	.	+	.	ID=LOC_Os07g23354;Name=LOC_Os07g23354;Note=transposon%20protein%2C%20putative%2C%20CACTA%2C%20En%2FSpm%20sub-class%2C%20expressed
13279415	13280160	Chr7	MSU_osa1r7	gene	13276214	13283664	.	-	.	ID=LOC_Os07g23494;Name=LOC_Os07g23494;Note=expressed%20protein
13843588	13850710	Chr7	MSU_osa1r7	gene	13844616	13849457	.	+	.	ID=LOC_Os07g24340;Name=LOC_Os07g24340;Note=retrotransposon%20protein%2C%20putative%2C%20Ty1-copia%20subclass%2C%20expressed
13999598	14012780	Chr7	MSU_osa1r7	gene	14007711	14010575	.	-	.	ID=LOC_Os07g24620;Name=LOC_Os07g24620;Note=retrotransposon%20protein%2C%20putative%2C%20unclassified%2C%20expressed
14998550	15006358	Chr7	MSU_osa1r7	gene	14999419	15005466	.	+	.	ID=LOC_Os07g26120;Name=LOC_Os07g26120;Note=transposon%20protein%2C%20putative%2C%20unclassified%2C%20expressed
16145708	16148440	Chr7	MSU_osa1r7	gene	16146315	16147346	.	-	.	ID=LOC_Os07g27660;Name=LOC_Os07g27660;Note=transposon%20protein%2C%20putative%2C%20Pong%20sub-class
16154343	16157660	Chr7	MSU_osa1r7	gene	16153192	16159323	.	+	.	ID=LOC_Os07g27690;Name=LOC_Os07g27690;Note=retrotransposon%20protein%2C%20putative%2C%20unclassified%2C%20expressed
17101169	17112692	Chr7	MSU_osa1r7	gene	17105365	17105955	.	-	.	ID=LOC_Os07g29210;Name=LOC_Os07g29210;Note=retrotransposon%20protein%2C%20putative%2C%20unclassified
17137294	17143862	Chr7	MSU_osa1r7	gene	17136133	17144614	.	+	.	ID=LOC_Os07g29240;Name=LOC_Os07g29240;Note=expressed%20protein
17380434	17385528	Chr7	MSU_osa1r7	gene	17381238	17384560	.	-	.	ID=LOC_Os07g29590;Name=LOC_Os07g29590;Note=transposon%20protein%2C%20putative%2C%20CACTA%2C%20En%2FSpm%20sub-class%2C%20expressed
17430425	17434939	Chr7	MSU_osa1r7	gene	17431250	17433736	.	+	.	ID=LOC_Os07g29650;Name=LOC_Os07g29650;Note=transposon%20protein%2C%20putative%2C%20unclassified%2C%20expressed
18867877	18869223	Chr7	MSU_osa1r7	gene	18867705	18870393	.	-	.	ID=LOC_Os07g31760;Name=LOC_Os07g31760;Note=hypothetical%20protein
18933311	18950446	Chr7	MSU_osa1r7	gene	18932047	18952572	.	-	.	ID=LOC_Os07g31870;Name=LOC_Os07g31870;Note=expressed%20protein
19112070	19118520	Chr7	MSU_osa1r7	gene	19113293	19117515	.	-	.	ID=LOC_Os07g32180;Name=LOC_Os07g32180;Note=retrotransposon%20protein%2C%20putative%2C%20Ty1-copia%20subclass%2C%20expressed
19673688	19681430	Chr7	MSU_osa1r7	gene	19674068	19680433	.	-	.	ID=LOC_Os07g32910;Name=LOC_Os07g32910;Note=transposon%20protein%2C%20putative%2C%20unclassified%2C%20expressed
19711644	19724781	Chr7	MSU_osa1r7	gene	19713195	19716335	.	+	.	ID=LOC_Os07g33000;Name=LOC_Os07g33000;Note=retrotransposon%20protein%2C%20putative%2C%20unclassified%2C%20expressed
19711644	19724781	Chr7	MSU_osa1r7	gene	19717459	19723614	.	-	.	ID=LOC_Os07g33010;Name=LOC_Os07g33010;Note=retrotransposon%20protein%2C%20putative%2C%20unclassified%2C%20expressed
20135469	20142966	Chr7	MSU_osa1r7	gene	20136361	20142444	.	+	.	ID=LOC_Os07g33700;Name=LOC_Os07g33700;Note=transposon%20protein%2C%20putative%2C%20unclassified%2C%20expressed
20371879	20383229	Chr7	MSU_osa1r7	gene	20372781	20376086	.	+	.	ID=LOC_Os07g34080;Name=LOC_Os07g34080;Note=transposon%20protein%2C%20putative%2C%20CACTA%2C%20En%2FSpm%20sub-class%2C%20expressed
20371879	20383229	Chr7	MSU_osa1r7	gene	20377808	20382722	.	+	.	ID=LOC_Os07g34090;Name=LOC_Os07g34090;Note=transposon%20protein%2C%20putative%2C%20CACTA%2C%20En%2FSpm%20sub-class%2C%20expressed
20389024	20390590	Chr7	MSU_osa1r7	gene	20387864	20391601	.	+	.	ID=LOC_Os07g34100;Name=LOC_Os07g34100;Note=retrotransposon%20protein%2C%20putative%2C%20unclassified%2C%20expressed
20426994	20438346	Chr7	MSU_osa1r7	gene	20427642	20432505	.	-	.	ID=LOC_Os07g34150;Name=LOC_Os07g34150;Note=transposon%20protein%2C%20putative%2C%20CACTA%2C%20En%2FSpm%20sub-class%2C%20expressed
20426994	20438346	Chr7	MSU_osa1r7	gene	20434103	20437434	.	-	.	ID=LOC_Os07g34160;Name=LOC_Os07g34160;Note=transposon%20protein%2C%20putative%2C%20CACTA%2C%20En%2FSpm%20sub-class%2C%20expressed
20457477	20469185	Chr7	MSU_osa1r7	gene	20458075	20461772	.	-	.	ID=LOC_Os07g34200;Name=LOC_Os07g34200;Note=transposon%20protein%2C%20putative%2C%20CACTA%2C%20En%2FSpm%20sub-class%2C%20expressed
20457477	20469185	Chr7	MSU_osa1r7	gene	20464957	20468289	.	-	.	ID=LOC_Os07g34210;Name=LOC_Os07g34210;Note=transposon%20protein%2C%20putative%2C%20CACTA%2C%20En%2FSpm%20sub-class%2C%20expressed
20662203	20674239	Chr7	MSU_osa1r7	gene	20665039	20665632	.	+	.	ID=LOC_Os07g34470;Name=LOC_Os07g34470;Note=retrotransposon%20protein%2C%20putative%2C%20unclassified
20662203	20674239	Chr7	MSU_osa1r7	gene	20667892	20670704	.	-	.	ID=LOC_Os07g34480;Name=LOC_Os07g34480;Note=retrotransposon%20protein%2C%20putative%2C%20Ty3-gypsy%20subclass
20662203	20674239	Chr7	MSU_osa1r7	gene	20672256	20673081	.	+	.	ID=LOC_Os07g34490;Name=LOC_Os07g34490;Note=retrotransposon%20protein%2C%20putative%2C%20unclassified%2C%20expressed
20890068	20896530	Chr7	MSU_osa1r7	gene	20891081	20895303	.	+	.	ID=LOC_Os07g34860;Name=LOC_Os07g34860;Note=retrotransposon%20protein%2C%20putative%2C%20Ty1-copia%20subclass%2C%20expressed
20912205	20914341	Chr7	MSU_osa1r7	gene	20912208	20913712	.	+	.	ID=LOC_Os07g34890;Name=LOC_Os07g34890;Note=expressed%20protein
21054795	21062531	Chr7	MSU_osa1r7	gene	21058483	21059391	.	-	.	ID=LOC_Os07g35170;Name=LOC_Os07g35170;Note=retrotransposon%20protein%2C%20putative%2C%20unclassified
21415999	21417466	Chr7	MSU_osa1r7	gene	21412625	21419296	.	-	.	ID=LOC_Os07g35750;Name=LOC_Os07g35750;Note=TKL_IRAK_DUF26-ld.3%20-%20DUF26%20kinases%20have%20homology%20to%20DUF26%20containing%20loci%2C%20expressed
21531989	21538472	Chr7	MSU_osa1r7	gene	21532743	21537675	.	-	.	ID=LOC_Os07g36000;Name=LOC_Os07g36000;Note=retrotransposon%20protein%2C%20putative%2C%20unclassified%2C%20expressed
21559289	21571915	Chr7	MSU_osa1r7	gene	21561517	21562026	.	-	.	ID=LOC_Os07g36050;Name=LOC_Os07g36050;Note=expressed%20protein
21559289	21571915	Chr7	MSU_osa1r7	gene	21564056	21565111	.	+	.	ID=LOC_Os07g36060;Name=LOC_Os07g36060;Note=SMP-30%2FGluconolaconase%2FLRE-like%20region%20containing%20protein%2C%20expressed
21559289	21571915	Chr7	MSU_osa1r7	gene	21565821	21569322	.	-	.	ID=LOC_Os07g36070;Name=LOC_Os07g36070;Note=retrotransposon%20protein%2C%20putative%2C%20unclassified%2C%20expressed
21993295	21997826	Chr7	MSU_osa1r7	gene	21993411	21995822	.	-	.	ID=LOC_Os07g36710;Name=LOC_Os07g36710;Note=retrotransposon%20protein%2C%20putative%2C%20unclassified%2C%20expressed
22007854	22010043	Chr7	MSU_osa1r7	gene	22006062	22012113	.	-	.	ID=LOC_Os07g36740;Name=LOC_Os07g36740;Note=CSLF4%20-%20cellulose%20synthase-like%20family%20F%3B%20beta1%2C3%3B1%2C4%20glucan%20synthase%2C%20expressed
22160138	22166595	Chr7	MSU_osa1r7	gene	22161131	22166665	.	+	.	ID=LOC_Os07g36990;Name=LOC_Os07g36990;Note=retrotransposon%20protein%2C%20putative%2C%20Ty1-copia%20subclass%2C%20expressed
22429678	22441691	Chr7	MSU_osa1r7	gene	22435580	22441083	.	+	.	ID=LOC_Os07g37470;Name=LOC_Os07g37470;Note=transposon%20protein%2C%20putative%2C%20CACTA%2C%20En%2FSpm%20sub-class%2C%20expressed
22462643	22469299	Chr7	MSU_osa1r7	gene	22465649	22467134	.	-	.	ID=LOC_Os07g37520;Name=LOC_Os07g37520;Note=retrotransposon%20protein%2C%20putative%2C%20unclassified
22520345	22523206	Chr7	MSU_osa1r7	gene	22521291	22523058	.	-	.	ID=LOC_Os07g37590;Name=LOC_Os07g37590;Note=transposon%20protein%2C%20putative%2C%20unclassified%2C%20expressed
23102310	23103379	Chr7	MSU_osa1r7	gene	23101150	23105362	.	-	.	ID=LOC_Os07g38450;Name=LOC_Os07g38450;Note=retrotransposon%20protein%2C%20putative%2C%20unclassified%2C%20expressed
23774081	23780506	Chr7	MSU_osa1r7	gene	23774728	23778969	.	+	.	ID=LOC_Os07g39670;Name=LOC_Os07g39670;Note=retrotransposon%20protein%2C%20putative%2C%20Ty1-copia%20subclass%2C%20expressed
24182918	24239785	Chr7	MSU_osa1r7	gene	24194623	24194991	.	-	.	ID=LOC_Os07g40340;Name=LOC_Os07g40340;Note=expressed%20protein
24182918	24239785	Chr7	MSU_osa1r7	gene	24196360	24199934	.	+	.	ID=LOC_Os07g40350;Name=LOC_Os07g40350;Note=transposon%20protein%2C%20putative%2C%20CACTA%2C%20En%2FSpm%20sub-class%2C%20expressed
24182918	24239785	Chr7	MSU_osa1r7	gene	24200135	24202128	.	+	.	ID=LOC_Os07g40360;Name=LOC_Os07g40360;Note=transposon%20protein%2C%20putative%2C%20CACTA%2C%20En%2FSpm%20sub-class%2C%20expressed
24182918	24239785	Chr7	MSU_osa1r7	gene	24205983	24207965	.	-	.	ID=LOC_Os07g40370;Name=LOC_Os07g40370;Note=expressed%20protein
24182918	24239785	Chr7	MSU_osa1r7	gene	24210969	24212734	.	+	.	ID=LOC_Os07g40380;Name=LOC_Os07g40380;Note=expressed%20protein
24182918	24239785	Chr7	MSU_osa1r7	gene	24215878	24217864	.	-	.	ID=LOC_Os07g40390;Name=LOC_Os07g40390;Note=expressed%20protein
24182918	24239785	Chr7	MSU_osa1r7	gene	24220338	24227373	.	-	.	ID=LOC_Os07g40404;Name=LOC_Os07g40404;Note=CobW%2FP47K%20family%20protein%2C%20putative%2C%20expressed
24182918	24239785	Chr7	MSU_osa1r7	gene	24229369	24229908	.	-	.	ID=LOC_Os07g40420;Name=LOC_Os07g40420;Note=hypothetical%20protein
24182918	24239785	Chr7	MSU_osa1r7	gene	24233710	24239191	.	-	.	ID=LOC_Os07g40434;Name=LOC_Os07g40434;Note=retrotransposon%20protein%2C%20putative%2C%20unclassified%2C%20expressed
24361653	24369503	Chr7	MSU_osa1r7	gene	24362516	24368564	.	+	.	ID=LOC_Os07g40650;Name=LOC_Os07g40650;Note=transposon%20protein%2C%20putative%2C%20unclassified%2C%20expressed
24538056	24554574	Chr7	MSU_osa1r7	gene	24543172	24544843	.	+	.	ID=LOC_Os07g41030;Name=LOC_Os07g41030;Note=retrotransposon%20protein%2C%20putative%2C%20Ty3-gypsy%20subclass
24969960	24973543	Chr7	MSU_osa1r7	gene	24970677	24972851	.	-	.	ID=LOC_Os07g41670;Name=LOC_Os07g41670;Note=transposon%20protein%2C%20putative%2C%20unclassified
25417349	25422451	Chr7	MSU_osa1r7	gene	25418275	25421409	.	-	.	ID=LOC_Os07g42460;Name=LOC_Os07g42460;Note=transposon%20protein%2C%20putative%2C%20unclassified%2C%20expressed
25810127	25818297	Chr7	MSU_osa1r7	gene	25814632	25815357	.	-	.	ID=LOC_Os07g43080;Name=LOC_Os07g43080;Note=retrotransposon%20protein%2C%20putative%2C%20unclassified
26112877	26124824	Chr7	MSU_osa1r7	gene	26115817	26121765	.	+	.	ID=LOC_Os07g43630;Name=LOC_Os07g43630;Note=retrotransposon%20protein%2C%20putative%2C%20Ty3-gypsy%20subclass%2C%20expressed
26520609	26527025	Chr7	MSU_osa1r7	gene	26521936	26526160	.	-	.	ID=LOC_Os07g44390;Name=LOC_Os07g44390;Note=retrotransposon%20protein%2C%20putative%2C%20Ty1-copia%20subclass%2C%20expressed
26924323	26929110	Chr7	MSU_osa1r7	gene	26925250	26928265	.	+	.	ID=LOC_Os07g45110;Name=LOC_Os07g45110;Note=transposon%20protein%2C%20putative%2C%20unclassified%2C%20expressed
27267049	27271821	Chr7	MSU_osa1r7	gene	27268170	27270425	.	-	.	ID=LOC_Os07g45670;Name=LOC_Os07g45670;Note=retrotransposon%20protein%2C%20putative%2C%20unclassified%2C%20expressed
27308048	27318580	Chr7	MSU_osa1r7	gene	27307929	27309527	.	+	.	ID=LOC_Os07g45740;Name=LOC_Os07g45740;Note=expressed%20protein
27308048	27318580	Chr7	MSU_osa1r7	gene	27309719	27316558	.	-	.	ID=LOC_Os07g45750;Name=LOC_Os07g45750;Note=retrotransposon%20protein%2C%20putative%2C%20unclassified%2C%20expressed
28542963	28546581	Chr7	MSU_osa1r7	gene	28543463	28545772	.	-	.	ID=LOC_Os07g47800;Name=LOC_Os07g47800;Note=transposon%20protein%2C%20putative%2C%20unclassified%2C%20expressed
637056	637915	Chr8	MSU_osa1r7	gene	636702	643713	.	+	.	ID=LOC_Os08g02000;Name=LOC_Os08g02000;Note=retrotransposon%20protein%2C%20putative%2C%20unclassified%2C%20expressed
2838684	2848036	Chr8	MSU_osa1r7	gene	2839931	2842969	.	-	.	ID=LOC_Os08g05390;Name=LOC_Os08g05390;Note=transposon%20protein%2C%20putative%2C%20CACTA%2C%20En%2FSpm%20sub-class%2C%20expressed
2838684	2848036	Chr8	MSU_osa1r7	gene	2845858	2847336	.	-	.	ID=LOC_Os08g05400;Name=LOC_Os08g05400;Note=transposon%20protein%2C%20putative%2C%20CACTA%2C%20En%2FSpm%20sub-class%2C%20expressed
3474113	3488083	Chr8	MSU_osa1r7	gene	3473887	3475739	.	+	.	ID=LOC_Os08g06300;Name=LOC_Os08g06300;Note=transposon%20protein%2C%20putative%2C%20unclassified
3474113	3488083	Chr8	MSU_osa1r7	gene	3478060	3484009	.	-	.	ID=LOC_Os08g06310;Name=LOC_Os08g06310;Note=retrotransposon%20protein%2C%20putative%2C%20Ty3-gypsy%20subclass%2C%20expressed
3822688	3829068	Chr8	MSU_osa1r7	gene	3823761	3827566	.	+	.	ID=LOC_Os08g06850;Name=LOC_Os08g06850;Note=retrotransposon%20protein%2C%20putative%2C%20Ty1-copia%20subclass%2C%20expressed
4756302	4767885	Chr8	MSU_osa1r7	gene	4757373	4760467	.	+	.	ID=LOC_Os08g08300;Name=LOC_Os08g08300;Note=transposon%20protein%2C%20putative%2C%20CACTA%2C%20En%2FSpm%20sub-class%2C%20expressed
4756302	4767885	Chr8	MSU_osa1r7	gene	4761985	4768000	.	+	.	ID=LOC_Os08g08310;Name=LOC_Os08g08310;Note=transposon%20protein%2C%20putative%2C%20CACTA%2C%20En%2FSpm%20sub-class%2C%20expressed
6506943	6510394	Chr8	MSU_osa1r7	gene	6508234	6508998	.	+	.	ID=LOC_Os08g11060;Name=LOC_Os08g11060;Note=retrotransposon%20protein%2C%20putative%2C%20Ty3-gypsy%20subclass
7395914	7405140	Chr8	MSU_osa1r7	gene	7396803	7404724	.	+	.	ID=LOC_Os08g12500;Name=LOC_Os08g12500;Note=transposon%20protein%2C%20putative%2C%20CACTA%2C%20En%2FSpm%20sub-class%2C%20expressed
9051846	9057543	Chr8	MSU_osa1r7	gene	9052366	9058406	.	+	.	ID=LOC_Os08g15010;Name=LOC_Os08g15010;Note=retrotransposon%20protein%2C%20putative%2C%20unclassified%2C%20expressed
9242722	9284595	Chr8	MSU_osa1r7	gene	9249755	9250156	.	-	.	ID=LOC_Os08g15236;Name=LOC_Os08g15236;Note=uncharacterized%20protein%20ycf68%2C%20putative%2C%20expressed
9242722	9284595	Chr8	MSU_osa1r7	gene	9254993	9255463	.	+	.	ID=LOC_Os08g15246;Name=LOC_Os08g15246;Note=chloroplast%2030S%20ribosomal%20protein%20S7%2C%20putative%2C%20expressed
9242722	9284595	Chr8	MSU_osa1r7	gene	9255763	9258007	.	+	.	ID=LOC_Os08g15248;Name=LOC_Os08g15248;Note=NADPH-dependent%20oxidoreductase%2C%20putative%2C%20expressed
9242722	9284595	Chr8	MSU_osa1r7	gene	9258656	9259405	.	-	.	ID=LOC_Os08g15252;Name=LOC_Os08g15252;Note=uncharacterized%20protein%20ycf73%2C%20putative%2C%20expressed
9242722	9284595	Chr8	MSU_osa1r7	gene	9260438	9260719	.	+	.	ID=LOC_Os08g15258;Name=LOC_Os08g15258;Note=chloroplast%2050S%20ribosomal%20protein%20L23%2C%20putative%2C%20expressed
9242722	9284595	Chr8	MSU_osa1r7	gene	9262239	9262487	.	+	.	ID=LOC_Os08g15264;Name=LOC_Os08g15264;Note=conserved%20hypothetical%20protein
9242722	9284595	Chr8	MSU_osa1r7	gene	9262484	9262765	.	+	.	ID=LOC_Os08g15266;Name=LOC_Os08g15266;Note=chloroplast%2030S%20ribosomal%20protein%20S19%2C%20putative
9242722	9284595	Chr8	MSU_osa1r7	gene	9262834	9263283	.	+	.	ID=LOC_Os08g15268;Name=LOC_Os08g15268;Note=chloroplast%2050S%20ribosomal%20protein%20L22%2C%20putative%2C%20expressed
9242722	9284595	Chr8	MSU_osa1r7	gene	9263338	9264057	.	+	.	ID=LOC_Os08g15272;Name=LOC_Os08g15272;Note=chloroplast%2030S%20ribosomal%20protein%20S3%2C%20putative%2C%20expressed
9242722	9284595	Chr8	MSU_osa1r7	gene	9265773	9266144	.	+	.	ID=LOC_Os08g15276;Name=LOC_Os08g15276;Note=chloroplast%2050S%20ribosomal%20protein%20L14%2C%20putative%2C%20expressed
9242722	9284595	Chr8	MSU_osa1r7	gene	9266284	9266694	.	+	.	ID=LOC_Os08g15278;Name=LOC_Os08g15278;Note=chloroplast%2030S%20ribosomal%20protein%20S8%2C%20putative%2C%20expressed
9242722	9284595	Chr8	MSU_osa1r7	gene	9268045	9269058	.	+	.	ID=LOC_Os08g15288;Name=LOC_Os08g15288;Note=DNA-directed%20RNA%20polymerase%20subunit%20alpha%2C%20putative%2C%20expressed
9242722	9284595	Chr8	MSU_osa1r7	gene	9269278	9269755	.	-	.	ID=LOC_Os08g15292;Name=LOC_Os08g15292;Note=cytochrome%20b6-f%20complex%20subunit%204%2C%20putative%2C%20expressed
9242722	9284595	Chr8	MSU_osa1r7	gene	9271631	9272579	.	-	.	ID=LOC_Os08g15296;Name=LOC_Os08g15296;Note=photosystem%20II%20reaction%20center%20protein%20H%2C%20putative%2C%20expressed
9242722	9284595	Chr8	MSU_osa1r7	gene	9275013	9275761	.	+	.	ID=LOC_Os08g15270;Name=LOC_Os08g15270;Note=ATP-dependent%20Clp%20protease%20proteolytic%20subunit%2C%20putative%2C%20expressed
9242722	9284595	Chr8	MSU_osa1r7	gene	9276684	9277043	.	+	.	ID=LOC_Os08g15306;Name=LOC_Os08g15306;Note=chloroplast%2050S%20ribosomal%20protein%20L20%2C%20putative%2C%20expressed
9242722	9284595	Chr8	MSU_osa1r7	gene	9277266	9277774	.	-	.	ID=LOC_Os08g15308;Name=LOC_Os08g15308;Note=chloroplast%2030S%20ribosomal%20protein%20S18%2C%20putative%2C%20expressed
9242722	9284595	Chr8	MSU_osa1r7	gene	9277998	9278198	.	-	.	ID=LOC_Os08g15312;Name=LOC_Os08g15312;Note=chloroplast%2050S%20ribosomal%20protein%20L33%2C%20putative%2C%20expressed
9242722	9284595	Chr8	MSU_osa1r7	gene	9279906	9281314	.	+	.	ID=LOC_Os08g15322;Name=LOC_Os08g15322;Note=cytochrome%20b559%20subunit%20alpha%2C%20putative%2C%20expressed
9242722	9284595	Chr8	MSU_osa1r7	gene	9282838	9283800	.	-	.	ID=LOC_Os08g15280;Name=LOC_Os08g15280;Note=apocytochrome%20f%20precursor%2C%20putative%2C%20expressed
9803768	9819299	Chr8	MSU_osa1r7	gene	9804289	9807989	.	-	.	ID=LOC_Os08g16080;Name=LOC_Os08g16080;Note=transposon%20protein%2C%20putative%2C%20CACTA%2C%20En%2FSpm%20sub-class%2C%20expressed
9803768	9819299	Chr8	MSU_osa1r7	gene	9810260	9813492	.	+	.	ID=LOC_Os08g16090;Name=LOC_Os08g16090;Note=transposon%20protein%2C%20putative%2C%20CACTA%2C%20En%2FSpm%20sub-class%2C%20expressed
9803768	9819299	Chr8	MSU_osa1r7	gene	9815070	9818402	.	-	.	ID=LOC_Os08g16100;Name=LOC_Os08g16100;Note=transposon%20protein%2C%20putative%2C%20CACTA%2C%20En%2FSpm%20sub-class%2C%20expressed
10802840	10805524	Chr8	MSU_osa1r7	gene	10804292	10805306	.	+	.	ID=LOC_Os08g17655;Name=LOC_Os08g17655;Note=expressed%20protein
15404550	15416349	Chr8	MSU_osa1r7	gene	15407811	15412385	.	-	.	ID=LOC_Os08g25330;Name=LOC_Os08g25330;Note=retrotransposon%20protein%2C%20putative%2C%20Ty3-gypsy%20subclass
15427578	15428618	Chr8	MSU_osa1r7	gene	15427620	15428471	.	-	.	ID=LOC_Os08g25370;Name=LOC_Os08g25370;Note=retrotransposon%20protein%2C%20putative%2C%20Ty3-gypsy%20subclass%2C%20expressed
16493312	16500599	Chr8	MSU_osa1r7	gene	16493744	16500480	.	-	.	ID=LOC_Os08g27000;Name=LOC_Os08g27000;Note=transposon%20protein%2C%20putative%2C%20unclassified%2C%20expressed
16727849	16735382	Chr8	MSU_osa1r7	gene	16729241	16732735	.	+	.	ID=LOC_Os08g27410;Name=LOC_Os08g27410;Note=retrotransposon%20protein%2C%20putative%2C%20unclassified%2C%20expressed
17273621	17301962	Chr8	MSU_osa1r7	gene	17274219	17277789	.	-	.	ID=LOC_Os08g28310;Name=LOC_Os08g28310;Note=transposon%20protein%2C%20putative%2C%20CACTA%2C%20En%2FSpm%20sub-class
17273621	17301962	Chr8	MSU_osa1r7	gene	17286297	17288803	.	-	.	ID=LOC_Os08g28319;Name=LOC_Os08g28319;Note=retrotransposon%20protein%2C%20putative%2C%20unclassified
17273621	17301962	Chr8	MSU_osa1r7	gene	17292515	17293585	.	-	.	ID=LOC_Os08g28340;Name=LOC_Os08g28340;Note=transposon%20protein%2C%20putative%2C%20CACTA%2C%20En%2FSpm%20sub-class
17872993	17884610	Chr8	MSU_osa1r7	gene	17871054	17884016	.	+	.	ID=LOC_Os08g29180;Name=LOC_Os08g29180;Note=transposon%20protein%2C%20putative%2C%20CACTA%2C%20En%2FSpm%20sub-class%2C%20expressed
17919840	17922801	Chr8	MSU_osa1r7	gene	17920019	17924524	.	+	.	ID=LOC_Os08g29230;Name=LOC_Os08g29230;Note=retrotransposon%20protein%2C%20putative%2C%20unclassified
17928824	17940911	Chr8	MSU_osa1r7	gene	17931996	17938662	.	-	.	ID=LOC_Os08g29250;Name=LOC_Os08g29250;Note=retrotransposon%20protein%2C%20putative%2C%20Ty3-gypsy%20subclass%2C%20expressed
18122350	18127588	Chr8	MSU_osa1r7	gene	18122189	18127587	.	+	.	ID=LOC_Os08g29560;Name=LOC_Os08g29560;Note=retrotransposon%20protein%2C%20putative%2C%20unclassified%2C%20expressed
20136335	20137197	Chr8	MSU_osa1r7	gene	20136509	20136978	.	-	.	ID=LOC_Os08g32510;Name=LOC_Os08g32510;Note=expressed%20protein
20290333	20303173	Chr8	MSU_osa1r7	gene	20291508	20297666	.	+	.	ID=LOC_Os08g32760;Name=LOC_Os08g32760;Note=transposon%20protein%2C%20putative%2C%20unclassified%2C%20expressed
20290333	20303173	Chr8	MSU_osa1r7	gene	20298299	20301480	.	-	.	ID=LOC_Os08g32770;Name=LOC_Os08g32770;Note=retrotransposon%20protein%2C%20putative%2C%20unclassified%2C%20expressed
20336090	20347605	Chr8	MSU_osa1r7	gene	20337208	20340246	.	-	.	ID=LOC_Os08g32810;Name=LOC_Os08g32810;Note=transposon%20protein%2C%20putative%2C%20CACTA%2C%20En%2FSpm%20sub-class%2C%20expressed
20336090	20347605	Chr8	MSU_osa1r7	gene	20342558	20343583	.	+	.	ID=LOC_Os08g32820;Name=LOC_Os08g32820;Note=variant%20latency%20associated%20nuclear%20antigen%2C%20putative
20336090	20347605	Chr8	MSU_osa1r7	gene	20343722	20347009	.	-	.	ID=LOC_Os08g32830;Name=LOC_Os08g32830;Note=transposon%20protein%2C%20putative%2C%20CACTA%2C%20En%2FSpm%20sub-class%2C%20expressed
20533248	20534037	Chr8	MSU_osa1r7	gene	20528292	20535292	.	+	.	ID=LOC_Os08g33050;Name=LOC_Os08g33050;Note=MYB%20family%20transcription%20factor%2C%20putative%2C%20expressed
20898191	20924521	Chr8	MSU_osa1r7	gene	20897215	20906881	.	-	.	ID=LOC_Os08g33488;Name=LOC_Os08g33488;Note=OsMADS23%20-%20MADS-box%20family%20gene%20with%20MIKCc%20type-box%2C%20expressed
20898191	20924521	Chr8	MSU_osa1r7	gene	20908490	20911822	.	+	.	ID=LOC_Os08g33500;Name=LOC_Os08g33500;Note=transposon%20protein%2C%20putative%2C%20CACTA%2C%20En%2FSpm%20sub-class%2C%20expressed
20898191	20924521	Chr8	MSU_osa1r7	gene	20914734	20918432	.	+	.	ID=LOC_Os08g33510;Name=LOC_Os08g33510;Note=transposon%20protein%2C%20putative%2C%20CACTA%2C%20En%2FSpm%20sub-class%2C%20expressed
21638594	21641844	Chr8	MSU_osa1r7	gene	21638013	21641724	.	+	.	ID=LOC_Os08g34490;Name=LOC_Os08g34490;Note=retrotransposon%20protein%2C%20putative%2C%20Ty1-copia%20subclass%2C%20expressed
21888553	21896347	Chr8	MSU_osa1r7	gene	21889428	21895482	.	-	.	ID=LOC_Os08g34810;Name=LOC_Os08g34810;Note=transposon%20protein%2C%20putative%2C%20unclassified%2C%20expressed
22073006	22078721	Chr8	MSU_osa1r7	gene	22074207	22077516	.	-	.	ID=LOC_Os08g35040;Name=LOC_Os08g35040;Note=retrotransposon%20protein%2C%20putative%2C%20Ty3-gypsy%20subclass%2C%20expressed
22165764	22172016	Chr8	MSU_osa1r7	gene	22166056	22170800	.	+	.	ID=LOC_Os08g35170;Name=LOC_Os08g35170;Note=retrotransposon%20protein%2C%20putative%2C%20Ty1-copia%20subclass%2C%20expressed
22727620	22739117	Chr8	MSU_osa1r7	gene	22728031	22731728	.	-	.	ID=LOC_Os08g36070;Name=LOC_Os08g36070;Note=transposon%20protein%2C%20putative%2C%20CACTA%2C%20En%2FSpm%20sub-class%2C%20expressed
22727620	22739117	Chr8	MSU_osa1r7	gene	22734792	22738121	.	-	.	ID=LOC_Os08g36080;Name=LOC_Os08g36080;Note=transposon%20protein%2C%20putative%2C%20CACTA%2C%20En%2FSpm%20sub-class%2C%20expressed
22821635	22829077	Chr8	MSU_osa1r7	gene	22821989	22822849	.	+	.	ID=LOC_Os08g36179;Name=LOC_Os08g36179;Note=expressed%20protein
22821635	22829077	Chr8	MSU_osa1r7	gene	22824099	22825043	.	-	.	ID=LOC_Os08g36188;Name=LOC_Os08g36188;Note=transposon%20protein%2C%20putative%2C%20Mariner%20sub-class%2C%20expressed
22851393	22861943	Chr8	MSU_osa1r7	gene	22852511	22855549	.	-	.	ID=LOC_Os08g36260;Name=LOC_Os08g36260;Note=transposon%20protein%2C%20putative%2C%20CACTA%2C%20En%2FSpm%20sub-class%2C%20expressed
22851393	22861943	Chr8	MSU_osa1r7	gene	22857180	22857452	.	+	.	ID=LOC_Os08g36270;Name=LOC_Os08g36270;Note=conserved%20hypothetical%20protein
22851393	22861943	Chr8	MSU_osa1r7	gene	22858061	22861333	.	-	.	ID=LOC_Os08g36280;Name=LOC_Os08g36280;Note=transposon%20protein%2C%20putative%2C%20CACTA%2C%20En%2FSpm%20sub-class%2C%20expressed
23361646	23374487	Chr8	MSU_osa1r7	gene	23362804	23368800	.	+	.	ID=LOC_Os08g36930;Name=LOC_Os08g36930;Note=retrotransposon%20protein%2C%20putative%2C%20unclassified%2C%20expressed
23361646	23374487	Chr8	MSU_osa1r7	gene	23369569	23372824	.	-	.	ID=LOC_Os08g36940;Name=LOC_Os08g36940;Note=retrotransposon%20protein%2C%20putative%2C%20unclassified%2C%20expressed
23538629	23543328	Chr8	MSU_osa1r7	gene	23539883	23540527	.	-	.	ID=LOC_Os08g37240;Name=LOC_Os08g37240;Note=retrotransposon%20protein%2C%20putative%2C%20unclassified%2C%20expressed
23982579	23983137	Chr8	MSU_osa1r7	gene	23982650	23985965	.	+	.	ID=LOC_Os08g37860;Name=LOC_Os08g37860;Note=expressed%20protein
24812555	24814888	Chr8	MSU_osa1r7	gene	24813019	24814164	.	+	.	ID=LOC_Os08g39260;Name=LOC_Os08g39260;Note=transposon%20protein%2C%20putative%2C%20CACTA%2C%20En%2FSpm%20sub-class%2C%20expressed
25604817	25610082	Chr8	MSU_osa1r7	gene	25607906	25609116	.	-	.	ID=LOC_Os08g40480;Name=LOC_Os08g40480;Note=transposon%20protein%2C%20putative%2C%20Pong%20sub-class%2C%20expressed
25723800	25743591	Chr8	MSU_osa1r7	gene	25723118	25733446	.	-	.	ID=LOC_Os08g40640;Name=LOC_Os08g40640;Note=retrotransposon%20protein%2C%20putative%2C%20Ty1-copia%20subclass%2C%20expressed
25723800	25743591	Chr8	MSU_osa1r7	gene	25735566	25743180	.	+	.	ID=LOC_Os08g40650;Name=LOC_Os08g40650;Note=senescence-induced%20receptor-like%20serine%2Fthreonine-protein%20kinase%20precursor%2C%20putative%2C%20expressed
26580255	26586681	Chr8	MSU_osa1r7	gene	26581258	26585480	.	+	.	ID=LOC_Os08g42090;Name=LOC_Os08g42090;Note=retrotransposon%20protein%2C%20putative%2C%20Ty1-copia%20subclass%2C%20expressed
27523721	27530138	Chr8	MSU_osa1r7	gene	27524926	27529148	.	-	.	ID=LOC_Os08g43520;Name=LOC_Os08g43520;Note=retrotransposon%20protein%2C%20putative%2C%20Ty1-copia%20subclass%2C%20expressed
28087683	28100589	Chr8	MSU_osa1r7	gene	28088837	28094992	.	+	.	ID=LOC_Os08g44700;Name=LOC_Os08g44700;Note=retrotransposon%20protein%2C%20putative%2C%20unclassified%2C%20expressed
28087683	28100589	Chr8	MSU_osa1r7	gene	28095608	28098913	.	-	.	ID=LOC_Os08g44710;Name=LOC_Os08g44710;Note=retrotransposon%20protein%2C%20putative%2C%20unclassified
169064	201748	Chr9	MSU_osa1r7	gene	170032	170700	.	-	.	ID=LOC_Os09g01180;Name=LOC_Os09g01180;Note=retrotransposon%20protein%2C%20putative%2C%20unclassified%2C%20expressed
169064	201748	Chr9	MSU_osa1r7	gene	177782	179053	.	-	.	ID=LOC_Os09g01190;Name=LOC_Os09g01190;Note=retrotransposon%20protein%2C%20putative%2C%20unclassified%2C%20expressed
169064	201748	Chr9	MSU_osa1r7	gene	181690	185123	.	+	.	ID=LOC_Os09g01200;Name=LOC_Os09g01200;Note=retrotransposon%20protein%2C%20putative%2C%20unclassified
169064	201748	Chr9	MSU_osa1r7	gene	186418	187185	.	-	.	ID=LOC_Os09g01210;Name=LOC_Os09g01210;Note=retrotransposon%20protein%2C%20putative%2C%20unclassified%2C%20expressed
169064	201748	Chr9	MSU_osa1r7	gene	190852	192707	.	+	.	ID=LOC_Os09g01220;Name=LOC_Os09g01220;Note=retrotransposon%20protein%2C%20putative%2C%20Ty3-gypsy%20subclass
169064	201748	Chr9	MSU_osa1r7	gene	192970	197392	.	+	.	ID=LOC_Os09g01230;Name=LOC_Os09g01230;Note=retrotransposon%20protein%2C%20putative%2C%20Ty3-gypsy%20subclass%2C%20expressed
1002974	1004937	Chr9	MSU_osa1r7	gene	1004686	1004943	.	-	.	ID=LOC_Os09g02430;Name=LOC_Os09g02430;Note=expressed%20protein
1247532	1254162	Chr9	MSU_osa1r7	gene	1248567	1252789	.	+	.	ID=LOC_Os09g02760;Name=LOC_Os09g02760;Note=retrotransposon%20protein%2C%20putative%2C%20Ty1-copia%20subclass%2C%20expressed
1439850	1443028	Chr9	MSU_osa1r7	gene	1440949	1441158	.	-	.	ID=LOC_Os09g03050;Name=LOC_Os09g03050;Note=hypothetical%20protein
1465956	1467545	Chr9	MSU_osa1r7	gene	1464327	1470443	.	-	.	ID=LOC_Os09g03090;Name=LOC_Os09g03090;Note=expressed%20protein
2099402	2112270	Chr9	MSU_osa1r7	gene	2100573	2106728	.	+	.	ID=LOC_Os09g04070;Name=LOC_Os09g04070;Note=retrotransposon%20protein%2C%20putative%2C%20unclassified%2C%20expressed
2099402	2112270	Chr9	MSU_osa1r7	gene	2107355	2110601	.	-	.	ID=LOC_Os09g04080;Name=LOC_Os09g04080;Note=retrotransposon%20protein%2C%20putative%2C%20unclassified%2C%20expressed
2247088	2273770	Chr9	MSU_osa1r7	gene	2249676	2250133	.	-	.	ID=LOC_Os09g04250;Name=LOC_Os09g04250;Note=retrotransposon%20protein%2C%20putative%2C%20Ty3-gypsy%20subclass
2247088	2273770	Chr9	MSU_osa1r7	gene	2251505	2261956	.	+	.	ID=LOC_Os09g04260;Name=LOC_Os09g04260;Note=retrotransposon%20protein%2C%20putative%2C%20unclassified%2C%20expressed
2247088	2273770	Chr9	MSU_osa1r7	gene	2266435	2273292	.	+	.	ID=LOC_Os09g04270;Name=LOC_Os09g04270;Note=retrotransposon%20protein%2C%20putative%2C%20Ty3-gypsy%20subclass%2C%20expressed
2298599	2306163	Chr9	MSU_osa1r7	gene	2297896	2306688	.	-	.	ID=LOC_Os09g04339;Name=LOC_Os09g04339;Note=expressed%20protein
2371117	2379627	Chr9	MSU_osa1r7	gene	2371253	2379520	.	+	.	ID=LOC_Os09g04460;Name=LOC_Os09g04460;Note=retrotransposon%20protein%2C%20putative%2C%20unclassified%2C%20expressed
2433539	2450158	Chr9	MSU_osa1r7	gene	2434379	2434843	.	-	.	ID=LOC_Os09g04560;Name=LOC_Os09g04560;Note=retrotransposon%20protein%2C%20putative%2C%20unclassified%2C%20expressed
2433539	2450158	Chr9	MSU_osa1r7	gene	2436804	2439580	.	+	.	ID=LOC_Os09g04570;Name=LOC_Os09g04570;Note=retrotransposon%20protein%2C%20putative%2C%20unclassified
2433539	2450158	Chr9	MSU_osa1r7	gene	2440452	2444776	.	+	.	ID=LOC_Os09g04580;Name=LOC_Os09g04580;Note=retrotransposon%20protein%2C%20putative%2C%20unclassified
2433539	2450158	Chr9	MSU_osa1r7	gene	2446629	2447267	.	-	.	ID=LOC_Os09g04590;Name=LOC_Os09g04590;Note=retrotransposon%20protein%2C%20putative%2C%20unclassified%2C%20expressed
2464769	2468911	Chr9	MSU_osa1r7	gene	2458920	2474678	.	+	.	ID=LOC_Os09g04624;Name=LOC_Os09g04624;Note=GDSL-like%20lipase%2Facylhydrolase%2C%20putative%2C%20expressed
2650429	2661547	Chr9	MSU_osa1r7	gene	2652140	2655280	.	+	.	ID=LOC_Os09g04940;Name=LOC_Os09g04940;Note=retrotransposon%20protein%2C%20putative%2C%20unclassified%2C%20expressed
2650429	2661547	Chr9	MSU_osa1r7	gene	2656057	2660221	.	-	.	ID=LOC_Os09g04950;Name=LOC_Os09g04950;Note=retrotransposon%20protein%2C%20putative%2C%20unclassified%2C%20expressed
2731714	2739508	Chr9	MSU_osa1r7	gene	2731819	2737327	.	-	.	ID=LOC_Os09g05080;Name=LOC_Os09g05080;Note=retrotransposon%20protein%2C%20putative%2C%20unclassified%2C%20expressed
2933414	2940042	Chr9	MSU_osa1r7	gene	2933916	2934486	.	+	.	ID=LOC_Os09g06240;Name=LOC_Os09g06240;Note=retrotransposon%20protein%2C%20putative%2C%20Ty3-gypsy%20subclass
2933414	2940042	Chr9	MSU_osa1r7	gene	2937672	2939345	.	+	.	ID=LOC_Os09g06250;Name=LOC_Os09g06250;Note=retrotransposon%20protein%2C%20putative%2C%20Ty3-gypsy%20subclass%2C%20expressed
3086297	3090714	Chr9	MSU_osa1r7	gene	3073884	3092870	.	+	.	ID=LOC_Os09g06499;Name=LOC_Os09g06499;Note=sulfate%20transporter%204.1%2C%20chloroplast%20precursor%2C%20putative%2C%20expressed
3092868	3105132	Chr9	MSU_osa1r7	gene	3096690	3100658	.	+	.	ID=LOC_Os09g06520;Name=LOC_Os09g06520;Note=expressed%20protein
3284752	3295278	Chr9	MSU_osa1r7	gene	3284992	3285746	.	-	.	ID=LOC_Os09g06850;Name=LOC_Os09g06850;Note=retrotransposon%20protein%2C%20putative%2C%20Ty3-gypsy%20subclass
3284752	3295278	Chr9	MSU_osa1r7	gene	3287518	3288111	.	+	.	ID=LOC_Os09g06860;Name=LOC_Os09g06860;Note=retrotransposon%20protein%2C%20putative%2C%20unclassified
3284752	3295278	Chr9	MSU_osa1r7	gene	3290248	3292963	.	-	.	ID=LOC_Os09g06870;Name=LOC_Os09g06870;Note=retrotransposon%20protein%2C%20putative%2C%20unclassified
3327595	3340893	Chr9	MSU_osa1r7	gene	3335140	3341666	.	-	.	ID=LOC_Os09g06920;Name=LOC_Os09g06920;Note=transposon%20protein%2C%20putative%2C%20CACTA%2C%20En%2FSpm%20sub-class%2C%20expressed
3916547	3927935	Chr9	MSU_osa1r7	gene	3917742	3923897	.	+	.	ID=LOC_Os09g07750;Name=LOC_Os09g07750;Note=retrotransposon%20protein%2C%20putative%2C%20unclassified%2C%20expressed
3916547	3927935	Chr9	MSU_osa1r7	gene	3924525	3927665	.	-	.	ID=LOC_Os09g07760;Name=LOC_Os09g07760;Note=retrotransposon%20protein%2C%20putative%2C%20unclassified%2C%20expressed
3992092	3992658	Chr9	MSU_osa1r7	gene	3983802	3993543	.	-	.	ID=LOC_Os09g07850;Name=LOC_Os09g07850;Note=retrotransposon%20protein%2C%20putative%2C%20unclassified%2C%20expressed
4017504	4018722	Chr9	MSU_osa1r7	gene	4016486	4036019	.	+	.	ID=LOC_Os09g07900;Name=LOC_Os09g07900;Note=ubiquitin-protein%20ligase%201%2C%20putative%2C%20expressed
4080011	4091462	Chr9	MSU_osa1r7	gene	4081684	4084576	.	+	.	ID=LOC_Os09g07950;Name=LOC_Os09g07950;Note=retrotransposon%20protein%2C%20putative%2C%20unclassified%2C%20expressed
4094873	4105032	Chr9	MSU_osa1r7	gene	4095552	4099209	.	-	.	ID=LOC_Os09g07970;Name=LOC_Os09g07970;Note=transposon%20protein%2C%20putative%2C%20CACTA%2C%20En%2FSpm%20sub-class%2C%20expressed
4094873	4105032	Chr9	MSU_osa1r7	gene	4100992	4105937	.	-	.	ID=LOC_Os09g07980;Name=LOC_Os09g07980;Note=transposon%20protein%2C%20putative%2C%20CACTA%2C%20En%2FSpm%20sub-class%2C%20expressed
4436361	4441692	Chr9	MSU_osa1r7	gene	4436298	4438641	.	+	.	ID=LOC_Os09g08500;Name=LOC_Os09g08500;Note=expressed%20protein
4436361	4441692	Chr9	MSU_osa1r7	gene	4439508	4441409	.	-	.	ID=LOC_Os09g08510;Name=LOC_Os09g08510;Note=transposon%20protein%2C%20putative%2C%20Pong%20sub-class%2C%20expressed
5043020	5058018	Chr9	MSU_osa1r7	gene	5047339	5051853	.	-	.	ID=LOC_Os09g09400;Name=LOC_Os09g09400;Note=retrotransposon%20protein%2C%20putative%2C%20Ty3-gypsy%20subclass%2C%20expressed
5043020	5058018	Chr9	MSU_osa1r7	gene	5052240	5052806	.	-	.	ID=LOC_Os09g09410;Name=LOC_Os09g09410;Note=retrotransposon%20protein%2C%20putative%2C%20Ty3-gypsy%20subclass
6416575	6419790	Chr9	MSU_osa1r7	gene	6413996	6423117	.	-	.	ID=LOC_Os09g11500;Name=LOC_Os09g11500;Note=retrotransposon%20protein%2C%20putative%2C%20unclassified%2C%20expressed
6530289	6537049	Chr9	MSU_osa1r7	gene	6533175	6534062	.	+	.	ID=LOC_Os09g11710;Name=LOC_Os09g11710;Note=retrotransposon%20protein%2C%20putative%2C%20unclassified
6852931	6865694	Chr9	MSU_osa1r7	gene	6854205	6860359	.	+	.	ID=LOC_Os09g12130;Name=LOC_Os09g12130;Note=retrotransposon%20protein%2C%20putative%2C%20unclassified%2C%20expressed
6852931	6865694	Chr9	MSU_osa1r7	gene	6860983	6864123	.	-	.	ID=LOC_Os09g12140;Name=LOC_Os09g12140;Note=retrotransposon%20protein%2C%20putative%2C%20unclassified%2C%20expressed
7107993	7115920	Chr9	MSU_osa1r7	gene	7105780	7115076	.	-	.	ID=LOC_Os09g12420;Name=LOC_Os09g12420;Note=transposon%20protein%2C%20putative%2C%20unclassified%2C%20expressed
7228181	7229832	Chr9	MSU_osa1r7	gene	7228476	7229197	.	-	.	ID=LOC_Os09g12615;Name=LOC_Os09g12615;Note=expressed%20protein
7855442	7867094	Chr9	MSU_osa1r7	gene	7856323	7859655	.	+	.	ID=LOC_Os09g13550;Name=LOC_Os09g13550;Note=transposon%20protein%2C%20putative%2C%20CACTA%2C%20En%2FSpm%20sub-class%2C%20expressed
7855442	7867094	Chr9	MSU_osa1r7	gene	7862770	7866467	.	+	.	ID=LOC_Os09g13560;Name=LOC_Os09g13560;Note=transposon%20protein%2C%20putative%2C%20CACTA%2C%20En%2FSpm%20sub-class%2C%20expressed
8572151	8577845	Chr9	MSU_osa1r7	gene	8572671	8577476	.	+	.	ID=LOC_Os09g14500;Name=LOC_Os09g14500;Note=retrotransposon%20protein%2C%20putative%2C%20unclassified%2C%20expressed
10433452	10446157	Chr9	MSU_osa1r7	gene	10436662	10442367	.	-	.	ID=LOC_Os09g17030;Name=LOC_Os09g17030;Note=retrotransposon%20protein%2C%20putative%2C%20Ty3-gypsy%20subclass%2C%20expressed
10501985	10513300	Chr9	MSU_osa1r7	gene	10507255	10508538	.	-	.	ID=LOC_Os09g17140;Name=LOC_Os09g17140;Note=retrotransposon%20protein%2C%20putative%2C%20unclassified%2C%20expressed
10527965	10544238	Chr9	MSU_osa1r7	gene	10529067	10530379	.	-	.	ID=LOC_Os09g17160;Name=LOC_Os09g17160;Note=retrotransposon%20protein%2C%20putative%2C%20Ty3-gypsy%20subclass
10527965	10544238	Chr9	MSU_osa1r7	gene	10537404	10538958	.	+	.	ID=LOC_Os09g17170;Name=LOC_Os09g17170;Note=retrotransposon%20protein%2C%20putative%2C%20unclassified%2C%20expressed
10545593	10732410	Chr9	MSU_osa1r7	gene	10545687	10547371	.	-	.	ID=LOC_Os09g17190;Name=LOC_Os09g17190;Note=OsFBX320%20-%20F-box%20domain%20containing%20protein%2C%20expressed
10545593	10732410	Chr9	MSU_osa1r7	gene	10552883	10560001	.	-	.	ID=LOC_Os09g17200;Name=LOC_Os09g17200;Note=transposon%20protein%2C%20putative%2C%20unclassified%2C%20expressed
10545593	10732410	Chr9	MSU_osa1r7	gene	10566286	10567314	.	+	.	ID=LOC_Os09g17210;Name=LOC_Os09g17210;Note=retrotransposon%20protein%2C%20putative%2C%20unclassified
10545593	10732410	Chr9	MSU_osa1r7	gene	10570472	10570871	.	+	.	ID=LOC_Os09g17220;Name=LOC_Os09g17220;Note=hypothetical%20protein
10545593	10732410	Chr9	MSU_osa1r7	gene	10572525	10572999	.	-	.	ID=LOC_Os09g17230;Name=LOC_Os09g17230;Note=hypothetical%20protein
10545593	10732410	Chr9	MSU_osa1r7	gene	10575909	10577724	.	+	.	ID=LOC_Os09g17240;Name=LOC_Os09g17240;Note=retrotransposon%20protein%2C%20putative%2C%20unclassified%2C%20expressed
10545593	10732410	Chr9	MSU_osa1r7	gene	10578656	10581547	.	-	.	ID=LOC_Os09g17250;Name=LOC_Os09g17250;Note=retrotransposon%20protein%2C%20putative%2C%20Ty3-gypsy%20subclass
10545593	10732410	Chr9	MSU_osa1r7	gene	10583308	10583841	.	+	.	ID=LOC_Os09g17260;Name=LOC_Os09g17260;Note=retrotransposon%20protein%2C%20putative%2C%20unclassified%2C%20expressed
10545593	10732410	Chr9	MSU_osa1r7	gene	10584692	10588886	.	-	.	ID=LOC_Os09g17270;Name=LOC_Os09g17270;Note=expressed%20protein
10545593	10732410	Chr9	MSU_osa1r7	gene	10590467	10593799	.	+	.	ID=LOC_Os09g17280;Name=LOC_Os09g17280;Note=transposon%20protein%2C%20putative%2C%20CACTA%2C%20En%2FSpm%20sub-class%2C%20expressed
10545593	10732410	Chr9	MSU_osa1r7	gene	10596914	10600611	.	+	.	ID=LOC_Os09g17290;Name=LOC_Os09g17290;Note=transposon%20protein%2C%20putative%2C%20CACTA%2C%20En%2FSpm%20sub-class%2C%20expressed
10545593	10732410	Chr9	MSU_osa1r7	gene	10601277	10601960	.	-	.	ID=LOC_Os09g17300;Name=LOC_Os09g17300;Note=expressed%20protein
10545593	10732410	Chr9	MSU_osa1r7	gene	10604980	10622218	.	-	.	ID=LOC_Os09g17329;Name=LOC_Os09g17329;Note=expressed%20protein
10545593	10732410	Chr9	MSU_osa1r7	gene	10621787	10623954	.	+	.	ID=LOC_Os09g17344;Name=LOC_Os09g17344;Note=expressed%20protein
10545593	10732410	Chr9	MSU_osa1r7	gene	10624827	10626731	.	-	.	ID=LOC_Os09g17360;Name=LOC_Os09g17360;Note=expressed%20protein
10545593	10732410	Chr9	MSU_osa1r7	gene	10629352	10630228	.	+	.	ID=LOC_Os09g17370;Name=LOC_Os09g17370;Note=retrotransposon%20protein%2C%20putative%2C%20unclassified%2C%20expressed
10545593	10732410	Chr9	MSU_osa1r7	gene	10631202	10634330	.	+	.	ID=LOC_Os09g17380;Name=LOC_Os09g17380;Note=retrotransposon%20protein%2C%20putative%2C%20unclassified%2C%20expressed
10545593	10732410	Chr9	MSU_osa1r7	gene	10634950	10639283	.	-	.	ID=LOC_Os09g17390;Name=LOC_Os09g17390;Note=retrotransposon%20protein%2C%20putative%2C%20unclassified
10545593	10732410	Chr9	MSU_osa1r7	gene	10641536	10646198	.	-	.	ID=LOC_Os09g17400;Name=LOC_Os09g17400;Note=retrotransposon%20protein%2C%20putative%2C%20Ty3-gypsy%20subclass%2C%20expressed
10545593	10732410	Chr9	MSU_osa1r7	gene	10648365	10655033	.	-	.	ID=LOC_Os09g17410;Name=LOC_Os09g17410;Note=retrotransposon%20protein%2C%20putative%2C%20Ty3-gypsy%20subclass%2C%20expressed
10545593	10732410	Chr9	MSU_osa1r7	gene	10657280	10657870	.	-	.	ID=LOC_Os09g17420;Name=LOC_Os09g17420;Note=retrotransposon%20protein%2C%20putative%2C%20unclassified
10545593	10732410	Chr9	MSU_osa1r7	gene	10660464	10661276	.	+	.	ID=LOC_Os09g17430;Name=LOC_Os09g17430;Note=expressed%20protein
10545593	10732410	Chr9	MSU_osa1r7	gene	10661922	10663630	.	-	.	ID=LOC_Os09g17440;Name=LOC_Os09g17440;Note=retrotransposon%20protein%2C%20putative%2C%20unclassified
10545593	10732410	Chr9	MSU_osa1r7	gene	10666322	10672027	.	+	.	ID=LOC_Os09g17450;Name=LOC_Os09g17450;Note=retrotransposon%20protein%2C%20putative%2C%20Ty3-gypsy%20subclass%2C%20expressed
10545593	10732410	Chr9	MSU_osa1r7	gene	10679411	10679902	.	-	.	ID=LOC_Os09g17460;Name=LOC_Os09g17460;Note=retrotransposon%20protein%2C%20putative%2C%20Ty3-gypsy%20subclass
10545593	10732410	Chr9	MSU_osa1r7	gene	10684369	10685352	.	-	.	ID=LOC_Os09g17470;Name=LOC_Os09g17470;Note=retrotransposon%20protein%2C%20putative%2C%20unclassified%2C%20expressed
10545593	10732410	Chr9	MSU_osa1r7	gene	10692696	10695419	.	+	.	ID=LOC_Os09g17480;Name=LOC_Os09g17480;Note=expressed%20protein
10545593	10732410	Chr9	MSU_osa1r7	gene	10696131	10703651	.	-	.	ID=LOC_Os09g17490;Name=LOC_Os09g17490;Note=transposon%20protein%2C%20putative%2C%20CACTA%2C%20En%2FSpm%20sub-class%2C%20expressed
10545593	10732410	Chr9	MSU_osa1r7	gene	10706445	10706852	.	-	.	ID=LOC_Os09g17500;Name=LOC_Os09g17500;Note=expressed%20protein
10545593	10732410	Chr9	MSU_osa1r7	gene	10709900	10710979	.	-	.	ID=LOC_Os09g17510;Name=LOC_Os09g17510;Note=retrotransposon%20protein%2C%20putative%2C%20unclassified
10545593	10732410	Chr9	MSU_osa1r7	gene	10718519	10725106	.	+	.	ID=LOC_Os09g17520;Name=LOC_Os09g17520;Note=expressed%20protein
11134657	11138242	Chr9	MSU_osa1r7	gene	11123332	11143798	.	-	.	ID=LOC_Os09g18159;Name=LOC_Os09g18159;Note=light%20repressible%20receptor%20protein%20kinase%2C%20putative%2C%20expressed
11274430	11285507	Chr9	MSU_osa1r7	gene	11274887	11278584	.	-	.	ID=LOC_Os09g18370;Name=LOC_Os09g18370;Note=transposon%20protein%2C%20putative%2C%20CACTA%2C%20En%2FSpm%20sub-class%2C%20expressed
11274430	11285507	Chr9	MSU_osa1r7	gene	11281228	11284534	.	-	.	ID=LOC_Os09g18380;Name=LOC_Os09g18380;Note=transposon%20protein%2C%20putative%2C%20CACTA%2C%20En%2FSpm%20sub-class%2C%20expressed
11302196	11307450	Chr9	MSU_osa1r7	gene	11302965	11304308	.	-	.	ID=LOC_Os09g18430;Name=LOC_Os09g18430;Note=transposon%20protein%2C%20putative%2C%20Pong%20sub-class%2C%20expressed
11302196	11307450	Chr9	MSU_osa1r7	gene	11304720	11306890	.	-	.	ID=LOC_Os09g18440;Name=LOC_Os09g18440;Note=transposon%20protein%2C%20putative%2C%20Pong%20sub-class%2C%20expressed
11682586	11695679	Chr9	MSU_osa1r7	gene	11683895	11690050	.	+	.	ID=LOC_Os09g19530;Name=LOC_Os09g19530;Note=transposon%20protein%2C%20putative%2C%20unclassified%2C%20expressed
11682586	11695679	Chr9	MSU_osa1r7	gene	11690689	11693925	.	-	.	ID=LOC_Os09g19540;Name=LOC_Os09g19540;Note=transposon%20protein%2C%20putative%2C%20unclassified%2C%20expressed
13310843	13314421	Chr9	MSU_osa1r7	gene	13311531	13313711	.	+	.	ID=LOC_Os09g21990;Name=LOC_Os09g21990;Note=transposon%20protein%2C%20putative%2C%20unclassified
13645490	13651987	Chr9	MSU_osa1r7	gene	13646495	13650717	.	+	.	ID=LOC_Os09g23100;Name=LOC_Os09g23100;Note=retrotransposon%20protein%2C%20putative%2C%20Ty1-copia%20subclass%2C%20expressed
14250895	14253616	Chr9	MSU_osa1r7	gene	14251019	14252175	.	-	.	ID=LOC_Os09g23894;Name=LOC_Os09g23894;Note=expressed%20protein
15029406	15042246	Chr9	MSU_osa1r7	gene	15031073	15034300	.	+	.	ID=LOC_Os09g25110;Name=LOC_Os09g25110;Note=transposon%20protein%2C%20putative%2C%20unclassified
15029406	15042246	Chr9	MSU_osa1r7	gene	15034927	15041082	.	-	.	ID=LOC_Os09g25120;Name=LOC_Os09g25120;Note=transposon%20protein%2C%20putative%2C%20unclassified%2C%20expressed
15413381	15414206	Chr9	MSU_osa1r7	gene	15408312	15415548	.	-	.	ID=LOC_Os09g25650;Name=LOC_Os09g25650;Note=GEX2%2C%20putative%2C%20expressed
15639287	15650446	Chr9	MSU_osa1r7	gene	15640152	15643457	.	+	.	ID=LOC_Os09g26020;Name=LOC_Os09g26020;Note=transposon%20protein%2C%20putative%2C%20CACTA%2C%20En%2FSpm%20sub-class%2C%20expressed
15639287	15650446	Chr9	MSU_osa1r7	gene	15646192	15649892	.	+	.	ID=LOC_Os09g26030;Name=LOC_Os09g26030;Note=transposon%20protein%2C%20putative%2C%20CACTA%2C%20En%2FSpm%20sub-class%2C%20expressed
15728232	15740660	Chr9	MSU_osa1r7	gene	15730061	15732947	.	+	.	ID=LOC_Os09g26120;Name=LOC_Os09g26120;Note=retrotransposon%20protein%2C%20putative%2C%20unclassified%2C%20expressed
15728232	15740660	Chr9	MSU_osa1r7	gene	15733576	15739460	.	-	.	ID=LOC_Os09g26130;Name=LOC_Os09g26130;Note=retrotransposon%20protein%2C%20putative%2C%20unclassified%2C%20expressed
16796837	16802930	Chr9	MSU_osa1r7	gene	16799952	16801495	.	-	.	ID=LOC_Os09g27640;Name=LOC_Os09g27640;Note=retrotransposon%20protein%2C%20putative%2C%20unclassified
17740667	17742591	Chr9	MSU_osa1r7	gene	17740944	17742069	.	+	.	ID=LOC_Os09g29180;Name=LOC_Os09g29180;Note=hypothetical%20protein
17798390	17808416	Chr9	MSU_osa1r7	gene	17798813	17799139	.	-	.	ID=LOC_Os09g29320;Name=LOC_Os09g29320;Note=retrotransposon%20protein%2C%20putative%2C%20unclassified%2C%20expressed
17798390	17808416	Chr9	MSU_osa1r7	gene	17799762	17805714	.	+	.	ID=LOC_Os09g29330;Name=LOC_Os09g29330;Note=retrotransposon%20protein%2C%20putative%2C%20unclassified%2C%20expressed
17798390	17808416	Chr9	MSU_osa1r7	gene	17806338	17808578	.	-	.	ID=LOC_Os09g29340;Name=LOC_Os09g29340;Note=retrotransposon%20protein%2C%20putative%2C%20unclassified%2C%20expressed
17965369	17979287	Chr9	MSU_osa1r7	gene	17966323	17966574	.	+	.	ID=LOC_Os09g29530;Name=LOC_Os09g29530;Note=expressed%20protein
17965369	17979287	Chr9	MSU_osa1r7	gene	17968402	17971304	.	-	.	ID=LOC_Os09g29540;Name=LOC_Os09g29540;Note=OsWAK82%20-%20OsWAK%20receptor-like%20cytoplasmic%20kinase%20OsWAK-RLCK%2C%20expressed
17965369	17979287	Chr9	MSU_osa1r7	gene	17974077	17974301	.	-	.	ID=LOC_Os09g29550;Name=LOC_Os09g29550;Note=dof%20zinc%20finger%20protein%202%2C%20putative
17965369	17979287	Chr9	MSU_osa1r7	gene	17976511	17979418	.	-	.	ID=LOC_Os09g29560;Name=LOC_Os09g29560;Note=OsWAK83%20-%20OsWAK%20pseudogene%2C%20expressed
17990876	17994550	Chr9	MSU_osa1r7	gene	17987174	17996613	.	-	.	ID=LOC_Os09g29584;Name=LOC_Os09g29584;Note=OsWAK84%20-%20OsWAK%20receptor-like%20%20protein%20OsWAK-RLP%2C%20expressed
18068595	18082372	Chr9	MSU_osa1r7	gene	18069120	18072440	.	-	.	ID=LOC_Os09g29720;Name=LOC_Os09g29720;Note=transposon%20protein%2C%20putative%2C%20CACTA%2C%20En%2FSpm%20sub-class
18068595	18082372	Chr9	MSU_osa1r7	gene	18078363	18081518	.	-	.	ID=LOC_Os09g29730;Name=LOC_Os09g29730;Note=transposon%20protein%2C%20putative%2C%20CACTA%2C%20En%2FSpm%20sub-class
18477880	18485675	Chr9	MSU_osa1r7	gene	18478740	18484787	.	+	.	ID=LOC_Os09g30370;Name=LOC_Os09g30370;Note=transposon%20protein%2C%20putative%2C%20unclassified%2C%20expressed
19340610	19348413	Chr9	MSU_osa1r7	gene	19341476	19347523	.	+	.	ID=LOC_Os09g32390;Name=LOC_Os09g32390;Note=transposon%20protein%2C%20putative%2C%20unclassified%2C%20expressed
19554555	19561068	Chr9	MSU_osa1r7	gene	19555482	19560222	.	+	.	ID=LOC_Os09g32780;Name=LOC_Os09g32780;Note=transposon%20protein%2C%20putative%2C%20unclassified%2C%20expressed
19554555	19561068	Chr9	MSU_osa1r7	gene	19560492	19560752	.	-	.	ID=LOC_Os09g32790;Name=LOC_Os09g32790;Note=hypothetical%20protein
20575689	20579643	Chr9	MSU_osa1r7	gene	20576377	20578954	.	-	.	ID=LOC_Os09g35770;Name=LOC_Os09g35770;Note=transposon%20protein%2C%20putative%2C%20Mutator%20sub-class%2C%20expressed
21472584	21483809	Chr9	MSU_osa1r7	gene	21473625	21476941	.	+	.	ID=LOC_Os09g37210;Name=LOC_Os09g37210;Note=transposon%20protein%2C%20putative%2C%20CACTA%2C%20En%2FSpm%20sub-class%2C%20expressed
21472584	21483809	Chr9	MSU_osa1r7	gene	21479642	21483339	.	+	.	ID=LOC_Os09g37220;Name=LOC_Os09g37220;Note=transposon%20protein%2C%20putative%2C%20CACTA%2C%20En%2FSpm%20sub-class%2C%20expressed
21560823	21563588	Chr9	MSU_osa1r7	gene	21559222	21564147	.	+	.	ID=LOC_Os09g37320;Name=LOC_Os09g37320;Note=retrotransposon%20protein%2C%20putative%2C%20unclassified%2C%20expressed
21597922	21598995	Chr9	MSU_osa1r7	gene	21598530	21598726	.	-	.	ID=LOC_Os09g37452;Name=LOC_Os09g37452;Note=OsSAUR50%20-%20Auxin-responsive%20SAUR%20gene%20family%20member
21689436	21694572	Chr9	MSU_osa1r7	gene	21689653	21693720	.	-	.	ID=LOC_Os09g37630;Name=LOC_Os09g37630;Note=transposon%20protein%2C%20putative%2C%20unclassified%2C%20expressed
21784868	21791671	Chr9	MSU_osa1r7	gene	21785731	21790801	.	-	.	ID=LOC_Os09g37820;Name=LOC_Os09g37820;Note=transposon%20protein%2C%20putative%2C%20unclassified%2C%20expressed
22197269	22201468	Chr9	MSU_osa1r7	gene	22199865	22200557	.	+	.	ID=LOC_Os09g38590;Name=LOC_Os09g38590;Note=expressed%20protein
22333531	22341729	Chr9	MSU_osa1r7	gene	22334389	22345552	.	+	.	ID=LOC_Os09g38900;Name=LOC_Os09g38900;Note=transposon%20protein%2C%20putative%2C%20unclassified%2C%20expressed
264016	274923	Chr10	MSU_osa1r7	gene	265080	267099	.	+	.	ID=LOC_Os10g01440;Name=LOC_Os10g01440;Note=retrotransposon%20protein%2C%20putative%2C%20Ty1-copia%20subclass
264016	274923	Chr10	MSU_osa1r7	gene	268697	272855	.	+	.	ID=LOC_Os10g01450;Name=LOC_Os10g01450;Note=retrotransposon%20protein%2C%20putative%2C%20Ty1-copia%20subclass%2C%20expressed
281860	282845	Chr10	MSU_osa1r7	gene	282127	282540	.	-	.	ID=LOC_Os10g01460;Name=LOC_Os10g01460;Note=expressed%20protein
807023	807677	Chr10	MSU_osa1r7	gene	805663	809801	.	-	.	ID=LOC_Os10g02260;Name=LOC_Os10g02260;Note=peptide%20transporter%20PTR2%2C%20putative%2C%20expressed
1039724	1047921	Chr10	MSU_osa1r7	gene	1041006	1046901	.	-	.	ID=LOC_Os10g02660;Name=LOC_Os10g02660;Note=transposon%20protein%2C%20putative%2C%20unclassified%2C%20expressed
1050447	1056327	Chr10	MSU_osa1r7	gene	1053681	1054140	.	+	.	ID=LOC_Os10g02680;Name=LOC_Os10g02680;Note=EF%20hand%20family%20protein%2C%20putative%2C%20expressed
1050447	1056327	Chr10	MSU_osa1r7	gene	1054829	1056630	.	-	.	ID=LOC_Os10g02690;Name=LOC_Os10g02690;Note=expressed%20protein
2388388	2391746	Chr10	MSU_osa1r7	gene	2386145	2392769	.	+	.	ID=LOC_Os10g04900;Name=LOC_Os10g04900;Note=OsFBX364%20-%20F-box%20domain%20containing%20protein%2C%20expressed
3239129	3242357	Chr10	MSU_osa1r7	gene	3238285	3242910	.	+	.	ID=LOC_Os10g06300;Name=LOC_Os10g06300;Note=retrotransposon%20protein%2C%20putative%2C%20unclassified
3446823	3458102	Chr10	MSU_osa1r7	gene	3446511	3450928	.	+	.	ID=LOC_Os10g06640;Name=LOC_Os10g06640;Note=transposon%20protein%2C%20putative%2C%20CACTA%2C%20En%2FSpm%20sub-class%2C%20expressed
3446823	3458102	Chr10	MSU_osa1r7	gene	3452634	3453017	.	+	.	ID=LOC_Os10g06650;Name=LOC_Os10g06650;Note=transposon%20protein%2C%20putative%2C%20CACTA%2C%20En%2FSpm%20sub-class
3446823	3458102	Chr10	MSU_osa1r7	gene	3453921	3457621	.	+	.	ID=LOC_Os10g06660;Name=LOC_Os10g06660;Note=transposon%20protein%2C%20putative%2C%20CACTA%2C%20En%2FSpm%20sub-class%2C%20expressed
4212907	4220545	Chr10	MSU_osa1r7	gene	4210618	4221209	.	+	.	ID=LOC_Os10g07574;Name=LOC_Os10g07574;Note=transposon%20protein%2C%20putative%2C%20unclassified%2C%20expressed
5950443	5961898	Chr10	MSU_osa1r7	gene	5951039	5954736	.	-	.	ID=LOC_Os10g10770;Name=LOC_Os10g10770;Note=transposon%20protein%2C%20putative%2C%20CACTA%2C%20En%2FSpm%20sub-class%2C%20expressed
5950443	5961898	Chr10	MSU_osa1r7	gene	5957569	5960900	.	-	.	ID=LOC_Os10g10780;Name=LOC_Os10g10780;Note=transposon%20protein%2C%20putative%2C%20CACTA%2C%20En%2FSpm%20sub-class%2C%20expressed
6065219	6068823	Chr10	MSU_osa1r7	gene	6065919	6068099	.	+	.	ID=LOC_Os10g10970;Name=LOC_Os10g10970;Note=transposon%20protein%2C%20putative%2C%20unclassified
6135358	6136622	Chr10	MSU_osa1r7	gene	6134850	6136592	.	+	.	ID=LOC_Os10g11090;Name=LOC_Os10g11090;Note=retrotransposon%20protein%2C%20putative%2C%20unclassified%2C%20expressed
6178063	6186578	Chr10	MSU_osa1r7	gene	6178909	6180348	.	+	.	ID=LOC_Os10g11150;Name=LOC_Os10g11150;Note=retrotransposon%20protein%2C%20putative%2C%20unclassified
6178063	6186578	Chr10	MSU_osa1r7	gene	6182682	6183644	.	+	.	ID=LOC_Os10g11160;Name=LOC_Os10g11160;Note=retrotransposon%20protein%2C%20putative%2C%20unclassified
6217494	6232383	Chr10	MSU_osa1r7	gene	6218385	6221717	.	+	.	ID=LOC_Os10g11210;Name=LOC_Os10g11210;Note=transposon%20protein%2C%20putative%2C%20CACTA%2C%20En%2FSpm%20sub-class%2C%20expressed
6217494	6232383	Chr10	MSU_osa1r7	gene	6222920	6226152	.	-	.	ID=LOC_Os10g11220;Name=LOC_Os10g11220;Note=transposon%20protein%2C%20putative%2C%20CACTA%2C%20En%2FSpm%20sub-class%2C%20expressed
6217494	6232383	Chr10	MSU_osa1r7	gene	6228123	6231823	.	+	.	ID=LOC_Os10g11230;Name=LOC_Os10g11230;Note=transposon%20protein%2C%20putative%2C%20CACTA%2C%20En%2FSpm%20sub-class%2C%20expressed
6283999	6287563	Chr10	MSU_osa1r7	gene	6284702	6286882	.	-	.	ID=LOC_Os10g11330;Name=LOC_Os10g11330;Note=transposon%20protein%2C%20putative%2C%20unclassified
6750612	6754742	Chr10	MSU_osa1r7	gene	6749505	6754057	.	+	.	ID=LOC_Os10g12140;Name=LOC_Os10g12140;Note=transposon%20protein%2C%20putative%2C%20unclassified%2C%20expressed
6762024	6774162	Chr10	MSU_osa1r7	gene	6763172	6770999	.	+	.	ID=LOC_Os10g12160;Name=LOC_Os10g12160;Note=retrotransposon%20protein%2C%20putative%2C%20Ty3-gypsy%20subclass%2C%20expressed
7141528	7153026	Chr10	MSU_osa1r7	gene	7142349	7142951	.	-	.	ID=LOC_Os10g12790;Name=LOC_Os10g12790;Note=ligA%2C%20putative%2C%20expressed
7141528	7153026	Chr10	MSU_osa1r7	gene	7146048	7147337	.	+	.	ID=LOC_Os10g12800;Name=LOC_Os10g12800;Note=retrotransposon%20protein%2C%20putative%2C%20unclassified
7141528	7153026	Chr10	MSU_osa1r7	gene	7148647	7150481	.	-	.	ID=LOC_Os10g12804;Name=LOC_Os10g12804;Note=retrotransposon%20protein%2C%20putative%2C%20unclassified%2C%20expressed
7488401	7494551	Chr10	MSU_osa1r7	gene	7491549	7492555	.	+	.	ID=LOC_Os10g13780;Name=LOC_Os10g13780;Note=retrotransposon%2C%20putative%2C%20centromere-specific
7488401	7494551	Chr10	MSU_osa1r7	gene	7492796	7493737	.	-	.	ID=LOC_Os10g13790;Name=LOC_Os10g13790;Note=retrotransposon%20protein%2C%20putative%2C%20Ty3-gypsy%20subclass%2C%20expressed
7650508	7653625	Chr10	MSU_osa1r7	gene	7650306	7651498	.	-	.	ID=LOC_Os10g14060;Name=LOC_Os10g14060;Note=retrotransposon%20protein%2C%20putative%2C%20unclassified
7864081	7868097	Chr10	MSU_osa1r7	gene	7866613	7867110	.	+	.	ID=LOC_Os10g15020;Name=LOC_Os10g15020;Note=expressed%20protein
7868798	7888819	Chr10	MSU_osa1r7	gene	7872266	7872907	.	+	.	ID=LOC_Os10g15030;Name=LOC_Os10g15030;Note=retrotransposon%20protein%2C%20putative%2C%20unclassified
7868798	7888819	Chr10	MSU_osa1r7	gene	7876154	7879967	.	-	.	ID=LOC_Os10g15040;Name=LOC_Os10g15040;Note=retrotransposon%20protein%2C%20putative%2C%20Ty3-gypsy%20subclass%2C%20expressed
7868798	7888819	Chr10	MSU_osa1r7	gene	7881684	7882064	.	+	.	ID=LOC_Os10g15050;Name=LOC_Os10g15050;Note=hypothetical%20protein
7868798	7888819	Chr10	MSU_osa1r7	gene	7883375	7887759	.	-	.	ID=LOC_Os10g15060;Name=LOC_Os10g15060;Note=retrotransposon%20protein%2C%20putative%2C%20Ty3-gypsy%20subclass%2C%20expressed
8066960	8067855	Chr10	MSU_osa1r7	gene	8066109	8069508	.	-	.	ID=LOC_Os10g15170;Name=LOC_Os10g15170;Note=retrotransposon%20protein%2C%20putative%2C%20unclassified%2C%20expressed
8271572	8283664	Chr10	MSU_osa1r7	gene	8274743	8281410	.	-	.	ID=LOC_Os10g16600;Name=LOC_Os10g16600;Note=retrotransposon%20protein%2C%20putative%2C%20Ty3-gypsy%20subclass%2C%20expressed
8310897	8318331	Chr10	MSU_osa1r7	gene	8312153	8312601	.	+	.	ID=LOC_Os10g16660;Name=LOC_Os10g16660;Note=retrotransposon%20protein%2C%20putative%2C%20unclassified
8310897	8318331	Chr10	MSU_osa1r7	gene	8313229	8316613	.	-	.	ID=LOC_Os10g16670;Name=LOC_Os10g16670;Note=retrotransposon%20protein%2C%20putative%2C%20unclassified%2C%20expressed
8310897	8318331	Chr10	MSU_osa1r7	gene	8317539	8317910	.	-	.	ID=LOC_Os10g16680;Name=LOC_Os10g16680;Note=retrotransposon%20protein%2C%20putative%2C%20unclassified
8324737	8341360	Chr10	MSU_osa1r7	gene	8329737	8335253	.	-	.	ID=LOC_Os10g16720;Name=LOC_Os10g16720;Note=retrotransposon%20protein%2C%20putative%2C%20Ty3-gypsy%20subclass%2C%20expressed
8324737	8341360	Chr10	MSU_osa1r7	gene	8339836	8340672	.	+	.	ID=LOC_Os10g16740;Name=LOC_Os10g16740;Note=expressed%20protein
8566133	8569720	Chr10	MSU_osa1r7	gene	8566819	8568999	.	-	.	ID=LOC_Os10g17090;Name=LOC_Os10g17090;Note=transposon%20protein%2C%20putative%2C%20unclassified
8576181	8586523	Chr10	MSU_osa1r7	gene	8580610	8581512	.	-	.	ID=LOC_Os10g17110;Name=LOC_Os10g17110;Note=retrotransposon%20protein%2C%20putative%2C%20unclassified
8664099	8678575	Chr10	MSU_osa1r7	gene	8665545	8668302	.	+	.	ID=LOC_Os10g17230;Name=LOC_Os10g17230;Note=retrotransposon%20protein%2C%20putative%2C%20Ty3-gypsy%20subclass
8664099	8678575	Chr10	MSU_osa1r7	gene	8671458	8671664	.	+	.	ID=LOC_Os10g17240;Name=LOC_Os10g17240;Note=retrotransposon%20protein%2C%20putative%2C%20Ty3-gypsy%20subclass
8664099	8678575	Chr10	MSU_osa1r7	gene	8671981	8678079	.	-	.	ID=LOC_Os10g17250;Name=LOC_Os10g17250;Note=retrotransposon%20protein%2C%20putative%2C%20Ty3-gypsy%20subclass%2C%20expressed
8709461	8720345	Chr10	MSU_osa1r7	gene	8713303	8716969	.	+	.	ID=LOC_Os10g17320;Name=LOC_Os10g17320;Note=retrotransposon%20protein%2C%20putative%2C%20unclassified%2C%20expressed
8818490	8825053	Chr10	MSU_osa1r7	gene	8815242	8827699	.	+	.	ID=LOC_Os10g17489;Name=LOC_Os10g17489;Note=UDP-glucoronosyl%20and%20UDP-glucosyl%20transferase%20domain%20containing%20protein%2C%20expressed
8830153	8843711	Chr10	MSU_osa1r7	gene	8832393	8836691	.	+	.	ID=LOC_Os10g17510;Name=LOC_Os10g17510;Note=transposon%20protein%2C%20putative%2C%20Ac%2FDs%20sub-class%2C%20expressed
8830153	8843711	Chr10	MSU_osa1r7	gene	8837097	8838148	.	-	.	ID=LOC_Os10g17520;Name=LOC_Os10g17520;Note=expressed%20protein
8830153	8843711	Chr10	MSU_osa1r7	gene	8842119	8843334	.	-	.	ID=LOC_Os10g17530;Name=LOC_Os10g17530;Note=retrotransposon%20protein%2C%20putative%2C%20unclassified%2C%20expressed
8848879	8867088	Chr10	MSU_osa1r7	gene	8849433	8851616	.	+	.	ID=LOC_Os10g17540;Name=LOC_Os10g17540;Note=retrotransposon%20protein%2C%20putative%2C%20unclassified%2C%20expressed
8848879	8867088	Chr10	MSU_osa1r7	gene	8854626	8860332	.	-	.	ID=LOC_Os10g17560;Name=LOC_Os10g17560;Note=retrotransposon%20protein%2C%20putative%2C%20Ty3-gypsy%20subclass%2C%20expressed
8848879	8867088	Chr10	MSU_osa1r7	gene	8863025	8866711	.	+	.	ID=LOC_Os10g17570;Name=LOC_Os10g17570;Note=retrotransposon%20protein%2C%20putative%2C%20unclassified%2C%20expressed
8891497	8896387	Chr10	MSU_osa1r7	gene	8892040	8893178	.	-	.	ID=LOC_Os10g17600;Name=LOC_Os10g17600;Note=hypothetical%20protein
9043144	9053918	Chr10	MSU_osa1r7	gene	9044508	9051687	.	-	.	ID=LOC_Os10g17900;Name=LOC_Os10g17900;Note=retrotransposon%20protein%2C%20putative%2C%20Ty3-gypsy%20subclass%2C%20expressed
9845792	9857513	Chr10	MSU_osa1r7	gene	9846668	9849972	.	+	.	ID=LOC_Os10g19322;Name=LOC_Os10g19322;Note=transposon%20protein%2C%20putative%2C%20CACTA%2C%20En%2FSpm%20sub-class%2C%20expressed
9845792	9857513	Chr10	MSU_osa1r7	gene	9853235	9856935	.	+	.	ID=LOC_Os10g19326;Name=LOC_Os10g19326;Note=transposon%20protein%2C%20putative%2C%20CACTA%2C%20En%2FSpm%20sub-class%2C%20expressed
10023459	10028413	Chr10	MSU_osa1r7	gene	10025676	10026856	.	+	.	ID=LOC_Os10g19980;Name=LOC_Os10g19980;Note=conserved%20hypothetical%20protein
10075427	10079006	Chr10	MSU_osa1r7	gene	10076127	10078307	.	-	.	ID=LOC_Os10g20070;Name=LOC_Os10g20070;Note=transposon%20protein%2C%20putative%2C%20unclassified%2C%20expressed
10127685	10130672	Chr10	MSU_osa1r7	gene	10125181	10131350	.	+	.	ID=LOC_Os10g20170;Name=LOC_Os10g20170;Note=retrotransposon%20protein%2C%20putative%2C%20unclassified%2C%20expressed
10133943	10145952	Chr10	MSU_osa1r7	gene	10136955	10142431	.	-	.	ID=LOC_Os10g20190;Name=LOC_Os10g20190;Note=retrotransposon%20protein%2C%20putative%2C%20Ty3-gypsy%20subclass%2C%20expressed
10790002	10920963	Chr10	MSU_osa1r7	gene	10807276	10808337	.	-	.	ID=LOC_Os10g21192;Name=LOC_Os10g21192;Note=photosystem%20Q%2C%20putative%2C%20expressed
10790002	10920963	Chr10	MSU_osa1r7	gene	10808862	10810490	.	-	.	ID=LOC_Os10g21194;Name=LOC_Os10g21194;Note=maturase%20K%2C%20putative%2C%20expressed
10790002	10920963	Chr10	MSU_osa1r7	gene	10811681	10812748	.	-	.	ID=LOC_Os10g21196;Name=LOC_Os10g21196;Note=chloroplast%2030S%20ribosomal%20protein%20S16%2C%20putative%2C%20expressed
10790002	10920963	Chr10	MSU_osa1r7	gene	10814227	10814412	.	+	.	ID=LOC_Os10g21198;Name=LOC_Os10g21198;Note=photosystem%20II%20reaction%20center%20protein%20K%20precursor%2C%20putative%2C%20expressed
10790002	10920963	Chr10	MSU_osa1r7	gene	10817033	10818454	.	+	.	ID=LOC_Os10g21212;Name=LOC_Os10g21212;Note=photosystem%20II%2044%20kDa%20reaction%20center%20protein%2C%20putative%2C%20expressed
10790002	10920963	Chr10	MSU_osa1r7	gene	10819061	10819249	.	+	.	ID=LOC_Os10g21214;Name=LOC_Os10g21214;Note=photosystem%20II%20reaction%20center%20protein%20Z%2C%20putative%2C%20expressed
10790002	10920963	Chr10	MSU_osa1r7	gene	10821197	10821466	.	-	.	ID=LOC_Os10g21216;Name=LOC_Os10g21216;Note=uncharacterized%20protein%20ycf70%2C%20putative
10790002	10920963	Chr10	MSU_osa1r7	gene	10821691	10821903	.	-	.	ID=LOC_Os10g21218;Name=LOC_Os10g21218;Note=conserved%20hypothetical%20protein
10790002	10920963	Chr10	MSU_osa1r7	gene	10836654	10837364	.	+	.	ID=LOC_Os10g21234;Name=LOC_Os10g21234;Note=chloroplast%2030S%20ribosomal%20protein%20S2%2C%20putative%2C%20expressed
10790002	10920963	Chr10	MSU_osa1r7	gene	10837615	10838358	.	+	.	ID=LOC_Os10g21236;Name=LOC_Os10g21236;Note=chloroplast%20ATP%20synthase%20a%20chain%20precursor%2C%20putative%2C%20expressed
10790002	10920963	Chr10	MSU_osa1r7	gene	10839098	10839811	.	+	.	ID=LOC_Os10g21230;Name=LOC_Os10g21230;Note=ATP%20synthase%20C%20chain%2C%20putative%2C%20expressed
10790002	10920963	Chr10	MSU_osa1r7	gene	10839889	10841268	.	+	.	ID=LOC_Os10g21238;Name=LOC_Os10g21238;Note=ATP%20synthase%20B%20chain%2C%20putative%2C%20expressed
10790002	10920963	Chr10	MSU_osa1r7	gene	10841359	10842882	.	+	.	ID=LOC_Os10g21240;Name=LOC_Os10g21240;Note=ATP%20synthase%2C%20putative%2C%20expressed
10790002	10920963	Chr10	MSU_osa1r7	gene	10843458	10843769	.	-	.	ID=LOC_Os10g21244;Name=LOC_Os10g21244;Note=chloroplast%2030S%20ribosomal%20protein%20S14%2C%20putative%2C%20expressed
10790002	10920963	Chr10	MSU_osa1r7	gene	10843917	10846121	.	-	.	ID=LOC_Os10g21248;Name=LOC_Os10g21248;Note=photosystem%20I%20P700%20chlorophyll%20a%20apoprotein%20A2%2C%20putative%2C%20expressed
10790002	10920963	Chr10	MSU_osa1r7	gene	10846147	10848399	.	-	.	ID=LOC_Os10g21250;Name=LOC_Os10g21250;Note=photosystem%20I%20P700%20chlorophyll%20a%20apoprotein%20A1%2C%20putative%2C%20expressed
10790002	10920963	Chr10	MSU_osa1r7	gene	10849000	10850978	.	-	.	ID=LOC_Os10g21254;Name=LOC_Os10g21254;Note=photosystem%20I%20assembly%20protein%20ycf3%2C%20putative%2C%20expressed
10790002	10920963	Chr10	MSU_osa1r7	gene	10855090	10855569	.	-	.	ID=LOC_Os10g21258;Name=LOC_Os10g21258;Note=NADPH-dependent%20oxidoreductase%2C%20putative%2C%20expressed
10790002	10920963	Chr10	MSU_osa1r7	gene	10858501	10858914	.	-	.	ID=LOC_Os10g21264;Name=LOC_Os10g21264;Note=ATP%20synthase%20epsilon%20chain%2C%20putative%2C%20expressed
10790002	10920963	Chr10	MSU_osa1r7	gene	10858911	10860407	.	-	.	ID=LOC_Os10g21266;Name=LOC_Os10g21266;Note=ATP%20synthase%20subunit%20beta%2C%20putative%2C%20expressed
10790002	10920963	Chr10	MSU_osa1r7	gene	10861158	10862712	.	+	.	ID=LOC_Os10g21268;Name=LOC_Os10g21268;Note=ribulose%20bisphosphate%20carboxylase%20large%20chain%20precursor%2C%20putative%2C%20expressed
10790002	10920963	Chr10	MSU_osa1r7	gene	10862829	10863469	.	+	.	ID=LOC_Os10g21272;Name=LOC_Os10g21272;Note=expressed%20protein
10790002	10920963	Chr10	MSU_osa1r7	gene	10863664	10863984	.	+	.	ID=LOC_Os10g21274;Name=LOC_Os10g21274;Note=expressed%20protein
10790002	10920963	Chr10	MSU_osa1r7	gene	10866705	10867667	.	+	.	ID=LOC_Os10g21290;Name=LOC_Os10g21290;Note=apocytochrome%20f%20precursor%2C%20putative%2C%20expressed
10790002	10920963	Chr10	MSU_osa1r7	gene	10869191	10869442	.	-	.	ID=LOC_Os10g21298;Name=LOC_Os10g21298;Note=cytochrome%20b559%20subunit%20alpha%2C%20putative
10790002	10920963	Chr10	MSU_osa1r7	gene	10872306	10872506	.	+	.	ID=LOC_Os10g21308;Name=LOC_Os10g21308;Note=chloroplast%2050S%20ribosomal%20protein%20L33%2C%20putative%2C%20expressed
10790002	10920963	Chr10	MSU_osa1r7	gene	10872749	10873240	.	+	.	ID=LOC_Os10g21312;Name=LOC_Os10g21312;Note=chloroplast%2030S%20ribosomal%20protein%20S18%2C%20putative%2C%20expressed
10790002	10920963	Chr10	MSU_osa1r7	gene	10873463	10873822	.	-	.	ID=LOC_Os10g21314;Name=LOC_Os10g21314;Note=chloroplast%2050S%20ribosomal%20protein%20L20%2C%20putative%2C%20expressed
10790002	10920963	Chr10	MSU_osa1r7	gene	10874745	10875395	.	-	.	ID=LOC_Os10g21300;Name=LOC_Os10g21300;Note=ATP-dependent%20Clp%20protease%20proteolytic%20subunit%2C%20putative%2C%20expressed
10790002	10920963	Chr10	MSU_osa1r7	gene	10875907	10877568	.	+	.	ID=LOC_Os10g21310;Name=LOC_Os10g21310;Note=photosystem%20II%20P680%20chlorophyll%20A%20apoprotein%2C%20putative%2C%20expressed
10790002	10920963	Chr10	MSU_osa1r7	gene	10877989	10878210	.	+	.	ID=LOC_Os10g21322;Name=LOC_Os10g21322;Note=photosystem%20II%20reaction%20center%20protein%20H%2C%20putative
10790002	10920963	Chr10	MSU_osa1r7	gene	10879101	10879799	.	+	.	ID=LOC_Os10g21324;Name=LOC_Os10g21324;Note=cytochrome%20b6%2C%20putative%2C%20expressed
10790002	10920963	Chr10	MSU_osa1r7	gene	10880744	10881221	.	+	.	ID=LOC_Os10g21326;Name=LOC_Os10g21326;Note=cytochrome%20b6-f%20complex%20subunit%204%2C%20putative%2C%20expressed
10790002	10920963	Chr10	MSU_osa1r7	gene	10881441	10882454	.	-	.	ID=LOC_Os10g21328;Name=LOC_Os10g21328;Note=DNA-directed%20RNA%20polymerase%20subunit%20alpha%2C%20putative%2C%20expressed
10790002	10920963	Chr10	MSU_osa1r7	gene	10882518	10882949	.	-	.	ID=LOC_Os10g21332;Name=LOC_Os10g21332;Note=chloroplast%2030S%20ribosomal%20protein%20S11%2C%20putative%2C%20expressed
10790002	10920963	Chr10	MSU_osa1r7	gene	10884349	10884720	.	-	.	ID=LOC_Os10g21342;Name=LOC_Os10g21342;Note=chloroplast%2050S%20ribosomal%20protein%20L14%2C%20putative%2C%20expressed
10790002	10920963	Chr10	MSU_osa1r7	gene	10884831	10885236	.	-	.	ID=LOC_Os10g21344;Name=LOC_Os10g21344;Note=chloroplast%2050S%20ribosomal%20protein%20L16%2C%20putative%2C%20expressed
10790002	10920963	Chr10	MSU_osa1r7	gene	10886437	10887209	.	-	.	ID=LOC_Os10g21346;Name=LOC_Os10g21346;Note=chloroplast%2030S%20ribosomal%20protein%20S3%2C%20putative%2C%20expressed
10790002	10920963	Chr10	MSU_osa1r7	gene	10887700	10888137	.	-	.	ID=LOC_Os10g21352;Name=LOC_Os10g21352;Note=chloroplast%2030S%20ribosomal%20protein%20S19%2C%20putative%2C%20expressed
10790002	10920963	Chr10	MSU_osa1r7	gene	10888381	10888794	.	+	.	ID=LOC_Os10g21356;Name=LOC_Os10g21356;Note=uncharacterized%20protein%20ycf72%2C%20putative%2C%20expressed
10790002	10920963	Chr10	MSU_osa1r7	gene	10889778	10890059	.	-	.	ID=LOC_Os10g21358;Name=LOC_Os10g21358;Note=chloroplast%2050S%20ribosomal%20protein%20L23%2C%20putative
10790002	10920963	Chr10	MSU_osa1r7	gene	10891091	10891840	.	+	.	ID=LOC_Os10g21366;Name=LOC_Os10g21366;Note=uncharacterized%20protein%20ycf73%2C%20putative%2C%20expressed
10790002	10920963	Chr10	MSU_osa1r7	gene	10895037	10895507	.	-	.	ID=LOC_Os10g21372;Name=LOC_Os10g21372;Note=chloroplast%2030S%20ribosomal%20protein%20S7%2C%20putative%2C%20expressed
10790002	10920963	Chr10	MSU_osa1r7	gene	10906596	10907599	.	+	.	ID=LOC_Os10g21388;Name=LOC_Os10g21388;Note=expressed%20protein
10790002	10920963	Chr10	MSU_osa1r7	gene	10908315	10909496	.	+	.	ID=LOC_Os10g21394;Name=LOC_Os10g21394;Note=NADPH-dependent%20oxidoreductase%2C%20putative%2C%20expressed
10790002	10920963	Chr10	MSU_osa1r7	gene	10909498	10911574	.	+	.	ID=LOC_Os10g21396;Name=LOC_Os10g21396;Note=NADPH-dependent%20oxidoreductase%2C%20putative%2C%20expressed
10790002	10920963	Chr10	MSU_osa1r7	gene	10911669	10912282	.	+	.	ID=LOC_Os10g21398;Name=LOC_Os10g21398;Note=NADPH-dependent%20oxidoreductase%2C%20putative%2C%20expressed
10790002	10920963	Chr10	MSU_osa1r7	gene	10912454	10912984	.	+	.	ID=LOC_Os10g21402;Name=LOC_Os10g21402;Note=NADPH-dependent%20oxidoreductase%2C%20putative
10790002	10920963	Chr10	MSU_osa1r7	gene	10913194	10913499	.	+	.	ID=LOC_Os10g21404;Name=LOC_Os10g21404;Note=NADPH-dependent%20oxidoreductase%2C%20putative
10790002	10920963	Chr10	MSU_osa1r7	gene	10913946	10914191	.	+	.	ID=LOC_Os10g21406;Name=LOC_Os10g21406;Note=photosystem%20I%20iron-sulfur%20center%2C%20putative%2C%20expressed
10790002	10920963	Chr10	MSU_osa1r7	gene	10918585	10920789	.	+	.	ID=LOC_Os10g21418;Name=LOC_Os10g21418;Note=NADPH-dependent%20oxidoreductase%2C%20putative%2C%20expressed
11676805	11689479	Chr10	MSU_osa1r7	gene	11678584	11681808	.	+	.	ID=LOC_Os10g22540;Name=LOC_Os10g22540;Note=retrotransposon%20protein%2C%20putative%2C%20unclassified%2C%20expressed
11676805	11689479	Chr10	MSU_osa1r7	gene	11682428	11688182	.	-	.	ID=LOC_Os10g22550;Name=LOC_Os10g22550;Note=retrotransposon%20protein%2C%20putative%2C%20unclassified%2C%20expressed
11742481	11745971	Chr10	MSU_osa1r7	gene	11742622	11743255	.	-	.	ID=LOC_Os10g22610;Name=LOC_Os10g22610;Note=expressed%20protein
13451777	13461422	Chr10	MSU_osa1r7	gene	13452143	13455829	.	-	.	ID=LOC_Os10g25960;Name=LOC_Os10g25960;Note=transposon%20protein%2C%20putative%2C%20CACTA%2C%20En%2FSpm%20sub-class%2C%20expressed
13451777	13461422	Chr10	MSU_osa1r7	gene	13457383	13461807	.	-	.	ID=LOC_Os10g25980;Name=LOC_Os10g25980;Note=transposon%20protein%2C%20putative%2C%20CACTA%2C%20En%2FSpm%20sub-class%2C%20expressed
13592154	13593840	Chr10	MSU_osa1r7	gene	13592052	13592674	.	+	.	ID=LOC_Os10g26240;Name=LOC_Os10g26240;Note=no%20apical%20meristem%20protein%2C%20putative%2C%20expressed
14930272	14938156	Chr10	MSU_osa1r7	gene	14931395	14937106	.	-	.	ID=LOC_Os10g28650;Name=LOC_Os10g28650;Note=transposon%20protein%2C%20putative%2C%20unclassified%2C%20expressed
15057793	15087549	Chr10	MSU_osa1r7	gene	15061827	15062417	.	+	.	ID=LOC_Os10g28900;Name=LOC_Os10g28900;Note=retrotransposon%20protein%2C%20putative%2C%20Ty3-gypsy%20subclass
15057793	15087549	Chr10	MSU_osa1r7	gene	15065642	15067662	.	+	.	ID=LOC_Os10g28910;Name=LOC_Os10g28910;Note=retrotransposon%20protein%2C%20putative%2C%20unclassified
15057793	15087549	Chr10	MSU_osa1r7	gene	15070116	15070532	.	-	.	ID=LOC_Os10g28914;Name=LOC_Os10g28914;Note=expressed%20protein
15057793	15087549	Chr10	MSU_osa1r7	gene	15073286	15073879	.	+	.	ID=LOC_Os10g28920;Name=LOC_Os10g28920;Note=retrotransposon%20protein%2C%20putative%2C%20Ty3-gypsy%20subclass
15057793	15087549	Chr10	MSU_osa1r7	gene	15074230	15078642	.	+	.	ID=LOC_Os10g28930;Name=LOC_Os10g28930;Note=retrotransposon%20protein%2C%20putative%2C%20Ty3-gypsy%20subclass%2C%20expressed
15088350	15098191	Chr10	MSU_osa1r7	gene	15088189	15095154	.	+	.	ID=LOC_Os10g28950;Name=LOC_Os10g28950;Note=retrotransposon%20protein%2C%20putative%2C%20Ty3-gypsy%20subclass%2C%20expressed
15205582	15214603	Chr10	MSU_osa1r7	gene	15209260	15210536	.	+	.	ID=LOC_Os10g29210;Name=LOC_Os10g29210;Note=retrotransposon%20protein%2C%20putative%2C%20unclassified%2C%20expressed
15711552	15724487	Chr10	MSU_osa1r7	gene	15713254	15716488	.	+	.	ID=LOC_Os10g30250;Name=LOC_Os10g30250;Note=transposon%20protein%2C%20putative%2C%20unclassified%2C%20expressed
15711552	15724487	Chr10	MSU_osa1r7	gene	15717128	15723280	.	-	.	ID=LOC_Os10g30260;Name=LOC_Os10g30260;Note=transposon%20protein%2C%20putative%2C%20unclassified%2C%20expressed
15769548	15772543	Chr10	MSU_osa1r7	gene	15767421	15772646	.	-	.	ID=LOC_Os10g30350;Name=LOC_Os10g30350;Note=retrotransposon%20protein%2C%20putative%2C%20unclassified%2C%20expressed
16855833	16860902	Chr10	MSU_osa1r7	gene	16856728	16857348	.	-	.	ID=LOC_Os10g32100;Name=LOC_Os10g32100;Note=retrotransposon%20protein%2C%20putative%2C%20Ty3-gypsy%20subclass%2C%20expressed
16872166	16884057	Chr10	MSU_osa1r7	gene	16874213	16882428	.	-	.	ID=LOC_Os10g32124;Name=LOC_Os10g32124;Note=retrotransposon%20protein%2C%20putative%2C%20unclassified%2C%20expressed
17055254	17062974	Chr10	MSU_osa1r7	gene	17056131	17062067	.	+	.	ID=LOC_Os10g32560;Name=LOC_Os10g32560;Note=transposon%20protein%2C%20putative%2C%20unclassified%2C%20expressed
18621503	18627912	Chr10	MSU_osa1r7	gene	18623008	18628016	.	-	.	ID=LOC_Os10g34890;Name=LOC_Os10g34890;Note=retrotransposon%20protein%2C%20putative%2C%20Ty1-copia%20subclass%2C%20expressed
19655031	19661600	Chr10	MSU_osa1r7	gene	19656240	19660462	.	-	.	ID=LOC_Os10g36720;Name=LOC_Os10g36720;Note=retrotransposon%20protein%2C%20putative%2C%20Ty1-copia%20subclass%2C%20expressed
19699736	19703313	Chr10	MSU_osa1r7	gene	19700409	19702589	.	+	.	ID=LOC_Os10g36800;Name=LOC_Os10g36800;Note=transposon%20protein%2C%20putative%2C%20unclassified
19814290	19822173	Chr10	MSU_osa1r7	gene	19815179	19821353	.	-	.	ID=LOC_Os10g36990;Name=LOC_Os10g36990;Note=transposon%20protein%2C%20putative%2C%20unclassified%2C%20expressed
20014243	20016644	Chr10	MSU_osa1r7	gene	20014245	20016620	.	+	.	ID=LOC_Os10g37370;Name=LOC_Os10g37370;Note=retrotransposon%20protein%2C%20putative%2C%20unclassified%2C%20expressed
21118169	21122908	Chr10	MSU_osa1r7	gene	21118269	21122617	.	-	.	ID=LOC_Os10g39530;Name=LOC_Os10g39530;Note=retrotransposon%20protein%2C%20putative%2C%20unclassified%2C%20expressed
22300482	22306179	Chr10	MSU_osa1r7	gene	22298890	22308687	.	+	.	ID=LOC_Os10g41510;Name=LOC_Os10g41510;Note=calcineurin%20B%2C%20putative%2C%20expressed
22956249	22964150	Chr10	MSU_osa1r7	gene	22957120	22963875	.	+	.	ID=LOC_Os10g42600;Name=LOC_Os10g42600;Note=transposon%20protein%2C%20putative%2C%20unclassified%2C%20expressed
23131239	23139033	Chr10	MSU_osa1r7	gene	23132291	23141700	.	+	.	ID=LOC_Os10g42910;Name=LOC_Os10g42910;Note=transposon%20protein%2C%20putative%2C%20unclassified%2C%20expressed
23139590	23140460	Chr10	MSU_osa1r7	gene	23132291	23141700	.	+	.	ID=LOC_Os10g42910;Name=LOC_Os10g42910;Note=transposon%20protein%2C%20putative%2C%20unclassified%2C%20expressed
23140825	23144347	Chr10	MSU_osa1r7	gene	23141918	23142342	.	-	.	ID=LOC_Os10g42920;Name=LOC_Os10g42920;Note=conserved%20hypothetical%20protein
23140825	23144347	Chr10	MSU_osa1r7	gene	23143186	23144515	.	-	.	ID=LOC_Os10g42930;Name=LOC_Os10g42930;Note=expressed%20protein
23162261	23168253	Chr10	MSU_osa1r7	gene	23165582	23167298	.	-	.	ID=LOC_Os10g42980;Name=LOC_Os10g42980;Note=retrotransposon%20protein%2C%20putative%2C%20Ty3-gypsy%20subclass%2C%20expressed
204441	209816	Chr11	MSU_osa1r7	gene	205306	205749	.	-	.	ID=LOC_Os11g01350;Name=LOC_Os11g01350;Note=ligA%2C%20putative%2C%20expressed
816082	821023	Chr11	MSU_osa1r7	gene	816730	819033	.	-	.	ID=LOC_Os11g02590;Name=LOC_Os11g02590;Note=retrotransposon%20protein%2C%20putative%2C%20unclassified%2C%20expressed
1589407	1597952	Chr11	MSU_osa1r7	gene	1589876	1592083	.	-	.	ID=LOC_Os11g03950;Name=LOC_Os11g03950;Note=transposon%20protein%2C%20putative%2C%20CACTA%2C%20En%2FSpm%20sub-class%2C%20expressed
1972972	1982550	Chr11	MSU_osa1r7	gene	1974199	1978421	.	-	.	ID=LOC_Os11g04640;Name=LOC_Os11g04640;Note=retrotransposon%20protein%2C%20putative%2C%20Ty1-copia%20subclass%2C%20expressed
2179596	2183342	Chr11	MSU_osa1r7	gene	2179733	2183221	.	+	.	ID=LOC_Os11g05030;Name=LOC_Os11g05030;Note=expressed%20protein
2200529	2204172	Chr11	MSU_osa1r7	gene	2201274	2203448	.	-	.	ID=LOC_Os11g05040;Name=LOC_Os11g05040;Note=transposon%20protein%2C%20putative%2C%20unclassified
2990145	3010610	Chr11	MSU_osa1r7	gene	2994103	2998680	.	+	.	ID=LOC_Os11g06259;Name=LOC_Os11g06259;Note=retrotransposon%20protein%2C%20putative%2C%20Ty3-gypsy%20subclass
2990145	3010610	Chr11	MSU_osa1r7	gene	3002623	3007200	.	+	.	ID=LOC_Os11g06268;Name=LOC_Os11g06268;Note=retrotransposon%20protein%2C%20putative%2C%20Ty3-gypsy%20subclass%2C%20expressed
3222733	3230066	Chr11	MSU_osa1r7	gene	3223280	3229165	.	-	.	ID=LOC_Os11g06640;Name=LOC_Os11g06640;Note=transposon%20protein%2C%20putative%2C%20CACTA%2C%20En%2FSpm%20sub-class%2C%20expressed
3812854	3816088	Chr11	MSU_osa1r7	gene	3808917	3816701	.	+	.	ID=LOC_Os11g07510;Name=LOC_Os11g07510;Note=growth%20regulator%20related%20protein%2C%20putative%2C%20expressed
4051769	4061053	Chr11	MSU_osa1r7	gene	4049581	4060653	.	+	.	ID=LOC_Os11g07890;Name=LOC_Os11g07890;Note=transposon%20protein%2C%20putative%2C%20CACTA%2C%20En%2FSpm%20sub-class%2C%20expressed
4051769	4061053	Chr11	MSU_osa1r7	gene	4058446	4060653	.	+	.	ID=LOC_Os11g46160;Name=LOC_Os11g46160;Note=transposon%20protein%2C%20putative%2C%20CACTA%2C%20En%2FSpm%20sub-class%2C%20expressed
4107762	4108721	Chr11	MSU_osa1r7	gene	4102967	4110192	.	+	.	ID=LOC_Os11g07940;Name=LOC_Os11g07940;Note=expressed%20protein
4776612	4778074	Chr11	MSU_osa1r7	gene	4776755	4777824	.	+	.	ID=LOC_Os11g08990;Name=LOC_Os11g08990;Note=expressed%20protein
4779326	4783039	Chr11	MSU_osa1r7	gene	4780136	4782310	.	-	.	ID=LOC_Os11g09000;Name=LOC_Os11g09000;Note=transposon%20protein%2C%20putative%2C%20unclassified
4854636	4858974	Chr11	MSU_osa1r7	gene	4855687	4858813	.	+	.	ID=LOC_Os11g09120;Name=LOC_Os11g09120;Note=transposon%20protein%2C%20putative%2C%20unclassified%2C%20expressed
5034655	5040723	Chr11	MSU_osa1r7	gene	5036573	5037385	.	+	.	ID=LOC_Os11g09390;Name=LOC_Os11g09390;Note=retrotransposon%20protein%2C%20putative%2C%20Ty3-gypsy%20subclass%2C%20expressed
5156793	5162318	Chr11	MSU_osa1r7	gene	5157509	5158848	.	+	.	ID=LOC_Os11g09650;Name=LOC_Os11g09650;Note=retrotransposon%20protein%2C%20putative%2C%20unclassified
5156793	5162318	Chr11	MSU_osa1r7	gene	5159723	5161120	.	-	.	ID=LOC_Os11g09660;Name=LOC_Os11g09660;Note=retrotransposon%20protein%2C%20putative%2C%20unclassified%2C%20expressed
5207344	5255481	Chr11	MSU_osa1r7	gene	5210961	5214308	.	-	.	ID=LOC_Os11g09760;Name=LOC_Os11g09760;Note=transposon%20protein%2C%20putative%2C%20CACTA%2C%20En%2FSpm%20sub-class%2C%20expressed
5207344	5255481	Chr11	MSU_osa1r7	gene	5220338	5222116	.	-	.	ID=LOC_Os11g09770;Name=LOC_Os11g09770;Note=expressed%20protein
5207344	5255481	Chr11	MSU_osa1r7	gene	5223773	5225109	.	+	.	ID=LOC_Os11g09780;Name=LOC_Os11g09780;Note=expressed%20protein
5207344	5255481	Chr11	MSU_osa1r7	gene	5228595	5234807	.	+	.	ID=LOC_Os11g09790;Name=LOC_Os11g09790;Note=transposon%20protein%2C%20putative%2C%20CACTA%2C%20En%2FSpm%20sub-class%2C%20expressed
5207344	5255481	Chr11	MSU_osa1r7	gene	5241554	5243437	.	+	.	ID=LOC_Os11g09800;Name=LOC_Os11g09800;Note=expressed%20protein
5207344	5255481	Chr11	MSU_osa1r7	gene	5245049	5250992	.	+	.	ID=LOC_Os11g09810;Name=LOC_Os11g09810;Note=transposon%20protein%2C%20putative%2C%20Mutator%20sub-class%2C%20expressed
5207344	5255481	Chr11	MSU_osa1r7	gene	5251974	5254977	.	-	.	ID=LOC_Os11g09820;Name=LOC_Os11g09820;Note=expressed%20protein
5979760	5990740	Chr11	MSU_osa1r7	gene	5980764	5990318	.	+	.	ID=LOC_Os11g10860;Name=LOC_Os11g10860;Note=transposon%20protein%2C%20putative%2C%20CACTA%2C%20En%2FSpm%20sub-class%2C%20expressed
6149374	6155359	Chr11	MSU_osa1r7	gene	6150315	6152031	.	+	.	ID=LOC_Os11g11120;Name=LOC_Os11g11120;Note=retrotransposon%20protein%2C%20putative%2C%20Ty3-gypsy%20subclass%2C%20expressed
6173659	6185581	Chr11	MSU_osa1r7	gene	6176627	6183431	.	-	.	ID=LOC_Os11g11170;Name=LOC_Os11g11170;Note=retrotransposon%20protein%2C%20putative%2C%20Ty3-gypsy%20subclass%2C%20expressed
6892933	6896336	Chr11	MSU_osa1r7	gene	6888057	6896357	.	+	.	ID=LOC_Os11g12340;Name=LOC_Os11g12340;Note=disease%20resistance%20protein%20RPM1%2C%20putative%2C%20expressed
6948981	6960053	Chr11	MSU_osa1r7	gene	6950089	6953128	.	-	.	ID=LOC_Os11g12440;Name=LOC_Os11g12440;Note=transposon%20protein%2C%20putative%2C%20CACTA%2C%20En%2FSpm%20sub-class%2C%20expressed
6948981	6960053	Chr11	MSU_osa1r7	gene	6956127	6959765	.	-	.	ID=LOC_Os11g12450;Name=LOC_Os11g12450;Note=transposon%20protein%2C%20putative%2C%20CACTA%2C%20En%2FSpm%20sub-class%2C%20expressed
7041215	7048379	Chr11	MSU_osa1r7	gene	7045961	7046415	.	-	.	ID=LOC_Os11g12550;Name=LOC_Os11g12550;Note=retrotransposon%20protein%2C%20putative%2C%20unclassified
7160329	7173204	Chr11	MSU_osa1r7	gene	7161474	7167629	.	+	.	ID=LOC_Os11g12690;Name=LOC_Os11g12690;Note=retrotransposon%20protein%2C%20putative%2C%20unclassified%2C%20expressed
7160329	7173204	Chr11	MSU_osa1r7	gene	7168245	7171511	.	-	.	ID=LOC_Os11g12700;Name=LOC_Os11g12700;Note=retrotransposon%20protein%2C%20putative%2C%20unclassified%2C%20expressed
9697105	9701878	Chr11	MSU_osa1r7	gene	9696837	9701537	.	-	.	ID=LOC_Os11g17390;Name=LOC_Os11g17390;Note=retrotransposon%20protein%2C%20putative%2C%20Ty1-copia%20subclass%2C%20expressed
10135516	10139536	Chr11	MSU_osa1r7	gene	10133345	10144004	.	+	.	ID=LOC_Os11g18044;Name=LOC_Os11g18044;Note=peptide%20transporter%20PTR2%2C%20putative%2C%20expressed
10209123	10215563	Chr11	MSU_osa1r7	gene	10207195	10215689	.	+	.	ID=LOC_Os11g18140;Name=LOC_Os11g18140;Note=ZmEBE-1%20protein%2C%20putative%2C%20expressed
11280103	11340819	Chr11	MSU_osa1r7	gene	11286283	11287141	.	+	.	ID=LOC_Os11g19580;Name=LOC_Os11g19580;Note=retrotransposon%20protein%2C%20putative%2C%20unclassified%2C%20expressed
11280103	11340819	Chr11	MSU_osa1r7	gene	11290440	11293780	.	+	.	ID=LOC_Os11g19590;Name=LOC_Os11g19590;Note=retrotransposon%20protein%2C%20putative%2C%20Ty3-gypsy%20subclass%2C%20expressed
11280103	11340819	Chr11	MSU_osa1r7	gene	11295263	11296054	.	+	.	ID=LOC_Os11g19600;Name=LOC_Os11g19600;Note=retrotransposon%20protein%2C%20putative%2C%20unclassified%2C%20expressed
11280103	11340819	Chr11	MSU_osa1r7	gene	11299210	11306608	.	+	.	ID=LOC_Os11g19610;Name=LOC_Os11g19610;Note=retrotransposon%20protein%2C%20putative%2C%20unclassified%2C%20expressed
11280103	11340819	Chr11	MSU_osa1r7	gene	11308464	11310971	.	+	.	ID=LOC_Os11g19620;Name=LOC_Os11g19620;Note=retrotransposon%20protein%2C%20putative%2C%20Ty3-gypsy%20subclass%2C%20expressed
11280103	11340819	Chr11	MSU_osa1r7	gene	11313424	11315936	.	+	.	ID=LOC_Os11g19630;Name=LOC_Os11g19630;Note=retrotransposon%20protein%2C%20putative%2C%20Ty3-gypsy%20subclass%2C%20expressed
11280103	11340819	Chr11	MSU_osa1r7	gene	11316580	11320332	.	+	.	ID=LOC_Os11g19640;Name=LOC_Os11g19640;Note=retrotransposon%20protein%2C%20putative%2C%20Ty3-gypsy%20subclass
11280103	11340819	Chr11	MSU_osa1r7	gene	11320730	11323900	.	-	.	ID=LOC_Os11g19650;Name=LOC_Os11g19650;Note=retrotransposon%20protein%2C%20putative%2C%20Ty3-gypsy%20subclass%2C%20expressed
11280103	11340819	Chr11	MSU_osa1r7	gene	11325659	11328248	.	-	.	ID=LOC_Os11g19660;Name=LOC_Os11g19660;Note=retrotransposon%20protein%2C%20putative%2C%20Ty3-gypsy%20subclass%2C%20expressed
11280103	11340819	Chr11	MSU_osa1r7	gene	11329791	11330356	.	+	.	ID=LOC_Os11g19670;Name=LOC_Os11g19670;Note=retrotransposon%20protein%2C%20putative%2C%20unclassified
11280103	11340819	Chr11	MSU_osa1r7	gene	11331716	11332150	.	-	.	ID=LOC_Os11g19680;Name=LOC_Os11g19680;Note=transposon%20protein%2C%20putative%2C%20unclassified%2C%20expressed
11280103	11340819	Chr11	MSU_osa1r7	gene	11335131	11338361	.	-	.	ID=LOC_Os11g19690;Name=LOC_Os11g19690;Note=transposon%20protein%2C%20putative%2C%20CACTA%2C%20En%2FSpm%20sub-class%2C%20expressed
11436735	11442032	Chr11	MSU_osa1r7	gene	11436951	11446266	.	-	.	ID=LOC_Os11g19864;Name=LOC_Os11g19864;Note=transposon%20protein%2C%20putative%2C%20Pong%20sub-class%2C%20expressed
11721701	11734555	Chr11	MSU_osa1r7	gene	11723214	11729030	.	+	.	ID=LOC_Os11g20290;Name=LOC_Os11g20290;Note=retrotransposon%20protein%2C%20putative%2C%20unclassified%2C%20expressed
11721701	11734555	Chr11	MSU_osa1r7	gene	11729352	11732874	.	-	.	ID=LOC_Os11g20300;Name=LOC_Os11g20300;Note=retrotransposon%20protein%2C%20putative%2C%20unclassified%2C%20expressed
12597499	12605468	Chr11	MSU_osa1r7	gene	12597790	12607325	.	-	.	ID=LOC_Os11g21960;Name=LOC_Os11g21960;Note=retrotransposon%20protein%2C%20putative%2C%20unclassified%2C%20expressed
12597661	12608278	Chr11	MSU_osa1r7	gene	12597790	12607325	.	-	.	ID=LOC_Os11g21960;Name=LOC_Os11g21960;Note=retrotransposon%20protein%2C%20putative%2C%20unclassified%2C%20expressed
12823386	12829842	Chr11	MSU_osa1r7	gene	12824409	12828636	.	+	.	ID=LOC_Os11g22370;Name=LOC_Os11g22370;Note=retrotransposon%20protein%2C%20putative%2C%20Ty1-copia%20subclass%2C%20expressed
13120568	13126916	Chr11	MSU_osa1r7	gene	13125330	13127269	.	+	.	ID=LOC_Os11g22810;Name=LOC_Os11g22810;Note=retrotransposon%20protein%2C%20putative%2C%20Ty3-gypsy%20subclass%2C%20expressed
13816108	13831143	Chr11	MSU_osa1r7	gene	13821299	13821865	.	+	.	ID=LOC_Os11g24260;Name=LOC_Os11g24260;Note=retrotransposon%20protein%2C%20putative%2C%20Ty3-gypsy%20subclass
13816108	13831143	Chr11	MSU_osa1r7	gene	13822252	13826772	.	+	.	ID=LOC_Os11g24270;Name=LOC_Os11g24270;Note=retrotransposon%20protein%2C%20putative%2C%20Ty3-gypsy%20subclass%2C%20expressed
14875557	14876985	Chr11	MSU_osa1r7	gene	14874608	14877405	.	+	.	ID=LOC_Os11g26010;Name=LOC_Os11g26010;Note=retrotransposon%20protein%2C%20putative%2C%20unclassified%2C%20expressed
17455326	17461731	Chr11	MSU_osa1r7	gene	17456515	17464115	.	-	.	ID=LOC_Os11g30020;Name=LOC_Os11g30020;Note=retrotransposon%20protein%2C%20putative%2C%20Ty1-copia%20subclass%2C%20expressed
17701441	17712061	Chr11	MSU_osa1r7	gene	17702604	17705642	.	-	.	ID=LOC_Os11g30440;Name=LOC_Os11g30440;Note=transposon%20protein%2C%20putative%2C%20CACTA%2C%20En%2FSpm%20sub-class%2C%20expressed
17701441	17712061	Chr11	MSU_osa1r7	gene	17707270	17707530	.	+	.	ID=LOC_Os11g30450;Name=LOC_Os11g30450;Note=conserved%20hypothetical%20protein
17701441	17712061	Chr11	MSU_osa1r7	gene	17708139	17711429	.	-	.	ID=LOC_Os11g30460;Name=LOC_Os11g30460;Note=transposon%20protein%2C%20putative%2C%20CACTA%2C%20En%2FSpm%20sub-class%2C%20expressed
17751049	17763989	Chr11	MSU_osa1r7	gene	17752747	17758371	.	+	.	ID=LOC_Os11g30530;Name=LOC_Os11g30530;Note=retrotransposon%20protein%2C%20putative%2C%20unclassified%2C%20expressed
17751049	17763989	Chr11	MSU_osa1r7	gene	17759294	17762126	.	-	.	ID=LOC_Os11g30540;Name=LOC_Os11g30540;Note=retrotransposon%20protein%2C%20putative%2C%20unclassified%2C%20expressed
17773297	17781707	Chr11	MSU_osa1r7	gene	17774201	17774719	.	+	.	ID=LOC_Os11g30546;Name=LOC_Os11g30546;Note=transposon%20protein%2C%20putative%2C%20CACTA%2C%20En%2FSpm%20sub-class
17773297	17781707	Chr11	MSU_osa1r7	gene	17776137	17781092	.	+	.	ID=LOC_Os11g30552;Name=LOC_Os11g30552;Note=transposon%20protein%2C%20putative%2C%20CACTA%2C%20En%2FSpm%20sub-class%2C%20expressed
18966486	18977576	Chr11	MSU_osa1r7	gene	18965972	18970884	.	+	.	ID=LOC_Os11g32140;Name=LOC_Os11g32140;Note=transposon%20protein%2C%20putative%2C%20CACTA%2C%20En%2FSpm%20sub-class%2C%20expressed
18966486	18977576	Chr11	MSU_osa1r7	gene	18972311	18977148	.	+	.	ID=LOC_Os11g32150;Name=LOC_Os11g32150;Note=transposon%20protein%2C%20putative%2C%20CACTA%2C%20En%2FSpm%20sub-class%2C%20expressed
20054518	20086736	Chr11	MSU_osa1r7	gene	20057283	20058584	.	-	.	ID=LOC_Os11g34250;Name=LOC_Os11g34250;Note=retrotransposon%20protein%2C%20putative%2C%20unclassified%2C%20expressed
20054518	20086736	Chr11	MSU_osa1r7	gene	20059849	20060367	.	-	.	ID=LOC_Os11g34260;Name=LOC_Os11g34260;Note=retrotransposon%20protein%2C%20putative%2C%20unclassified%2C%20expressed
20054518	20086736	Chr11	MSU_osa1r7	gene	20067783	20074731	.	+	.	ID=LOC_Os11g34270;Name=LOC_Os11g34270;Note=ubiquitin%20carboxyl-terminal%20hydrolase%20domain%20containing%20protein%2C%20expressed
20054518	20086736	Chr11	MSU_osa1r7	gene	20076941	20077561	.	+	.	ID=LOC_Os11g34280;Name=LOC_Os11g34280;Note=retrotransposon%20protein%2C%20putative%2C%20unclassified%2C%20expressed
20785428	20796650	Chr11	MSU_osa1r7	gene	20785899	20786893	.	-	.	ID=LOC_Os11g35460;Name=LOC_Os11g35460;Note=transposon%20protein%2C%20putative%2C%20CACTA%2C%20En%2FSpm%20sub-class
20785428	20796650	Chr11	MSU_osa1r7	gene	20787078	20789596	.	-	.	ID=LOC_Os11g35470;Name=LOC_Os11g35470;Note=transposon%20protein%2C%20putative%2C%20CACTA%2C%20En%2FSpm%20sub-class%2C%20expressed
20785428	20796650	Chr11	MSU_osa1r7	gene	20792354	20795659	.	-	.	ID=LOC_Os11g35480;Name=LOC_Os11g35480;Note=transposon%20protein%2C%20putative%2C%20CACTA%2C%20En%2FSpm%20sub-class%2C%20expressed
21069662	21079066	Chr11	MSU_osa1r7	gene	21070867	21078233	.	+	.	ID=LOC_Os11g35880;Name=LOC_Os11g35880;Note=transposon%20protein%2C%20putative%2C%20unclassified%2C%20expressed
21211265	21213514	Chr11	MSU_osa1r7	gene	21210711	21216313	.	-	.	ID=LOC_Os11g36090;Name=LOC_Os11g36090;Note=receptor%20kinase%2C%20putative%2C%20expressed
21718642	21722208	Chr11	MSU_osa1r7	gene	21719330	21724206	.	+	.	ID=LOC_Os11g36790;Name=LOC_Os11g36790;Note=OsFBO6%20-%20F-box%20and%20other%20domain%20containing%20protein%2C%20expressed
21826475	21837704	Chr11	MSU_osa1r7	gene	21827739	21830707	.	+	.	ID=LOC_Os11g36990;Name=LOC_Os11g36990;Note=transposon%20protein%2C%20putative%2C%20CACTA%2C%20En%2FSpm%20sub-class%2C%20expressed
22077703	22136837	Chr11	MSU_osa1r7	gene	22085040	22088318	.	+	.	ID=LOC_Os11g37400;Name=LOC_Os11g37400;Note=retrotransposon%20protein%2C%20putative%2C%20Ty3-gypsy%20subclass%2C%20expressed
22077703	22136837	Chr11	MSU_osa1r7	gene	22090454	22090687	.	+	.	ID=LOC_Os11g37410;Name=LOC_Os11g37410;Note=expressed%20protein
22077703	22136837	Chr11	MSU_osa1r7	gene	22094589	22103145	.	-	.	ID=LOC_Os11g37420;Name=LOC_Os11g37420;Note=transposon%20protein%2C%20putative%2C%20CACTA%2C%20En%2FSpm%20sub-class%2C%20expressed
22077703	22136837	Chr11	MSU_osa1r7	gene	22107264	22108200	.	+	.	ID=LOC_Os11g37430;Name=LOC_Os11g37430;Note=retrotransposon%20protein%2C%20putative%2C%20Ty3-gypsy%20subclass%2C%20expressed
22077703	22136837	Chr11	MSU_osa1r7	gene	22108454	22112727	.	+	.	ID=LOC_Os11g37440;Name=LOC_Os11g37440;Note=retrotransposon%20protein%2C%20putative%2C%20Ty3-gypsy%20subclass%2C%20expressed
22077703	22136837	Chr11	MSU_osa1r7	gene	22115982	22119311	.	-	.	ID=LOC_Os11g37460;Name=LOC_Os11g37460;Note=transposon%20protein%2C%20putative%2C%20CACTA%2C%20En%2FSpm%20sub-class%2C%20expressed
22077703	22136837	Chr11	MSU_osa1r7	gene	22130906	22131124	.	+	.	ID=LOC_Os11g37480;Name=LOC_Os11g37480;Note=expressed%20protein
22077703	22136837	Chr11	MSU_osa1r7	gene	22134433	22135219	.	-	.	ID=LOC_Os11g37490;Name=LOC_Os11g37490;Note=expressed%20protein
22077703	22136837	Chr11	MSU_osa1r7	gene	22136114	22136620	.	+	.	ID=LOC_Os11g37500;Name=LOC_Os11g37500;Note=retrotransposon%20protein%2C%20putative%2C%20unclassified%2C%20expressed
22711866	22717207	Chr11	MSU_osa1r7	gene	22713029	22714426	.	+	.	ID=LOC_Os11g38350;Name=LOC_Os11g38350;Note=retrotransposon%20protein%2C%20putative%2C%20unclassified%2C%20expressed
22754336	22757969	Chr11	MSU_osa1r7	gene	22755050	22757230	.	+	.	ID=LOC_Os11g38420;Name=LOC_Os11g38420;Note=transposon%20protein%2C%20putative%2C%20unclassified
22961610	22972634	Chr11	MSU_osa1r7	gene	22962046	22965743	.	-	.	ID=LOC_Os11g38690;Name=LOC_Os11g38690;Note=transposon%20protein%2C%20putative%2C%20CACTA%2C%20En%2FSpm%20sub-class%2C%20expressed
22961610	22972634	Chr11	MSU_osa1r7	gene	22968275	22971607	.	-	.	ID=LOC_Os11g38700;Name=LOC_Os11g38700;Note=transposon%20protein%2C%20putative%2C%20CACTA%2C%20En%2FSpm%20sub-class%2C%20expressed
24323532	24326013	Chr11	MSU_osa1r7	gene	24323882	24325126	.	-	.	ID=LOC_Os11g40700;Name=LOC_Os11g40700;Note=transposon%20protein%2C%20putative%2C%20CACTA%2C%20En%2FSpm%20sub-class%2C%20expressed
25370239	25383161	Chr11	MSU_osa1r7	gene	25371939	25375175	.	+	.	ID=LOC_Os11g42130;Name=LOC_Os11g42130;Note=transposon%20protein%2C%20putative%2C%20unclassified
25370239	25383161	Chr11	MSU_osa1r7	gene	25375806	25381964	.	-	.	ID=LOC_Os11g42140;Name=LOC_Os11g42140;Note=transposon%20protein%2C%20putative%2C%20unclassified%2C%20expressed
25992782	26002499	Chr11	MSU_osa1r7	gene	25996867	25998216	.	+	.	ID=LOC_Os11g43090;Name=LOC_Os11g43090;Note=retrotransposon%20protein%2C%20putative%2C%20Ty3-gypsy%20subclass
26019290	26027666	Chr11	MSU_osa1r7	gene	26022173	26023912	.	-	.	ID=LOC_Os11g43130;Name=LOC_Os11g43130;Note=retrotransposon%20protein%2C%20putative%2C%20unclassified
26161777	26168554	Chr11	MSU_osa1r7	gene	26162463	26168208	.	+	.	ID=LOC_Os11g43350;Name=LOC_Os11g43350;Note=transposon%20protein%2C%20putative%2C%20unclassified%2C%20expressed
26349920	26356618	Chr11	MSU_osa1r7	gene	26350786	26355762	.	+	.	ID=LOC_Os11g43660;Name=LOC_Os11g43660;Note=transposon%20protein%2C%20putative%2C%20unclassified%2C%20expressed
26357914	26373921	Chr11	MSU_osa1r7	gene	26361420	26367575	.	+	.	ID=LOC_Os11g43670;Name=LOC_Os11g43670;Note=retrotransposon%20protein%2C%20putative%2C%20unclassified%2C%20expressed
26357914	26373921	Chr11	MSU_osa1r7	gene	26368191	26371499	.	-	.	ID=LOC_Os11g43680;Name=LOC_Os11g43680;Note=retrotransposon%20protein%2C%20putative%2C%20unclassified%2C%20expressed
26729218	26738453	Chr11	MSU_osa1r7	gene	26730061	26739778	.	+	.	ID=LOC_Os11g44240;Name=LOC_Os11g44240;Note=transposon%20protein%2C%20putative%2C%20unclassified%2C%20expressed
26790408	26791071	Chr11	MSU_osa1r7	gene	26790524	26793521	.	-	.	ID=LOC_Os11g44330;Name=LOC_Os11g44330;Note=expressed%20protein
26845076	26849457	Chr11	MSU_osa1r7	gene	26844513	26851757	.	-	.	ID=LOC_Os11g44390;Name=LOC_Os11g44390;Note=retrotransposon%20protein%2C%20putative%2C%20Ty1-copia%20subclass%2C%20expressed
26857377	26863040	Chr11	MSU_osa1r7	gene	26852424	26862572	.	+	.	ID=LOC_Os11g44400;Name=LOC_Os11g44400;Note=transposon%20protein%2C%20putative%2C%20CACTA%2C%20En%2FSpm%20sub-class%2C%20expressed
27031802	27033394	Chr11	MSU_osa1r7	gene	27029845	27034055	.	+	.	ID=LOC_Os11g44700;Name=LOC_Os11g44700;Note=calmodulin%20binding%20protein%2C%20putative%2C%20expressed
27091463	27100937	Chr11	MSU_osa1r7	gene	27094043	27099985	.	-	.	ID=LOC_Os11g44770;Name=LOC_Os11g44770;Note=retrotransposon%20protein%2C%20putative%2C%20unclassified%2C%20expressed
27832197	27834651	Chr11	MSU_osa1r7	gene	27828621	27835246	.	+	.	ID=LOC_Os11g45990;Name=LOC_Os11g45990;Note=von%20Willebrand%20factor%20type%20A%20domain%20containing%20protein%2C%20putative%2C%20expressed
27958566	27975855	Chr11	MSU_osa1r7	gene	27969768	27970133	.	-	.	ID=LOC_Os11g46180;Name=LOC_Os11g46180;Note=transposon%20protein%2C%20putative%2C%20CACTA%2C%20En%2FSpm%20sub-class
27958566	27975855	Chr11	MSU_osa1r7	gene	27971530	27974835	.	-	.	ID=LOC_Os11g46190;Name=LOC_Os11g46190;Note=transposon%20protein%2C%20putative%2C%20CACTA%2C%20En%2FSpm%20sub-class%2C%20expressed
28411416	28420901	Chr11	MSU_osa1r7	gene	28412447	28417975	.	+	.	ID=LOC_Os11g47250;Name=LOC_Os11g47250;Note=retrotransposon%20protein%2C%20putative%2C%20unclassified
28520673	28533894	Chr11	MSU_osa1r7	gene	28522406	28525707	.	+	.	ID=LOC_Os11g47420;Name=LOC_Os11g47420;Note=retrotransposon%20protein%2C%20putative%2C%20unclassified%2C%20expressed
28520673	28533894	Chr11	MSU_osa1r7	gene	28526332	28532487	.	-	.	ID=LOC_Os11g47430;Name=LOC_Os11g47430;Note=retrotransposon%20protein%2C%20putative%2C%20unclassified%2C%20expressed
1039515	1042717	Chr12	MSU_osa1r7	gene	1040963	1042087	.	-	.	ID=LOC_Os12g02860;Name=LOC_Os12g02860;Note=retrotransposon%20protein%2C%20putative%2C%20unclassified
1202491	1206559	Chr12	MSU_osa1r7	gene	1203491	1206222	.	+	.	ID=LOC_Os12g03160;Name=LOC_Os12g03160;Note=transposon%20protein%2C%20putative%2C%20unclassified%2C%20expressed
2493245	2501390	Chr12	MSU_osa1r7	gene	2493293	2499685	.	-	.	ID=LOC_Os12g05450;Name=LOC_Os12g05450;Note=retrotransposon%20protein%2C%20putative%2C%20unclassified%2C%20expressed
2527369	2532294	Chr12	MSU_osa1r7	gene	2527838	2531918	.	+	.	ID=LOC_Os12g05520;Name=LOC_Os12g05520;Note=retrotransposon%20protein%2C%20putative%2C%20unclassified%2C%20expressed
4917255	4953229	Chr12	MSU_osa1r7	gene	4920933	4921322	.	-	.	ID=LOC_Os12g09380;Name=LOC_Os12g09380;Note=expressed%20protein
4917255	4953229	Chr12	MSU_osa1r7	gene	4922856	4924613	.	+	.	ID=LOC_Os12g09390;Name=LOC_Os12g09390;Note=expressed%20protein
4917255	4953229	Chr12	MSU_osa1r7	gene	4925940	4930052	.	+	.	ID=LOC_Os12g09400;Name=LOC_Os12g09400;Note=retrotransposon%20protein%2C%20putative%2C%20Ty1-copia%20subclass
4917255	4953229	Chr12	MSU_osa1r7	gene	4931702	4933198	.	+	.	ID=LOC_Os12g09410;Name=LOC_Os12g09410;Note=retrotransposon%20protein%2C%20putative%2C%20LINE%20subclass%2C%20expressed
4917255	4953229	Chr12	MSU_osa1r7	gene	4933801	4936848	.	-	.	ID=LOC_Os12g09420;Name=LOC_Os12g09420;Note=transposon%20protein%2C%20putative%2C%20CACTA%2C%20En%2FSpm%20sub-class
4917255	4953229	Chr12	MSU_osa1r7	gene	4938541	4942065	.	+	.	ID=LOC_Os12g09430;Name=LOC_Os12g09430;Note=retrotransposon%20protein%2C%20putative%2C%20unclassified%2C%20expressed
4917255	4953229	Chr12	MSU_osa1r7	gene	4944242	4946965	.	+	.	ID=LOC_Os12g09440;Name=LOC_Os12g09440;Note=retrotransposon%20protein%2C%20putative%2C%20Ty3-gypsy%20subclass%2C%20expressed
4917255	4953229	Chr12	MSU_osa1r7	gene	4950967	4951317	.	-	.	ID=LOC_Os12g09450;Name=LOC_Os12g09450;Note=expressed%20protein
5317632	5328480	Chr12	MSU_osa1r7	gene	5317468	5321891	.	+	.	ID=LOC_Os12g10040;Name=LOC_Os12g10040;Note=retrotransposon%20protein%2C%20putative%2C%20Ty3-gypsy%20subclass
5317632	5328480	Chr12	MSU_osa1r7	gene	5322156	5325491	.	+	.	ID=LOC_Os12g10050;Name=LOC_Os12g10050;Note=retrotransposon%20protein%2C%20putative%2C%20Ty3-gypsy%20subclass%2C%20expressed
5340388	5360698	Chr12	MSU_osa1r7	gene	5339932	5343718	.	-	.	ID=LOC_Os12g10090;Name=LOC_Os12g10090;Note=retrotransposon%20protein%2C%20putative%2C%20Ty1-copia%20subclass
5340388	5360698	Chr12	MSU_osa1r7	gene	5347853	5348302	.	+	.	ID=LOC_Os12g10100;Name=LOC_Os12g10100;Note=ligA%2C%20putative%2C%20expressed
5340388	5360698	Chr12	MSU_osa1r7	gene	5349246	5350232	.	-	.	ID=LOC_Os12g10110;Name=LOC_Os12g10110;Note=retrotransposon%20protein%2C%20putative%2C%20unclassified%2C%20expressed
5340388	5360698	Chr12	MSU_osa1r7	gene	5356370	5356819	.	+	.	ID=LOC_Os12g10120;Name=LOC_Os12g10120;Note=ligA%2C%20putative
5340388	5360698	Chr12	MSU_osa1r7	gene	5357660	5359696	.	-	.	ID=LOC_Os12g10130;Name=LOC_Os12g10130;Note=retrotransposon%20protein%2C%20putative%2C%20Ty1-copia%20subclass
5558895	5565665	Chr12	MSU_osa1r7	gene	5560595	5564941	.	-	.	ID=LOC_Os12g10500;Name=LOC_Os12g10500;Note=retrotransposon%20protein%2C%20putative%2C%20Ty1-copia%20subclass%2C%20expressed
5893552	5894592	Chr12	MSU_osa1r7	gene	5892622	5900455	.	+	.	ID=LOC_Os12g10900;Name=LOC_Os12g10900;Note=retrotransposon%20protein%2C%20putative%2C%20unclassified%2C%20expressed
6184329	6185340	Chr12	MSU_osa1r7	gene	6184023	6185718	.	+	.	ID=LOC_Os12g11440;Name=LOC_Os12g11440;Note=retrotransposon%20protein%2C%20putative%2C%20unclassified%2C%20expressed
6261838	6272702	Chr12	MSU_osa1r7	gene	6262387	6267019	.	-	.	ID=LOC_Os12g11560;Name=LOC_Os12g11560;Note=transposon%20protein%2C%20putative%2C%20CACTA%2C%20En%2FSpm%20sub-class%2C%20expressed
6261838	6272702	Chr12	MSU_osa1r7	gene	6268297	6271601	.	-	.	ID=LOC_Os12g11570;Name=LOC_Os12g11570;Note=transposon%20protein%2C%20putative%2C%20CACTA%2C%20En%2FSpm%20sub-class%2C%20expressed
6681179	6687620	Chr12	MSU_osa1r7	gene	6681100	6687866	.	+	.	ID=LOC_Os12g12180;Name=LOC_Os12g12180;Note=retrotransposon%20protein%2C%20putative%2C%20Ty1-copia%20subclass%2C%20expressed
6734882	6738446	Chr12	MSU_osa1r7	gene	6735569	6737749	.	+	.	ID=LOC_Os12g12270;Name=LOC_Os12g12270;Note=transposon%20protein%2C%20putative%2C%20unclassified
6890889	6892349	Chr12	MSU_osa1r7	gene	6890012	6896629	.	+	.	ID=LOC_Os12g12514;Name=LOC_Os12g12514;Note=NADP-dependent%20oxidoreductase%2C%20putative%2C%20expressed
6980029	6981133	Chr12	MSU_osa1r7	gene	6976909	6982100	.	-	.	ID=LOC_Os12g12664;Name=LOC_Os12g12664;Note=expressed%20protein
7070505	7082301	Chr12	MSU_osa1r7	gene	7071599	7074637	.	-	.	ID=LOC_Os12g12820;Name=LOC_Os12g12820;Note=transposon%20protein%2C%20putative%2C%20CACTA%2C%20En%2FSpm%20sub-class%2C%20expressed
7070505	7082301	Chr12	MSU_osa1r7	gene	7077197	7077811	.	+	.	ID=LOC_Os12g12830;Name=LOC_Os12g12830;Note=latency%20associated%20nuclear%20antigen%2C%20putative%2C%20expressed
7070505	7082301	Chr12	MSU_osa1r7	gene	7078420	7081707	.	-	.	ID=LOC_Os12g12840;Name=LOC_Os12g12840;Note=transposon%20protein%2C%20putative%2C%20CACTA%2C%20En%2FSpm%20sub-class%2C%20expressed
7255715	7267638	Chr12	MSU_osa1r7	gene	7256573	7258405	.	+	.	ID=LOC_Os12g13070;Name=LOC_Os12g13070;Note=transposon%20protein%2C%20putative%2C%20CACTA%2C%20En%2FSpm%20sub-class%2C%20expressed
7255715	7267638	Chr12	MSU_osa1r7	gene	7265065	7267261	.	+	.	ID=LOC_Os12g13080;Name=LOC_Os12g13080;Note=transposon%20protein%2C%20putative%2C%20CACTA%2C%20En%2FSpm%20sub-class%2C%20expressed
8196319	8199765	Chr12	MSU_osa1r7	gene	8194062	8204975	.	+	.	ID=LOC_Os12g14374;Name=LOC_Os12g14374;Note=retrotransposon%20protein%2C%20putative%2C%20Ty3-gypsy%20subclass%2C%20expressed
8872014	8874033	Chr12	MSU_osa1r7	gene	8869430	8874715	.	+	.	ID=LOC_Os12g15530;Name=LOC_Os12g15530;Note=retrotransposon%20protein%2C%20putative%2C%20unclassified%2C%20expressed
9301912	9312054	Chr12	MSU_osa1r7	gene	9299471	9311045	.	-	.	ID=LOC_Os12g16280;Name=LOC_Os12g16280;Note=expressed%20protein
9661103	9672590	Chr12	MSU_osa1r7	gene	9662311	9665616	.	+	.	ID=LOC_Os12g16850;Name=LOC_Os12g16850;Note=transposon%20protein%2C%20putative%2C%20CACTA%2C%20En%2FSpm%20sub-class%2C%20expressed
9661103	9672590	Chr12	MSU_osa1r7	gene	9667173	9672033	.	+	.	ID=LOC_Os12g16860;Name=LOC_Os12g16860;Note=transposon%20protein%2C%20putative%2C%20CACTA%2C%20En%2FSpm%20sub-class%2C%20expressed
9928105	9928947	Chr12	MSU_osa1r7	gene	9926572	9928990	.	-	.	ID=LOC_Os12g17340;Name=LOC_Os12g17340;Note=CC-NBS-LRR%20resistance%20protein%20MLA13%2C%20putative%2C%20expressed
10023735	10037618	Chr12	MSU_osa1r7	gene	10027733	10033691	.	+	.	ID=LOC_Os12g17510;Name=LOC_Os12g17510;Note=retrotransposon%20protein%2C%20putative%2C%20Ty3-gypsy%20subclass%2C%20expressed
10153085	10156050	Chr12	MSU_osa1r7	gene	10154454	10155002	.	-	.	ID=LOC_Os12g17730;Name=LOC_Os12g17730;Note=retrotransposon%20protein%2C%20putative%2C%20Ty3-gypsy%20subclass
10365164	10386638	Chr12	MSU_osa1r7	gene	10366593	10369518	.	+	.	ID=LOC_Os12g18030;Name=LOC_Os12g18030;Note=retrotransposon%20protein%2C%20putative%2C%20Ty3-gypsy%20subclass%2C%20expressed
10365164	10386638	Chr12	MSU_osa1r7	gene	10369835	10372207	.	-	.	ID=LOC_Os12g18040;Name=LOC_Os12g18040;Note=retrotransposon%20protein%2C%20putative%2C%20Ty3-gypsy%20subclass%2C%20expressed
10365164	10386638	Chr12	MSU_osa1r7	gene	10377464	10380258	.	-	.	ID=LOC_Os12g18050;Name=LOC_Os12g18050;Note=retrotransposon%20protein%2C%20putative%2C%20unclassified
10365164	10386638	Chr12	MSU_osa1r7	gene	10382348	10386145	.	-	.	ID=LOC_Os12g18060;Name=LOC_Os12g18060;Note=retrotransposon%20protein%2C%20putative%2C%20Ty3-gypsy%20subclass%2C%20expressed
10534109	10540606	Chr12	MSU_osa1r7	gene	10534698	10539059	.	+	.	ID=LOC_Os12g18250;Name=LOC_Os12g18250;Note=retrotransposon%20protein%2C%20putative%2C%20Ty1-copia%20subclass%2C%20expressed
10746391	10752924	Chr12	MSU_osa1r7	gene	10751182	10751844	.	-	.	ID=LOC_Os12g18610;Name=LOC_Os12g18610;Note=retrotransposon%20protein%2C%20putative%2C%20Ty1-copia%20subclass
10754301	10755277	Chr12	MSU_osa1r7	gene	10754460	10754696	.	+	.	ID=LOC_Os12g18620;Name=LOC_Os12g18620;Note=retrotransposon%20protein%2C%20putative%2C%20Ty1-copia%20subclass
11497826	11532592	Chr12	MSU_osa1r7	gene	11499895	11505758	.	+	.	ID=LOC_Os12g19750;Name=LOC_Os12g19750;Note=retrotransposon%20protein%2C%20putative%2C%20Ty3-gypsy%20subclass
11497826	11532592	Chr12	MSU_osa1r7	gene	11511514	11518861	.	-	.	ID=LOC_Os12g19760;Name=LOC_Os12g19760;Note=retrotransposon%20protein%2C%20putative%2C%20Ty3-gypsy%20subclass%2C%20expressed
11497826	11532592	Chr12	MSU_osa1r7	gene	11519875	11526237	.	-	.	ID=LOC_Os12g19770;Name=LOC_Os12g19770;Note=retrotransposon%20protein%2C%20putative%2C%20Ty3-gypsy%20subclass%2C%20expressed
11497826	11532592	Chr12	MSU_osa1r7	gene	11528381	11529571	.	+	.	ID=LOC_Os12g19780;Name=LOC_Os12g19780;Note=retrotransposon%20protein%2C%20putative%2C%20Ty3-gypsy%20subclass
11564235	11575956	Chr12	MSU_osa1r7	gene	11567012	11568007	.	-	.	ID=LOC_Os12g19830;Name=LOC_Os12g19830;Note=retrotransposon%20protein%2C%20putative%2C%20unclassified
11564235	11575956	Chr12	MSU_osa1r7	gene	11569023	11573137	.	-	.	ID=LOC_Os12g19840;Name=LOC_Os12g19840;Note=retrotransposon%20protein%2C%20putative%2C%20unclassified
11564235	11575956	Chr12	MSU_osa1r7	gene	11574332	11575159	.	-	.	ID=LOC_Os12g19850;Name=LOC_Os12g19850;Note=retrotransposon%20protein%2C%20putative%2C%20unclassified
11604400	11616558	Chr12	MSU_osa1r7	gene	11607637	11612157	.	-	.	ID=LOC_Os12g19920;Name=LOC_Os12g19920;Note=retrotransposon%20protein%2C%20putative%2C%20Ty3-gypsy%20subclass%2C%20expressed
11604400	11616558	Chr12	MSU_osa1r7	gene	11612483	11617170	.	-	.	ID=LOC_Os12g19930;Name=LOC_Os12g19930;Note=retrotransposon%20protein%2C%20putative%2C%20Ty3-gypsy%20subclass
11658440	11670374	Chr12	MSU_osa1r7	gene	11659505	11662719	.	+	.	ID=LOC_Os12g20050;Name=LOC_Os12g20050;Note=retrotransposon%20protein%2C%20putative%2C%20Ty3-gypsy%20subclass
11658440	11670374	Chr12	MSU_osa1r7	gene	11663009	11668980	.	+	.	ID=LOC_Os12g20060;Name=LOC_Os12g20060;Note=retrotransposon%20protein%2C%20putative%2C%20Ty3-gypsy%20subclass%2C%20expressed
12107675	12112081	Chr12	MSU_osa1r7	gene	12107685	12108385	.	+	.	ID=LOC_Os12g21530;Name=LOC_Os12g21530;Note=retrotransposon%2C%20putative%2C%20centromere-specific
12107675	12112081	Chr12	MSU_osa1r7	gene	12109863	12112010	.	+	.	ID=LOC_Os12g21540;Name=LOC_Os12g21540;Note=retrotransposon%20protein%2C%20putative%2C%20unclassified%2C%20expressed
12474384	12482390	Chr12	MSU_osa1r7	gene	12475235	12481130	.	+	.	ID=LOC_Os12g22150;Name=LOC_Os12g22150;Note=transposon%20protein%2C%20putative%2C%20unclassified%2C%20expressed
12510199	12524055	Chr12	MSU_osa1r7	gene	12511129	12516852	.	+	.	ID=LOC_Os12g22200;Name=LOC_Os12g22200;Note=retrotransposon%20protein%2C%20putative%2C%20unclassified%2C%20expressed
12510199	12524055	Chr12	MSU_osa1r7	gene	12519179	12522829	.	-	.	ID=LOC_Os12g22210;Name=LOC_Os12g22210;Note=retrotransposon%20protein%2C%20putative%2C%20unclassified%2C%20expressed
12993072	13005177	Chr12	MSU_osa1r7	gene	12996255	13002929	.	-	.	ID=LOC_Os12g22990;Name=LOC_Os12g22990;Note=retrotransposon%20protein%2C%20putative%2C%20Ty3-gypsy%20subclass%2C%20expressed
13128656	13139942	Chr12	MSU_osa1r7	gene	13130104	13133066	.	+	.	ID=LOC_Os12g23220;Name=LOC_Os12g23220;Note=retrotransposon%20protein%2C%20putative%2C%20Ty3-gypsy%20subclass%2C%20expressed
13128656	13139942	Chr12	MSU_osa1r7	gene	13133383	13139472	.	-	.	ID=LOC_Os12g23230;Name=LOC_Os12g23230;Note=retrotransposon%20protein%2C%20putative%2C%20Ty3-gypsy%20subclass%2C%20expressed
13141391	13152332	Chr12	MSU_osa1r7	gene	13141898	13146586	.	-	.	ID=LOC_Os12g23240;Name=LOC_Os12g23240;Note=transposon%20protein%2C%20putative%2C%20CACTA%2C%20En%2FSpm%20sub-class%2C%20expressed
13141391	13152332	Chr12	MSU_osa1r7	gene	13148144	13151475	.	-	.	ID=LOC_Os12g23250;Name=LOC_Os12g23250;Note=transposon%20protein%2C%20putative%2C%20CACTA%2C%20En%2FSpm%20sub-class%2C%20expressed
13588413	13599700	Chr12	MSU_osa1r7	gene	13589859	13592821	.	+	.	ID=LOC_Os12g23910;Name=LOC_Os12g23910;Note=retrotransposon%20protein%2C%20putative%2C%20Ty3-gypsy%20subclass%2C%20expressed
13588413	13599700	Chr12	MSU_osa1r7	gene	13593138	13599227	.	-	.	ID=LOC_Os12g23920;Name=LOC_Os12g23920;Note=retrotransposon%20protein%2C%20putative%2C%20Ty3-gypsy%20subclass%2C%20expressed
14037541	14045606	Chr12	MSU_osa1r7	gene	14038597	14044604	.	-	.	ID=LOC_Os12g24555;Name=LOC_Os12g24555;Note=transposon%20protein%2C%20putative%2C%20unclassified%2C%20expressed
15291098	15303948	Chr12	MSU_osa1r7	gene	15292273	15298427	.	+	.	ID=LOC_Os12g26240;Name=LOC_Os12g26240;Note=retrotransposon%20protein%2C%20putative%2C%20unclassified%2C%20expressed
15291098	15303948	Chr12	MSU_osa1r7	gene	15299058	15302275	.	-	.	ID=LOC_Os12g26250;Name=LOC_Os12g26250;Note=retrotransposon%20protein%2C%20putative%2C%20unclassified%2C%20expressed
15676714	15725471	Chr12	MSU_osa1r7	gene	15679918	15683148	.	-	.	ID=LOC_Os12g26760;Name=LOC_Os12g26760;Note=retrotransposon%20protein%2C%20putative%2C%20Ty3-gypsy%20subclass%2C%20expressed
15676714	15725471	Chr12	MSU_osa1r7	gene	15685076	15687320	.	+	.	ID=LOC_Os12g26770;Name=LOC_Os12g26770;Note=retrotransposon%20protein%2C%20putative%2C%20Ty3-gypsy%20subclass%2C%20expressed
15676714	15725471	Chr12	MSU_osa1r7	gene	15687606	15691316	.	+	.	ID=LOC_Os12g26780;Name=LOC_Os12g26780;Note=retrotransposon%20protein%2C%20putative%2C%20Ty3-gypsy%20subclass%2C%20expressed
15676714	15725471	Chr12	MSU_osa1r7	gene	15695210	15699622	.	-	.	ID=LOC_Os12g26790;Name=LOC_Os12g26790;Note=retrotransposon%20protein%2C%20putative%2C%20Ty3-gypsy%20subclass%2C%20expressed
15676714	15725471	Chr12	MSU_osa1r7	gene	15700098	15701198	.	-	.	ID=LOC_Os12g26800;Name=LOC_Os12g26800;Note=retrotransposon%20protein%2C%20putative%2C%20Ty3-gypsy%20subclass%2C%20expressed
15676714	15725471	Chr12	MSU_osa1r7	gene	15704052	15705912	.	+	.	ID=LOC_Os12g26810;Name=LOC_Os12g26810;Note=retrotransposon%20protein%2C%20putative%2C%20Ty3-gypsy%20subclass%2C%20expressed
15676714	15725471	Chr12	MSU_osa1r7	gene	15710326	15714161	.	+	.	ID=LOC_Os12g26820;Name=LOC_Os12g26820;Note=retrotransposon%20protein%2C%20putative%2C%20unclassified
15676714	15725471	Chr12	MSU_osa1r7	gene	15719632	15722969	.	-	.	ID=LOC_Os12g26830;Name=LOC_Os12g26830;Note=retrotransposon%20protein%2C%20putative%2C%20Ty3-gypsy%20subclass%2C%20expressed
15728407	15755156	Chr12	MSU_osa1r7	gene	15728555	15734371	.	-	.	ID=LOC_Os12g26850;Name=LOC_Os12g26850;Note=retrotransposon%20protein%2C%20putative%2C%20unclassified%2C%20expressed
15728407	15755156	Chr12	MSU_osa1r7	gene	15737605	15748385	.	-	.	ID=LOC_Os12g26860;Name=LOC_Os12g26860;Note=retrotransposon%20protein%2C%20putative%2C%20Ty3-gypsy%20subclass%2C%20expressed
15728407	15755156	Chr12	MSU_osa1r7	gene	15748917	15751684	.	-	.	ID=LOC_Os12g26870;Name=LOC_Os12g26870;Note=retrotransposon%20protein%2C%20putative%2C%20Ty3-gypsy%20subclass%2C%20expressed
15728407	15755156	Chr12	MSU_osa1r7	gene	15753988	15754746	.	-	.	ID=LOC_Os12g26875;Name=LOC_Os12g26875;Note=expressed%20protein
16006164	16017257	Chr12	MSU_osa1r7	gene	16006731	16016528	.	-	.	ID=LOC_Os12g27270;Name=LOC_Os12g27270;Note=transposon%20protein%2C%20putative%2C%20CACTA%2C%20En%2FSpm%20sub-class%2C%20expressed
16044397	16051355	Chr12	MSU_osa1r7	gene	16049457	16050344	.	-	.	ID=LOC_Os12g27320;Name=LOC_Os12g27320;Note=retrotransposon%20protein%2C%20putative%2C%20unclassified
16386151	16390330	Chr12	MSU_osa1r7	gene	16386802	16389456	.	-	.	ID=LOC_Os12g27800;Name=LOC_Os12g27800;Note=retrotransposon%20protein%2C%20putative%2C%20unclassified%2C%20expressed
16494246	16498569	Chr12	MSU_osa1r7	gene	16495337	16499099	.	-	.	ID=LOC_Os12g27980;Name=LOC_Os12g27980;Note=transposon%20protein%2C%20putative%2C%20unclassified%2C%20expressed
16817922	16842590	Chr12	MSU_osa1r7	gene	16824259	16830439	.	-	.	ID=LOC_Os12g28470;Name=LOC_Os12g28470;Note=retrotransposon%20protein%2C%20putative%2C%20Ty3-gypsy%20subclass%2C%20expressed
16817922	16842590	Chr12	MSU_osa1r7	gene	16832873	16833424	.	+	.	ID=LOC_Os12g28480;Name=LOC_Os12g28480;Note=retrotransposon%20protein%2C%20putative%2C%20Ty3-gypsy%20subclass%2C%20expressed
16817922	16842590	Chr12	MSU_osa1r7	gene	16833684	16840403	.	-	.	ID=LOC_Os12g28490;Name=LOC_Os12g28490;Note=retrotransposon%20protein%2C%20putative%2C%20Ty3-gypsy%20subclass%2C%20expressed
16973905	16985225	Chr12	MSU_osa1r7	gene	16975139	16978085	.	+	.	ID=LOC_Os12g28730;Name=LOC_Os12g28730;Note=transposon%20protein%2C%20putative%2C%20CACTA%2C%20En%2FSpm%20sub-class%2C%20expressed
16973905	16985225	Chr12	MSU_osa1r7	gene	16980981	16984681	.	+	.	ID=LOC_Os12g28740;Name=LOC_Os12g28740;Note=transposon%20protein%2C%20putative%2C%20CACTA%2C%20En%2FSpm%20sub-class%2C%20expressed
17023616	17035075	Chr12	MSU_osa1r7	gene	17024764	17027802	.	-	.	ID=LOC_Os12g28800;Name=LOC_Os12g28800;Note=transposon%20protein%2C%20putative%2C%20CACTA%2C%20En%2FSpm%20sub-class%2C%20expressed
17023616	17035075	Chr12	MSU_osa1r7	gene	17031197	17035682	.	-	.	ID=LOC_Os12g28810;Name=LOC_Os12g28810;Note=transposon%20protein%2C%20putative%2C%20CACTA%2C%20En%2FSpm%20sub-class%2C%20expressed
17109389	17119986	Chr12	MSU_osa1r7	gene	17113144	17116764	.	+	.	ID=LOC_Os12g28940;Name=LOC_Os12g28940;Note=retrotransposon%20protein%2C%20putative%2C%20unclassified%2C%20expressed
17181320	17194715	Chr12	MSU_osa1r7	gene	17189247	17190530	.	-	.	ID=LOC_Os12g29030;Name=LOC_Os12g29030;Note=retrotransposon%20protein%2C%20putative%2C%20unclassified%2C%20expressed
17201837	17212413	Chr12	MSU_osa1r7	gene	17205045	17208665	.	-	.	ID=LOC_Os12g29060;Name=LOC_Os12g29060;Note=retrotransposon%20protein%2C%20putative%2C%20unclassified%2C%20expressed
17241580	17253323	Chr12	MSU_osa1r7	gene	17244760	17251128	.	-	.	ID=LOC_Os12g29130;Name=LOC_Os12g29130;Note=retrotransposon%20protein%2C%20putative%2C%20Ty3-gypsy%20subclass
17312990	17324425	Chr12	MSU_osa1r7	gene	17317338	17317952	.	-	.	ID=LOC_Os12g29240;Name=LOC_Os12g29240;Note=latency%20associated%20nuclear%20antigen%2C%20putative
17312990	17324425	Chr12	MSU_osa1r7	gene	17320271	17323309	.	+	.	ID=LOC_Os12g29250;Name=LOC_Os12g29250;Note=transposon%20protein%2C%20putative%2C%20CACTA%2C%20En%2FSpm%20sub-class%2C%20expressed
17804591	17807770	Chr12	MSU_osa1r7	gene	17805521	17805817	.	-	.	ID=LOC_Os12g29790;Name=LOC_Os12g29790;Note=retrotransposon%20protein%2C%20putative%2C%20unclassified
18026195	18036896	Chr12	MSU_osa1r7	gene	18029936	18033553	.	+	.	ID=LOC_Os12g30100;Name=LOC_Os12g30100;Note=retrotransposon%20protein%2C%20putative%2C%20unclassified%2C%20expressed
18184422	18190875	Chr12	MSU_osa1r7	gene	18184686	18189659	.	+	.	ID=LOC_Os12g30310;Name=LOC_Os12g30310;Note=retrotransposon%20protein%2C%20putative%2C%20Ty1-copia%20subclass%2C%20expressed
18397206	18408827	Chr12	MSU_osa1r7	gene	18395471	18408376	.	+	.	ID=LOC_Os12g30630;Name=LOC_Os12g30630;Note=transposon%20protein%2C%20putative%2C%20CACTA%2C%20En%2FSpm%20sub-class%2C%20expressed
18745310	18756913	Chr12	MSU_osa1r7	gene	18746203	18749535	.	+	.	ID=LOC_Os12g31140;Name=LOC_Os12g31140;Note=transposon%20protein%2C%20putative%2C%20CACTA%2C%20En%2FSpm%20sub-class%2C%20expressed
18745310	18756913	Chr12	MSU_osa1r7	gene	18752660	18756357	.	+	.	ID=LOC_Os12g31150;Name=LOC_Os12g31150;Note=transposon%20protein%2C%20putative%2C%20CACTA%2C%20En%2FSpm%20sub-class%2C%20expressed
19107005	19109093	Chr12	MSU_osa1r7	gene	19106070	19115282	.	-	.	ID=LOC_Os12g31748;Name=LOC_Os12g31748;Note=OsMADS20%20-%20MADS-box%20family%20gene%20with%20MIKCc%20type-box%2C%20expressed
19232973	19237699	Chr12	MSU_osa1r7	gene	19233301	19237302	.	+	.	ID=LOC_Os12g31920;Name=LOC_Os12g31920;Note=retrotransposon%20protein%2C%20putative%2C%20Ty1-copia%20subclass%2C%20expressed
20760637	20773770	Chr12	MSU_osa1r7	gene	20763311	20766560	.	+	.	ID=LOC_Os12g34250;Name=LOC_Os12g34250;Note=transposon%20protein%2C%20putative%2C%20CACTA%2C%20En%2FSpm%20sub-class%2C%20expressed
20762474	20773988	Chr12	MSU_osa1r7	gene	20763311	20766560	.	+	.	ID=LOC_Os12g34250;Name=LOC_Os12g34250;Note=transposon%20protein%2C%20putative%2C%20CACTA%2C%20En%2FSpm%20sub-class%2C%20expressed
20760637	20773770	Chr12	MSU_osa1r7	gene	20768955	20773269	.	+	.	ID=LOC_Os12g34260;Name=LOC_Os12g34260;Note=transposon%20protein%2C%20putative%2C%20CACTA%2C%20En%2FSpm%20sub-class
20762474	20773988	Chr12	MSU_osa1r7	gene	20768955	20773269	.	+	.	ID=LOC_Os12g34260;Name=LOC_Os12g34260;Note=transposon%20protein%2C%20putative%2C%20CACTA%2C%20En%2FSpm%20sub-class
21064249	21070199	Chr12	MSU_osa1r7	gene	21064750	21068658	.	+	.	ID=LOC_Os12g34700;Name=LOC_Os12g34700;Note=retrotransposon%20protein%2C%20putative%2C%20Ty1-copia%20subclass%2C%20expressed
21105490	21110201	Chr12	MSU_osa1r7	gene	21105820	21109821	.	+	.	ID=LOC_Os12g34770;Name=LOC_Os12g34770;Note=retrotransposon%20protein%2C%20putative%2C%20Ty1-copia%20subclass%2C%20expressed
21328546	21330008	Chr12	MSU_osa1r7	gene	21328818	21329129	.	-	.	ID=LOC_Os12g35050;Name=LOC_Os12g35050;Note=hypothetical%20protein
21453596	21455811	Chr12	MSU_osa1r7	gene	21454159	21455734	.	+	.	ID=LOC_Os12g35310;Name=LOC_Os12g35310;Note=expressed%20protein
22206320	22212746	Chr12	MSU_osa1r7	gene	22206280	22206726	.	-	.	ID=LOC_Os12g36250;Name=LOC_Os12g36250;Note=retrotransposon%20protein%2C%20putative%2C%20Ty1-copia%20subclass%2C%20expressed
22206320	22212746	Chr12	MSU_osa1r7	gene	22207827	22212185	.	-	.	ID=LOC_Os12g36260;Name=LOC_Os12g36260;Note=retrotransposon%20protein%2C%20putative%2C%20Ty1-copia%20subclass%2C%20expressed
22662688	22663716	Chr12	MSU_osa1r7	gene	22662837	22663343	.	-	.	ID=LOC_Os12g36960;Name=LOC_Os12g36960;Note=expressed%20protein
22675517	22699710	Chr12	MSU_osa1r7	gene	22675989	22677251	.	-	.	ID=LOC_Os12g36990;Name=LOC_Os12g36990;Note=transposon%20protein%2C%20putative%2C%20CACTA%2C%20En%2FSpm%20sub-class
22675517	22699710	Chr12	MSU_osa1r7	gene	22678929	22682237	.	+	.	ID=LOC_Os12g37000;Name=LOC_Os12g37000;Note=retrotransposon%20protein%2C%20putative%2C%20unclassified
22675517	22699710	Chr12	MSU_osa1r7	gene	22682853	22689008	.	-	.	ID=LOC_Os12g37010;Name=LOC_Os12g37010;Note=retrotransposon%20protein%2C%20putative%2C%20unclassified%2C%20expressed
22675517	22699710	Chr12	MSU_osa1r7	gene	22690151	22692591	.	-	.	ID=LOC_Os12g37020;Name=LOC_Os12g37020;Note=transposon%20protein%2C%20putative%2C%20CACTA%2C%20En%2FSpm%20sub-class%2C%20expressed
23386570	23387370	Chr12	MSU_osa1r7	gene	23382984	23391427	.	-	.	ID=LOC_Os12g38051;Name=LOC_Os12g38051;Note=metallothionein%2C%20putative%2C%20expressed
23505927	23507011	Chr12	MSU_osa1r7	gene	23504074	23510581	.	+	.	ID=LOC_Os12g38280;Name=LOC_Os12g38280;Note=retrotransposon%20protein%2C%20putative%2C%20Ty3-gypsy%20subclass%2C%20expressed
23643549	23655575	Chr12	MSU_osa1r7	gene	23642900	23650202	.	+	.	ID=LOC_Os12g38500;Name=LOC_Os12g38500;Note=transposon%20protein%2C%20putative%2C%20unclassified%2C%20expressed
23643549	23655575	Chr12	MSU_osa1r7	gene	23650623	23651467	.	+	.	ID=LOC_Os12g38510;Name=LOC_Os12g38510;Note=GRF%20zinc%20finger%20family%20protein
23712944	23716540	Chr12	MSU_osa1r7	gene	23713641	23715821	.	+	.	ID=LOC_Os12g38600;Name=LOC_Os12g38600;Note=transposon%20protein%2C%20putative%2C%20unclassified
26221847	26228880	Chr12	MSU_osa1r7	gene	26222718	26228766	.	-	.	ID=LOC_Os12g42270;Name=LOC_Os12g42270;Note=transposon%20protein%2C%20putative%2C%20unclassified%2C%20expressed
26562330	26565330	Chr12	MSU_osa1r7	gene	26563001	26564621	.	-	.	ID=LOC_Os12g42750;Name=LOC_Os12g42750;Note=transposon%20protein%2C%20putative%2C%20unclassified
26967485	26978611	Chr12	MSU_osa1r7	gene	26968338	26971672	.	+	.	ID=LOC_Os12g43470;Name=LOC_Os12g43470;Note=transposon%20protein%2C%20putative%2C%20CACTA%2C%20En%2FSpm%20sub-class%2C%20expressed
26967485	26978611	Chr12	MSU_osa1r7	gene	26973137	26978131	.	+	.	ID=LOC_Os12g43480;Name=LOC_Os12g43480;Note=transposon%20protein%2C%20putative%2C%20CACTA%2C%20En%2FSpm%20sub-class%2C%20expressed
27417588	27422675	Chr12	MSU_osa1r7	gene	27418108	27422187	.	+	.	ID=LOC_Os12g44200;Name=LOC_Os12g44200;Note=retrotransposon%20protein%2C%20putative%2C%20unclassified%2C%20expressed
