# Supplementary material for: Genome-wide analysis of Dongxiang wild rice (Oryza rufipogon Griff.) to investigate lost/acquired genes during rice domestication
Source: BMC Plant Biol. 2016 Apr 26;16:103. doi: 10.1186/s12870-016-0788-2 (PMC4845489; doi:10.1186/s12870-016-0788-2)
Supplement: Additional file 3: — This file reports mapping the 1568 deletions to QTLs. This file is in the tab delimited format and can be opened using the software Excel. (TXT 1015 kb) [file 12870_2016_788_MOESM3_ESM.txt]

#This file is in the tab delimited format and can be opened using the software Excel.
#The 1st column represents the start coordinate of the deletion
#The 2nd column represents the end coordinate of the deletion 
#The 3rd column represents the accession id of the QTL, which is located in the region of the deletion
#The 4th column represents the name of the QTL, which is located in the region of the deletion
#The 5th column represents the to_accession of the QTL, which is located in the region of the deletion
#The 6th column represents the trait category of the QTL, which is located in the region of the deletion
#The 7th column represents the trait name of the QTL, which is located in the region of the deletion
#The 8th column represents the trait symbol of the QTL, which is located in the region of the deletion
#The 9th column represents the chromosome which the deletion and the QTL resides
#The 10th column represents the start coordinate of the QTL, which is located in the region of the deletion
#The 11th column represents the end coordinate of the QTL, which is located in the region of the deletion
1439463	1443038	CQAL3	BNL6.32		TO:0000402	Quality	grain width	GRWD	Chr1	198822	1891260
1608753	1617685	CQAL3	BNL6.32		TO:0000402	Quality	grain width	GRWD	Chr1	198822	1891260
678437	685205	CQAL3	BNL6.32		TO:0000402	Quality	grain width	GRWD	Chr1	198822	1891260
871246	871857	CQAL3	BNL6.32		TO:0000402	Quality	grain width	GRWD	Chr1	198822	1891260
880073	903834	CQAL3	BNL6.32		TO:0000402	Quality	grain width	GRWD	Chr1	198822	1891260
678437	685205	AQDY001	BNL6.32		TO:0000576	Anatomy	culm length	CULMLG	Chr1	647235	1405165
871246	871857	AQDY001	BNL6.32		TO:0000576	Anatomy	culm length	CULMLG	Chr1	647235	1405165
880073	903834	AQDY001	BNL6.32		TO:0000576	Anatomy	culm length	CULMLG	Chr1	647235	1405165
1439463	1443038	CQW1	BNL6.32		TO:0000456	Yield	spikelet number	SPKNB	Chr1	647235	9821253
1608753	1617685	CQW1	BNL6.32		TO:0000456	Yield	spikelet number	SPKNB	Chr1	647235	9821253
2005756	2007522	CQW1	BNL6.32		TO:0000456	Yield	spikelet number	SPKNB	Chr1	647235	9821253
2041155	2042011	CQW1	BNL6.32		TO:0000456	Yield	spikelet number	SPKNB	Chr1	647235	9821253
2298690	2306375	CQW1	BNL6.32		TO:0000456	Yield	spikelet number	SPKNB	Chr1	647235	9821253
2363763	2367724	CQW1	BNL6.32		TO:0000456	Yield	spikelet number	SPKNB	Chr1	647235	9821253
2535679	2539076	CQW1	BNL6.32		TO:0000456	Yield	spikelet number	SPKNB	Chr1	647235	9821253
2617121	2634934	CQW1	BNL6.32		TO:0000456	Yield	spikelet number	SPKNB	Chr1	647235	9821253
3616867	3617485	CQW1	BNL6.32		TO:0000456	Yield	spikelet number	SPKNB	Chr1	647235	9821253
3748490	3759610	CQW1	BNL6.32		TO:0000456	Yield	spikelet number	SPKNB	Chr1	647235	9821253
3861566	3871716	CQW1	BNL6.32		TO:0000456	Yield	spikelet number	SPKNB	Chr1	647235	9821253
4186321	4192869	CQW1	BNL6.32		TO:0000456	Yield	spikelet number	SPKNB	Chr1	647235	9821253
4549576	4560488	CQW1	BNL6.32		TO:0000456	Yield	spikelet number	SPKNB	Chr1	647235	9821253
4638978	4645067	CQW1	BNL6.32		TO:0000456	Yield	spikelet number	SPKNB	Chr1	647235	9821253
4776248	4781941	CQW1	BNL6.32		TO:0000456	Yield	spikelet number	SPKNB	Chr1	647235	9821253
4839496	4846217	CQW1	BNL6.32		TO:0000456	Yield	spikelet number	SPKNB	Chr1	647235	9821253
4932015	4943302	CQW1	BNL6.32		TO:0000456	Yield	spikelet number	SPKNB	Chr1	647235	9821253
4987582	4988575	CQW1	BNL6.32		TO:0000456	Yield	spikelet number	SPKNB	Chr1	647235	9821253
5667291	5668257	CQW1	BNL6.32		TO:0000456	Yield	spikelet number	SPKNB	Chr1	647235	9821253
5825725	5826591	CQW1	BNL6.32		TO:0000456	Yield	spikelet number	SPKNB	Chr1	647235	9821253
6161903	6167721	CQW1	BNL6.32		TO:0000456	Yield	spikelet number	SPKNB	Chr1	647235	9821253
6545920	6555094	CQW1	BNL6.32		TO:0000456	Yield	spikelet number	SPKNB	Chr1	647235	9821253
678437	685205	CQW1	BNL6.32		TO:0000456	Yield	spikelet number	SPKNB	Chr1	647235	9821253
6926811	6939620	CQW1	BNL6.32		TO:0000456	Yield	spikelet number	SPKNB	Chr1	647235	9821253
6954391	6955705	CQW1	BNL6.32		TO:0000456	Yield	spikelet number	SPKNB	Chr1	647235	9821253
7756059	7771562	CQW1	BNL6.32		TO:0000456	Yield	spikelet number	SPKNB	Chr1	647235	9821253
7781026	7792380	CQW1	BNL6.32		TO:0000456	Yield	spikelet number	SPKNB	Chr1	647235	9821253
7947060	7950240	CQW1	BNL6.32		TO:0000456	Yield	spikelet number	SPKNB	Chr1	647235	9821253
7951484	7964593	CQW1	BNL6.32		TO:0000456	Yield	spikelet number	SPKNB	Chr1	647235	9821253
7992726	7997729	CQW1	BNL6.32		TO:0000456	Yield	spikelet number	SPKNB	Chr1	647235	9821253
8641933	8654731	CQW1	BNL6.32		TO:0000456	Yield	spikelet number	SPKNB	Chr1	647235	9821253
871246	871857	CQW1	BNL6.32		TO:0000456	Yield	spikelet number	SPKNB	Chr1	647235	9821253
8774644	8781447	CQW1	BNL6.32		TO:0000456	Yield	spikelet number	SPKNB	Chr1	647235	9821253
880073	903834	CQW1	BNL6.32		TO:0000456	Yield	spikelet number	SPKNB	Chr1	647235	9821253
9214595	9220992	CQW1	BNL6.32		TO:0000456	Yield	spikelet number	SPKNB	Chr1	647235	9821253
9361061	9363778	CQW1	BNL6.32		TO:0000456	Yield	spikelet number	SPKNB	Chr1	647235	9821253
9531582	9544458	CQW1	BNL6.32		TO:0000456	Yield	spikelet number	SPKNB	Chr1	647235	9821253
9573946	9580415	CQW1	BNL6.32		TO:0000456	Yield	spikelet number	SPKNB	Chr1	647235	9821253
10070614	10077197	CQN28	BNL6.32		TO:0000249	Development	leaf senescence	LFSNS	Chr1	647235	15623428
10388368	10396470	CQN28	BNL6.32		TO:0000249	Development	leaf senescence	LFSNS	Chr1	647235	15623428
11682438	11683408	CQN28	BNL6.32		TO:0000249	Development	leaf senescence	LFSNS	Chr1	647235	15623428
11761023	11765022	CQN28	BNL6.32		TO:0000249	Development	leaf senescence	LFSNS	Chr1	647235	15623428
12249846	12257898	CQN28	BNL6.32		TO:0000249	Development	leaf senescence	LFSNS	Chr1	647235	15623428
12293430	12294292	CQN28	BNL6.32		TO:0000249	Development	leaf senescence	LFSNS	Chr1	647235	15623428
12598067	12610974	CQN28	BNL6.32		TO:0000249	Development	leaf senescence	LFSNS	Chr1	647235	15623428
12860729	12867180	CQN28	BNL6.32		TO:0000249	Development	leaf senescence	LFSNS	Chr1	647235	15623428
13012829	13026822	CQN28	BNL6.32		TO:0000249	Development	leaf senescence	LFSNS	Chr1	647235	15623428
13204193	13205715	CQN28	BNL6.32		TO:0000249	Development	leaf senescence	LFSNS	Chr1	647235	15623428
13822287	13836561	CQN28	BNL6.32		TO:0000249	Development	leaf senescence	LFSNS	Chr1	647235	15623428
13862844	13875862	CQN28	BNL6.32		TO:0000249	Development	leaf senescence	LFSNS	Chr1	647235	15623428
14177877	14189356	CQN28	BNL6.32		TO:0000249	Development	leaf senescence	LFSNS	Chr1	647235	15623428
1439463	1443038	CQN28	BNL6.32		TO:0000249	Development	leaf senescence	LFSNS	Chr1	647235	15623428
15031719	15049628	CQN28	BNL6.32		TO:0000249	Development	leaf senescence	LFSNS	Chr1	647235	15623428
15064823	15065709	CQN28	BNL6.32		TO:0000249	Development	leaf senescence	LFSNS	Chr1	647235	15623428
15100375	15111553	CQN28	BNL6.32		TO:0000249	Development	leaf senescence	LFSNS	Chr1	647235	15623428
15186949	15187788	CQN28	BNL6.32		TO:0000249	Development	leaf senescence	LFSNS	Chr1	647235	15623428
15348518	15352315	CQN28	BNL6.32		TO:0000249	Development	leaf senescence	LFSNS	Chr1	647235	15623428
15413116	15414834	CQN28	BNL6.32		TO:0000249	Development	leaf senescence	LFSNS	Chr1	647235	15623428
1608753	1617685	CQN28	BNL6.32		TO:0000249	Development	leaf senescence	LFSNS	Chr1	647235	15623428
2005756	2007522	CQN28	BNL6.32		TO:0000249	Development	leaf senescence	LFSNS	Chr1	647235	15623428
2041155	2042011	CQN28	BNL6.32		TO:0000249	Development	leaf senescence	LFSNS	Chr1	647235	15623428
2298690	2306375	CQN28	BNL6.32		TO:0000249	Development	leaf senescence	LFSNS	Chr1	647235	15623428
2363763	2367724	CQN28	BNL6.32		TO:0000249	Development	leaf senescence	LFSNS	Chr1	647235	15623428
2535679	2539076	CQN28	BNL6.32		TO:0000249	Development	leaf senescence	LFSNS	Chr1	647235	15623428
2617121	2634934	CQN28	BNL6.32		TO:0000249	Development	leaf senescence	LFSNS	Chr1	647235	15623428
3616867	3617485	CQN28	BNL6.32		TO:0000249	Development	leaf senescence	LFSNS	Chr1	647235	15623428
3748490	3759610	CQN28	BNL6.32		TO:0000249	Development	leaf senescence	LFSNS	Chr1	647235	15623428
3861566	3871716	CQN28	BNL6.32		TO:0000249	Development	leaf senescence	LFSNS	Chr1	647235	15623428
4186321	4192869	CQN28	BNL6.32		TO:0000249	Development	leaf senescence	LFSNS	Chr1	647235	15623428
4549576	4560488	CQN28	BNL6.32		TO:0000249	Development	leaf senescence	LFSNS	Chr1	647235	15623428
4638978	4645067	CQN28	BNL6.32		TO:0000249	Development	leaf senescence	LFSNS	Chr1	647235	15623428
4776248	4781941	CQN28	BNL6.32		TO:0000249	Development	leaf senescence	LFSNS	Chr1	647235	15623428
4839496	4846217	CQN28	BNL6.32		TO:0000249	Development	leaf senescence	LFSNS	Chr1	647235	15623428
4932015	4943302	CQN28	BNL6.32		TO:0000249	Development	leaf senescence	LFSNS	Chr1	647235	15623428
4987582	4988575	CQN28	BNL6.32		TO:0000249	Development	leaf senescence	LFSNS	Chr1	647235	15623428
5667291	5668257	CQN28	BNL6.32		TO:0000249	Development	leaf senescence	LFSNS	Chr1	647235	15623428
5825725	5826591	CQN28	BNL6.32		TO:0000249	Development	leaf senescence	LFSNS	Chr1	647235	15623428
6161903	6167721	CQN28	BNL6.32		TO:0000249	Development	leaf senescence	LFSNS	Chr1	647235	15623428
6545920	6555094	CQN28	BNL6.32		TO:0000249	Development	leaf senescence	LFSNS	Chr1	647235	15623428
678437	685205	CQN28	BNL6.32		TO:0000249	Development	leaf senescence	LFSNS	Chr1	647235	15623428
6926811	6939620	CQN28	BNL6.32		TO:0000249	Development	leaf senescence	LFSNS	Chr1	647235	15623428
6954391	6955705	CQN28	BNL6.32		TO:0000249	Development	leaf senescence	LFSNS	Chr1	647235	15623428
7756059	7771562	CQN28	BNL6.32		TO:0000249	Development	leaf senescence	LFSNS	Chr1	647235	15623428
7781026	7792380	CQN28	BNL6.32		TO:0000249	Development	leaf senescence	LFSNS	Chr1	647235	15623428
7947060	7950240	CQN28	BNL6.32		TO:0000249	Development	leaf senescence	LFSNS	Chr1	647235	15623428
7951484	7964593	CQN28	BNL6.32		TO:0000249	Development	leaf senescence	LFSNS	Chr1	647235	15623428
7992726	7997729	CQN28	BNL6.32		TO:0000249	Development	leaf senescence	LFSNS	Chr1	647235	15623428
8641933	8654731	CQN28	BNL6.32		TO:0000249	Development	leaf senescence	LFSNS	Chr1	647235	15623428
871246	871857	CQN28	BNL6.32		TO:0000249	Development	leaf senescence	LFSNS	Chr1	647235	15623428
8774644	8781447	CQN28	BNL6.32		TO:0000249	Development	leaf senescence	LFSNS	Chr1	647235	15623428
880073	903834	CQN28	BNL6.32		TO:0000249	Development	leaf senescence	LFSNS	Chr1	647235	15623428
9214595	9220992	CQN28	BNL6.32		TO:0000249	Development	leaf senescence	LFSNS	Chr1	647235	15623428
9361061	9363778	CQN28	BNL6.32		TO:0000249	Development	leaf senescence	LFSNS	Chr1	647235	15623428
9531582	9544458	CQN28	BNL6.32		TO:0000249	Development	leaf senescence	LFSNS	Chr1	647235	15623428
9573946	9580415	CQN28	BNL6.32		TO:0000249	Development	leaf senescence	LFSNS	Chr1	647235	15623428
9942455	9944102	CQN28	BNL6.32		TO:0000249	Development	leaf senescence	LFSNS	Chr1	647235	15623428
9989045	10001968	CQN28	BNL6.32		TO:0000249	Development	leaf senescence	LFSNS	Chr1	647235	15623428
10070614	10077197	CQN45	BNL6.32		TO:0000014	Yield	panicle weight	PNWT	Chr1	647235	15623428
10388368	10396470	CQN45	BNL6.32		TO:0000014	Yield	panicle weight	PNWT	Chr1	647235	15623428
11682438	11683408	CQN45	BNL6.32		TO:0000014	Yield	panicle weight	PNWT	Chr1	647235	15623428
11761023	11765022	CQN45	BNL6.32		TO:0000014	Yield	panicle weight	PNWT	Chr1	647235	15623428
12249846	12257898	CQN45	BNL6.32		TO:0000014	Yield	panicle weight	PNWT	Chr1	647235	15623428
12293430	12294292	CQN45	BNL6.32		TO:0000014	Yield	panicle weight	PNWT	Chr1	647235	15623428
12598067	12610974	CQN45	BNL6.32		TO:0000014	Yield	panicle weight	PNWT	Chr1	647235	15623428
12860729	12867180	CQN45	BNL6.32		TO:0000014	Yield	panicle weight	PNWT	Chr1	647235	15623428
13012829	13026822	CQN45	BNL6.32		TO:0000014	Yield	panicle weight	PNWT	Chr1	647235	15623428
13204193	13205715	CQN45	BNL6.32		TO:0000014	Yield	panicle weight	PNWT	Chr1	647235	15623428
13822287	13836561	CQN45	BNL6.32		TO:0000014	Yield	panicle weight	PNWT	Chr1	647235	15623428
13862844	13875862	CQN45	BNL6.32		TO:0000014	Yield	panicle weight	PNWT	Chr1	647235	15623428
14177877	14189356	CQN45	BNL6.32		TO:0000014	Yield	panicle weight	PNWT	Chr1	647235	15623428
1439463	1443038	CQN45	BNL6.32		TO:0000014	Yield	panicle weight	PNWT	Chr1	647235	15623428
15031719	15049628	CQN45	BNL6.32		TO:0000014	Yield	panicle weight	PNWT	Chr1	647235	15623428
15064823	15065709	CQN45	BNL6.32		TO:0000014	Yield	panicle weight	PNWT	Chr1	647235	15623428
15100375	15111553	CQN45	BNL6.32		TO:0000014	Yield	panicle weight	PNWT	Chr1	647235	15623428
15186949	15187788	CQN45	BNL6.32		TO:0000014	Yield	panicle weight	PNWT	Chr1	647235	15623428
15348518	15352315	CQN45	BNL6.32		TO:0000014	Yield	panicle weight	PNWT	Chr1	647235	15623428
15413116	15414834	CQN45	BNL6.32		TO:0000014	Yield	panicle weight	PNWT	Chr1	647235	15623428
1608753	1617685	CQN45	BNL6.32		TO:0000014	Yield	panicle weight	PNWT	Chr1	647235	15623428
2005756	2007522	CQN45	BNL6.32		TO:0000014	Yield	panicle weight	PNWT	Chr1	647235	15623428
2041155	2042011	CQN45	BNL6.32		TO:0000014	Yield	panicle weight	PNWT	Chr1	647235	15623428
2298690	2306375	CQN45	BNL6.32		TO:0000014	Yield	panicle weight	PNWT	Chr1	647235	15623428
2363763	2367724	CQN45	BNL6.32		TO:0000014	Yield	panicle weight	PNWT	Chr1	647235	15623428
2535679	2539076	CQN45	BNL6.32		TO:0000014	Yield	panicle weight	PNWT	Chr1	647235	15623428
2617121	2634934	CQN45	BNL6.32		TO:0000014	Yield	panicle weight	PNWT	Chr1	647235	15623428
3616867	3617485	CQN45	BNL6.32		TO:0000014	Yield	panicle weight	PNWT	Chr1	647235	15623428
3748490	3759610	CQN45	BNL6.32		TO:0000014	Yield	panicle weight	PNWT	Chr1	647235	15623428
3861566	3871716	CQN45	BNL6.32		TO:0000014	Yield	panicle weight	PNWT	Chr1	647235	15623428
4186321	4192869	CQN45	BNL6.32		TO:0000014	Yield	panicle weight	PNWT	Chr1	647235	15623428
4549576	4560488	CQN45	BNL6.32		TO:0000014	Yield	panicle weight	PNWT	Chr1	647235	15623428
4638978	4645067	CQN45	BNL6.32		TO:0000014	Yield	panicle weight	PNWT	Chr1	647235	15623428
4776248	4781941	CQN45	BNL6.32		TO:0000014	Yield	panicle weight	PNWT	Chr1	647235	15623428
4839496	4846217	CQN45	BNL6.32		TO:0000014	Yield	panicle weight	PNWT	Chr1	647235	15623428
4932015	4943302	CQN45	BNL6.32		TO:0000014	Yield	panicle weight	PNWT	Chr1	647235	15623428
4987582	4988575	CQN45	BNL6.32		TO:0000014	Yield	panicle weight	PNWT	Chr1	647235	15623428
5667291	5668257	CQN45	BNL6.32		TO:0000014	Yield	panicle weight	PNWT	Chr1	647235	15623428
5825725	5826591	CQN45	BNL6.32		TO:0000014	Yield	panicle weight	PNWT	Chr1	647235	15623428
6161903	6167721	CQN45	BNL6.32		TO:0000014	Yield	panicle weight	PNWT	Chr1	647235	15623428
6545920	6555094	CQN45	BNL6.32		TO:0000014	Yield	panicle weight	PNWT	Chr1	647235	15623428
678437	685205	CQN45	BNL6.32		TO:0000014	Yield	panicle weight	PNWT	Chr1	647235	15623428
6926811	6939620	CQN45	BNL6.32		TO:0000014	Yield	panicle weight	PNWT	Chr1	647235	15623428
6954391	6955705	CQN45	BNL6.32		TO:0000014	Yield	panicle weight	PNWT	Chr1	647235	15623428
7756059	7771562	CQN45	BNL6.32		TO:0000014	Yield	panicle weight	PNWT	Chr1	647235	15623428
7781026	7792380	CQN45	BNL6.32		TO:0000014	Yield	panicle weight	PNWT	Chr1	647235	15623428
7947060	7950240	CQN45	BNL6.32		TO:0000014	Yield	panicle weight	PNWT	Chr1	647235	15623428
7951484	7964593	CQN45	BNL6.32		TO:0000014	Yield	panicle weight	PNWT	Chr1	647235	15623428
7992726	7997729	CQN45	BNL6.32		TO:0000014	Yield	panicle weight	PNWT	Chr1	647235	15623428
8641933	8654731	CQN45	BNL6.32		TO:0000014	Yield	panicle weight	PNWT	Chr1	647235	15623428
871246	871857	CQN45	BNL6.32		TO:0000014	Yield	panicle weight	PNWT	Chr1	647235	15623428
8774644	8781447	CQN45	BNL6.32		TO:0000014	Yield	panicle weight	PNWT	Chr1	647235	15623428
880073	903834	CQN45	BNL6.32		TO:0000014	Yield	panicle weight	PNWT	Chr1	647235	15623428
9214595	9220992	CQN45	BNL6.32		TO:0000014	Yield	panicle weight	PNWT	Chr1	647235	15623428
9361061	9363778	CQN45	BNL6.32		TO:0000014	Yield	panicle weight	PNWT	Chr1	647235	15623428
9531582	9544458	CQN45	BNL6.32		TO:0000014	Yield	panicle weight	PNWT	Chr1	647235	15623428
9573946	9580415	CQN45	BNL6.32		TO:0000014	Yield	panicle weight	PNWT	Chr1	647235	15623428
9942455	9944102	CQN45	BNL6.32		TO:0000014	Yield	panicle weight	PNWT	Chr1	647235	15623428
9989045	10001968	CQN45	BNL6.32		TO:0000014	Yield	panicle weight	PNWT	Chr1	647235	15623428
10070614	10077197	CQN53	BNL6.32		TO:0000456	Yield	spikelet number	SPKNB	Chr1	647235	15623428
10388368	10396470	CQN53	BNL6.32		TO:0000456	Yield	spikelet number	SPKNB	Chr1	647235	15623428
11682438	11683408	CQN53	BNL6.32		TO:0000456	Yield	spikelet number	SPKNB	Chr1	647235	15623428
11761023	11765022	CQN53	BNL6.32		TO:0000456	Yield	spikelet number	SPKNB	Chr1	647235	15623428
12249846	12257898	CQN53	BNL6.32		TO:0000456	Yield	spikelet number	SPKNB	Chr1	647235	15623428
12293430	12294292	CQN53	BNL6.32		TO:0000456	Yield	spikelet number	SPKNB	Chr1	647235	15623428
12598067	12610974	CQN53	BNL6.32		TO:0000456	Yield	spikelet number	SPKNB	Chr1	647235	15623428
12860729	12867180	CQN53	BNL6.32		TO:0000456	Yield	spikelet number	SPKNB	Chr1	647235	15623428
13012829	13026822	CQN53	BNL6.32		TO:0000456	Yield	spikelet number	SPKNB	Chr1	647235	15623428
13204193	13205715	CQN53	BNL6.32		TO:0000456	Yield	spikelet number	SPKNB	Chr1	647235	15623428
13822287	13836561	CQN53	BNL6.32		TO:0000456	Yield	spikelet number	SPKNB	Chr1	647235	15623428
13862844	13875862	CQN53	BNL6.32		TO:0000456	Yield	spikelet number	SPKNB	Chr1	647235	15623428
14177877	14189356	CQN53	BNL6.32		TO:0000456	Yield	spikelet number	SPKNB	Chr1	647235	15623428
1439463	1443038	CQN53	BNL6.32		TO:0000456	Yield	spikelet number	SPKNB	Chr1	647235	15623428
15031719	15049628	CQN53	BNL6.32		TO:0000456	Yield	spikelet number	SPKNB	Chr1	647235	15623428
15064823	15065709	CQN53	BNL6.32		TO:0000456	Yield	spikelet number	SPKNB	Chr1	647235	15623428
15100375	15111553	CQN53	BNL6.32		TO:0000456	Yield	spikelet number	SPKNB	Chr1	647235	15623428
15186949	15187788	CQN53	BNL6.32		TO:0000456	Yield	spikelet number	SPKNB	Chr1	647235	15623428
15348518	15352315	CQN53	BNL6.32		TO:0000456	Yield	spikelet number	SPKNB	Chr1	647235	15623428
15413116	15414834	CQN53	BNL6.32		TO:0000456	Yield	spikelet number	SPKNB	Chr1	647235	15623428
1608753	1617685	CQN53	BNL6.32		TO:0000456	Yield	spikelet number	SPKNB	Chr1	647235	15623428
2005756	2007522	CQN53	BNL6.32		TO:0000456	Yield	spikelet number	SPKNB	Chr1	647235	15623428
2041155	2042011	CQN53	BNL6.32		TO:0000456	Yield	spikelet number	SPKNB	Chr1	647235	15623428
2298690	2306375	CQN53	BNL6.32		TO:0000456	Yield	spikelet number	SPKNB	Chr1	647235	15623428
2363763	2367724	CQN53	BNL6.32		TO:0000456	Yield	spikelet number	SPKNB	Chr1	647235	15623428
2535679	2539076	CQN53	BNL6.32		TO:0000456	Yield	spikelet number	SPKNB	Chr1	647235	15623428
2617121	2634934	CQN53	BNL6.32		TO:0000456	Yield	spikelet number	SPKNB	Chr1	647235	15623428
3616867	3617485	CQN53	BNL6.32		TO:0000456	Yield	spikelet number	SPKNB	Chr1	647235	15623428
3748490	3759610	CQN53	BNL6.32		TO:0000456	Yield	spikelet number	SPKNB	Chr1	647235	15623428
3861566	3871716	CQN53	BNL6.32		TO:0000456	Yield	spikelet number	SPKNB	Chr1	647235	15623428
4186321	4192869	CQN53	BNL6.32		TO:0000456	Yield	spikelet number	SPKNB	Chr1	647235	15623428
4549576	4560488	CQN53	BNL6.32		TO:0000456	Yield	spikelet number	SPKNB	Chr1	647235	15623428
4638978	4645067	CQN53	BNL6.32		TO:0000456	Yield	spikelet number	SPKNB	Chr1	647235	15623428
4776248	4781941	CQN53	BNL6.32		TO:0000456	Yield	spikelet number	SPKNB	Chr1	647235	15623428
4839496	4846217	CQN53	BNL6.32		TO:0000456	Yield	spikelet number	SPKNB	Chr1	647235	15623428
4932015	4943302	CQN53	BNL6.32		TO:0000456	Yield	spikelet number	SPKNB	Chr1	647235	15623428
4987582	4988575	CQN53	BNL6.32		TO:0000456	Yield	spikelet number	SPKNB	Chr1	647235	15623428
5667291	5668257	CQN53	BNL6.32		TO:0000456	Yield	spikelet number	SPKNB	Chr1	647235	15623428
5825725	5826591	CQN53	BNL6.32		TO:0000456	Yield	spikelet number	SPKNB	Chr1	647235	15623428
6161903	6167721	CQN53	BNL6.32		TO:0000456	Yield	spikelet number	SPKNB	Chr1	647235	15623428
6545920	6555094	CQN53	BNL6.32		TO:0000456	Yield	spikelet number	SPKNB	Chr1	647235	15623428
678437	685205	CQN53	BNL6.32		TO:0000456	Yield	spikelet number	SPKNB	Chr1	647235	15623428
6926811	6939620	CQN53	BNL6.32		TO:0000456	Yield	spikelet number	SPKNB	Chr1	647235	15623428
6954391	6955705	CQN53	BNL6.32		TO:0000456	Yield	spikelet number	SPKNB	Chr1	647235	15623428
7756059	7771562	CQN53	BNL6.32		TO:0000456	Yield	spikelet number	SPKNB	Chr1	647235	15623428
7781026	7792380	CQN53	BNL6.32		TO:0000456	Yield	spikelet number	SPKNB	Chr1	647235	15623428
7947060	7950240	CQN53	BNL6.32		TO:0000456	Yield	spikelet number	SPKNB	Chr1	647235	15623428
7951484	7964593	CQN53	BNL6.32		TO:0000456	Yield	spikelet number	SPKNB	Chr1	647235	15623428
7992726	7997729	CQN53	BNL6.32		TO:0000456	Yield	spikelet number	SPKNB	Chr1	647235	15623428
8641933	8654731	CQN53	BNL6.32		TO:0000456	Yield	spikelet number	SPKNB	Chr1	647235	15623428
871246	871857	CQN53	BNL6.32		TO:0000456	Yield	spikelet number	SPKNB	Chr1	647235	15623428
8774644	8781447	CQN53	BNL6.32		TO:0000456	Yield	spikelet number	SPKNB	Chr1	647235	15623428
880073	903834	CQN53	BNL6.32		TO:0000456	Yield	spikelet number	SPKNB	Chr1	647235	15623428
9214595	9220992	CQN53	BNL6.32		TO:0000456	Yield	spikelet number	SPKNB	Chr1	647235	15623428
9361061	9363778	CQN53	BNL6.32		TO:0000456	Yield	spikelet number	SPKNB	Chr1	647235	15623428
9531582	9544458	CQN53	BNL6.32		TO:0000456	Yield	spikelet number	SPKNB	Chr1	647235	15623428
9573946	9580415	CQN53	BNL6.32		TO:0000456	Yield	spikelet number	SPKNB	Chr1	647235	15623428
9942455	9944102	CQN53	BNL6.32		TO:0000456	Yield	spikelet number	SPKNB	Chr1	647235	15623428
9989045	10001968	CQN53	BNL6.32		TO:0000456	Yield	spikelet number	SPKNB	Chr1	647235	15623428
1439463	1443038	AQCF029	BNL6.32		TO:0000382	Yield	1000-seed weight	TSDWT	Chr1	1039086	5558814
1608753	1617685	AQCF029	BNL6.32		TO:0000382	Yield	1000-seed weight	TSDWT	Chr1	1039086	5558814
2005756	2007522	AQCF029	BNL6.32		TO:0000382	Yield	1000-seed weight	TSDWT	Chr1	1039086	5558814
2041155	2042011	AQCF029	BNL6.32		TO:0000382	Yield	1000-seed weight	TSDWT	Chr1	1039086	5558814
2298690	2306375	AQCF029	BNL6.32		TO:0000382	Yield	1000-seed weight	TSDWT	Chr1	1039086	5558814
2363763	2367724	AQCF029	BNL6.32		TO:0000382	Yield	1000-seed weight	TSDWT	Chr1	1039086	5558814
2535679	2539076	AQCF029	BNL6.32		TO:0000382	Yield	1000-seed weight	TSDWT	Chr1	1039086	5558814
2617121	2634934	AQCF029	BNL6.32		TO:0000382	Yield	1000-seed weight	TSDWT	Chr1	1039086	5558814
3616867	3617485	AQCF029	BNL6.32		TO:0000382	Yield	1000-seed weight	TSDWT	Chr1	1039086	5558814
3748490	3759610	AQCF029	BNL6.32		TO:0000382	Yield	1000-seed weight	TSDWT	Chr1	1039086	5558814
3861566	3871716	AQCF029	BNL6.32		TO:0000382	Yield	1000-seed weight	TSDWT	Chr1	1039086	5558814
4186321	4192869	AQCF029	BNL6.32		TO:0000382	Yield	1000-seed weight	TSDWT	Chr1	1039086	5558814
4549576	4560488	AQCF029	BNL6.32		TO:0000382	Yield	1000-seed weight	TSDWT	Chr1	1039086	5558814
4638978	4645067	AQCF029	BNL6.32		TO:0000382	Yield	1000-seed weight	TSDWT	Chr1	1039086	5558814
4776248	4781941	AQCF029	BNL6.32		TO:0000382	Yield	1000-seed weight	TSDWT	Chr1	1039086	5558814
4839496	4846217	AQCF029	BNL6.32		TO:0000382	Yield	1000-seed weight	TSDWT	Chr1	1039086	5558814
4932015	4943302	AQCF029	BNL6.32		TO:0000382	Yield	1000-seed weight	TSDWT	Chr1	1039086	5558814
4987582	4988575	AQCF029	BNL6.32		TO:0000382	Yield	1000-seed weight	TSDWT	Chr1	1039086	5558814
1439463	1443038	AQCF002	BNL6.32		TO:0000456	Yield	spikelet number	SPKNB	Chr1	1039086	5558814
1608753	1617685	AQCF002	BNL6.32		TO:0000456	Yield	spikelet number	SPKNB	Chr1	1039086	5558814
2005756	2007522	AQCF002	BNL6.32		TO:0000456	Yield	spikelet number	SPKNB	Chr1	1039086	5558814
2041155	2042011	AQCF002	BNL6.32		TO:0000456	Yield	spikelet number	SPKNB	Chr1	1039086	5558814
2298690	2306375	AQCF002	BNL6.32		TO:0000456	Yield	spikelet number	SPKNB	Chr1	1039086	5558814
2363763	2367724	AQCF002	BNL6.32		TO:0000456	Yield	spikelet number	SPKNB	Chr1	1039086	5558814
2535679	2539076	AQCF002	BNL6.32		TO:0000456	Yield	spikelet number	SPKNB	Chr1	1039086	5558814
2617121	2634934	AQCF002	BNL6.32		TO:0000456	Yield	spikelet number	SPKNB	Chr1	1039086	5558814
3616867	3617485	AQCF002	BNL6.32		TO:0000456	Yield	spikelet number	SPKNB	Chr1	1039086	5558814
3748490	3759610	AQCF002	BNL6.32		TO:0000456	Yield	spikelet number	SPKNB	Chr1	1039086	5558814
3861566	3871716	AQCF002	BNL6.32		TO:0000456	Yield	spikelet number	SPKNB	Chr1	1039086	5558814
4186321	4192869	AQCF002	BNL6.32		TO:0000456	Yield	spikelet number	SPKNB	Chr1	1039086	5558814
4549576	4560488	AQCF002	BNL6.32		TO:0000456	Yield	spikelet number	SPKNB	Chr1	1039086	5558814
4638978	4645067	AQCF002	BNL6.32		TO:0000456	Yield	spikelet number	SPKNB	Chr1	1039086	5558814
4776248	4781941	AQCF002	BNL6.32		TO:0000456	Yield	spikelet number	SPKNB	Chr1	1039086	5558814
4839496	4846217	AQCF002	BNL6.32		TO:0000456	Yield	spikelet number	SPKNB	Chr1	1039086	5558814
4932015	4943302	AQCF002	BNL6.32		TO:0000456	Yield	spikelet number	SPKNB	Chr1	1039086	5558814
4987582	4988575	AQCF002	BNL6.32		TO:0000456	Yield	spikelet number	SPKNB	Chr1	1039086	5558814
10070614	10077197	AQDY003	BNL6.32		TO:0000152	Yield	panicle number	PNNB	Chr1	1404695	10491821
10388368	10396470	AQDY003	BNL6.32		TO:0000152	Yield	panicle number	PNNB	Chr1	1404695	10491821
1439463	1443038	AQDY003	BNL6.32		TO:0000152	Yield	panicle number	PNNB	Chr1	1404695	10491821
1608753	1617685	AQDY003	BNL6.32		TO:0000152	Yield	panicle number	PNNB	Chr1	1404695	10491821
2005756	2007522	AQDY003	BNL6.32		TO:0000152	Yield	panicle number	PNNB	Chr1	1404695	10491821
2041155	2042011	AQDY003	BNL6.32		TO:0000152	Yield	panicle number	PNNB	Chr1	1404695	10491821
2298690	2306375	AQDY003	BNL6.32		TO:0000152	Yield	panicle number	PNNB	Chr1	1404695	10491821
2363763	2367724	AQDY003	BNL6.32		TO:0000152	Yield	panicle number	PNNB	Chr1	1404695	10491821
2535679	2539076	AQDY003	BNL6.32		TO:0000152	Yield	panicle number	PNNB	Chr1	1404695	10491821
2617121	2634934	AQDY003	BNL6.32		TO:0000152	Yield	panicle number	PNNB	Chr1	1404695	10491821
3616867	3617485	AQDY003	BNL6.32		TO:0000152	Yield	panicle number	PNNB	Chr1	1404695	10491821
3748490	3759610	AQDY003	BNL6.32		TO:0000152	Yield	panicle number	PNNB	Chr1	1404695	10491821
3861566	3871716	AQDY003	BNL6.32		TO:0000152	Yield	panicle number	PNNB	Chr1	1404695	10491821
4186321	4192869	AQDY003	BNL6.32		TO:0000152	Yield	panicle number	PNNB	Chr1	1404695	10491821
4549576	4560488	AQDY003	BNL6.32		TO:0000152	Yield	panicle number	PNNB	Chr1	1404695	10491821
4638978	4645067	AQDY003	BNL6.32		TO:0000152	Yield	panicle number	PNNB	Chr1	1404695	10491821
4776248	4781941	AQDY003	BNL6.32		TO:0000152	Yield	panicle number	PNNB	Chr1	1404695	10491821
4839496	4846217	AQDY003	BNL6.32		TO:0000152	Yield	panicle number	PNNB	Chr1	1404695	10491821
4932015	4943302	AQDY003	BNL6.32		TO:0000152	Yield	panicle number	PNNB	Chr1	1404695	10491821
4987582	4988575	AQDY003	BNL6.32		TO:0000152	Yield	panicle number	PNNB	Chr1	1404695	10491821
5667291	5668257	AQDY003	BNL6.32		TO:0000152	Yield	panicle number	PNNB	Chr1	1404695	10491821
5825725	5826591	AQDY003	BNL6.32		TO:0000152	Yield	panicle number	PNNB	Chr1	1404695	10491821
6161903	6167721	AQDY003	BNL6.32		TO:0000152	Yield	panicle number	PNNB	Chr1	1404695	10491821
6545920	6555094	AQDY003	BNL6.32		TO:0000152	Yield	panicle number	PNNB	Chr1	1404695	10491821
6926811	6939620	AQDY003	BNL6.32		TO:0000152	Yield	panicle number	PNNB	Chr1	1404695	10491821
6954391	6955705	AQDY003	BNL6.32		TO:0000152	Yield	panicle number	PNNB	Chr1	1404695	10491821
7756059	7771562	AQDY003	BNL6.32		TO:0000152	Yield	panicle number	PNNB	Chr1	1404695	10491821
7781026	7792380	AQDY003	BNL6.32		TO:0000152	Yield	panicle number	PNNB	Chr1	1404695	10491821
7947060	7950240	AQDY003	BNL6.32		TO:0000152	Yield	panicle number	PNNB	Chr1	1404695	10491821
7951484	7964593	AQDY003	BNL6.32		TO:0000152	Yield	panicle number	PNNB	Chr1	1404695	10491821
7992726	7997729	AQDY003	BNL6.32		TO:0000152	Yield	panicle number	PNNB	Chr1	1404695	10491821
8641933	8654731	AQDY003	BNL6.32		TO:0000152	Yield	panicle number	PNNB	Chr1	1404695	10491821
8774644	8781447	AQDY003	BNL6.32		TO:0000152	Yield	panicle number	PNNB	Chr1	1404695	10491821
9214595	9220992	AQDY003	BNL6.32		TO:0000152	Yield	panicle number	PNNB	Chr1	1404695	10491821
9361061	9363778	AQDY003	BNL6.32		TO:0000152	Yield	panicle number	PNNB	Chr1	1404695	10491821
9531582	9544458	AQDY003	BNL6.32		TO:0000152	Yield	panicle number	PNNB	Chr1	1404695	10491821
9573946	9580415	AQDY003	BNL6.32		TO:0000152	Yield	panicle number	PNNB	Chr1	1404695	10491821
9942455	9944102	AQDY003	BNL6.32		TO:0000152	Yield	panicle number	PNNB	Chr1	1404695	10491821
9989045	10001968	AQDY003	BNL6.32		TO:0000152	Yield	panicle number	PNNB	Chr1	1404695	10491821
2005756	2007522	AQGI160	BNL6.32		TO:0000327	Yield	biomass yield	BIOMYLD	Chr1	1890153	4754502
2041155	2042011	AQGI160	BNL6.32		TO:0000327	Yield	biomass yield	BIOMYLD	Chr1	1890153	4754502
2298690	2306375	AQGI160	BNL6.32		TO:0000327	Yield	biomass yield	BIOMYLD	Chr1	1890153	4754502
2363763	2367724	AQGI160	BNL6.32		TO:0000327	Yield	biomass yield	BIOMYLD	Chr1	1890153	4754502
2535679	2539076	AQGI160	BNL6.32		TO:0000327	Yield	biomass yield	BIOMYLD	Chr1	1890153	4754502
2617121	2634934	AQGI160	BNL6.32		TO:0000327	Yield	biomass yield	BIOMYLD	Chr1	1890153	4754502
3616867	3617485	AQGI160	BNL6.32		TO:0000327	Yield	biomass yield	BIOMYLD	Chr1	1890153	4754502
3748490	3759610	AQGI160	BNL6.32		TO:0000327	Yield	biomass yield	BIOMYLD	Chr1	1890153	4754502
3861566	3871716	AQGI160	BNL6.32		TO:0000327	Yield	biomass yield	BIOMYLD	Chr1	1890153	4754502
4186321	4192869	AQGI160	BNL6.32		TO:0000327	Yield	biomass yield	BIOMYLD	Chr1	1890153	4754502
4549576	4560488	AQGI160	BNL6.32		TO:0000327	Yield	biomass yield	BIOMYLD	Chr1	1890153	4754502
4638978	4645067	AQGI160	BNL6.32		TO:0000327	Yield	biomass yield	BIOMYLD	Chr1	1890153	4754502
2005756	2007522	AQGE020	BNL6.32		TO:0000589	Quality	grain weight	GRWT	Chr1	1890153	4754502
2041155	2042011	AQGE020	BNL6.32		TO:0000589	Quality	grain weight	GRWT	Chr1	1890153	4754502
2298690	2306375	AQGE020	BNL6.32		TO:0000589	Quality	grain weight	GRWT	Chr1	1890153	4754502
2363763	2367724	AQGE020	BNL6.32		TO:0000589	Quality	grain weight	GRWT	Chr1	1890153	4754502
2535679	2539076	AQGE020	BNL6.32		TO:0000589	Quality	grain weight	GRWT	Chr1	1890153	4754502
2617121	2634934	AQGE020	BNL6.32		TO:0000589	Quality	grain weight	GRWT	Chr1	1890153	4754502
3616867	3617485	AQGE020	BNL6.32		TO:0000589	Quality	grain weight	GRWT	Chr1	1890153	4754502
3748490	3759610	AQGE020	BNL6.32		TO:0000589	Quality	grain weight	GRWT	Chr1	1890153	4754502
3861566	3871716	AQGE020	BNL6.32		TO:0000589	Quality	grain weight	GRWT	Chr1	1890153	4754502
4186321	4192869	AQGE020	BNL6.32		TO:0000589	Quality	grain weight	GRWT	Chr1	1890153	4754502
4549576	4560488	AQGE020	BNL6.32		TO:0000589	Quality	grain weight	GRWT	Chr1	1890153	4754502
4638978	4645067	AQGE020	BNL6.32		TO:0000589	Quality	grain weight	GRWT	Chr1	1890153	4754502
10070614	10077197	CQE2	BNL6.32		TO:0000207	Vigor	plant height	PTHT	Chr1	2819089	42413852
10388368	10396470	CQE2	BNL6.32		TO:0000207	Vigor	plant height	PTHT	Chr1	2819089	42413852
11682438	11683408	CQE2	BNL6.32		TO:0000207	Vigor	plant height	PTHT	Chr1	2819089	42413852
11761023	11765022	CQE2	BNL6.32		TO:0000207	Vigor	plant height	PTHT	Chr1	2819089	42413852
12249846	12257898	CQE2	BNL6.32		TO:0000207	Vigor	plant height	PTHT	Chr1	2819089	42413852
12293430	12294292	CQE2	BNL6.32		TO:0000207	Vigor	plant height	PTHT	Chr1	2819089	42413852
12598067	12610974	CQE2	BNL6.32		TO:0000207	Vigor	plant height	PTHT	Chr1	2819089	42413852
12860729	12867180	CQE2	BNL6.32		TO:0000207	Vigor	plant height	PTHT	Chr1	2819089	42413852
13012829	13026822	CQE2	BNL6.32		TO:0000207	Vigor	plant height	PTHT	Chr1	2819089	42413852
13204193	13205715	CQE2	BNL6.32		TO:0000207	Vigor	plant height	PTHT	Chr1	2819089	42413852
13822287	13836561	CQE2	BNL6.32		TO:0000207	Vigor	plant height	PTHT	Chr1	2819089	42413852
13862844	13875862	CQE2	BNL6.32		TO:0000207	Vigor	plant height	PTHT	Chr1	2819089	42413852
14177877	14189356	CQE2	BNL6.32		TO:0000207	Vigor	plant height	PTHT	Chr1	2819089	42413852
15031719	15049628	CQE2	BNL6.32		TO:0000207	Vigor	plant height	PTHT	Chr1	2819089	42413852
15064823	15065709	CQE2	BNL6.32		TO:0000207	Vigor	plant height	PTHT	Chr1	2819089	42413852
15100375	15111553	CQE2	BNL6.32		TO:0000207	Vigor	plant height	PTHT	Chr1	2819089	42413852
15186949	15187788	CQE2	BNL6.32		TO:0000207	Vigor	plant height	PTHT	Chr1	2819089	42413852
15348518	15352315	CQE2	BNL6.32		TO:0000207	Vigor	plant height	PTHT	Chr1	2819089	42413852
15413116	15414834	CQE2	BNL6.32		TO:0000207	Vigor	plant height	PTHT	Chr1	2819089	42413852
17436260	17442717	CQE2	BNL6.32		TO:0000207	Vigor	plant height	PTHT	Chr1	2819089	42413852
18209596	18216222	CQE2	BNL6.32		TO:0000207	Vigor	plant height	PTHT	Chr1	2819089	42413852
18271806	18283226	CQE2	BNL6.32		TO:0000207	Vigor	plant height	PTHT	Chr1	2819089	42413852
18307731	18324211	CQE2	BNL6.32		TO:0000207	Vigor	plant height	PTHT	Chr1	2819089	42413852
18582113	18583583	CQE2	BNL6.32		TO:0000207	Vigor	plant height	PTHT	Chr1	2819089	42413852
19483589	19493415	CQE2	BNL6.32		TO:0000207	Vigor	plant height	PTHT	Chr1	2819089	42413852
19493872	19502778	CQE2	BNL6.32		TO:0000207	Vigor	plant height	PTHT	Chr1	2819089	42413852
19553606	19569857	CQE2	BNL6.32		TO:0000207	Vigor	plant height	PTHT	Chr1	2819089	42413852
19579609	19589025	CQE2	BNL6.32		TO:0000207	Vigor	plant height	PTHT	Chr1	2819089	42413852
19651301	19672542	CQE2	BNL6.32		TO:0000207	Vigor	plant height	PTHT	Chr1	2819089	42413852
20158737	20170499	CQE2	BNL6.32		TO:0000207	Vigor	plant height	PTHT	Chr1	2819089	42413852
20365163	20371606	CQE2	BNL6.32		TO:0000207	Vigor	plant height	PTHT	Chr1	2819089	42413852
20376243	20381588	CQE2	BNL6.32		TO:0000207	Vigor	plant height	PTHT	Chr1	2819089	42413852
20611259	20617727	CQE2	BNL6.32		TO:0000207	Vigor	plant height	PTHT	Chr1	2819089	42413852
21643948	21656852	CQE2	BNL6.32		TO:0000207	Vigor	plant height	PTHT	Chr1	2819089	42413852
22294723	22301189	CQE2	BNL6.32		TO:0000207	Vigor	plant height	PTHT	Chr1	2819089	42413852
22370848	22374435	CQE2	BNL6.32		TO:0000207	Vigor	plant height	PTHT	Chr1	2819089	42413852
22697237	22705386	CQE2	BNL6.32		TO:0000207	Vigor	plant height	PTHT	Chr1	2819089	42413852
23474436	23483916	CQE2	BNL6.32		TO:0000207	Vigor	plant height	PTHT	Chr1	2819089	42413852
23502319	23508738	CQE2	BNL6.32		TO:0000207	Vigor	plant height	PTHT	Chr1	2819089	42413852
23561077	23568187	CQE2	BNL6.32		TO:0000207	Vigor	plant height	PTHT	Chr1	2819089	42413852
23593880	23606781	CQE2	BNL6.32		TO:0000207	Vigor	plant height	PTHT	Chr1	2819089	42413852
24742858	24748454	CQE2	BNL6.32		TO:0000207	Vigor	plant height	PTHT	Chr1	2819089	42413852
25093640	25097481	CQE2	BNL6.32		TO:0000207	Vigor	plant height	PTHT	Chr1	2819089	42413852
25196365	25203059	CQE2	BNL6.32		TO:0000207	Vigor	plant height	PTHT	Chr1	2819089	42413852
25566873	25573312	CQE2	BNL6.32		TO:0000207	Vigor	plant height	PTHT	Chr1	2819089	42413852
25937893	25947357	CQE2	BNL6.32		TO:0000207	Vigor	plant height	PTHT	Chr1	2819089	42413852
26207444	26217307	CQE2	BNL6.32		TO:0000207	Vigor	plant height	PTHT	Chr1	2819089	42413852
26347552	26358835	CQE2	BNL6.32		TO:0000207	Vigor	plant height	PTHT	Chr1	2819089	42413852
26542793	26557896	CQE2	BNL6.32		TO:0000207	Vigor	plant height	PTHT	Chr1	2819089	42413852
26567322	26571898	CQE2	BNL6.32		TO:0000207	Vigor	plant height	PTHT	Chr1	2819089	42413852
26750189	26755620	CQE2	BNL6.32		TO:0000207	Vigor	plant height	PTHT	Chr1	2819089	42413852
26835621	26843408	CQE2	BNL6.32		TO:0000207	Vigor	plant height	PTHT	Chr1	2819089	42413852
26848666	26861536	CQE2	BNL6.32		TO:0000207	Vigor	plant height	PTHT	Chr1	2819089	42413852
27106044	27107134	CQE2	BNL6.32		TO:0000207	Vigor	plant height	PTHT	Chr1	2819089	42413852
27899175	27905685	CQE2	BNL6.32		TO:0000207	Vigor	plant height	PTHT	Chr1	2819089	42413852
28035993	28048912	CQE2	BNL6.32		TO:0000207	Vigor	plant height	PTHT	Chr1	2819089	42413852
28712422	28724834	CQE2	BNL6.32		TO:0000207	Vigor	plant height	PTHT	Chr1	2819089	42413852
28839999	28846452	CQE2	BNL6.32		TO:0000207	Vigor	plant height	PTHT	Chr1	2819089	42413852
29083665	29096566	CQE2	BNL6.32		TO:0000207	Vigor	plant height	PTHT	Chr1	2819089	42413852
29178725	29182857	CQE2	BNL6.32		TO:0000207	Vigor	plant height	PTHT	Chr1	2819089	42413852
29344275	29357196	CQE2	BNL6.32		TO:0000207	Vigor	plant height	PTHT	Chr1	2819089	42413852
29369415	29377198	CQE2	BNL6.32		TO:0000207	Vigor	plant height	PTHT	Chr1	2819089	42413852
29415360	29423407	CQE2	BNL6.32		TO:0000207	Vigor	plant height	PTHT	Chr1	2819089	42413852
29881321	29886605	CQE2	BNL6.32		TO:0000207	Vigor	plant height	PTHT	Chr1	2819089	42413852
30388976	30392706	CQE2	BNL6.32		TO:0000207	Vigor	plant height	PTHT	Chr1	2819089	42413852
30431873	30445310	CQE2	BNL6.32		TO:0000207	Vigor	plant height	PTHT	Chr1	2819089	42413852
31138209	31151884	CQE2	BNL6.32		TO:0000207	Vigor	plant height	PTHT	Chr1	2819089	42413852
31186513	31195566	CQE2	BNL6.32		TO:0000207	Vigor	plant height	PTHT	Chr1	2819089	42413852
31438727	31451539	CQE2	BNL6.32		TO:0000207	Vigor	plant height	PTHT	Chr1	2819089	42413852
32466657	32470224	CQE2	BNL6.32		TO:0000207	Vigor	plant height	PTHT	Chr1	2819089	42413852
32517689	32522226	CQE2	BNL6.32		TO:0000207	Vigor	plant height	PTHT	Chr1	2819089	42413852
32844431	32845804	CQE2	BNL6.32		TO:0000207	Vigor	plant height	PTHT	Chr1	2819089	42413852
33668826	33670037	CQE2	BNL6.32		TO:0000207	Vigor	plant height	PTHT	Chr1	2819089	42413852
33845939	33849715	CQE2	BNL6.32		TO:0000207	Vigor	plant height	PTHT	Chr1	2819089	42413852
33979585	33988985	CQE2	BNL6.32		TO:0000207	Vigor	plant height	PTHT	Chr1	2819089	42413852
34179819	34181261	CQE2	BNL6.32		TO:0000207	Vigor	plant height	PTHT	Chr1	2819089	42413852
34335633	34348073	CQE2	BNL6.32		TO:0000207	Vigor	plant height	PTHT	Chr1	2819089	42413852
34589612	34596029	CQE2	BNL6.32		TO:0000207	Vigor	plant height	PTHT	Chr1	2819089	42413852
34821566	34831290	CQE2	BNL6.32		TO:0000207	Vigor	plant height	PTHT	Chr1	2819089	42413852
35208198	35216131	CQE2	BNL6.32		TO:0000207	Vigor	plant height	PTHT	Chr1	2819089	42413852
35271474	35296470	CQE2	BNL6.32		TO:0000207	Vigor	plant height	PTHT	Chr1	2819089	42413852
35668088	35681118	CQE2	BNL6.32		TO:0000207	Vigor	plant height	PTHT	Chr1	2819089	42413852
3616867	3617485	CQE2	BNL6.32		TO:0000207	Vigor	plant height	PTHT	Chr1	2819089	42413852
36609937	36614942	CQE2	BNL6.32		TO:0000207	Vigor	plant height	PTHT	Chr1	2819089	42413852
36818318	36829561	CQE2	BNL6.32		TO:0000207	Vigor	plant height	PTHT	Chr1	2819089	42413852
37383906	37390180	CQE2	BNL6.32		TO:0000207	Vigor	plant height	PTHT	Chr1	2819089	42413852
3748490	3759610	CQE2	BNL6.32		TO:0000207	Vigor	plant height	PTHT	Chr1	2819089	42413852
37489568	37502491	CQE2	BNL6.32		TO:0000207	Vigor	plant height	PTHT	Chr1	2819089	42413852
38172665	38174665	CQE2	BNL6.32		TO:0000207	Vigor	plant height	PTHT	Chr1	2819089	42413852
38269670	38273224	CQE2	BNL6.32		TO:0000207	Vigor	plant height	PTHT	Chr1	2819089	42413852
38594229	38595054	CQE2	BNL6.32		TO:0000207	Vigor	plant height	PTHT	Chr1	2819089	42413852
3861566	3871716	CQE2	BNL6.32		TO:0000207	Vigor	plant height	PTHT	Chr1	2819089	42413852
38868042	38874717	CQE2	BNL6.32		TO:0000207	Vigor	plant height	PTHT	Chr1	2819089	42413852
39403048	39407754	CQE2	BNL6.32		TO:0000207	Vigor	plant height	PTHT	Chr1	2819089	42413852
39646794	39654520	CQE2	BNL6.32		TO:0000207	Vigor	plant height	PTHT	Chr1	2819089	42413852
40195938	40199935	CQE2	BNL6.32		TO:0000207	Vigor	plant height	PTHT	Chr1	2819089	42413852
41650105	41657909	CQE2	BNL6.32		TO:0000207	Vigor	plant height	PTHT	Chr1	2819089	42413852
4186321	4192869	CQE2	BNL6.32		TO:0000207	Vigor	plant height	PTHT	Chr1	2819089	42413852
42288478	42294200	CQE2	BNL6.32		TO:0000207	Vigor	plant height	PTHT	Chr1	2819089	42413852
4549576	4560488	CQE2	BNL6.32		TO:0000207	Vigor	plant height	PTHT	Chr1	2819089	42413852
4638978	4645067	CQE2	BNL6.32		TO:0000207	Vigor	plant height	PTHT	Chr1	2819089	42413852
4776248	4781941	CQE2	BNL6.32		TO:0000207	Vigor	plant height	PTHT	Chr1	2819089	42413852
4839496	4846217	CQE2	BNL6.32		TO:0000207	Vigor	plant height	PTHT	Chr1	2819089	42413852
4932015	4943302	CQE2	BNL6.32		TO:0000207	Vigor	plant height	PTHT	Chr1	2819089	42413852
4987582	4988575	CQE2	BNL6.32		TO:0000207	Vigor	plant height	PTHT	Chr1	2819089	42413852
5667291	5668257	CQE2	BNL6.32		TO:0000207	Vigor	plant height	PTHT	Chr1	2819089	42413852
5825725	5826591	CQE2	BNL6.32		TO:0000207	Vigor	plant height	PTHT	Chr1	2819089	42413852
6161903	6167721	CQE2	BNL6.32		TO:0000207	Vigor	plant height	PTHT	Chr1	2819089	42413852
6545920	6555094	CQE2	BNL6.32		TO:0000207	Vigor	plant height	PTHT	Chr1	2819089	42413852
6926811	6939620	CQE2	BNL6.32		TO:0000207	Vigor	plant height	PTHT	Chr1	2819089	42413852
6954391	6955705	CQE2	BNL6.32		TO:0000207	Vigor	plant height	PTHT	Chr1	2819089	42413852
7756059	7771562	CQE2	BNL6.32		TO:0000207	Vigor	plant height	PTHT	Chr1	2819089	42413852
7781026	7792380	CQE2	BNL6.32		TO:0000207	Vigor	plant height	PTHT	Chr1	2819089	42413852
7947060	7950240	CQE2	BNL6.32		TO:0000207	Vigor	plant height	PTHT	Chr1	2819089	42413852
7951484	7964593	CQE2	BNL6.32		TO:0000207	Vigor	plant height	PTHT	Chr1	2819089	42413852
7992726	7997729	CQE2	BNL6.32		TO:0000207	Vigor	plant height	PTHT	Chr1	2819089	42413852
8641933	8654731	CQE2	BNL6.32		TO:0000207	Vigor	plant height	PTHT	Chr1	2819089	42413852
8774644	8781447	CQE2	BNL6.32		TO:0000207	Vigor	plant height	PTHT	Chr1	2819089	42413852
9214595	9220992	CQE2	BNL6.32		TO:0000207	Vigor	plant height	PTHT	Chr1	2819089	42413852
9361061	9363778	CQE2	BNL6.32		TO:0000207	Vigor	plant height	PTHT	Chr1	2819089	42413852
9531582	9544458	CQE2	BNL6.32		TO:0000207	Vigor	plant height	PTHT	Chr1	2819089	42413852
9573946	9580415	CQE2	BNL6.32		TO:0000207	Vigor	plant height	PTHT	Chr1	2819089	42413852
9942455	9944102	CQE2	BNL6.32		TO:0000207	Vigor	plant height	PTHT	Chr1	2819089	42413852
9989045	10001968	CQE2	BNL6.32		TO:0000207	Vigor	plant height	PTHT	Chr1	2819089	42413852
10070614	10077197	CQN49	BNL6.32		TO:0000456	Yield	spikelet number	SPKNB	Chr1	2819089	42413852
10388368	10396470	CQN49	BNL6.32		TO:0000456	Yield	spikelet number	SPKNB	Chr1	2819089	42413852
11682438	11683408	CQN49	BNL6.32		TO:0000456	Yield	spikelet number	SPKNB	Chr1	2819089	42413852
11761023	11765022	CQN49	BNL6.32		TO:0000456	Yield	spikelet number	SPKNB	Chr1	2819089	42413852
12249846	12257898	CQN49	BNL6.32		TO:0000456	Yield	spikelet number	SPKNB	Chr1	2819089	42413852
12293430	12294292	CQN49	BNL6.32		TO:0000456	Yield	spikelet number	SPKNB	Chr1	2819089	42413852
12598067	12610974	CQN49	BNL6.32		TO:0000456	Yield	spikelet number	SPKNB	Chr1	2819089	42413852
12860729	12867180	CQN49	BNL6.32		TO:0000456	Yield	spikelet number	SPKNB	Chr1	2819089	42413852
13012829	13026822	CQN49	BNL6.32		TO:0000456	Yield	spikelet number	SPKNB	Chr1	2819089	42413852
13204193	13205715	CQN49	BNL6.32		TO:0000456	Yield	spikelet number	SPKNB	Chr1	2819089	42413852
13822287	13836561	CQN49	BNL6.32		TO:0000456	Yield	spikelet number	SPKNB	Chr1	2819089	42413852
13862844	13875862	CQN49	BNL6.32		TO:0000456	Yield	spikelet number	SPKNB	Chr1	2819089	42413852
14177877	14189356	CQN49	BNL6.32		TO:0000456	Yield	spikelet number	SPKNB	Chr1	2819089	42413852
15031719	15049628	CQN49	BNL6.32		TO:0000456	Yield	spikelet number	SPKNB	Chr1	2819089	42413852
15064823	15065709	CQN49	BNL6.32		TO:0000456	Yield	spikelet number	SPKNB	Chr1	2819089	42413852
15100375	15111553	CQN49	BNL6.32		TO:0000456	Yield	spikelet number	SPKNB	Chr1	2819089	42413852
15186949	15187788	CQN49	BNL6.32		TO:0000456	Yield	spikelet number	SPKNB	Chr1	2819089	42413852
15348518	15352315	CQN49	BNL6.32		TO:0000456	Yield	spikelet number	SPKNB	Chr1	2819089	42413852
15413116	15414834	CQN49	BNL6.32		TO:0000456	Yield	spikelet number	SPKNB	Chr1	2819089	42413852
17436260	17442717	CQN49	BNL6.32		TO:0000456	Yield	spikelet number	SPKNB	Chr1	2819089	42413852
18209596	18216222	CQN49	BNL6.32		TO:0000456	Yield	spikelet number	SPKNB	Chr1	2819089	42413852
18271806	18283226	CQN49	BNL6.32		TO:0000456	Yield	spikelet number	SPKNB	Chr1	2819089	42413852
18307731	18324211	CQN49	BNL6.32		TO:0000456	Yield	spikelet number	SPKNB	Chr1	2819089	42413852
18582113	18583583	CQN49	BNL6.32		TO:0000456	Yield	spikelet number	SPKNB	Chr1	2819089	42413852
19483589	19493415	CQN49	BNL6.32		TO:0000456	Yield	spikelet number	SPKNB	Chr1	2819089	42413852
19493872	19502778	CQN49	BNL6.32		TO:0000456	Yield	spikelet number	SPKNB	Chr1	2819089	42413852
19553606	19569857	CQN49	BNL6.32		TO:0000456	Yield	spikelet number	SPKNB	Chr1	2819089	42413852
19579609	19589025	CQN49	BNL6.32		TO:0000456	Yield	spikelet number	SPKNB	Chr1	2819089	42413852
19651301	19672542	CQN49	BNL6.32		TO:0000456	Yield	spikelet number	SPKNB	Chr1	2819089	42413852
20158737	20170499	CQN49	BNL6.32		TO:0000456	Yield	spikelet number	SPKNB	Chr1	2819089	42413852
20365163	20371606	CQN49	BNL6.32		TO:0000456	Yield	spikelet number	SPKNB	Chr1	2819089	42413852
20376243	20381588	CQN49	BNL6.32		TO:0000456	Yield	spikelet number	SPKNB	Chr1	2819089	42413852
20611259	20617727	CQN49	BNL6.32		TO:0000456	Yield	spikelet number	SPKNB	Chr1	2819089	42413852
21643948	21656852	CQN49	BNL6.32		TO:0000456	Yield	spikelet number	SPKNB	Chr1	2819089	42413852
22294723	22301189	CQN49	BNL6.32		TO:0000456	Yield	spikelet number	SPKNB	Chr1	2819089	42413852
22370848	22374435	CQN49	BNL6.32		TO:0000456	Yield	spikelet number	SPKNB	Chr1	2819089	42413852
22697237	22705386	CQN49	BNL6.32		TO:0000456	Yield	spikelet number	SPKNB	Chr1	2819089	42413852
23474436	23483916	CQN49	BNL6.32		TO:0000456	Yield	spikelet number	SPKNB	Chr1	2819089	42413852
23502319	23508738	CQN49	BNL6.32		TO:0000456	Yield	spikelet number	SPKNB	Chr1	2819089	42413852
23561077	23568187	CQN49	BNL6.32		TO:0000456	Yield	spikelet number	SPKNB	Chr1	2819089	42413852
23593880	23606781	CQN49	BNL6.32		TO:0000456	Yield	spikelet number	SPKNB	Chr1	2819089	42413852
24742858	24748454	CQN49	BNL6.32		TO:0000456	Yield	spikelet number	SPKNB	Chr1	2819089	42413852
25093640	25097481	CQN49	BNL6.32		TO:0000456	Yield	spikelet number	SPKNB	Chr1	2819089	42413852
25196365	25203059	CQN49	BNL6.32		TO:0000456	Yield	spikelet number	SPKNB	Chr1	2819089	42413852
25566873	25573312	CQN49	BNL6.32		TO:0000456	Yield	spikelet number	SPKNB	Chr1	2819089	42413852
25937893	25947357	CQN49	BNL6.32		TO:0000456	Yield	spikelet number	SPKNB	Chr1	2819089	42413852
26207444	26217307	CQN49	BNL6.32		TO:0000456	Yield	spikelet number	SPKNB	Chr1	2819089	42413852
26347552	26358835	CQN49	BNL6.32		TO:0000456	Yield	spikelet number	SPKNB	Chr1	2819089	42413852
26542793	26557896	CQN49	BNL6.32		TO:0000456	Yield	spikelet number	SPKNB	Chr1	2819089	42413852
26567322	26571898	CQN49	BNL6.32		TO:0000456	Yield	spikelet number	SPKNB	Chr1	2819089	42413852
26750189	26755620	CQN49	BNL6.32		TO:0000456	Yield	spikelet number	SPKNB	Chr1	2819089	42413852
26835621	26843408	CQN49	BNL6.32		TO:0000456	Yield	spikelet number	SPKNB	Chr1	2819089	42413852
26848666	26861536	CQN49	BNL6.32		TO:0000456	Yield	spikelet number	SPKNB	Chr1	2819089	42413852
27106044	27107134	CQN49	BNL6.32		TO:0000456	Yield	spikelet number	SPKNB	Chr1	2819089	42413852
27899175	27905685	CQN49	BNL6.32		TO:0000456	Yield	spikelet number	SPKNB	Chr1	2819089	42413852
28035993	28048912	CQN49	BNL6.32		TO:0000456	Yield	spikelet number	SPKNB	Chr1	2819089	42413852
28712422	28724834	CQN49	BNL6.32		TO:0000456	Yield	spikelet number	SPKNB	Chr1	2819089	42413852
28839999	28846452	CQN49	BNL6.32		TO:0000456	Yield	spikelet number	SPKNB	Chr1	2819089	42413852
29083665	29096566	CQN49	BNL6.32		TO:0000456	Yield	spikelet number	SPKNB	Chr1	2819089	42413852
29178725	29182857	CQN49	BNL6.32		TO:0000456	Yield	spikelet number	SPKNB	Chr1	2819089	42413852
29344275	29357196	CQN49	BNL6.32		TO:0000456	Yield	spikelet number	SPKNB	Chr1	2819089	42413852
29369415	29377198	CQN49	BNL6.32		TO:0000456	Yield	spikelet number	SPKNB	Chr1	2819089	42413852
29415360	29423407	CQN49	BNL6.32		TO:0000456	Yield	spikelet number	SPKNB	Chr1	2819089	42413852
29881321	29886605	CQN49	BNL6.32		TO:0000456	Yield	spikelet number	SPKNB	Chr1	2819089	42413852
30388976	30392706	CQN49	BNL6.32		TO:0000456	Yield	spikelet number	SPKNB	Chr1	2819089	42413852
30431873	30445310	CQN49	BNL6.32		TO:0000456	Yield	spikelet number	SPKNB	Chr1	2819089	42413852
31138209	31151884	CQN49	BNL6.32		TO:0000456	Yield	spikelet number	SPKNB	Chr1	2819089	42413852
31186513	31195566	CQN49	BNL6.32		TO:0000456	Yield	spikelet number	SPKNB	Chr1	2819089	42413852
31438727	31451539	CQN49	BNL6.32		TO:0000456	Yield	spikelet number	SPKNB	Chr1	2819089	42413852
32466657	32470224	CQN49	BNL6.32		TO:0000456	Yield	spikelet number	SPKNB	Chr1	2819089	42413852
32517689	32522226	CQN49	BNL6.32		TO:0000456	Yield	spikelet number	SPKNB	Chr1	2819089	42413852
32844431	32845804	CQN49	BNL6.32		TO:0000456	Yield	spikelet number	SPKNB	Chr1	2819089	42413852
33668826	33670037	CQN49	BNL6.32		TO:0000456	Yield	spikelet number	SPKNB	Chr1	2819089	42413852
33845939	33849715	CQN49	BNL6.32		TO:0000456	Yield	spikelet number	SPKNB	Chr1	2819089	42413852
33979585	33988985	CQN49	BNL6.32		TO:0000456	Yield	spikelet number	SPKNB	Chr1	2819089	42413852
34179819	34181261	CQN49	BNL6.32		TO:0000456	Yield	spikelet number	SPKNB	Chr1	2819089	42413852
34335633	34348073	CQN49	BNL6.32		TO:0000456	Yield	spikelet number	SPKNB	Chr1	2819089	42413852
34589612	34596029	CQN49	BNL6.32		TO:0000456	Yield	spikelet number	SPKNB	Chr1	2819089	42413852
34821566	34831290	CQN49	BNL6.32		TO:0000456	Yield	spikelet number	SPKNB	Chr1	2819089	42413852
35208198	35216131	CQN49	BNL6.32		TO:0000456	Yield	spikelet number	SPKNB	Chr1	2819089	42413852
35271474	35296470	CQN49	BNL6.32		TO:0000456	Yield	spikelet number	SPKNB	Chr1	2819089	42413852
35668088	35681118	CQN49	BNL6.32		TO:0000456	Yield	spikelet number	SPKNB	Chr1	2819089	42413852
3616867	3617485	CQN49	BNL6.32		TO:0000456	Yield	spikelet number	SPKNB	Chr1	2819089	42413852
36609937	36614942	CQN49	BNL6.32		TO:0000456	Yield	spikelet number	SPKNB	Chr1	2819089	42413852
36818318	36829561	CQN49	BNL6.32		TO:0000456	Yield	spikelet number	SPKNB	Chr1	2819089	42413852
37383906	37390180	CQN49	BNL6.32		TO:0000456	Yield	spikelet number	SPKNB	Chr1	2819089	42413852
3748490	3759610	CQN49	BNL6.32		TO:0000456	Yield	spikelet number	SPKNB	Chr1	2819089	42413852
37489568	37502491	CQN49	BNL6.32		TO:0000456	Yield	spikelet number	SPKNB	Chr1	2819089	42413852
38172665	38174665	CQN49	BNL6.32		TO:0000456	Yield	spikelet number	SPKNB	Chr1	2819089	42413852
38269670	38273224	CQN49	BNL6.32		TO:0000456	Yield	spikelet number	SPKNB	Chr1	2819089	42413852
38594229	38595054	CQN49	BNL6.32		TO:0000456	Yield	spikelet number	SPKNB	Chr1	2819089	42413852
3861566	3871716	CQN49	BNL6.32		TO:0000456	Yield	spikelet number	SPKNB	Chr1	2819089	42413852
38868042	38874717	CQN49	BNL6.32		TO:0000456	Yield	spikelet number	SPKNB	Chr1	2819089	42413852
39403048	39407754	CQN49	BNL6.32		TO:0000456	Yield	spikelet number	SPKNB	Chr1	2819089	42413852
39646794	39654520	CQN49	BNL6.32		TO:0000456	Yield	spikelet number	SPKNB	Chr1	2819089	42413852
40195938	40199935	CQN49	BNL6.32		TO:0000456	Yield	spikelet number	SPKNB	Chr1	2819089	42413852
41650105	41657909	CQN49	BNL6.32		TO:0000456	Yield	spikelet number	SPKNB	Chr1	2819089	42413852
4186321	4192869	CQN49	BNL6.32		TO:0000456	Yield	spikelet number	SPKNB	Chr1	2819089	42413852
42288478	42294200	CQN49	BNL6.32		TO:0000456	Yield	spikelet number	SPKNB	Chr1	2819089	42413852
4549576	4560488	CQN49	BNL6.32		TO:0000456	Yield	spikelet number	SPKNB	Chr1	2819089	42413852
4638978	4645067	CQN49	BNL6.32		TO:0000456	Yield	spikelet number	SPKNB	Chr1	2819089	42413852
4776248	4781941	CQN49	BNL6.32		TO:0000456	Yield	spikelet number	SPKNB	Chr1	2819089	42413852
4839496	4846217	CQN49	BNL6.32		TO:0000456	Yield	spikelet number	SPKNB	Chr1	2819089	42413852
4932015	4943302	CQN49	BNL6.32		TO:0000456	Yield	spikelet number	SPKNB	Chr1	2819089	42413852
4987582	4988575	CQN49	BNL6.32		TO:0000456	Yield	spikelet number	SPKNB	Chr1	2819089	42413852
5667291	5668257	CQN49	BNL6.32		TO:0000456	Yield	spikelet number	SPKNB	Chr1	2819089	42413852
5825725	5826591	CQN49	BNL6.32		TO:0000456	Yield	spikelet number	SPKNB	Chr1	2819089	42413852
6161903	6167721	CQN49	BNL6.32		TO:0000456	Yield	spikelet number	SPKNB	Chr1	2819089	42413852
6545920	6555094	CQN49	BNL6.32		TO:0000456	Yield	spikelet number	SPKNB	Chr1	2819089	42413852
6926811	6939620	CQN49	BNL6.32		TO:0000456	Yield	spikelet number	SPKNB	Chr1	2819089	42413852
6954391	6955705	CQN49	BNL6.32		TO:0000456	Yield	spikelet number	SPKNB	Chr1	2819089	42413852
7756059	7771562	CQN49	BNL6.32		TO:0000456	Yield	spikelet number	SPKNB	Chr1	2819089	42413852
7781026	7792380	CQN49	BNL6.32		TO:0000456	Yield	spikelet number	SPKNB	Chr1	2819089	42413852
7947060	7950240	CQN49	BNL6.32		TO:0000456	Yield	spikelet number	SPKNB	Chr1	2819089	42413852
7951484	7964593	CQN49	BNL6.32		TO:0000456	Yield	spikelet number	SPKNB	Chr1	2819089	42413852
7992726	7997729	CQN49	BNL6.32		TO:0000456	Yield	spikelet number	SPKNB	Chr1	2819089	42413852
8641933	8654731	CQN49	BNL6.32		TO:0000456	Yield	spikelet number	SPKNB	Chr1	2819089	42413852
8774644	8781447	CQN49	BNL6.32		TO:0000456	Yield	spikelet number	SPKNB	Chr1	2819089	42413852
9214595	9220992	CQN49	BNL6.32		TO:0000456	Yield	spikelet number	SPKNB	Chr1	2819089	42413852
9361061	9363778	CQN49	BNL6.32		TO:0000456	Yield	spikelet number	SPKNB	Chr1	2819089	42413852
9531582	9544458	CQN49	BNL6.32		TO:0000456	Yield	spikelet number	SPKNB	Chr1	2819089	42413852
9573946	9580415	CQN49	BNL6.32		TO:0000456	Yield	spikelet number	SPKNB	Chr1	2819089	42413852
9942455	9944102	CQN49	BNL6.32		TO:0000456	Yield	spikelet number	SPKNB	Chr1	2819089	42413852
9989045	10001968	CQN49	BNL6.32		TO:0000456	Yield	spikelet number	SPKNB	Chr1	2819089	42413852
10070614	10077197	AQBK024	BNL6.32		TO:0000207	Vigor	plant height	PTHT	Chr1	3050029	10491821
10388368	10396470	AQBK024	BNL6.32		TO:0000207	Vigor	plant height	PTHT	Chr1	3050029	10491821
3616867	3617485	AQBK024	BNL6.32		TO:0000207	Vigor	plant height	PTHT	Chr1	3050029	10491821
3748490	3759610	AQBK024	BNL6.32		TO:0000207	Vigor	plant height	PTHT	Chr1	3050029	10491821
3861566	3871716	AQBK024	BNL6.32		TO:0000207	Vigor	plant height	PTHT	Chr1	3050029	10491821
4186321	4192869	AQBK024	BNL6.32		TO:0000207	Vigor	plant height	PTHT	Chr1	3050029	10491821
4549576	4560488	AQBK024	BNL6.32		TO:0000207	Vigor	plant height	PTHT	Chr1	3050029	10491821
4638978	4645067	AQBK024	BNL6.32		TO:0000207	Vigor	plant height	PTHT	Chr1	3050029	10491821
4776248	4781941	AQBK024	BNL6.32		TO:0000207	Vigor	plant height	PTHT	Chr1	3050029	10491821
4839496	4846217	AQBK024	BNL6.32		TO:0000207	Vigor	plant height	PTHT	Chr1	3050029	10491821
4932015	4943302	AQBK024	BNL6.32		TO:0000207	Vigor	plant height	PTHT	Chr1	3050029	10491821
4987582	4988575	AQBK024	BNL6.32		TO:0000207	Vigor	plant height	PTHT	Chr1	3050029	10491821
5667291	5668257	AQBK024	BNL6.32		TO:0000207	Vigor	plant height	PTHT	Chr1	3050029	10491821
5825725	5826591	AQBK024	BNL6.32		TO:0000207	Vigor	plant height	PTHT	Chr1	3050029	10491821
6161903	6167721	AQBK024	BNL6.32		TO:0000207	Vigor	plant height	PTHT	Chr1	3050029	10491821
6545920	6555094	AQBK024	BNL6.32		TO:0000207	Vigor	plant height	PTHT	Chr1	3050029	10491821
6926811	6939620	AQBK024	BNL6.32		TO:0000207	Vigor	plant height	PTHT	Chr1	3050029	10491821
6954391	6955705	AQBK024	BNL6.32		TO:0000207	Vigor	plant height	PTHT	Chr1	3050029	10491821
7756059	7771562	AQBK024	BNL6.32		TO:0000207	Vigor	plant height	PTHT	Chr1	3050029	10491821
7781026	7792380	AQBK024	BNL6.32		TO:0000207	Vigor	plant height	PTHT	Chr1	3050029	10491821
7947060	7950240	AQBK024	BNL6.32		TO:0000207	Vigor	plant height	PTHT	Chr1	3050029	10491821
7951484	7964593	AQBK024	BNL6.32		TO:0000207	Vigor	plant height	PTHT	Chr1	3050029	10491821
7992726	7997729	AQBK024	BNL6.32		TO:0000207	Vigor	plant height	PTHT	Chr1	3050029	10491821
8641933	8654731	AQBK024	BNL6.32		TO:0000207	Vigor	plant height	PTHT	Chr1	3050029	10491821
8774644	8781447	AQBK024	BNL6.32		TO:0000207	Vigor	plant height	PTHT	Chr1	3050029	10491821
9214595	9220992	AQBK024	BNL6.32		TO:0000207	Vigor	plant height	PTHT	Chr1	3050029	10491821
9361061	9363778	AQBK024	BNL6.32		TO:0000207	Vigor	plant height	PTHT	Chr1	3050029	10491821
9531582	9544458	AQBK024	BNL6.32		TO:0000207	Vigor	plant height	PTHT	Chr1	3050029	10491821
9573946	9580415	AQBK024	BNL6.32		TO:0000207	Vigor	plant height	PTHT	Chr1	3050029	10491821
9942455	9944102	AQBK024	BNL6.32		TO:0000207	Vigor	plant height	PTHT	Chr1	3050029	10491821
9989045	10001968	AQBK024	BNL6.32		TO:0000207	Vigor	plant height	PTHT	Chr1	3050029	10491821
10070614	10077197	AQBK030	BNL6.32		TO:0000456	Yield	spikelet number	SPKNB	Chr1	3050029	10491821
10388368	10396470	AQBK030	BNL6.32		TO:0000456	Yield	spikelet number	SPKNB	Chr1	3050029	10491821
3616867	3617485	AQBK030	BNL6.32		TO:0000456	Yield	spikelet number	SPKNB	Chr1	3050029	10491821
3748490	3759610	AQBK030	BNL6.32		TO:0000456	Yield	spikelet number	SPKNB	Chr1	3050029	10491821
3861566	3871716	AQBK030	BNL6.32		TO:0000456	Yield	spikelet number	SPKNB	Chr1	3050029	10491821
4186321	4192869	AQBK030	BNL6.32		TO:0000456	Yield	spikelet number	SPKNB	Chr1	3050029	10491821
4549576	4560488	AQBK030	BNL6.32		TO:0000456	Yield	spikelet number	SPKNB	Chr1	3050029	10491821
4638978	4645067	AQBK030	BNL6.32		TO:0000456	Yield	spikelet number	SPKNB	Chr1	3050029	10491821
4776248	4781941	AQBK030	BNL6.32		TO:0000456	Yield	spikelet number	SPKNB	Chr1	3050029	10491821
4839496	4846217	AQBK030	BNL6.32		TO:0000456	Yield	spikelet number	SPKNB	Chr1	3050029	10491821
4932015	4943302	AQBK030	BNL6.32		TO:0000456	Yield	spikelet number	SPKNB	Chr1	3050029	10491821
4987582	4988575	AQBK030	BNL6.32		TO:0000456	Yield	spikelet number	SPKNB	Chr1	3050029	10491821
5667291	5668257	AQBK030	BNL6.32		TO:0000456	Yield	spikelet number	SPKNB	Chr1	3050029	10491821
5825725	5826591	AQBK030	BNL6.32		TO:0000456	Yield	spikelet number	SPKNB	Chr1	3050029	10491821
6161903	6167721	AQBK030	BNL6.32		TO:0000456	Yield	spikelet number	SPKNB	Chr1	3050029	10491821
6545920	6555094	AQBK030	BNL6.32		TO:0000456	Yield	spikelet number	SPKNB	Chr1	3050029	10491821
6926811	6939620	AQBK030	BNL6.32		TO:0000456	Yield	spikelet number	SPKNB	Chr1	3050029	10491821
6954391	6955705	AQBK030	BNL6.32		TO:0000456	Yield	spikelet number	SPKNB	Chr1	3050029	10491821
7756059	7771562	AQBK030	BNL6.32		TO:0000456	Yield	spikelet number	SPKNB	Chr1	3050029	10491821
7781026	7792380	AQBK030	BNL6.32		TO:0000456	Yield	spikelet number	SPKNB	Chr1	3050029	10491821
7947060	7950240	AQBK030	BNL6.32		TO:0000456	Yield	spikelet number	SPKNB	Chr1	3050029	10491821
7951484	7964593	AQBK030	BNL6.32		TO:0000456	Yield	spikelet number	SPKNB	Chr1	3050029	10491821
7992726	7997729	AQBK030	BNL6.32		TO:0000456	Yield	spikelet number	SPKNB	Chr1	3050029	10491821
8641933	8654731	AQBK030	BNL6.32		TO:0000456	Yield	spikelet number	SPKNB	Chr1	3050029	10491821
8774644	8781447	AQBK030	BNL6.32		TO:0000456	Yield	spikelet number	SPKNB	Chr1	3050029	10491821
9214595	9220992	AQBK030	BNL6.32		TO:0000456	Yield	spikelet number	SPKNB	Chr1	3050029	10491821
9361061	9363778	AQBK030	BNL6.32		TO:0000456	Yield	spikelet number	SPKNB	Chr1	3050029	10491821
9531582	9544458	AQBK030	BNL6.32		TO:0000456	Yield	spikelet number	SPKNB	Chr1	3050029	10491821
9573946	9580415	AQBK030	BNL6.32		TO:0000456	Yield	spikelet number	SPKNB	Chr1	3050029	10491821
9942455	9944102	AQBK030	BNL6.32		TO:0000456	Yield	spikelet number	SPKNB	Chr1	3050029	10491821
9989045	10001968	AQBK030	BNL6.32		TO:0000456	Yield	spikelet number	SPKNB	Chr1	3050029	10491821
3616867	3617485	AQF056	BNL6.32		TO:0000531	Anatomy	anther length	ANTLG	Chr1	3445940	7862478
3748490	3759610	AQF056	BNL6.32		TO:0000531	Anatomy	anther length	ANTLG	Chr1	3445940	7862478
3861566	3871716	AQF056	BNL6.32		TO:0000531	Anatomy	anther length	ANTLG	Chr1	3445940	7862478
4186321	4192869	AQF056	BNL6.32		TO:0000531	Anatomy	anther length	ANTLG	Chr1	3445940	7862478
4549576	4560488	AQF056	BNL6.32		TO:0000531	Anatomy	anther length	ANTLG	Chr1	3445940	7862478
4638978	4645067	AQF056	BNL6.32		TO:0000531	Anatomy	anther length	ANTLG	Chr1	3445940	7862478
4776248	4781941	AQF056	BNL6.32		TO:0000531	Anatomy	anther length	ANTLG	Chr1	3445940	7862478
4839496	4846217	AQF056	BNL6.32		TO:0000531	Anatomy	anther length	ANTLG	Chr1	3445940	7862478
4932015	4943302	AQF056	BNL6.32		TO:0000531	Anatomy	anther length	ANTLG	Chr1	3445940	7862478
4987582	4988575	AQF056	BNL6.32		TO:0000531	Anatomy	anther length	ANTLG	Chr1	3445940	7862478
5667291	5668257	AQF056	BNL6.32		TO:0000531	Anatomy	anther length	ANTLG	Chr1	3445940	7862478
5825725	5826591	AQF056	BNL6.32		TO:0000531	Anatomy	anther length	ANTLG	Chr1	3445940	7862478
6161903	6167721	AQF056	BNL6.32		TO:0000531	Anatomy	anther length	ANTLG	Chr1	3445940	7862478
6545920	6555094	AQF056	BNL6.32		TO:0000531	Anatomy	anther length	ANTLG	Chr1	3445940	7862478
6926811	6939620	AQF056	BNL6.32		TO:0000531	Anatomy	anther length	ANTLG	Chr1	3445940	7862478
6954391	6955705	AQF056	BNL6.32		TO:0000531	Anatomy	anther length	ANTLG	Chr1	3445940	7862478
7756059	7771562	AQF056	BNL6.32		TO:0000531	Anatomy	anther length	ANTLG	Chr1	3445940	7862478
7781026	7792380	AQF056	BNL6.32		TO:0000531	Anatomy	anther length	ANTLG	Chr1	3445940	7862478
10070614	10077197	AQAX003	BNL6.32		TO:0000291	Biochemical	carbohydrate content	CARBCN	Chr1	3445940	15623428
10388368	10396470	AQAX003	BNL6.32		TO:0000291	Biochemical	carbohydrate content	CARBCN	Chr1	3445940	15623428
11682438	11683408	AQAX003	BNL6.32		TO:0000291	Biochemical	carbohydrate content	CARBCN	Chr1	3445940	15623428
11761023	11765022	AQAX003	BNL6.32		TO:0000291	Biochemical	carbohydrate content	CARBCN	Chr1	3445940	15623428
12249846	12257898	AQAX003	BNL6.32		TO:0000291	Biochemical	carbohydrate content	CARBCN	Chr1	3445940	15623428
12293430	12294292	AQAX003	BNL6.32		TO:0000291	Biochemical	carbohydrate content	CARBCN	Chr1	3445940	15623428
12598067	12610974	AQAX003	BNL6.32		TO:0000291	Biochemical	carbohydrate content	CARBCN	Chr1	3445940	15623428
12860729	12867180	AQAX003	BNL6.32		TO:0000291	Biochemical	carbohydrate content	CARBCN	Chr1	3445940	15623428
13012829	13026822	AQAX003	BNL6.32		TO:0000291	Biochemical	carbohydrate content	CARBCN	Chr1	3445940	15623428
13204193	13205715	AQAX003	BNL6.32		TO:0000291	Biochemical	carbohydrate content	CARBCN	Chr1	3445940	15623428
13822287	13836561	AQAX003	BNL6.32		TO:0000291	Biochemical	carbohydrate content	CARBCN	Chr1	3445940	15623428
13862844	13875862	AQAX003	BNL6.32		TO:0000291	Biochemical	carbohydrate content	CARBCN	Chr1	3445940	15623428
14177877	14189356	AQAX003	BNL6.32		TO:0000291	Biochemical	carbohydrate content	CARBCN	Chr1	3445940	15623428
15031719	15049628	AQAX003	BNL6.32		TO:0000291	Biochemical	carbohydrate content	CARBCN	Chr1	3445940	15623428
15064823	15065709	AQAX003	BNL6.32		TO:0000291	Biochemical	carbohydrate content	CARBCN	Chr1	3445940	15623428
15100375	15111553	AQAX003	BNL6.32		TO:0000291	Biochemical	carbohydrate content	CARBCN	Chr1	3445940	15623428
15186949	15187788	AQAX003	BNL6.32		TO:0000291	Biochemical	carbohydrate content	CARBCN	Chr1	3445940	15623428
15348518	15352315	AQAX003	BNL6.32		TO:0000291	Biochemical	carbohydrate content	CARBCN	Chr1	3445940	15623428
15413116	15414834	AQAX003	BNL6.32		TO:0000291	Biochemical	carbohydrate content	CARBCN	Chr1	3445940	15623428
3616867	3617485	AQAX003	BNL6.32		TO:0000291	Biochemical	carbohydrate content	CARBCN	Chr1	3445940	15623428
3748490	3759610	AQAX003	BNL6.32		TO:0000291	Biochemical	carbohydrate content	CARBCN	Chr1	3445940	15623428
3861566	3871716	AQAX003	BNL6.32		TO:0000291	Biochemical	carbohydrate content	CARBCN	Chr1	3445940	15623428
4186321	4192869	AQAX003	BNL6.32		TO:0000291	Biochemical	carbohydrate content	CARBCN	Chr1	3445940	15623428
4549576	4560488	AQAX003	BNL6.32		TO:0000291	Biochemical	carbohydrate content	CARBCN	Chr1	3445940	15623428
4638978	4645067	AQAX003	BNL6.32		TO:0000291	Biochemical	carbohydrate content	CARBCN	Chr1	3445940	15623428
4776248	4781941	AQAX003	BNL6.32		TO:0000291	Biochemical	carbohydrate content	CARBCN	Chr1	3445940	15623428
4839496	4846217	AQAX003	BNL6.32		TO:0000291	Biochemical	carbohydrate content	CARBCN	Chr1	3445940	15623428
4932015	4943302	AQAX003	BNL6.32		TO:0000291	Biochemical	carbohydrate content	CARBCN	Chr1	3445940	15623428
4987582	4988575	AQAX003	BNL6.32		TO:0000291	Biochemical	carbohydrate content	CARBCN	Chr1	3445940	15623428
5667291	5668257	AQAX003	BNL6.32		TO:0000291	Biochemical	carbohydrate content	CARBCN	Chr1	3445940	15623428
5825725	5826591	AQAX003	BNL6.32		TO:0000291	Biochemical	carbohydrate content	CARBCN	Chr1	3445940	15623428
6161903	6167721	AQAX003	BNL6.32		TO:0000291	Biochemical	carbohydrate content	CARBCN	Chr1	3445940	15623428
6545920	6555094	AQAX003	BNL6.32		TO:0000291	Biochemical	carbohydrate content	CARBCN	Chr1	3445940	15623428
6926811	6939620	AQAX003	BNL6.32		TO:0000291	Biochemical	carbohydrate content	CARBCN	Chr1	3445940	15623428
6954391	6955705	AQAX003	BNL6.32		TO:0000291	Biochemical	carbohydrate content	CARBCN	Chr1	3445940	15623428
7756059	7771562	AQAX003	BNL6.32		TO:0000291	Biochemical	carbohydrate content	CARBCN	Chr1	3445940	15623428
7781026	7792380	AQAX003	BNL6.32		TO:0000291	Biochemical	carbohydrate content	CARBCN	Chr1	3445940	15623428
7947060	7950240	AQAX003	BNL6.32		TO:0000291	Biochemical	carbohydrate content	CARBCN	Chr1	3445940	15623428
7951484	7964593	AQAX003	BNL6.32		TO:0000291	Biochemical	carbohydrate content	CARBCN	Chr1	3445940	15623428
7992726	7997729	AQAX003	BNL6.32		TO:0000291	Biochemical	carbohydrate content	CARBCN	Chr1	3445940	15623428
8641933	8654731	AQAX003	BNL6.32		TO:0000291	Biochemical	carbohydrate content	CARBCN	Chr1	3445940	15623428
8774644	8781447	AQAX003	BNL6.32		TO:0000291	Biochemical	carbohydrate content	CARBCN	Chr1	3445940	15623428
9214595	9220992	AQAX003	BNL6.32		TO:0000291	Biochemical	carbohydrate content	CARBCN	Chr1	3445940	15623428
9361061	9363778	AQAX003	BNL6.32		TO:0000291	Biochemical	carbohydrate content	CARBCN	Chr1	3445940	15623428
9531582	9544458	AQAX003	BNL6.32		TO:0000291	Biochemical	carbohydrate content	CARBCN	Chr1	3445940	15623428
9573946	9580415	AQAX003	BNL6.32		TO:0000291	Biochemical	carbohydrate content	CARBCN	Chr1	3445940	15623428
9942455	9944102	AQAX003	BNL6.32		TO:0000291	Biochemical	carbohydrate content	CARBCN	Chr1	3445940	15623428
9989045	10001968	AQAX003	BNL6.32		TO:0000291	Biochemical	carbohydrate content	CARBCN	Chr1	3445940	15623428
10070614	10077197	AQAW036	BNL6.32		TO:0000557	Anatomy	secondary branch	SBRNB	Chr1	3445940	15623428
10388368	10396470	AQAW036	BNL6.32		TO:0000557	Anatomy	secondary branch	SBRNB	Chr1	3445940	15623428
11682438	11683408	AQAW036	BNL6.32		TO:0000557	Anatomy	secondary branch	SBRNB	Chr1	3445940	15623428
11761023	11765022	AQAW036	BNL6.32		TO:0000557	Anatomy	secondary branch	SBRNB	Chr1	3445940	15623428
12249846	12257898	AQAW036	BNL6.32		TO:0000557	Anatomy	secondary branch	SBRNB	Chr1	3445940	15623428
12293430	12294292	AQAW036	BNL6.32		TO:0000557	Anatomy	secondary branch	SBRNB	Chr1	3445940	15623428
12598067	12610974	AQAW036	BNL6.32		TO:0000557	Anatomy	secondary branch	SBRNB	Chr1	3445940	15623428
12860729	12867180	AQAW036	BNL6.32		TO:0000557	Anatomy	secondary branch	SBRNB	Chr1	3445940	15623428
13012829	13026822	AQAW036	BNL6.32		TO:0000557	Anatomy	secondary branch	SBRNB	Chr1	3445940	15623428
13204193	13205715	AQAW036	BNL6.32		TO:0000557	Anatomy	secondary branch	SBRNB	Chr1	3445940	15623428
13822287	13836561	AQAW036	BNL6.32		TO:0000557	Anatomy	secondary branch	SBRNB	Chr1	3445940	15623428
13862844	13875862	AQAW036	BNL6.32		TO:0000557	Anatomy	secondary branch	SBRNB	Chr1	3445940	15623428
14177877	14189356	AQAW036	BNL6.32		TO:0000557	Anatomy	secondary branch	SBRNB	Chr1	3445940	15623428
15031719	15049628	AQAW036	BNL6.32		TO:0000557	Anatomy	secondary branch	SBRNB	Chr1	3445940	15623428
15064823	15065709	AQAW036	BNL6.32		TO:0000557	Anatomy	secondary branch	SBRNB	Chr1	3445940	15623428
15100375	15111553	AQAW036	BNL6.32		TO:0000557	Anatomy	secondary branch	SBRNB	Chr1	3445940	15623428
15186949	15187788	AQAW036	BNL6.32		TO:0000557	Anatomy	secondary branch	SBRNB	Chr1	3445940	15623428
15348518	15352315	AQAW036	BNL6.32		TO:0000557	Anatomy	secondary branch	SBRNB	Chr1	3445940	15623428
15413116	15414834	AQAW036	BNL6.32		TO:0000557	Anatomy	secondary branch	SBRNB	Chr1	3445940	15623428
3616867	3617485	AQAW036	BNL6.32		TO:0000557	Anatomy	secondary branch	SBRNB	Chr1	3445940	15623428
3748490	3759610	AQAW036	BNL6.32		TO:0000557	Anatomy	secondary branch	SBRNB	Chr1	3445940	15623428
3861566	3871716	AQAW036	BNL6.32		TO:0000557	Anatomy	secondary branch	SBRNB	Chr1	3445940	15623428
4186321	4192869	AQAW036	BNL6.32		TO:0000557	Anatomy	secondary branch	SBRNB	Chr1	3445940	15623428
4549576	4560488	AQAW036	BNL6.32		TO:0000557	Anatomy	secondary branch	SBRNB	Chr1	3445940	15623428
4638978	4645067	AQAW036	BNL6.32		TO:0000557	Anatomy	secondary branch	SBRNB	Chr1	3445940	15623428
4776248	4781941	AQAW036	BNL6.32		TO:0000557	Anatomy	secondary branch	SBRNB	Chr1	3445940	15623428
4839496	4846217	AQAW036	BNL6.32		TO:0000557	Anatomy	secondary branch	SBRNB	Chr1	3445940	15623428
4932015	4943302	AQAW036	BNL6.32		TO:0000557	Anatomy	secondary branch	SBRNB	Chr1	3445940	15623428
4987582	4988575	AQAW036	BNL6.32		TO:0000557	Anatomy	secondary branch	SBRNB	Chr1	3445940	15623428
5667291	5668257	AQAW036	BNL6.32		TO:0000557	Anatomy	secondary branch	SBRNB	Chr1	3445940	15623428
5825725	5826591	AQAW036	BNL6.32		TO:0000557	Anatomy	secondary branch	SBRNB	Chr1	3445940	15623428
6161903	6167721	AQAW036	BNL6.32		TO:0000557	Anatomy	secondary branch	SBRNB	Chr1	3445940	15623428
6545920	6555094	AQAW036	BNL6.32		TO:0000557	Anatomy	secondary branch	SBRNB	Chr1	3445940	15623428
6926811	6939620	AQAW036	BNL6.32		TO:0000557	Anatomy	secondary branch	SBRNB	Chr1	3445940	15623428
6954391	6955705	AQAW036	BNL6.32		TO:0000557	Anatomy	secondary branch	SBRNB	Chr1	3445940	15623428
7756059	7771562	AQAW036	BNL6.32		TO:0000557	Anatomy	secondary branch	SBRNB	Chr1	3445940	15623428
7781026	7792380	AQAW036	BNL6.32		TO:0000557	Anatomy	secondary branch	SBRNB	Chr1	3445940	15623428
7947060	7950240	AQAW036	BNL6.32		TO:0000557	Anatomy	secondary branch	SBRNB	Chr1	3445940	15623428
7951484	7964593	AQAW036	BNL6.32		TO:0000557	Anatomy	secondary branch	SBRNB	Chr1	3445940	15623428
7992726	7997729	AQAW036	BNL6.32		TO:0000557	Anatomy	secondary branch	SBRNB	Chr1	3445940	15623428
8641933	8654731	AQAW036	BNL6.32		TO:0000557	Anatomy	secondary branch	SBRNB	Chr1	3445940	15623428
8774644	8781447	AQAW036	BNL6.32		TO:0000557	Anatomy	secondary branch	SBRNB	Chr1	3445940	15623428
9214595	9220992	AQAW036	BNL6.32		TO:0000557	Anatomy	secondary branch	SBRNB	Chr1	3445940	15623428
9361061	9363778	AQAW036	BNL6.32		TO:0000557	Anatomy	secondary branch	SBRNB	Chr1	3445940	15623428
9531582	9544458	AQAW036	BNL6.32		TO:0000557	Anatomy	secondary branch	SBRNB	Chr1	3445940	15623428
9573946	9580415	AQAW036	BNL6.32		TO:0000557	Anatomy	secondary branch	SBRNB	Chr1	3445940	15623428
9942455	9944102	AQAW036	BNL6.32		TO:0000557	Anatomy	secondary branch	SBRNB	Chr1	3445940	15623428
9989045	10001968	AQAW036	BNL6.32		TO:0000557	Anatomy	secondary branch	SBRNB	Chr1	3445940	15623428
10070614	10077197	AQAW023	BNL6.32		TO:0000456	Yield	spikelet number	SPKNB	Chr1	3445940	15623428
10388368	10396470	AQAW023	BNL6.32		TO:0000456	Yield	spikelet number	SPKNB	Chr1	3445940	15623428
11682438	11683408	AQAW023	BNL6.32		TO:0000456	Yield	spikelet number	SPKNB	Chr1	3445940	15623428
11761023	11765022	AQAW023	BNL6.32		TO:0000456	Yield	spikelet number	SPKNB	Chr1	3445940	15623428
12249846	12257898	AQAW023	BNL6.32		TO:0000456	Yield	spikelet number	SPKNB	Chr1	3445940	15623428
12293430	12294292	AQAW023	BNL6.32		TO:0000456	Yield	spikelet number	SPKNB	Chr1	3445940	15623428
12598067	12610974	AQAW023	BNL6.32		TO:0000456	Yield	spikelet number	SPKNB	Chr1	3445940	15623428
12860729	12867180	AQAW023	BNL6.32		TO:0000456	Yield	spikelet number	SPKNB	Chr1	3445940	15623428
13012829	13026822	AQAW023	BNL6.32		TO:0000456	Yield	spikelet number	SPKNB	Chr1	3445940	15623428
13204193	13205715	AQAW023	BNL6.32		TO:0000456	Yield	spikelet number	SPKNB	Chr1	3445940	15623428
13822287	13836561	AQAW023	BNL6.32		TO:0000456	Yield	spikelet number	SPKNB	Chr1	3445940	15623428
13862844	13875862	AQAW023	BNL6.32		TO:0000456	Yield	spikelet number	SPKNB	Chr1	3445940	15623428
14177877	14189356	AQAW023	BNL6.32		TO:0000456	Yield	spikelet number	SPKNB	Chr1	3445940	15623428
15031719	15049628	AQAW023	BNL6.32		TO:0000456	Yield	spikelet number	SPKNB	Chr1	3445940	15623428
15064823	15065709	AQAW023	BNL6.32		TO:0000456	Yield	spikelet number	SPKNB	Chr1	3445940	15623428
15100375	15111553	AQAW023	BNL6.32		TO:0000456	Yield	spikelet number	SPKNB	Chr1	3445940	15623428
15186949	15187788	AQAW023	BNL6.32		TO:0000456	Yield	spikelet number	SPKNB	Chr1	3445940	15623428
15348518	15352315	AQAW023	BNL6.32		TO:0000456	Yield	spikelet number	SPKNB	Chr1	3445940	15623428
15413116	15414834	AQAW023	BNL6.32		TO:0000456	Yield	spikelet number	SPKNB	Chr1	3445940	15623428
3616867	3617485	AQAW023	BNL6.32		TO:0000456	Yield	spikelet number	SPKNB	Chr1	3445940	15623428
3748490	3759610	AQAW023	BNL6.32		TO:0000456	Yield	spikelet number	SPKNB	Chr1	3445940	15623428
3861566	3871716	AQAW023	BNL6.32		TO:0000456	Yield	spikelet number	SPKNB	Chr1	3445940	15623428
4186321	4192869	AQAW023	BNL6.32		TO:0000456	Yield	spikelet number	SPKNB	Chr1	3445940	15623428
4549576	4560488	AQAW023	BNL6.32		TO:0000456	Yield	spikelet number	SPKNB	Chr1	3445940	15623428
4638978	4645067	AQAW023	BNL6.32		TO:0000456	Yield	spikelet number	SPKNB	Chr1	3445940	15623428
4776248	4781941	AQAW023	BNL6.32		TO:0000456	Yield	spikelet number	SPKNB	Chr1	3445940	15623428
4839496	4846217	AQAW023	BNL6.32		TO:0000456	Yield	spikelet number	SPKNB	Chr1	3445940	15623428
4932015	4943302	AQAW023	BNL6.32		TO:0000456	Yield	spikelet number	SPKNB	Chr1	3445940	15623428
4987582	4988575	AQAW023	BNL6.32		TO:0000456	Yield	spikelet number	SPKNB	Chr1	3445940	15623428
5667291	5668257	AQAW023	BNL6.32		TO:0000456	Yield	spikelet number	SPKNB	Chr1	3445940	15623428
5825725	5826591	AQAW023	BNL6.32		TO:0000456	Yield	spikelet number	SPKNB	Chr1	3445940	15623428
6161903	6167721	AQAW023	BNL6.32		TO:0000456	Yield	spikelet number	SPKNB	Chr1	3445940	15623428
6545920	6555094	AQAW023	BNL6.32		TO:0000456	Yield	spikelet number	SPKNB	Chr1	3445940	15623428
6926811	6939620	AQAW023	BNL6.32		TO:0000456	Yield	spikelet number	SPKNB	Chr1	3445940	15623428
6954391	6955705	AQAW023	BNL6.32		TO:0000456	Yield	spikelet number	SPKNB	Chr1	3445940	15623428
7756059	7771562	AQAW023	BNL6.32		TO:0000456	Yield	spikelet number	SPKNB	Chr1	3445940	15623428
7781026	7792380	AQAW023	BNL6.32		TO:0000456	Yield	spikelet number	SPKNB	Chr1	3445940	15623428
7947060	7950240	AQAW023	BNL6.32		TO:0000456	Yield	spikelet number	SPKNB	Chr1	3445940	15623428
7951484	7964593	AQAW023	BNL6.32		TO:0000456	Yield	spikelet number	SPKNB	Chr1	3445940	15623428
7992726	7997729	AQAW023	BNL6.32		TO:0000456	Yield	spikelet number	SPKNB	Chr1	3445940	15623428
8641933	8654731	AQAW023	BNL6.32		TO:0000456	Yield	spikelet number	SPKNB	Chr1	3445940	15623428
8774644	8781447	AQAW023	BNL6.32		TO:0000456	Yield	spikelet number	SPKNB	Chr1	3445940	15623428
9214595	9220992	AQAW023	BNL6.32		TO:0000456	Yield	spikelet number	SPKNB	Chr1	3445940	15623428
9361061	9363778	AQAW023	BNL6.32		TO:0000456	Yield	spikelet number	SPKNB	Chr1	3445940	15623428
9531582	9544458	AQAW023	BNL6.32		TO:0000456	Yield	spikelet number	SPKNB	Chr1	3445940	15623428
9573946	9580415	AQAW023	BNL6.32		TO:0000456	Yield	spikelet number	SPKNB	Chr1	3445940	15623428
9942455	9944102	AQAW023	BNL6.32		TO:0000456	Yield	spikelet number	SPKNB	Chr1	3445940	15623428
9989045	10001968	AQAW023	BNL6.32		TO:0000456	Yield	spikelet number	SPKNB	Chr1	3445940	15623428
4549576	4560488	AQDZ006	BNL6.32		TO:0000339	Anatomy	culm thickness	CULMTH	Chr1	4531016	7478961
4638978	4645067	AQDZ006	BNL6.32		TO:0000339	Anatomy	culm thickness	CULMTH	Chr1	4531016	7478961
4776248	4781941	AQDZ006	BNL6.32		TO:0000339	Anatomy	culm thickness	CULMTH	Chr1	4531016	7478961
4839496	4846217	AQDZ006	BNL6.32		TO:0000339	Anatomy	culm thickness	CULMTH	Chr1	4531016	7478961
4932015	4943302	AQDZ006	BNL6.32		TO:0000339	Anatomy	culm thickness	CULMTH	Chr1	4531016	7478961
4987582	4988575	AQDZ006	BNL6.32		TO:0000339	Anatomy	culm thickness	CULMTH	Chr1	4531016	7478961
5667291	5668257	AQDZ006	BNL6.32		TO:0000339	Anatomy	culm thickness	CULMTH	Chr1	4531016	7478961
5825725	5826591	AQDZ006	BNL6.32		TO:0000339	Anatomy	culm thickness	CULMTH	Chr1	4531016	7478961
6161903	6167721	AQDZ006	BNL6.32		TO:0000339	Anatomy	culm thickness	CULMTH	Chr1	4531016	7478961
6545920	6555094	AQDZ006	BNL6.32		TO:0000339	Anatomy	culm thickness	CULMTH	Chr1	4531016	7478961
6926811	6939620	AQDZ006	BNL6.32		TO:0000339	Anatomy	culm thickness	CULMTH	Chr1	4531016	7478961
6954391	6955705	AQDZ006	BNL6.32		TO:0000339	Anatomy	culm thickness	CULMTH	Chr1	4531016	7478961
4776248	4781941	AQDY007	BNL6.32		TO:0000152	Yield	panicle number	PNNB	Chr1	4753787	7478961
4839496	4846217	AQDY007	BNL6.32		TO:0000152	Yield	panicle number	PNNB	Chr1	4753787	7478961
4932015	4943302	AQDY007	BNL6.32		TO:0000152	Yield	panicle number	PNNB	Chr1	4753787	7478961
4987582	4988575	AQDY007	BNL6.32		TO:0000152	Yield	panicle number	PNNB	Chr1	4753787	7478961
5667291	5668257	AQDY007	BNL6.32		TO:0000152	Yield	panicle number	PNNB	Chr1	4753787	7478961
5825725	5826591	AQDY007	BNL6.32		TO:0000152	Yield	panicle number	PNNB	Chr1	4753787	7478961
6161903	6167721	AQDY007	BNL6.32		TO:0000152	Yield	panicle number	PNNB	Chr1	4753787	7478961
6545920	6555094	AQDY007	BNL6.32		TO:0000152	Yield	panicle number	PNNB	Chr1	4753787	7478961
6926811	6939620	AQDY007	BNL6.32		TO:0000152	Yield	panicle number	PNNB	Chr1	4753787	7478961
6954391	6955705	AQDY007	BNL6.32		TO:0000152	Yield	panicle number	PNNB	Chr1	4753787	7478961
4776248	4781941	AQDY012	BNL6.32		TO:0000346	Vigor	tiller number	TINB	Chr1	4753787	7478961
4839496	4846217	AQDY012	BNL6.32		TO:0000346	Vigor	tiller number	TINB	Chr1	4753787	7478961
4932015	4943302	AQDY012	BNL6.32		TO:0000346	Vigor	tiller number	TINB	Chr1	4753787	7478961
4987582	4988575	AQDY012	BNL6.32		TO:0000346	Vigor	tiller number	TINB	Chr1	4753787	7478961
5667291	5668257	AQDY012	BNL6.32		TO:0000346	Vigor	tiller number	TINB	Chr1	4753787	7478961
5825725	5826591	AQDY012	BNL6.32		TO:0000346	Vigor	tiller number	TINB	Chr1	4753787	7478961
6161903	6167721	AQDY012	BNL6.32		TO:0000346	Vigor	tiller number	TINB	Chr1	4753787	7478961
6545920	6555094	AQDY012	BNL6.32		TO:0000346	Vigor	tiller number	TINB	Chr1	4753787	7478961
6926811	6939620	AQDY012	BNL6.32		TO:0000346	Vigor	tiller number	TINB	Chr1	4753787	7478961
6954391	6955705	AQDY012	BNL6.32		TO:0000346	Vigor	tiller number	TINB	Chr1	4753787	7478961
10070614	10077197	AQAW001	BNL6.32		TO:0000152	Yield	panicle number	PNNB	Chr1	4753787	10491821
10388368	10396470	AQAW001	BNL6.32		TO:0000152	Yield	panicle number	PNNB	Chr1	4753787	10491821
4776248	4781941	AQAW001	BNL6.32		TO:0000152	Yield	panicle number	PNNB	Chr1	4753787	10491821
4839496	4846217	AQAW001	BNL6.32		TO:0000152	Yield	panicle number	PNNB	Chr1	4753787	10491821
4932015	4943302	AQAW001	BNL6.32		TO:0000152	Yield	panicle number	PNNB	Chr1	4753787	10491821
4987582	4988575	AQAW001	BNL6.32		TO:0000152	Yield	panicle number	PNNB	Chr1	4753787	10491821
5667291	5668257	AQAW001	BNL6.32		TO:0000152	Yield	panicle number	PNNB	Chr1	4753787	10491821
5825725	5826591	AQAW001	BNL6.32		TO:0000152	Yield	panicle number	PNNB	Chr1	4753787	10491821
6161903	6167721	AQAW001	BNL6.32		TO:0000152	Yield	panicle number	PNNB	Chr1	4753787	10491821
6545920	6555094	AQAW001	BNL6.32		TO:0000152	Yield	panicle number	PNNB	Chr1	4753787	10491821
6926811	6939620	AQAW001	BNL6.32		TO:0000152	Yield	panicle number	PNNB	Chr1	4753787	10491821
6954391	6955705	AQAW001	BNL6.32		TO:0000152	Yield	panicle number	PNNB	Chr1	4753787	10491821
7756059	7771562	AQAW001	BNL6.32		TO:0000152	Yield	panicle number	PNNB	Chr1	4753787	10491821
7781026	7792380	AQAW001	BNL6.32		TO:0000152	Yield	panicle number	PNNB	Chr1	4753787	10491821
7947060	7950240	AQAW001	BNL6.32		TO:0000152	Yield	panicle number	PNNB	Chr1	4753787	10491821
7951484	7964593	AQAW001	BNL6.32		TO:0000152	Yield	panicle number	PNNB	Chr1	4753787	10491821
7992726	7997729	AQAW001	BNL6.32		TO:0000152	Yield	panicle number	PNNB	Chr1	4753787	10491821
8641933	8654731	AQAW001	BNL6.32		TO:0000152	Yield	panicle number	PNNB	Chr1	4753787	10491821
8774644	8781447	AQAW001	BNL6.32		TO:0000152	Yield	panicle number	PNNB	Chr1	4753787	10491821
9214595	9220992	AQAW001	BNL6.32		TO:0000152	Yield	panicle number	PNNB	Chr1	4753787	10491821
9361061	9363778	AQAW001	BNL6.32		TO:0000152	Yield	panicle number	PNNB	Chr1	4753787	10491821
9531582	9544458	AQAW001	BNL6.32		TO:0000152	Yield	panicle number	PNNB	Chr1	4753787	10491821
9573946	9580415	AQAW001	BNL6.32		TO:0000152	Yield	panicle number	PNNB	Chr1	4753787	10491821
9942455	9944102	AQAW001	BNL6.32		TO:0000152	Yield	panicle number	PNNB	Chr1	4753787	10491821
9989045	10001968	AQAW001	BNL6.32		TO:0000152	Yield	panicle number	PNNB	Chr1	4753787	10491821
10070614	10077197	AQAW016	BNL6.32		TO:0000557	Anatomy	secondary branch	SBRNB	Chr1	4753787	10491821
10388368	10396470	AQAW016	BNL6.32		TO:0000557	Anatomy	secondary branch	SBRNB	Chr1	4753787	10491821
4776248	4781941	AQAW016	BNL6.32		TO:0000557	Anatomy	secondary branch	SBRNB	Chr1	4753787	10491821
4839496	4846217	AQAW016	BNL6.32		TO:0000557	Anatomy	secondary branch	SBRNB	Chr1	4753787	10491821
4932015	4943302	AQAW016	BNL6.32		TO:0000557	Anatomy	secondary branch	SBRNB	Chr1	4753787	10491821
4987582	4988575	AQAW016	BNL6.32		TO:0000557	Anatomy	secondary branch	SBRNB	Chr1	4753787	10491821
5667291	5668257	AQAW016	BNL6.32		TO:0000557	Anatomy	secondary branch	SBRNB	Chr1	4753787	10491821
5825725	5826591	AQAW016	BNL6.32		TO:0000557	Anatomy	secondary branch	SBRNB	Chr1	4753787	10491821
6161903	6167721	AQAW016	BNL6.32		TO:0000557	Anatomy	secondary branch	SBRNB	Chr1	4753787	10491821
6545920	6555094	AQAW016	BNL6.32		TO:0000557	Anatomy	secondary branch	SBRNB	Chr1	4753787	10491821
6926811	6939620	AQAW016	BNL6.32		TO:0000557	Anatomy	secondary branch	SBRNB	Chr1	4753787	10491821
6954391	6955705	AQAW016	BNL6.32		TO:0000557	Anatomy	secondary branch	SBRNB	Chr1	4753787	10491821
7756059	7771562	AQAW016	BNL6.32		TO:0000557	Anatomy	secondary branch	SBRNB	Chr1	4753787	10491821
7781026	7792380	AQAW016	BNL6.32		TO:0000557	Anatomy	secondary branch	SBRNB	Chr1	4753787	10491821
7947060	7950240	AQAW016	BNL6.32		TO:0000557	Anatomy	secondary branch	SBRNB	Chr1	4753787	10491821
7951484	7964593	AQAW016	BNL6.32		TO:0000557	Anatomy	secondary branch	SBRNB	Chr1	4753787	10491821
7992726	7997729	AQAW016	BNL6.32		TO:0000557	Anatomy	secondary branch	SBRNB	Chr1	4753787	10491821
8641933	8654731	AQAW016	BNL6.32		TO:0000557	Anatomy	secondary branch	SBRNB	Chr1	4753787	10491821
8774644	8781447	AQAW016	BNL6.32		TO:0000557	Anatomy	secondary branch	SBRNB	Chr1	4753787	10491821
9214595	9220992	AQAW016	BNL6.32		TO:0000557	Anatomy	secondary branch	SBRNB	Chr1	4753787	10491821
9361061	9363778	AQAW016	BNL6.32		TO:0000557	Anatomy	secondary branch	SBRNB	Chr1	4753787	10491821
9531582	9544458	AQAW016	BNL6.32		TO:0000557	Anatomy	secondary branch	SBRNB	Chr1	4753787	10491821
9573946	9580415	AQAW016	BNL6.32		TO:0000557	Anatomy	secondary branch	SBRNB	Chr1	4753787	10491821
9942455	9944102	AQAW016	BNL6.32		TO:0000557	Anatomy	secondary branch	SBRNB	Chr1	4753787	10491821
9989045	10001968	AQAW016	BNL6.32		TO:0000557	Anatomy	secondary branch	SBRNB	Chr1	4753787	10491821
10070614	10077197	AQAW003	BNL6.32		TO:0000456	Yield	spikelet number	SPKNB	Chr1	4753787	10491821
10388368	10396470	AQAW003	BNL6.32		TO:0000456	Yield	spikelet number	SPKNB	Chr1	4753787	10491821
4776248	4781941	AQAW003	BNL6.32		TO:0000456	Yield	spikelet number	SPKNB	Chr1	4753787	10491821
4839496	4846217	AQAW003	BNL6.32		TO:0000456	Yield	spikelet number	SPKNB	Chr1	4753787	10491821
4932015	4943302	AQAW003	BNL6.32		TO:0000456	Yield	spikelet number	SPKNB	Chr1	4753787	10491821
4987582	4988575	AQAW003	BNL6.32		TO:0000456	Yield	spikelet number	SPKNB	Chr1	4753787	10491821
5667291	5668257	AQAW003	BNL6.32		TO:0000456	Yield	spikelet number	SPKNB	Chr1	4753787	10491821
5825725	5826591	AQAW003	BNL6.32		TO:0000456	Yield	spikelet number	SPKNB	Chr1	4753787	10491821
6161903	6167721	AQAW003	BNL6.32		TO:0000456	Yield	spikelet number	SPKNB	Chr1	4753787	10491821
6545920	6555094	AQAW003	BNL6.32		TO:0000456	Yield	spikelet number	SPKNB	Chr1	4753787	10491821
6926811	6939620	AQAW003	BNL6.32		TO:0000456	Yield	spikelet number	SPKNB	Chr1	4753787	10491821
6954391	6955705	AQAW003	BNL6.32		TO:0000456	Yield	spikelet number	SPKNB	Chr1	4753787	10491821
7756059	7771562	AQAW003	BNL6.32		TO:0000456	Yield	spikelet number	SPKNB	Chr1	4753787	10491821
7781026	7792380	AQAW003	BNL6.32		TO:0000456	Yield	spikelet number	SPKNB	Chr1	4753787	10491821
7947060	7950240	AQAW003	BNL6.32		TO:0000456	Yield	spikelet number	SPKNB	Chr1	4753787	10491821
7951484	7964593	AQAW003	BNL6.32		TO:0000456	Yield	spikelet number	SPKNB	Chr1	4753787	10491821
7992726	7997729	AQAW003	BNL6.32		TO:0000456	Yield	spikelet number	SPKNB	Chr1	4753787	10491821
8641933	8654731	AQAW003	BNL6.32		TO:0000456	Yield	spikelet number	SPKNB	Chr1	4753787	10491821
8774644	8781447	AQAW003	BNL6.32		TO:0000456	Yield	spikelet number	SPKNB	Chr1	4753787	10491821
9214595	9220992	AQAW003	BNL6.32		TO:0000456	Yield	spikelet number	SPKNB	Chr1	4753787	10491821
9361061	9363778	AQAW003	BNL6.32		TO:0000456	Yield	spikelet number	SPKNB	Chr1	4753787	10491821
9531582	9544458	AQAW003	BNL6.32		TO:0000456	Yield	spikelet number	SPKNB	Chr1	4753787	10491821
9573946	9580415	AQAW003	BNL6.32		TO:0000456	Yield	spikelet number	SPKNB	Chr1	4753787	10491821
9942455	9944102	AQAW003	BNL6.32		TO:0000456	Yield	spikelet number	SPKNB	Chr1	4753787	10491821
9989045	10001968	AQAW003	BNL6.32		TO:0000456	Yield	spikelet number	SPKNB	Chr1	4753787	10491821
10070614	10077197	AQDY011	BNL6.32		TO:0000346	Vigor	tiller number	TINB	Chr1	4753787	10491821
10388368	10396470	AQDY011	BNL6.32		TO:0000346	Vigor	tiller number	TINB	Chr1	4753787	10491821
4776248	4781941	AQDY011	BNL6.32		TO:0000346	Vigor	tiller number	TINB	Chr1	4753787	10491821
4839496	4846217	AQDY011	BNL6.32		TO:0000346	Vigor	tiller number	TINB	Chr1	4753787	10491821
4932015	4943302	AQDY011	BNL6.32		TO:0000346	Vigor	tiller number	TINB	Chr1	4753787	10491821
4987582	4988575	AQDY011	BNL6.32		TO:0000346	Vigor	tiller number	TINB	Chr1	4753787	10491821
5667291	5668257	AQDY011	BNL6.32		TO:0000346	Vigor	tiller number	TINB	Chr1	4753787	10491821
5825725	5826591	AQDY011	BNL6.32		TO:0000346	Vigor	tiller number	TINB	Chr1	4753787	10491821
6161903	6167721	AQDY011	BNL6.32		TO:0000346	Vigor	tiller number	TINB	Chr1	4753787	10491821
6545920	6555094	AQDY011	BNL6.32		TO:0000346	Vigor	tiller number	TINB	Chr1	4753787	10491821
6926811	6939620	AQDY011	BNL6.32		TO:0000346	Vigor	tiller number	TINB	Chr1	4753787	10491821
6954391	6955705	AQDY011	BNL6.32		TO:0000346	Vigor	tiller number	TINB	Chr1	4753787	10491821
7756059	7771562	AQDY011	BNL6.32		TO:0000346	Vigor	tiller number	TINB	Chr1	4753787	10491821
7781026	7792380	AQDY011	BNL6.32		TO:0000346	Vigor	tiller number	TINB	Chr1	4753787	10491821
7947060	7950240	AQDY011	BNL6.32		TO:0000346	Vigor	tiller number	TINB	Chr1	4753787	10491821
7951484	7964593	AQDY011	BNL6.32		TO:0000346	Vigor	tiller number	TINB	Chr1	4753787	10491821
7992726	7997729	AQDY011	BNL6.32		TO:0000346	Vigor	tiller number	TINB	Chr1	4753787	10491821
8641933	8654731	AQDY011	BNL6.32		TO:0000346	Vigor	tiller number	TINB	Chr1	4753787	10491821
8774644	8781447	AQDY011	BNL6.32		TO:0000346	Vigor	tiller number	TINB	Chr1	4753787	10491821
9214595	9220992	AQDY011	BNL6.32		TO:0000346	Vigor	tiller number	TINB	Chr1	4753787	10491821
9361061	9363778	AQDY011	BNL6.32		TO:0000346	Vigor	tiller number	TINB	Chr1	4753787	10491821
9531582	9544458	AQDY011	BNL6.32		TO:0000346	Vigor	tiller number	TINB	Chr1	4753787	10491821
9573946	9580415	AQDY011	BNL6.32		TO:0000346	Vigor	tiller number	TINB	Chr1	4753787	10491821
9942455	9944102	AQDY011	BNL6.32		TO:0000346	Vigor	tiller number	TINB	Chr1	4753787	10491821
9989045	10001968	AQDY011	BNL6.32		TO:0000346	Vigor	tiller number	TINB	Chr1	4753787	10491821
4932015	4943302	AQFJ007	BNL6.32		TO:0000152	Yield	panicle number	PNNB	Chr1	4885844	7445919
4987582	4988575	AQFJ007	BNL6.32		TO:0000152	Yield	panicle number	PNNB	Chr1	4885844	7445919
5667291	5668257	AQFJ007	BNL6.32		TO:0000152	Yield	panicle number	PNNB	Chr1	4885844	7445919
5825725	5826591	AQFJ007	BNL6.32		TO:0000152	Yield	panicle number	PNNB	Chr1	4885844	7445919
6161903	6167721	AQFJ007	BNL6.32		TO:0000152	Yield	panicle number	PNNB	Chr1	4885844	7445919
6545920	6555094	AQFJ007	BNL6.32		TO:0000152	Yield	panicle number	PNNB	Chr1	4885844	7445919
6926811	6939620	AQFJ007	BNL6.32		TO:0000152	Yield	panicle number	PNNB	Chr1	4885844	7445919
6954391	6955705	AQFJ007	BNL6.32		TO:0000152	Yield	panicle number	PNNB	Chr1	4885844	7445919
10070614	10077197	CQAW3	BNL6.32		TO:0000084	Vigor	root number	RTNB	Chr1	5094276	11077990
10388368	10396470	CQAW3	BNL6.32		TO:0000084	Vigor	root number	RTNB	Chr1	5094276	11077990
5667291	5668257	CQAW3	BNL6.32		TO:0000084	Vigor	root number	RTNB	Chr1	5094276	11077990
5825725	5826591	CQAW3	BNL6.32		TO:0000084	Vigor	root number	RTNB	Chr1	5094276	11077990
6161903	6167721	CQAW3	BNL6.32		TO:0000084	Vigor	root number	RTNB	Chr1	5094276	11077990
6545920	6555094	CQAW3	BNL6.32		TO:0000084	Vigor	root number	RTNB	Chr1	5094276	11077990
6926811	6939620	CQAW3	BNL6.32		TO:0000084	Vigor	root number	RTNB	Chr1	5094276	11077990
6954391	6955705	CQAW3	BNL6.32		TO:0000084	Vigor	root number	RTNB	Chr1	5094276	11077990
7756059	7771562	CQAW3	BNL6.32		TO:0000084	Vigor	root number	RTNB	Chr1	5094276	11077990
7781026	7792380	CQAW3	BNL6.32		TO:0000084	Vigor	root number	RTNB	Chr1	5094276	11077990
7947060	7950240	CQAW3	BNL6.32		TO:0000084	Vigor	root number	RTNB	Chr1	5094276	11077990
7951484	7964593	CQAW3	BNL6.32		TO:0000084	Vigor	root number	RTNB	Chr1	5094276	11077990
7992726	7997729	CQAW3	BNL6.32		TO:0000084	Vigor	root number	RTNB	Chr1	5094276	11077990
8641933	8654731	CQAW3	BNL6.32		TO:0000084	Vigor	root number	RTNB	Chr1	5094276	11077990
8774644	8781447	CQAW3	BNL6.32		TO:0000084	Vigor	root number	RTNB	Chr1	5094276	11077990
9214595	9220992	CQAW3	BNL6.32		TO:0000084	Vigor	root number	RTNB	Chr1	5094276	11077990
9361061	9363778	CQAW3	BNL6.32		TO:0000084	Vigor	root number	RTNB	Chr1	5094276	11077990
9531582	9544458	CQAW3	BNL6.32		TO:0000084	Vigor	root number	RTNB	Chr1	5094276	11077990
9573946	9580415	CQAW3	BNL6.32		TO:0000084	Vigor	root number	RTNB	Chr1	5094276	11077990
9942455	9944102	CQAW3	BNL6.32		TO:0000084	Vigor	root number	RTNB	Chr1	5094276	11077990
9989045	10001968	CQAW3	BNL6.32		TO:0000084	Vigor	root number	RTNB	Chr1	5094276	11077990
5825725	5826591	CQN27	BNL6.32		TO:0000249	Development	leaf senescence	LFSNS	Chr1	5773292	7478961
6161903	6167721	CQN27	BNL6.32		TO:0000249	Development	leaf senescence	LFSNS	Chr1	5773292	7478961
6545920	6555094	CQN27	BNL6.32		TO:0000249	Development	leaf senescence	LFSNS	Chr1	5773292	7478961
6926811	6939620	CQN27	BNL6.32		TO:0000249	Development	leaf senescence	LFSNS	Chr1	5773292	7478961
6954391	6955705	CQN27	BNL6.32		TO:0000249	Development	leaf senescence	LFSNS	Chr1	5773292	7478961
5825725	5826591	CQN44	BNL6.32		TO:0000014	Yield	panicle weight	PNWT	Chr1	5773292	7478961
6161903	6167721	CQN44	BNL6.32		TO:0000014	Yield	panicle weight	PNWT	Chr1	5773292	7478961
6545920	6555094	CQN44	BNL6.32		TO:0000014	Yield	panicle weight	PNWT	Chr1	5773292	7478961
6926811	6939620	CQN44	BNL6.32		TO:0000014	Yield	panicle weight	PNWT	Chr1	5773292	7478961
6954391	6955705	CQN44	BNL6.32		TO:0000014	Yield	panicle weight	PNWT	Chr1	5773292	7478961
5825725	5826591	CQN52	BNL6.32		TO:0000456	Yield	spikelet number	SPKNB	Chr1	5773292	7478961
6161903	6167721	CQN52	BNL6.32		TO:0000456	Yield	spikelet number	SPKNB	Chr1	5773292	7478961
6545920	6555094	CQN52	BNL6.32		TO:0000456	Yield	spikelet number	SPKNB	Chr1	5773292	7478961
6926811	6939620	CQN52	BNL6.32		TO:0000456	Yield	spikelet number	SPKNB	Chr1	5773292	7478961
6954391	6955705	CQN52	BNL6.32		TO:0000456	Yield	spikelet number	SPKNB	Chr1	5773292	7478961
6545920	6555094	AQAW025	BNL6.32		TO:0000456	Yield	spikelet number	SPKNB	Chr1	6266459	8948637
6926811	6939620	AQAW025	BNL6.32		TO:0000456	Yield	spikelet number	SPKNB	Chr1	6266459	8948637
6954391	6955705	AQAW025	BNL6.32		TO:0000456	Yield	spikelet number	SPKNB	Chr1	6266459	8948637
7756059	7771562	AQAW025	BNL6.32		TO:0000456	Yield	spikelet number	SPKNB	Chr1	6266459	8948637
7781026	7792380	AQAW025	BNL6.32		TO:0000456	Yield	spikelet number	SPKNB	Chr1	6266459	8948637
7947060	7950240	AQAW025	BNL6.32		TO:0000456	Yield	spikelet number	SPKNB	Chr1	6266459	8948637
7951484	7964593	AQAW025	BNL6.32		TO:0000456	Yield	spikelet number	SPKNB	Chr1	6266459	8948637
7992726	7997729	AQAW025	BNL6.32		TO:0000456	Yield	spikelet number	SPKNB	Chr1	6266459	8948637
8641933	8654731	AQAW025	BNL6.32		TO:0000456	Yield	spikelet number	SPKNB	Chr1	6266459	8948637
8774644	8781447	AQAW025	BNL6.32		TO:0000456	Yield	spikelet number	SPKNB	Chr1	6266459	8948637
10070614	10077197	CQN26	BNL6.32		TO:0000249	Development	leaf senescence	LFSNS	Chr1	6736882	39129065
10388368	10396470	CQN26	BNL6.32		TO:0000249	Development	leaf senescence	LFSNS	Chr1	6736882	39129065
11682438	11683408	CQN26	BNL6.32		TO:0000249	Development	leaf senescence	LFSNS	Chr1	6736882	39129065
11761023	11765022	CQN26	BNL6.32		TO:0000249	Development	leaf senescence	LFSNS	Chr1	6736882	39129065
12249846	12257898	CQN26	BNL6.32		TO:0000249	Development	leaf senescence	LFSNS	Chr1	6736882	39129065
12293430	12294292	CQN26	BNL6.32		TO:0000249	Development	leaf senescence	LFSNS	Chr1	6736882	39129065
12598067	12610974	CQN26	BNL6.32		TO:0000249	Development	leaf senescence	LFSNS	Chr1	6736882	39129065
12860729	12867180	CQN26	BNL6.32		TO:0000249	Development	leaf senescence	LFSNS	Chr1	6736882	39129065
13012829	13026822	CQN26	BNL6.32		TO:0000249	Development	leaf senescence	LFSNS	Chr1	6736882	39129065
13204193	13205715	CQN26	BNL6.32		TO:0000249	Development	leaf senescence	LFSNS	Chr1	6736882	39129065
13822287	13836561	CQN26	BNL6.32		TO:0000249	Development	leaf senescence	LFSNS	Chr1	6736882	39129065
13862844	13875862	CQN26	BNL6.32		TO:0000249	Development	leaf senescence	LFSNS	Chr1	6736882	39129065
14177877	14189356	CQN26	BNL6.32		TO:0000249	Development	leaf senescence	LFSNS	Chr1	6736882	39129065
15031719	15049628	CQN26	BNL6.32		TO:0000249	Development	leaf senescence	LFSNS	Chr1	6736882	39129065
15064823	15065709	CQN26	BNL6.32		TO:0000249	Development	leaf senescence	LFSNS	Chr1	6736882	39129065
15100375	15111553	CQN26	BNL6.32		TO:0000249	Development	leaf senescence	LFSNS	Chr1	6736882	39129065
15186949	15187788	CQN26	BNL6.32		TO:0000249	Development	leaf senescence	LFSNS	Chr1	6736882	39129065
15348518	15352315	CQN26	BNL6.32		TO:0000249	Development	leaf senescence	LFSNS	Chr1	6736882	39129065
15413116	15414834	CQN26	BNL6.32		TO:0000249	Development	leaf senescence	LFSNS	Chr1	6736882	39129065
17436260	17442717	CQN26	BNL6.32		TO:0000249	Development	leaf senescence	LFSNS	Chr1	6736882	39129065
18209596	18216222	CQN26	BNL6.32		TO:0000249	Development	leaf senescence	LFSNS	Chr1	6736882	39129065
18271806	18283226	CQN26	BNL6.32		TO:0000249	Development	leaf senescence	LFSNS	Chr1	6736882	39129065
18307731	18324211	CQN26	BNL6.32		TO:0000249	Development	leaf senescence	LFSNS	Chr1	6736882	39129065
18582113	18583583	CQN26	BNL6.32		TO:0000249	Development	leaf senescence	LFSNS	Chr1	6736882	39129065
19483589	19493415	CQN26	BNL6.32		TO:0000249	Development	leaf senescence	LFSNS	Chr1	6736882	39129065
19493872	19502778	CQN26	BNL6.32		TO:0000249	Development	leaf senescence	LFSNS	Chr1	6736882	39129065
19553606	19569857	CQN26	BNL6.32		TO:0000249	Development	leaf senescence	LFSNS	Chr1	6736882	39129065
19579609	19589025	CQN26	BNL6.32		TO:0000249	Development	leaf senescence	LFSNS	Chr1	6736882	39129065
19651301	19672542	CQN26	BNL6.32		TO:0000249	Development	leaf senescence	LFSNS	Chr1	6736882	39129065
20158737	20170499	CQN26	BNL6.32		TO:0000249	Development	leaf senescence	LFSNS	Chr1	6736882	39129065
20365163	20371606	CQN26	BNL6.32		TO:0000249	Development	leaf senescence	LFSNS	Chr1	6736882	39129065
20376243	20381588	CQN26	BNL6.32		TO:0000249	Development	leaf senescence	LFSNS	Chr1	6736882	39129065
20611259	20617727	CQN26	BNL6.32		TO:0000249	Development	leaf senescence	LFSNS	Chr1	6736882	39129065
21643948	21656852	CQN26	BNL6.32		TO:0000249	Development	leaf senescence	LFSNS	Chr1	6736882	39129065
22294723	22301189	CQN26	BNL6.32		TO:0000249	Development	leaf senescence	LFSNS	Chr1	6736882	39129065
22370848	22374435	CQN26	BNL6.32		TO:0000249	Development	leaf senescence	LFSNS	Chr1	6736882	39129065
22697237	22705386	CQN26	BNL6.32		TO:0000249	Development	leaf senescence	LFSNS	Chr1	6736882	39129065
23474436	23483916	CQN26	BNL6.32		TO:0000249	Development	leaf senescence	LFSNS	Chr1	6736882	39129065
23502319	23508738	CQN26	BNL6.32		TO:0000249	Development	leaf senescence	LFSNS	Chr1	6736882	39129065
23561077	23568187	CQN26	BNL6.32		TO:0000249	Development	leaf senescence	LFSNS	Chr1	6736882	39129065
23593880	23606781	CQN26	BNL6.32		TO:0000249	Development	leaf senescence	LFSNS	Chr1	6736882	39129065
24742858	24748454	CQN26	BNL6.32		TO:0000249	Development	leaf senescence	LFSNS	Chr1	6736882	39129065
25093640	25097481	CQN26	BNL6.32		TO:0000249	Development	leaf senescence	LFSNS	Chr1	6736882	39129065
25196365	25203059	CQN26	BNL6.32		TO:0000249	Development	leaf senescence	LFSNS	Chr1	6736882	39129065
25566873	25573312	CQN26	BNL6.32		TO:0000249	Development	leaf senescence	LFSNS	Chr1	6736882	39129065
25937893	25947357	CQN26	BNL6.32		TO:0000249	Development	leaf senescence	LFSNS	Chr1	6736882	39129065
26207444	26217307	CQN26	BNL6.32		TO:0000249	Development	leaf senescence	LFSNS	Chr1	6736882	39129065
26347552	26358835	CQN26	BNL6.32		TO:0000249	Development	leaf senescence	LFSNS	Chr1	6736882	39129065
26542793	26557896	CQN26	BNL6.32		TO:0000249	Development	leaf senescence	LFSNS	Chr1	6736882	39129065
26567322	26571898	CQN26	BNL6.32		TO:0000249	Development	leaf senescence	LFSNS	Chr1	6736882	39129065
26750189	26755620	CQN26	BNL6.32		TO:0000249	Development	leaf senescence	LFSNS	Chr1	6736882	39129065
26835621	26843408	CQN26	BNL6.32		TO:0000249	Development	leaf senescence	LFSNS	Chr1	6736882	39129065
26848666	26861536	CQN26	BNL6.32		TO:0000249	Development	leaf senescence	LFSNS	Chr1	6736882	39129065
27106044	27107134	CQN26	BNL6.32		TO:0000249	Development	leaf senescence	LFSNS	Chr1	6736882	39129065
27899175	27905685	CQN26	BNL6.32		TO:0000249	Development	leaf senescence	LFSNS	Chr1	6736882	39129065
28035993	28048912	CQN26	BNL6.32		TO:0000249	Development	leaf senescence	LFSNS	Chr1	6736882	39129065
28712422	28724834	CQN26	BNL6.32		TO:0000249	Development	leaf senescence	LFSNS	Chr1	6736882	39129065
28839999	28846452	CQN26	BNL6.32		TO:0000249	Development	leaf senescence	LFSNS	Chr1	6736882	39129065
29083665	29096566	CQN26	BNL6.32		TO:0000249	Development	leaf senescence	LFSNS	Chr1	6736882	39129065
29178725	29182857	CQN26	BNL6.32		TO:0000249	Development	leaf senescence	LFSNS	Chr1	6736882	39129065
29344275	29357196	CQN26	BNL6.32		TO:0000249	Development	leaf senescence	LFSNS	Chr1	6736882	39129065
29369415	29377198	CQN26	BNL6.32		TO:0000249	Development	leaf senescence	LFSNS	Chr1	6736882	39129065
29415360	29423407	CQN26	BNL6.32		TO:0000249	Development	leaf senescence	LFSNS	Chr1	6736882	39129065
29881321	29886605	CQN26	BNL6.32		TO:0000249	Development	leaf senescence	LFSNS	Chr1	6736882	39129065
30388976	30392706	CQN26	BNL6.32		TO:0000249	Development	leaf senescence	LFSNS	Chr1	6736882	39129065
30431873	30445310	CQN26	BNL6.32		TO:0000249	Development	leaf senescence	LFSNS	Chr1	6736882	39129065
31138209	31151884	CQN26	BNL6.32		TO:0000249	Development	leaf senescence	LFSNS	Chr1	6736882	39129065
31186513	31195566	CQN26	BNL6.32		TO:0000249	Development	leaf senescence	LFSNS	Chr1	6736882	39129065
31438727	31451539	CQN26	BNL6.32		TO:0000249	Development	leaf senescence	LFSNS	Chr1	6736882	39129065
32466657	32470224	CQN26	BNL6.32		TO:0000249	Development	leaf senescence	LFSNS	Chr1	6736882	39129065
32517689	32522226	CQN26	BNL6.32		TO:0000249	Development	leaf senescence	LFSNS	Chr1	6736882	39129065
32844431	32845804	CQN26	BNL6.32		TO:0000249	Development	leaf senescence	LFSNS	Chr1	6736882	39129065
33668826	33670037	CQN26	BNL6.32		TO:0000249	Development	leaf senescence	LFSNS	Chr1	6736882	39129065
33845939	33849715	CQN26	BNL6.32		TO:0000249	Development	leaf senescence	LFSNS	Chr1	6736882	39129065
33979585	33988985	CQN26	BNL6.32		TO:0000249	Development	leaf senescence	LFSNS	Chr1	6736882	39129065
34179819	34181261	CQN26	BNL6.32		TO:0000249	Development	leaf senescence	LFSNS	Chr1	6736882	39129065
34335633	34348073	CQN26	BNL6.32		TO:0000249	Development	leaf senescence	LFSNS	Chr1	6736882	39129065
34589612	34596029	CQN26	BNL6.32		TO:0000249	Development	leaf senescence	LFSNS	Chr1	6736882	39129065
34821566	34831290	CQN26	BNL6.32		TO:0000249	Development	leaf senescence	LFSNS	Chr1	6736882	39129065
35208198	35216131	CQN26	BNL6.32		TO:0000249	Development	leaf senescence	LFSNS	Chr1	6736882	39129065
35271474	35296470	CQN26	BNL6.32		TO:0000249	Development	leaf senescence	LFSNS	Chr1	6736882	39129065
35668088	35681118	CQN26	BNL6.32		TO:0000249	Development	leaf senescence	LFSNS	Chr1	6736882	39129065
36609937	36614942	CQN26	BNL6.32		TO:0000249	Development	leaf senescence	LFSNS	Chr1	6736882	39129065
36818318	36829561	CQN26	BNL6.32		TO:0000249	Development	leaf senescence	LFSNS	Chr1	6736882	39129065
37383906	37390180	CQN26	BNL6.32		TO:0000249	Development	leaf senescence	LFSNS	Chr1	6736882	39129065
37489568	37502491	CQN26	BNL6.32		TO:0000249	Development	leaf senescence	LFSNS	Chr1	6736882	39129065
38172665	38174665	CQN26	BNL6.32		TO:0000249	Development	leaf senescence	LFSNS	Chr1	6736882	39129065
38269670	38273224	CQN26	BNL6.32		TO:0000249	Development	leaf senescence	LFSNS	Chr1	6736882	39129065
38594229	38595054	CQN26	BNL6.32		TO:0000249	Development	leaf senescence	LFSNS	Chr1	6736882	39129065
38868042	38874717	CQN26	BNL6.32		TO:0000249	Development	leaf senescence	LFSNS	Chr1	6736882	39129065
6926811	6939620	CQN26	BNL6.32		TO:0000249	Development	leaf senescence	LFSNS	Chr1	6736882	39129065
6954391	6955705	CQN26	BNL6.32		TO:0000249	Development	leaf senescence	LFSNS	Chr1	6736882	39129065
7756059	7771562	CQN26	BNL6.32		TO:0000249	Development	leaf senescence	LFSNS	Chr1	6736882	39129065
7781026	7792380	CQN26	BNL6.32		TO:0000249	Development	leaf senescence	LFSNS	Chr1	6736882	39129065
7947060	7950240	CQN26	BNL6.32		TO:0000249	Development	leaf senescence	LFSNS	Chr1	6736882	39129065
7951484	7964593	CQN26	BNL6.32		TO:0000249	Development	leaf senescence	LFSNS	Chr1	6736882	39129065
7992726	7997729	CQN26	BNL6.32		TO:0000249	Development	leaf senescence	LFSNS	Chr1	6736882	39129065
8641933	8654731	CQN26	BNL6.32		TO:0000249	Development	leaf senescence	LFSNS	Chr1	6736882	39129065
8774644	8781447	CQN26	BNL6.32		TO:0000249	Development	leaf senescence	LFSNS	Chr1	6736882	39129065
9214595	9220992	CQN26	BNL6.32		TO:0000249	Development	leaf senescence	LFSNS	Chr1	6736882	39129065
9361061	9363778	CQN26	BNL6.32		TO:0000249	Development	leaf senescence	LFSNS	Chr1	6736882	39129065
9531582	9544458	CQN26	BNL6.32		TO:0000249	Development	leaf senescence	LFSNS	Chr1	6736882	39129065
9573946	9580415	CQN26	BNL6.32		TO:0000249	Development	leaf senescence	LFSNS	Chr1	6736882	39129065
9942455	9944102	CQN26	BNL6.32		TO:0000249	Development	leaf senescence	LFSNS	Chr1	6736882	39129065
9989045	10001968	CQN26	BNL6.32		TO:0000249	Development	leaf senescence	LFSNS	Chr1	6736882	39129065
10070614	10077197	CQN43	BNL6.32		TO:0000014	Yield	panicle weight	PNWT	Chr1	6736882	39129065
10388368	10396470	CQN43	BNL6.32		TO:0000014	Yield	panicle weight	PNWT	Chr1	6736882	39129065
11682438	11683408	CQN43	BNL6.32		TO:0000014	Yield	panicle weight	PNWT	Chr1	6736882	39129065
11761023	11765022	CQN43	BNL6.32		TO:0000014	Yield	panicle weight	PNWT	Chr1	6736882	39129065
12249846	12257898	CQN43	BNL6.32		TO:0000014	Yield	panicle weight	PNWT	Chr1	6736882	39129065
12293430	12294292	CQN43	BNL6.32		TO:0000014	Yield	panicle weight	PNWT	Chr1	6736882	39129065
12598067	12610974	CQN43	BNL6.32		TO:0000014	Yield	panicle weight	PNWT	Chr1	6736882	39129065
12860729	12867180	CQN43	BNL6.32		TO:0000014	Yield	panicle weight	PNWT	Chr1	6736882	39129065
13012829	13026822	CQN43	BNL6.32		TO:0000014	Yield	panicle weight	PNWT	Chr1	6736882	39129065
13204193	13205715	CQN43	BNL6.32		TO:0000014	Yield	panicle weight	PNWT	Chr1	6736882	39129065
13822287	13836561	CQN43	BNL6.32		TO:0000014	Yield	panicle weight	PNWT	Chr1	6736882	39129065
13862844	13875862	CQN43	BNL6.32		TO:0000014	Yield	panicle weight	PNWT	Chr1	6736882	39129065
14177877	14189356	CQN43	BNL6.32		TO:0000014	Yield	panicle weight	PNWT	Chr1	6736882	39129065
15031719	15049628	CQN43	BNL6.32		TO:0000014	Yield	panicle weight	PNWT	Chr1	6736882	39129065
15064823	15065709	CQN43	BNL6.32		TO:0000014	Yield	panicle weight	PNWT	Chr1	6736882	39129065
15100375	15111553	CQN43	BNL6.32		TO:0000014	Yield	panicle weight	PNWT	Chr1	6736882	39129065
15186949	15187788	CQN43	BNL6.32		TO:0000014	Yield	panicle weight	PNWT	Chr1	6736882	39129065
15348518	15352315	CQN43	BNL6.32		TO:0000014	Yield	panicle weight	PNWT	Chr1	6736882	39129065
15413116	15414834	CQN43	BNL6.32		TO:0000014	Yield	panicle weight	PNWT	Chr1	6736882	39129065
17436260	17442717	CQN43	BNL6.32		TO:0000014	Yield	panicle weight	PNWT	Chr1	6736882	39129065
18209596	18216222	CQN43	BNL6.32		TO:0000014	Yield	panicle weight	PNWT	Chr1	6736882	39129065
18271806	18283226	CQN43	BNL6.32		TO:0000014	Yield	panicle weight	PNWT	Chr1	6736882	39129065
18307731	18324211	CQN43	BNL6.32		TO:0000014	Yield	panicle weight	PNWT	Chr1	6736882	39129065
18582113	18583583	CQN43	BNL6.32		TO:0000014	Yield	panicle weight	PNWT	Chr1	6736882	39129065
19483589	19493415	CQN43	BNL6.32		TO:0000014	Yield	panicle weight	PNWT	Chr1	6736882	39129065
19493872	19502778	CQN43	BNL6.32		TO:0000014	Yield	panicle weight	PNWT	Chr1	6736882	39129065
19553606	19569857	CQN43	BNL6.32		TO:0000014	Yield	panicle weight	PNWT	Chr1	6736882	39129065
19579609	19589025	CQN43	BNL6.32		TO:0000014	Yield	panicle weight	PNWT	Chr1	6736882	39129065
19651301	19672542	CQN43	BNL6.32		TO:0000014	Yield	panicle weight	PNWT	Chr1	6736882	39129065
20158737	20170499	CQN43	BNL6.32		TO:0000014	Yield	panicle weight	PNWT	Chr1	6736882	39129065
20365163	20371606	CQN43	BNL6.32		TO:0000014	Yield	panicle weight	PNWT	Chr1	6736882	39129065
20376243	20381588	CQN43	BNL6.32		TO:0000014	Yield	panicle weight	PNWT	Chr1	6736882	39129065
20611259	20617727	CQN43	BNL6.32		TO:0000014	Yield	panicle weight	PNWT	Chr1	6736882	39129065
21643948	21656852	CQN43	BNL6.32		TO:0000014	Yield	panicle weight	PNWT	Chr1	6736882	39129065
22294723	22301189	CQN43	BNL6.32		TO:0000014	Yield	panicle weight	PNWT	Chr1	6736882	39129065
22370848	22374435	CQN43	BNL6.32		TO:0000014	Yield	panicle weight	PNWT	Chr1	6736882	39129065
22697237	22705386	CQN43	BNL6.32		TO:0000014	Yield	panicle weight	PNWT	Chr1	6736882	39129065
23474436	23483916	CQN43	BNL6.32		TO:0000014	Yield	panicle weight	PNWT	Chr1	6736882	39129065
23502319	23508738	CQN43	BNL6.32		TO:0000014	Yield	panicle weight	PNWT	Chr1	6736882	39129065
23561077	23568187	CQN43	BNL6.32		TO:0000014	Yield	panicle weight	PNWT	Chr1	6736882	39129065
23593880	23606781	CQN43	BNL6.32		TO:0000014	Yield	panicle weight	PNWT	Chr1	6736882	39129065
24742858	24748454	CQN43	BNL6.32		TO:0000014	Yield	panicle weight	PNWT	Chr1	6736882	39129065
25093640	25097481	CQN43	BNL6.32		TO:0000014	Yield	panicle weight	PNWT	Chr1	6736882	39129065
25196365	25203059	CQN43	BNL6.32		TO:0000014	Yield	panicle weight	PNWT	Chr1	6736882	39129065
25566873	25573312	CQN43	BNL6.32		TO:0000014	Yield	panicle weight	PNWT	Chr1	6736882	39129065
25937893	25947357	CQN43	BNL6.32		TO:0000014	Yield	panicle weight	PNWT	Chr1	6736882	39129065
26207444	26217307	CQN43	BNL6.32		TO:0000014	Yield	panicle weight	PNWT	Chr1	6736882	39129065
26347552	26358835	CQN43	BNL6.32		TO:0000014	Yield	panicle weight	PNWT	Chr1	6736882	39129065
26542793	26557896	CQN43	BNL6.32		TO:0000014	Yield	panicle weight	PNWT	Chr1	6736882	39129065
26567322	26571898	CQN43	BNL6.32		TO:0000014	Yield	panicle weight	PNWT	Chr1	6736882	39129065
26750189	26755620	CQN43	BNL6.32		TO:0000014	Yield	panicle weight	PNWT	Chr1	6736882	39129065
26835621	26843408	CQN43	BNL6.32		TO:0000014	Yield	panicle weight	PNWT	Chr1	6736882	39129065
26848666	26861536	CQN43	BNL6.32		TO:0000014	Yield	panicle weight	PNWT	Chr1	6736882	39129065
27106044	27107134	CQN43	BNL6.32		TO:0000014	Yield	panicle weight	PNWT	Chr1	6736882	39129065
27899175	27905685	CQN43	BNL6.32		TO:0000014	Yield	panicle weight	PNWT	Chr1	6736882	39129065
28035993	28048912	CQN43	BNL6.32		TO:0000014	Yield	panicle weight	PNWT	Chr1	6736882	39129065
28712422	28724834	CQN43	BNL6.32		TO:0000014	Yield	panicle weight	PNWT	Chr1	6736882	39129065
28839999	28846452	CQN43	BNL6.32		TO:0000014	Yield	panicle weight	PNWT	Chr1	6736882	39129065
29083665	29096566	CQN43	BNL6.32		TO:0000014	Yield	panicle weight	PNWT	Chr1	6736882	39129065
29178725	29182857	CQN43	BNL6.32		TO:0000014	Yield	panicle weight	PNWT	Chr1	6736882	39129065
29344275	29357196	CQN43	BNL6.32		TO:0000014	Yield	panicle weight	PNWT	Chr1	6736882	39129065
29369415	29377198	CQN43	BNL6.32		TO:0000014	Yield	panicle weight	PNWT	Chr1	6736882	39129065
29415360	29423407	CQN43	BNL6.32		TO:0000014	Yield	panicle weight	PNWT	Chr1	6736882	39129065
29881321	29886605	CQN43	BNL6.32		TO:0000014	Yield	panicle weight	PNWT	Chr1	6736882	39129065
30388976	30392706	CQN43	BNL6.32		TO:0000014	Yield	panicle weight	PNWT	Chr1	6736882	39129065
30431873	30445310	CQN43	BNL6.32		TO:0000014	Yield	panicle weight	PNWT	Chr1	6736882	39129065
31138209	31151884	CQN43	BNL6.32		TO:0000014	Yield	panicle weight	PNWT	Chr1	6736882	39129065
31186513	31195566	CQN43	BNL6.32		TO:0000014	Yield	panicle weight	PNWT	Chr1	6736882	39129065
31438727	31451539	CQN43	BNL6.32		TO:0000014	Yield	panicle weight	PNWT	Chr1	6736882	39129065
32466657	32470224	CQN43	BNL6.32		TO:0000014	Yield	panicle weight	PNWT	Chr1	6736882	39129065
32517689	32522226	CQN43	BNL6.32		TO:0000014	Yield	panicle weight	PNWT	Chr1	6736882	39129065
32844431	32845804	CQN43	BNL6.32		TO:0000014	Yield	panicle weight	PNWT	Chr1	6736882	39129065
33668826	33670037	CQN43	BNL6.32		TO:0000014	Yield	panicle weight	PNWT	Chr1	6736882	39129065
33845939	33849715	CQN43	BNL6.32		TO:0000014	Yield	panicle weight	PNWT	Chr1	6736882	39129065
33979585	33988985	CQN43	BNL6.32		TO:0000014	Yield	panicle weight	PNWT	Chr1	6736882	39129065
34179819	34181261	CQN43	BNL6.32		TO:0000014	Yield	panicle weight	PNWT	Chr1	6736882	39129065
34335633	34348073	CQN43	BNL6.32		TO:0000014	Yield	panicle weight	PNWT	Chr1	6736882	39129065
34589612	34596029	CQN43	BNL6.32		TO:0000014	Yield	panicle weight	PNWT	Chr1	6736882	39129065
34821566	34831290	CQN43	BNL6.32		TO:0000014	Yield	panicle weight	PNWT	Chr1	6736882	39129065
35208198	35216131	CQN43	BNL6.32		TO:0000014	Yield	panicle weight	PNWT	Chr1	6736882	39129065
35271474	35296470	CQN43	BNL6.32		TO:0000014	Yield	panicle weight	PNWT	Chr1	6736882	39129065
35668088	35681118	CQN43	BNL6.32		TO:0000014	Yield	panicle weight	PNWT	Chr1	6736882	39129065
36609937	36614942	CQN43	BNL6.32		TO:0000014	Yield	panicle weight	PNWT	Chr1	6736882	39129065
36818318	36829561	CQN43	BNL6.32		TO:0000014	Yield	panicle weight	PNWT	Chr1	6736882	39129065
37383906	37390180	CQN43	BNL6.32		TO:0000014	Yield	panicle weight	PNWT	Chr1	6736882	39129065
37489568	37502491	CQN43	BNL6.32		TO:0000014	Yield	panicle weight	PNWT	Chr1	6736882	39129065
38172665	38174665	CQN43	BNL6.32		TO:0000014	Yield	panicle weight	PNWT	Chr1	6736882	39129065
38269670	38273224	CQN43	BNL6.32		TO:0000014	Yield	panicle weight	PNWT	Chr1	6736882	39129065
38594229	38595054	CQN43	BNL6.32		TO:0000014	Yield	panicle weight	PNWT	Chr1	6736882	39129065
38868042	38874717	CQN43	BNL6.32		TO:0000014	Yield	panicle weight	PNWT	Chr1	6736882	39129065
6926811	6939620	CQN43	BNL6.32		TO:0000014	Yield	panicle weight	PNWT	Chr1	6736882	39129065
6954391	6955705	CQN43	BNL6.32		TO:0000014	Yield	panicle weight	PNWT	Chr1	6736882	39129065
7756059	7771562	CQN43	BNL6.32		TO:0000014	Yield	panicle weight	PNWT	Chr1	6736882	39129065
7781026	7792380	CQN43	BNL6.32		TO:0000014	Yield	panicle weight	PNWT	Chr1	6736882	39129065
7947060	7950240	CQN43	BNL6.32		TO:0000014	Yield	panicle weight	PNWT	Chr1	6736882	39129065
7951484	7964593	CQN43	BNL6.32		TO:0000014	Yield	panicle weight	PNWT	Chr1	6736882	39129065
7992726	7997729	CQN43	BNL6.32		TO:0000014	Yield	panicle weight	PNWT	Chr1	6736882	39129065
8641933	8654731	CQN43	BNL6.32		TO:0000014	Yield	panicle weight	PNWT	Chr1	6736882	39129065
8774644	8781447	CQN43	BNL6.32		TO:0000014	Yield	panicle weight	PNWT	Chr1	6736882	39129065
9214595	9220992	CQN43	BNL6.32		TO:0000014	Yield	panicle weight	PNWT	Chr1	6736882	39129065
9361061	9363778	CQN43	BNL6.32		TO:0000014	Yield	panicle weight	PNWT	Chr1	6736882	39129065
9531582	9544458	CQN43	BNL6.32		TO:0000014	Yield	panicle weight	PNWT	Chr1	6736882	39129065
9573946	9580415	CQN43	BNL6.32		TO:0000014	Yield	panicle weight	PNWT	Chr1	6736882	39129065
9942455	9944102	CQN43	BNL6.32		TO:0000014	Yield	panicle weight	PNWT	Chr1	6736882	39129065
9989045	10001968	CQN43	BNL6.32		TO:0000014	Yield	panicle weight	PNWT	Chr1	6736882	39129065
10070614	10077197	CQN51	BNL6.32		TO:0000456	Yield	spikelet number	SPKNB	Chr1	6736882	39129065
10388368	10396470	CQN51	BNL6.32		TO:0000456	Yield	spikelet number	SPKNB	Chr1	6736882	39129065
11682438	11683408	CQN51	BNL6.32		TO:0000456	Yield	spikelet number	SPKNB	Chr1	6736882	39129065
11761023	11765022	CQN51	BNL6.32		TO:0000456	Yield	spikelet number	SPKNB	Chr1	6736882	39129065
12249846	12257898	CQN51	BNL6.32		TO:0000456	Yield	spikelet number	SPKNB	Chr1	6736882	39129065
12293430	12294292	CQN51	BNL6.32		TO:0000456	Yield	spikelet number	SPKNB	Chr1	6736882	39129065
12598067	12610974	CQN51	BNL6.32		TO:0000456	Yield	spikelet number	SPKNB	Chr1	6736882	39129065
12860729	12867180	CQN51	BNL6.32		TO:0000456	Yield	spikelet number	SPKNB	Chr1	6736882	39129065
13012829	13026822	CQN51	BNL6.32		TO:0000456	Yield	spikelet number	SPKNB	Chr1	6736882	39129065
13204193	13205715	CQN51	BNL6.32		TO:0000456	Yield	spikelet number	SPKNB	Chr1	6736882	39129065
13822287	13836561	CQN51	BNL6.32		TO:0000456	Yield	spikelet number	SPKNB	Chr1	6736882	39129065
13862844	13875862	CQN51	BNL6.32		TO:0000456	Yield	spikelet number	SPKNB	Chr1	6736882	39129065
14177877	14189356	CQN51	BNL6.32		TO:0000456	Yield	spikelet number	SPKNB	Chr1	6736882	39129065
15031719	15049628	CQN51	BNL6.32		TO:0000456	Yield	spikelet number	SPKNB	Chr1	6736882	39129065
15064823	15065709	CQN51	BNL6.32		TO:0000456	Yield	spikelet number	SPKNB	Chr1	6736882	39129065
15100375	15111553	CQN51	BNL6.32		TO:0000456	Yield	spikelet number	SPKNB	Chr1	6736882	39129065
15186949	15187788	CQN51	BNL6.32		TO:0000456	Yield	spikelet number	SPKNB	Chr1	6736882	39129065
15348518	15352315	CQN51	BNL6.32		TO:0000456	Yield	spikelet number	SPKNB	Chr1	6736882	39129065
15413116	15414834	CQN51	BNL6.32		TO:0000456	Yield	spikelet number	SPKNB	Chr1	6736882	39129065
17436260	17442717	CQN51	BNL6.32		TO:0000456	Yield	spikelet number	SPKNB	Chr1	6736882	39129065
18209596	18216222	CQN51	BNL6.32		TO:0000456	Yield	spikelet number	SPKNB	Chr1	6736882	39129065
18271806	18283226	CQN51	BNL6.32		TO:0000456	Yield	spikelet number	SPKNB	Chr1	6736882	39129065
18307731	18324211	CQN51	BNL6.32		TO:0000456	Yield	spikelet number	SPKNB	Chr1	6736882	39129065
18582113	18583583	CQN51	BNL6.32		TO:0000456	Yield	spikelet number	SPKNB	Chr1	6736882	39129065
19483589	19493415	CQN51	BNL6.32		TO:0000456	Yield	spikelet number	SPKNB	Chr1	6736882	39129065
19493872	19502778	CQN51	BNL6.32		TO:0000456	Yield	spikelet number	SPKNB	Chr1	6736882	39129065
19553606	19569857	CQN51	BNL6.32		TO:0000456	Yield	spikelet number	SPKNB	Chr1	6736882	39129065
19579609	19589025	CQN51	BNL6.32		TO:0000456	Yield	spikelet number	SPKNB	Chr1	6736882	39129065
19651301	19672542	CQN51	BNL6.32		TO:0000456	Yield	spikelet number	SPKNB	Chr1	6736882	39129065
20158737	20170499	CQN51	BNL6.32		TO:0000456	Yield	spikelet number	SPKNB	Chr1	6736882	39129065
20365163	20371606	CQN51	BNL6.32		TO:0000456	Yield	spikelet number	SPKNB	Chr1	6736882	39129065
20376243	20381588	CQN51	BNL6.32		TO:0000456	Yield	spikelet number	SPKNB	Chr1	6736882	39129065
20611259	20617727	CQN51	BNL6.32		TO:0000456	Yield	spikelet number	SPKNB	Chr1	6736882	39129065
21643948	21656852	CQN51	BNL6.32		TO:0000456	Yield	spikelet number	SPKNB	Chr1	6736882	39129065
22294723	22301189	CQN51	BNL6.32		TO:0000456	Yield	spikelet number	SPKNB	Chr1	6736882	39129065
22370848	22374435	CQN51	BNL6.32		TO:0000456	Yield	spikelet number	SPKNB	Chr1	6736882	39129065
22697237	22705386	CQN51	BNL6.32		TO:0000456	Yield	spikelet number	SPKNB	Chr1	6736882	39129065
23474436	23483916	CQN51	BNL6.32		TO:0000456	Yield	spikelet number	SPKNB	Chr1	6736882	39129065
23502319	23508738	CQN51	BNL6.32		TO:0000456	Yield	spikelet number	SPKNB	Chr1	6736882	39129065
23561077	23568187	CQN51	BNL6.32		TO:0000456	Yield	spikelet number	SPKNB	Chr1	6736882	39129065
23593880	23606781	CQN51	BNL6.32		TO:0000456	Yield	spikelet number	SPKNB	Chr1	6736882	39129065
24742858	24748454	CQN51	BNL6.32		TO:0000456	Yield	spikelet number	SPKNB	Chr1	6736882	39129065
25093640	25097481	CQN51	BNL6.32		TO:0000456	Yield	spikelet number	SPKNB	Chr1	6736882	39129065
25196365	25203059	CQN51	BNL6.32		TO:0000456	Yield	spikelet number	SPKNB	Chr1	6736882	39129065
25566873	25573312	CQN51	BNL6.32		TO:0000456	Yield	spikelet number	SPKNB	Chr1	6736882	39129065
25937893	25947357	CQN51	BNL6.32		TO:0000456	Yield	spikelet number	SPKNB	Chr1	6736882	39129065
26207444	26217307	CQN51	BNL6.32		TO:0000456	Yield	spikelet number	SPKNB	Chr1	6736882	39129065
26347552	26358835	CQN51	BNL6.32		TO:0000456	Yield	spikelet number	SPKNB	Chr1	6736882	39129065
26542793	26557896	CQN51	BNL6.32		TO:0000456	Yield	spikelet number	SPKNB	Chr1	6736882	39129065
26567322	26571898	CQN51	BNL6.32		TO:0000456	Yield	spikelet number	SPKNB	Chr1	6736882	39129065
26750189	26755620	CQN51	BNL6.32		TO:0000456	Yield	spikelet number	SPKNB	Chr1	6736882	39129065
26835621	26843408	CQN51	BNL6.32		TO:0000456	Yield	spikelet number	SPKNB	Chr1	6736882	39129065
26848666	26861536	CQN51	BNL6.32		TO:0000456	Yield	spikelet number	SPKNB	Chr1	6736882	39129065
27106044	27107134	CQN51	BNL6.32		TO:0000456	Yield	spikelet number	SPKNB	Chr1	6736882	39129065
27899175	27905685	CQN51	BNL6.32		TO:0000456	Yield	spikelet number	SPKNB	Chr1	6736882	39129065
28035993	28048912	CQN51	BNL6.32		TO:0000456	Yield	spikelet number	SPKNB	Chr1	6736882	39129065
28712422	28724834	CQN51	BNL6.32		TO:0000456	Yield	spikelet number	SPKNB	Chr1	6736882	39129065
28839999	28846452	CQN51	BNL6.32		TO:0000456	Yield	spikelet number	SPKNB	Chr1	6736882	39129065
29083665	29096566	CQN51	BNL6.32		TO:0000456	Yield	spikelet number	SPKNB	Chr1	6736882	39129065
29178725	29182857	CQN51	BNL6.32		TO:0000456	Yield	spikelet number	SPKNB	Chr1	6736882	39129065
29344275	29357196	CQN51	BNL6.32		TO:0000456	Yield	spikelet number	SPKNB	Chr1	6736882	39129065
29369415	29377198	CQN51	BNL6.32		TO:0000456	Yield	spikelet number	SPKNB	Chr1	6736882	39129065
29415360	29423407	CQN51	BNL6.32		TO:0000456	Yield	spikelet number	SPKNB	Chr1	6736882	39129065
29881321	29886605	CQN51	BNL6.32		TO:0000456	Yield	spikelet number	SPKNB	Chr1	6736882	39129065
30388976	30392706	CQN51	BNL6.32		TO:0000456	Yield	spikelet number	SPKNB	Chr1	6736882	39129065
30431873	30445310	CQN51	BNL6.32		TO:0000456	Yield	spikelet number	SPKNB	Chr1	6736882	39129065
31138209	31151884	CQN51	BNL6.32		TO:0000456	Yield	spikelet number	SPKNB	Chr1	6736882	39129065
31186513	31195566	CQN51	BNL6.32		TO:0000456	Yield	spikelet number	SPKNB	Chr1	6736882	39129065
31438727	31451539	CQN51	BNL6.32		TO:0000456	Yield	spikelet number	SPKNB	Chr1	6736882	39129065
32466657	32470224	CQN51	BNL6.32		TO:0000456	Yield	spikelet number	SPKNB	Chr1	6736882	39129065
32517689	32522226	CQN51	BNL6.32		TO:0000456	Yield	spikelet number	SPKNB	Chr1	6736882	39129065
32844431	32845804	CQN51	BNL6.32		TO:0000456	Yield	spikelet number	SPKNB	Chr1	6736882	39129065
33668826	33670037	CQN51	BNL6.32		TO:0000456	Yield	spikelet number	SPKNB	Chr1	6736882	39129065
33845939	33849715	CQN51	BNL6.32		TO:0000456	Yield	spikelet number	SPKNB	Chr1	6736882	39129065
33979585	33988985	CQN51	BNL6.32		TO:0000456	Yield	spikelet number	SPKNB	Chr1	6736882	39129065
34179819	34181261	CQN51	BNL6.32		TO:0000456	Yield	spikelet number	SPKNB	Chr1	6736882	39129065
34335633	34348073	CQN51	BNL6.32		TO:0000456	Yield	spikelet number	SPKNB	Chr1	6736882	39129065
34589612	34596029	CQN51	BNL6.32		TO:0000456	Yield	spikelet number	SPKNB	Chr1	6736882	39129065
34821566	34831290	CQN51	BNL6.32		TO:0000456	Yield	spikelet number	SPKNB	Chr1	6736882	39129065
35208198	35216131	CQN51	BNL6.32		TO:0000456	Yield	spikelet number	SPKNB	Chr1	6736882	39129065
35271474	35296470	CQN51	BNL6.32		TO:0000456	Yield	spikelet number	SPKNB	Chr1	6736882	39129065
35668088	35681118	CQN51	BNL6.32		TO:0000456	Yield	spikelet number	SPKNB	Chr1	6736882	39129065
36609937	36614942	CQN51	BNL6.32		TO:0000456	Yield	spikelet number	SPKNB	Chr1	6736882	39129065
36818318	36829561	CQN51	BNL6.32		TO:0000456	Yield	spikelet number	SPKNB	Chr1	6736882	39129065
37383906	37390180	CQN51	BNL6.32		TO:0000456	Yield	spikelet number	SPKNB	Chr1	6736882	39129065
37489568	37502491	CQN51	BNL6.32		TO:0000456	Yield	spikelet number	SPKNB	Chr1	6736882	39129065
38172665	38174665	CQN51	BNL6.32		TO:0000456	Yield	spikelet number	SPKNB	Chr1	6736882	39129065
38269670	38273224	CQN51	BNL6.32		TO:0000456	Yield	spikelet number	SPKNB	Chr1	6736882	39129065
38594229	38595054	CQN51	BNL6.32		TO:0000456	Yield	spikelet number	SPKNB	Chr1	6736882	39129065
38868042	38874717	CQN51	BNL6.32		TO:0000456	Yield	spikelet number	SPKNB	Chr1	6736882	39129065
6926811	6939620	CQN51	BNL6.32		TO:0000456	Yield	spikelet number	SPKNB	Chr1	6736882	39129065
6954391	6955705	CQN51	BNL6.32		TO:0000456	Yield	spikelet number	SPKNB	Chr1	6736882	39129065
7756059	7771562	CQN51	BNL6.32		TO:0000456	Yield	spikelet number	SPKNB	Chr1	6736882	39129065
7781026	7792380	CQN51	BNL6.32		TO:0000456	Yield	spikelet number	SPKNB	Chr1	6736882	39129065
7947060	7950240	CQN51	BNL6.32		TO:0000456	Yield	spikelet number	SPKNB	Chr1	6736882	39129065
7951484	7964593	CQN51	BNL6.32		TO:0000456	Yield	spikelet number	SPKNB	Chr1	6736882	39129065
7992726	7997729	CQN51	BNL6.32		TO:0000456	Yield	spikelet number	SPKNB	Chr1	6736882	39129065
8641933	8654731	CQN51	BNL6.32		TO:0000456	Yield	spikelet number	SPKNB	Chr1	6736882	39129065
8774644	8781447	CQN51	BNL6.32		TO:0000456	Yield	spikelet number	SPKNB	Chr1	6736882	39129065
9214595	9220992	CQN51	BNL6.32		TO:0000456	Yield	spikelet number	SPKNB	Chr1	6736882	39129065
9361061	9363778	CQN51	BNL6.32		TO:0000456	Yield	spikelet number	SPKNB	Chr1	6736882	39129065
9531582	9544458	CQN51	BNL6.32		TO:0000456	Yield	spikelet number	SPKNB	Chr1	6736882	39129065
9573946	9580415	CQN51	BNL6.32		TO:0000456	Yield	spikelet number	SPKNB	Chr1	6736882	39129065
9942455	9944102	CQN51	BNL6.32		TO:0000456	Yield	spikelet number	SPKNB	Chr1	6736882	39129065
9989045	10001968	CQN51	BNL6.32		TO:0000456	Yield	spikelet number	SPKNB	Chr1	6736882	39129065
7756059	7771562	CQR12	BNL6.32		TO:0000651	Quality	flour color	FLRCL	Chr1	7445627	7970839
7781026	7792380	CQR12	BNL6.32		TO:0000651	Quality	flour color	FLRCL	Chr1	7445627	7970839
7947060	7950240	CQR12	BNL6.32		TO:0000651	Quality	flour color	FLRCL	Chr1	7445627	7970839
7951484	7964593	CQR12	BNL6.32		TO:0000651	Quality	flour color	FLRCL	Chr1	7445627	7970839
7756059	7771562	AQCU230	BNL6.32		TO:0000040	Anatomy	panicle length	PNLG	Chr1	7445627	9707307
7781026	7792380	AQCU230	BNL6.32		TO:0000040	Anatomy	panicle length	PNLG	Chr1	7445627	9707307
7947060	7950240	AQCU230	BNL6.32		TO:0000040	Anatomy	panicle length	PNLG	Chr1	7445627	9707307
7951484	7964593	AQCU230	BNL6.32		TO:0000040	Anatomy	panicle length	PNLG	Chr1	7445627	9707307
7992726	7997729	AQCU230	BNL6.32		TO:0000040	Anatomy	panicle length	PNLG	Chr1	7445627	9707307
8641933	8654731	AQCU230	BNL6.32		TO:0000040	Anatomy	panicle length	PNLG	Chr1	7445627	9707307
8774644	8781447	AQCU230	BNL6.32		TO:0000040	Anatomy	panicle length	PNLG	Chr1	7445627	9707307
9214595	9220992	AQCU230	BNL6.32		TO:0000040	Anatomy	panicle length	PNLG	Chr1	7445627	9707307
9361061	9363778	AQCU230	BNL6.32		TO:0000040	Anatomy	panicle length	PNLG	Chr1	7445627	9707307
9531582	9544458	AQCU230	BNL6.32		TO:0000040	Anatomy	panicle length	PNLG	Chr1	7445627	9707307
9573946	9580415	AQCU230	BNL6.32		TO:0000040	Anatomy	panicle length	PNLG	Chr1	7445627	9707307
7756059	7771562	AQFW169	BNL6.32		TO:0000456	Yield	spikelet number	SPKNB	Chr1	7445627	9707307
7781026	7792380	AQFW169	BNL6.32		TO:0000456	Yield	spikelet number	SPKNB	Chr1	7445627	9707307
7947060	7950240	AQFW169	BNL6.32		TO:0000456	Yield	spikelet number	SPKNB	Chr1	7445627	9707307
7951484	7964593	AQFW169	BNL6.32		TO:0000456	Yield	spikelet number	SPKNB	Chr1	7445627	9707307
7992726	7997729	AQFW169	BNL6.32		TO:0000456	Yield	spikelet number	SPKNB	Chr1	7445627	9707307
8641933	8654731	AQFW169	BNL6.32		TO:0000456	Yield	spikelet number	SPKNB	Chr1	7445627	9707307
8774644	8781447	AQFW169	BNL6.32		TO:0000456	Yield	spikelet number	SPKNB	Chr1	7445627	9707307
9214595	9220992	AQFW169	BNL6.32		TO:0000456	Yield	spikelet number	SPKNB	Chr1	7445627	9707307
9361061	9363778	AQFW169	BNL6.32		TO:0000456	Yield	spikelet number	SPKNB	Chr1	7445627	9707307
9531582	9544458	AQFW169	BNL6.32		TO:0000456	Yield	spikelet number	SPKNB	Chr1	7445627	9707307
9573946	9580415	AQFW169	BNL6.32		TO:0000456	Yield	spikelet number	SPKNB	Chr1	7445627	9707307
7756059	7771562	AQAW037	BNL6.32		TO:0000557	Anatomy	secondary branch	SBRNB	Chr1	7476678	8948637
7781026	7792380	AQAW037	BNL6.32		TO:0000557	Anatomy	secondary branch	SBRNB	Chr1	7476678	8948637
7947060	7950240	AQAW037	BNL6.32		TO:0000557	Anatomy	secondary branch	SBRNB	Chr1	7476678	8948637
7951484	7964593	AQAW037	BNL6.32		TO:0000557	Anatomy	secondary branch	SBRNB	Chr1	7476678	8948637
7992726	7997729	AQAW037	BNL6.32		TO:0000557	Anatomy	secondary branch	SBRNB	Chr1	7476678	8948637
8641933	8654731	AQAW037	BNL6.32		TO:0000557	Anatomy	secondary branch	SBRNB	Chr1	7476678	8948637
8774644	8781447	AQAW037	BNL6.32		TO:0000557	Anatomy	secondary branch	SBRNB	Chr1	7476678	8948637
7756059	7771562	AQAW031	BNL6.32		TO:0000456	Yield	spikelet number	SPKNB	Chr1	7476678	8948637
7781026	7792380	AQAW031	BNL6.32		TO:0000456	Yield	spikelet number	SPKNB	Chr1	7476678	8948637
7947060	7950240	AQAW031	BNL6.32		TO:0000456	Yield	spikelet number	SPKNB	Chr1	7476678	8948637
7951484	7964593	AQAW031	BNL6.32		TO:0000456	Yield	spikelet number	SPKNB	Chr1	7476678	8948637
7992726	7997729	AQAW031	BNL6.32		TO:0000456	Yield	spikelet number	SPKNB	Chr1	7476678	8948637
8641933	8654731	AQAW031	BNL6.32		TO:0000456	Yield	spikelet number	SPKNB	Chr1	7476678	8948637
8774644	8781447	AQAW031	BNL6.32		TO:0000456	Yield	spikelet number	SPKNB	Chr1	7476678	8948637
10070614	10077197	AQDY016	BNL6.32		TO:0000040	Anatomy	panicle length	PNLG	Chr1	7476678	10491821
10388368	10396470	AQDY016	BNL6.32		TO:0000040	Anatomy	panicle length	PNLG	Chr1	7476678	10491821
7756059	7771562	AQDY016	BNL6.32		TO:0000040	Anatomy	panicle length	PNLG	Chr1	7476678	10491821
7781026	7792380	AQDY016	BNL6.32		TO:0000040	Anatomy	panicle length	PNLG	Chr1	7476678	10491821
7947060	7950240	AQDY016	BNL6.32		TO:0000040	Anatomy	panicle length	PNLG	Chr1	7476678	10491821
7951484	7964593	AQDY016	BNL6.32		TO:0000040	Anatomy	panicle length	PNLG	Chr1	7476678	10491821
7992726	7997729	AQDY016	BNL6.32		TO:0000040	Anatomy	panicle length	PNLG	Chr1	7476678	10491821
8641933	8654731	AQDY016	BNL6.32		TO:0000040	Anatomy	panicle length	PNLG	Chr1	7476678	10491821
8774644	8781447	AQDY016	BNL6.32		TO:0000040	Anatomy	panicle length	PNLG	Chr1	7476678	10491821
9214595	9220992	AQDY016	BNL6.32		TO:0000040	Anatomy	panicle length	PNLG	Chr1	7476678	10491821
9361061	9363778	AQDY016	BNL6.32		TO:0000040	Anatomy	panicle length	PNLG	Chr1	7476678	10491821
9531582	9544458	AQDY016	BNL6.32		TO:0000040	Anatomy	panicle length	PNLG	Chr1	7476678	10491821
9573946	9580415	AQDY016	BNL6.32		TO:0000040	Anatomy	panicle length	PNLG	Chr1	7476678	10491821
9942455	9944102	AQDY016	BNL6.32		TO:0000040	Anatomy	panicle length	PNLG	Chr1	7476678	10491821
9989045	10001968	AQDY016	BNL6.32		TO:0000040	Anatomy	panicle length	PNLG	Chr1	7476678	10491821
10070614	10077197	AQDY020	BNL6.32		TO:0000152	Yield	panicle number	PNNB	Chr1	7476678	10491821
10388368	10396470	AQDY020	BNL6.32		TO:0000152	Yield	panicle number	PNNB	Chr1	7476678	10491821
7756059	7771562	AQDY020	BNL6.32		TO:0000152	Yield	panicle number	PNNB	Chr1	7476678	10491821
7781026	7792380	AQDY020	BNL6.32		TO:0000152	Yield	panicle number	PNNB	Chr1	7476678	10491821
7947060	7950240	AQDY020	BNL6.32		TO:0000152	Yield	panicle number	PNNB	Chr1	7476678	10491821
7951484	7964593	AQDY020	BNL6.32		TO:0000152	Yield	panicle number	PNNB	Chr1	7476678	10491821
7992726	7997729	AQDY020	BNL6.32		TO:0000152	Yield	panicle number	PNNB	Chr1	7476678	10491821
8641933	8654731	AQDY020	BNL6.32		TO:0000152	Yield	panicle number	PNNB	Chr1	7476678	10491821
8774644	8781447	AQDY020	BNL6.32		TO:0000152	Yield	panicle number	PNNB	Chr1	7476678	10491821
9214595	9220992	AQDY020	BNL6.32		TO:0000152	Yield	panicle number	PNNB	Chr1	7476678	10491821
9361061	9363778	AQDY020	BNL6.32		TO:0000152	Yield	panicle number	PNNB	Chr1	7476678	10491821
9531582	9544458	AQDY020	BNL6.32		TO:0000152	Yield	panicle number	PNNB	Chr1	7476678	10491821
9573946	9580415	AQDY020	BNL6.32		TO:0000152	Yield	panicle number	PNNB	Chr1	7476678	10491821
9942455	9944102	AQDY020	BNL6.32		TO:0000152	Yield	panicle number	PNNB	Chr1	7476678	10491821
9989045	10001968	AQDY020	BNL6.32		TO:0000152	Yield	panicle number	PNNB	Chr1	7476678	10491821
10070614	10077197	AQAL060	BNL6.32		TO:0000306	Anatomy	root thickness	RTTH	Chr1	7861994	21624023
10388368	10396470	AQAL060	BNL6.32		TO:0000306	Anatomy	root thickness	RTTH	Chr1	7861994	21624023
11682438	11683408	AQAL060	BNL6.32		TO:0000306	Anatomy	root thickness	RTTH	Chr1	7861994	21624023
11761023	11765022	AQAL060	BNL6.32		TO:0000306	Anatomy	root thickness	RTTH	Chr1	7861994	21624023
12249846	12257898	AQAL060	BNL6.32		TO:0000306	Anatomy	root thickness	RTTH	Chr1	7861994	21624023
12293430	12294292	AQAL060	BNL6.32		TO:0000306	Anatomy	root thickness	RTTH	Chr1	7861994	21624023
12598067	12610974	AQAL060	BNL6.32		TO:0000306	Anatomy	root thickness	RTTH	Chr1	7861994	21624023
12860729	12867180	AQAL060	BNL6.32		TO:0000306	Anatomy	root thickness	RTTH	Chr1	7861994	21624023
13012829	13026822	AQAL060	BNL6.32		TO:0000306	Anatomy	root thickness	RTTH	Chr1	7861994	21624023
13204193	13205715	AQAL060	BNL6.32		TO:0000306	Anatomy	root thickness	RTTH	Chr1	7861994	21624023
13822287	13836561	AQAL060	BNL6.32		TO:0000306	Anatomy	root thickness	RTTH	Chr1	7861994	21624023
13862844	13875862	AQAL060	BNL6.32		TO:0000306	Anatomy	root thickness	RTTH	Chr1	7861994	21624023
14177877	14189356	AQAL060	BNL6.32		TO:0000306	Anatomy	root thickness	RTTH	Chr1	7861994	21624023
15031719	15049628	AQAL060	BNL6.32		TO:0000306	Anatomy	root thickness	RTTH	Chr1	7861994	21624023
15064823	15065709	AQAL060	BNL6.32		TO:0000306	Anatomy	root thickness	RTTH	Chr1	7861994	21624023
15100375	15111553	AQAL060	BNL6.32		TO:0000306	Anatomy	root thickness	RTTH	Chr1	7861994	21624023
15186949	15187788	AQAL060	BNL6.32		TO:0000306	Anatomy	root thickness	RTTH	Chr1	7861994	21624023
15348518	15352315	AQAL060	BNL6.32		TO:0000306	Anatomy	root thickness	RTTH	Chr1	7861994	21624023
15413116	15414834	AQAL060	BNL6.32		TO:0000306	Anatomy	root thickness	RTTH	Chr1	7861994	21624023
17436260	17442717	AQAL060	BNL6.32		TO:0000306	Anatomy	root thickness	RTTH	Chr1	7861994	21624023
18209596	18216222	AQAL060	BNL6.32		TO:0000306	Anatomy	root thickness	RTTH	Chr1	7861994	21624023
18271806	18283226	AQAL060	BNL6.32		TO:0000306	Anatomy	root thickness	RTTH	Chr1	7861994	21624023
18307731	18324211	AQAL060	BNL6.32		TO:0000306	Anatomy	root thickness	RTTH	Chr1	7861994	21624023
18582113	18583583	AQAL060	BNL6.32		TO:0000306	Anatomy	root thickness	RTTH	Chr1	7861994	21624023
19483589	19493415	AQAL060	BNL6.32		TO:0000306	Anatomy	root thickness	RTTH	Chr1	7861994	21624023
19493872	19502778	AQAL060	BNL6.32		TO:0000306	Anatomy	root thickness	RTTH	Chr1	7861994	21624023
19553606	19569857	AQAL060	BNL6.32		TO:0000306	Anatomy	root thickness	RTTH	Chr1	7861994	21624023
19579609	19589025	AQAL060	BNL6.32		TO:0000306	Anatomy	root thickness	RTTH	Chr1	7861994	21624023
19651301	19672542	AQAL060	BNL6.32		TO:0000306	Anatomy	root thickness	RTTH	Chr1	7861994	21624023
20158737	20170499	AQAL060	BNL6.32		TO:0000306	Anatomy	root thickness	RTTH	Chr1	7861994	21624023
20365163	20371606	AQAL060	BNL6.32		TO:0000306	Anatomy	root thickness	RTTH	Chr1	7861994	21624023
20376243	20381588	AQAL060	BNL6.32		TO:0000306	Anatomy	root thickness	RTTH	Chr1	7861994	21624023
20611259	20617727	AQAL060	BNL6.32		TO:0000306	Anatomy	root thickness	RTTH	Chr1	7861994	21624023
7947060	7950240	AQAL060	BNL6.32		TO:0000306	Anatomy	root thickness	RTTH	Chr1	7861994	21624023
7951484	7964593	AQAL060	BNL6.32		TO:0000306	Anatomy	root thickness	RTTH	Chr1	7861994	21624023
7992726	7997729	AQAL060	BNL6.32		TO:0000306	Anatomy	root thickness	RTTH	Chr1	7861994	21624023
8641933	8654731	AQAL060	BNL6.32		TO:0000306	Anatomy	root thickness	RTTH	Chr1	7861994	21624023
8774644	8781447	AQAL060	BNL6.32		TO:0000306	Anatomy	root thickness	RTTH	Chr1	7861994	21624023
9214595	9220992	AQAL060	BNL6.32		TO:0000306	Anatomy	root thickness	RTTH	Chr1	7861994	21624023
9361061	9363778	AQAL060	BNL6.32		TO:0000306	Anatomy	root thickness	RTTH	Chr1	7861994	21624023
9531582	9544458	AQAL060	BNL6.32		TO:0000306	Anatomy	root thickness	RTTH	Chr1	7861994	21624023
9573946	9580415	AQAL060	BNL6.32		TO:0000306	Anatomy	root thickness	RTTH	Chr1	7861994	21624023
9942455	9944102	AQAL060	BNL6.32		TO:0000306	Anatomy	root thickness	RTTH	Chr1	7861994	21624023
9989045	10001968	AQAL060	BNL6.32		TO:0000306	Anatomy	root thickness	RTTH	Chr1	7861994	21624023
10070614	10077197	AQCU194	BNL6.32		TO:0000207	Vigor	plant height	PTHT	Chr1	9701793	10491821
10388368	10396470	AQCU194	BNL6.32		TO:0000207	Vigor	plant height	PTHT	Chr1	9701793	10491821
9942455	9944102	AQCU194	BNL6.32		TO:0000207	Vigor	plant height	PTHT	Chr1	9701793	10491821
9989045	10001968	AQCU194	BNL6.32		TO:0000207	Vigor	plant height	PTHT	Chr1	9701793	10491821
10070614	10077197	AQEI043	BNL6.32		TO:0000249	Development	leaf senescence	LFSNS	Chr1	10076915	10077088
10070614	10077197	AQFJ008	BNL6.32		TO:0000152	Yield	panicle number	PNNB	Chr1	10076915	10077088
10388368	10396470	AQHE119	BNL6.32		TO:0000207	Vigor	plant height	PTHT	Chr1	10121499	15618206
11682438	11683408	AQHE119	BNL6.32		TO:0000207	Vigor	plant height	PTHT	Chr1	10121499	15618206
11761023	11765022	AQHE119	BNL6.32		TO:0000207	Vigor	plant height	PTHT	Chr1	10121499	15618206
12249846	12257898	AQHE119	BNL6.32		TO:0000207	Vigor	plant height	PTHT	Chr1	10121499	15618206
12293430	12294292	AQHE119	BNL6.32		TO:0000207	Vigor	plant height	PTHT	Chr1	10121499	15618206
12598067	12610974	AQHE119	BNL6.32		TO:0000207	Vigor	plant height	PTHT	Chr1	10121499	15618206
12860729	12867180	AQHE119	BNL6.32		TO:0000207	Vigor	plant height	PTHT	Chr1	10121499	15618206
13012829	13026822	AQHE119	BNL6.32		TO:0000207	Vigor	plant height	PTHT	Chr1	10121499	15618206
13204193	13205715	AQHE119	BNL6.32		TO:0000207	Vigor	plant height	PTHT	Chr1	10121499	15618206
13822287	13836561	AQHE119	BNL6.32		TO:0000207	Vigor	plant height	PTHT	Chr1	10121499	15618206
13862844	13875862	AQHE119	BNL6.32		TO:0000207	Vigor	plant height	PTHT	Chr1	10121499	15618206
14177877	14189356	AQHE119	BNL6.32		TO:0000207	Vigor	plant height	PTHT	Chr1	10121499	15618206
15031719	15049628	AQHE119	BNL6.32		TO:0000207	Vigor	plant height	PTHT	Chr1	10121499	15618206
15064823	15065709	AQHE119	BNL6.32		TO:0000207	Vigor	plant height	PTHT	Chr1	10121499	15618206
15100375	15111553	AQHE119	BNL6.32		TO:0000207	Vigor	plant height	PTHT	Chr1	10121499	15618206
15186949	15187788	AQHE119	BNL6.32		TO:0000207	Vigor	plant height	PTHT	Chr1	10121499	15618206
15348518	15352315	AQHE119	BNL6.32		TO:0000207	Vigor	plant height	PTHT	Chr1	10121499	15618206
15413116	15414834	AQHE119	BNL6.32		TO:0000207	Vigor	plant height	PTHT	Chr1	10121499	15618206
11682438	11683408	AQEP015	BNL6.32		TO:0000280	Vigor	seedling vigor	SDLVIG	Chr1	11077466	21701719
11761023	11765022	AQEP015	BNL6.32		TO:0000280	Vigor	seedling vigor	SDLVIG	Chr1	11077466	21701719
12249846	12257898	AQEP015	BNL6.32		TO:0000280	Vigor	seedling vigor	SDLVIG	Chr1	11077466	21701719
12293430	12294292	AQEP015	BNL6.32		TO:0000280	Vigor	seedling vigor	SDLVIG	Chr1	11077466	21701719
12598067	12610974	AQEP015	BNL6.32		TO:0000280	Vigor	seedling vigor	SDLVIG	Chr1	11077466	21701719
12860729	12867180	AQEP015	BNL6.32		TO:0000280	Vigor	seedling vigor	SDLVIG	Chr1	11077466	21701719
13012829	13026822	AQEP015	BNL6.32		TO:0000280	Vigor	seedling vigor	SDLVIG	Chr1	11077466	21701719
13204193	13205715	AQEP015	BNL6.32		TO:0000280	Vigor	seedling vigor	SDLVIG	Chr1	11077466	21701719
13822287	13836561	AQEP015	BNL6.32		TO:0000280	Vigor	seedling vigor	SDLVIG	Chr1	11077466	21701719
13862844	13875862	AQEP015	BNL6.32		TO:0000280	Vigor	seedling vigor	SDLVIG	Chr1	11077466	21701719
14177877	14189356	AQEP015	BNL6.32		TO:0000280	Vigor	seedling vigor	SDLVIG	Chr1	11077466	21701719
15031719	15049628	AQEP015	BNL6.32		TO:0000280	Vigor	seedling vigor	SDLVIG	Chr1	11077466	21701719
15064823	15065709	AQEP015	BNL6.32		TO:0000280	Vigor	seedling vigor	SDLVIG	Chr1	11077466	21701719
15100375	15111553	AQEP015	BNL6.32		TO:0000280	Vigor	seedling vigor	SDLVIG	Chr1	11077466	21701719
15186949	15187788	AQEP015	BNL6.32		TO:0000280	Vigor	seedling vigor	SDLVIG	Chr1	11077466	21701719
15348518	15352315	AQEP015	BNL6.32		TO:0000280	Vigor	seedling vigor	SDLVIG	Chr1	11077466	21701719
15413116	15414834	AQEP015	BNL6.32		TO:0000280	Vigor	seedling vigor	SDLVIG	Chr1	11077466	21701719
17436260	17442717	AQEP015	BNL6.32		TO:0000280	Vigor	seedling vigor	SDLVIG	Chr1	11077466	21701719
18209596	18216222	AQEP015	BNL6.32		TO:0000280	Vigor	seedling vigor	SDLVIG	Chr1	11077466	21701719
18271806	18283226	AQEP015	BNL6.32		TO:0000280	Vigor	seedling vigor	SDLVIG	Chr1	11077466	21701719
18307731	18324211	AQEP015	BNL6.32		TO:0000280	Vigor	seedling vigor	SDLVIG	Chr1	11077466	21701719
18582113	18583583	AQEP015	BNL6.32		TO:0000280	Vigor	seedling vigor	SDLVIG	Chr1	11077466	21701719
19483589	19493415	AQEP015	BNL6.32		TO:0000280	Vigor	seedling vigor	SDLVIG	Chr1	11077466	21701719
19493872	19502778	AQEP015	BNL6.32		TO:0000280	Vigor	seedling vigor	SDLVIG	Chr1	11077466	21701719
19553606	19569857	AQEP015	BNL6.32		TO:0000280	Vigor	seedling vigor	SDLVIG	Chr1	11077466	21701719
19579609	19589025	AQEP015	BNL6.32		TO:0000280	Vigor	seedling vigor	SDLVIG	Chr1	11077466	21701719
19651301	19672542	AQEP015	BNL6.32		TO:0000280	Vigor	seedling vigor	SDLVIG	Chr1	11077466	21701719
20158737	20170499	AQEP015	BNL6.32		TO:0000280	Vigor	seedling vigor	SDLVIG	Chr1	11077466	21701719
20365163	20371606	AQEP015	BNL6.32		TO:0000280	Vigor	seedling vigor	SDLVIG	Chr1	11077466	21701719
20376243	20381588	AQEP015	BNL6.32		TO:0000280	Vigor	seedling vigor	SDLVIG	Chr1	11077466	21701719
20611259	20617727	AQEP015	BNL6.32		TO:0000280	Vigor	seedling vigor	SDLVIG	Chr1	11077466	21701719
21643948	21656852	AQEP015	BNL6.32		TO:0000280	Vigor	seedling vigor	SDLVIG	Chr1	11077466	21701719
11682438	11683408	AQCU070	BNL6.32		TO:0000135	Anatomy	leaf length	LFLG	Chr1	11077466	23118656
11761023	11765022	AQCU070	BNL6.32		TO:0000135	Anatomy	leaf length	LFLG	Chr1	11077466	23118656
12249846	12257898	AQCU070	BNL6.32		TO:0000135	Anatomy	leaf length	LFLG	Chr1	11077466	23118656
12293430	12294292	AQCU070	BNL6.32		TO:0000135	Anatomy	leaf length	LFLG	Chr1	11077466	23118656
12598067	12610974	AQCU070	BNL6.32		TO:0000135	Anatomy	leaf length	LFLG	Chr1	11077466	23118656
12860729	12867180	AQCU070	BNL6.32		TO:0000135	Anatomy	leaf length	LFLG	Chr1	11077466	23118656
13012829	13026822	AQCU070	BNL6.32		TO:0000135	Anatomy	leaf length	LFLG	Chr1	11077466	23118656
13204193	13205715	AQCU070	BNL6.32		TO:0000135	Anatomy	leaf length	LFLG	Chr1	11077466	23118656
13822287	13836561	AQCU070	BNL6.32		TO:0000135	Anatomy	leaf length	LFLG	Chr1	11077466	23118656
13862844	13875862	AQCU070	BNL6.32		TO:0000135	Anatomy	leaf length	LFLG	Chr1	11077466	23118656
14177877	14189356	AQCU070	BNL6.32		TO:0000135	Anatomy	leaf length	LFLG	Chr1	11077466	23118656
15031719	15049628	AQCU070	BNL6.32		TO:0000135	Anatomy	leaf length	LFLG	Chr1	11077466	23118656
15064823	15065709	AQCU070	BNL6.32		TO:0000135	Anatomy	leaf length	LFLG	Chr1	11077466	23118656
15100375	15111553	AQCU070	BNL6.32		TO:0000135	Anatomy	leaf length	LFLG	Chr1	11077466	23118656
15186949	15187788	AQCU070	BNL6.32		TO:0000135	Anatomy	leaf length	LFLG	Chr1	11077466	23118656
15348518	15352315	AQCU070	BNL6.32		TO:0000135	Anatomy	leaf length	LFLG	Chr1	11077466	23118656
15413116	15414834	AQCU070	BNL6.32		TO:0000135	Anatomy	leaf length	LFLG	Chr1	11077466	23118656
17436260	17442717	AQCU070	BNL6.32		TO:0000135	Anatomy	leaf length	LFLG	Chr1	11077466	23118656
18209596	18216222	AQCU070	BNL6.32		TO:0000135	Anatomy	leaf length	LFLG	Chr1	11077466	23118656
18271806	18283226	AQCU070	BNL6.32		TO:0000135	Anatomy	leaf length	LFLG	Chr1	11077466	23118656
18307731	18324211	AQCU070	BNL6.32		TO:0000135	Anatomy	leaf length	LFLG	Chr1	11077466	23118656
18582113	18583583	AQCU070	BNL6.32		TO:0000135	Anatomy	leaf length	LFLG	Chr1	11077466	23118656
19483589	19493415	AQCU070	BNL6.32		TO:0000135	Anatomy	leaf length	LFLG	Chr1	11077466	23118656
19493872	19502778	AQCU070	BNL6.32		TO:0000135	Anatomy	leaf length	LFLG	Chr1	11077466	23118656
19553606	19569857	AQCU070	BNL6.32		TO:0000135	Anatomy	leaf length	LFLG	Chr1	11077466	23118656
19579609	19589025	AQCU070	BNL6.32		TO:0000135	Anatomy	leaf length	LFLG	Chr1	11077466	23118656
19651301	19672542	AQCU070	BNL6.32		TO:0000135	Anatomy	leaf length	LFLG	Chr1	11077466	23118656
20158737	20170499	AQCU070	BNL6.32		TO:0000135	Anatomy	leaf length	LFLG	Chr1	11077466	23118656
20365163	20371606	AQCU070	BNL6.32		TO:0000135	Anatomy	leaf length	LFLG	Chr1	11077466	23118656
20376243	20381588	AQCU070	BNL6.32		TO:0000135	Anatomy	leaf length	LFLG	Chr1	11077466	23118656
20611259	20617727	AQCU070	BNL6.32		TO:0000135	Anatomy	leaf length	LFLG	Chr1	11077466	23118656
21643948	21656852	AQCU070	BNL6.32		TO:0000135	Anatomy	leaf length	LFLG	Chr1	11077466	23118656
22294723	22301189	AQCU070	BNL6.32		TO:0000135	Anatomy	leaf length	LFLG	Chr1	11077466	23118656
22370848	22374435	AQCU070	BNL6.32		TO:0000135	Anatomy	leaf length	LFLG	Chr1	11077466	23118656
22697237	22705386	AQCU070	BNL6.32		TO:0000135	Anatomy	leaf length	LFLG	Chr1	11077466	23118656
11682438	11683408	AQCU240	BNL6.32		TO:0000456	Yield	spikelet number	SPKNB	Chr1	11077466	23118656
11761023	11765022	AQCU240	BNL6.32		TO:0000456	Yield	spikelet number	SPKNB	Chr1	11077466	23118656
12249846	12257898	AQCU240	BNL6.32		TO:0000456	Yield	spikelet number	SPKNB	Chr1	11077466	23118656
12293430	12294292	AQCU240	BNL6.32		TO:0000456	Yield	spikelet number	SPKNB	Chr1	11077466	23118656
12598067	12610974	AQCU240	BNL6.32		TO:0000456	Yield	spikelet number	SPKNB	Chr1	11077466	23118656
12860729	12867180	AQCU240	BNL6.32		TO:0000456	Yield	spikelet number	SPKNB	Chr1	11077466	23118656
13012829	13026822	AQCU240	BNL6.32		TO:0000456	Yield	spikelet number	SPKNB	Chr1	11077466	23118656
13204193	13205715	AQCU240	BNL6.32		TO:0000456	Yield	spikelet number	SPKNB	Chr1	11077466	23118656
13822287	13836561	AQCU240	BNL6.32		TO:0000456	Yield	spikelet number	SPKNB	Chr1	11077466	23118656
13862844	13875862	AQCU240	BNL6.32		TO:0000456	Yield	spikelet number	SPKNB	Chr1	11077466	23118656
14177877	14189356	AQCU240	BNL6.32		TO:0000456	Yield	spikelet number	SPKNB	Chr1	11077466	23118656
15031719	15049628	AQCU240	BNL6.32		TO:0000456	Yield	spikelet number	SPKNB	Chr1	11077466	23118656
15064823	15065709	AQCU240	BNL6.32		TO:0000456	Yield	spikelet number	SPKNB	Chr1	11077466	23118656
15100375	15111553	AQCU240	BNL6.32		TO:0000456	Yield	spikelet number	SPKNB	Chr1	11077466	23118656
15186949	15187788	AQCU240	BNL6.32		TO:0000456	Yield	spikelet number	SPKNB	Chr1	11077466	23118656
15348518	15352315	AQCU240	BNL6.32		TO:0000456	Yield	spikelet number	SPKNB	Chr1	11077466	23118656
15413116	15414834	AQCU240	BNL6.32		TO:0000456	Yield	spikelet number	SPKNB	Chr1	11077466	23118656
17436260	17442717	AQCU240	BNL6.32		TO:0000456	Yield	spikelet number	SPKNB	Chr1	11077466	23118656
18209596	18216222	AQCU240	BNL6.32		TO:0000456	Yield	spikelet number	SPKNB	Chr1	11077466	23118656
18271806	18283226	AQCU240	BNL6.32		TO:0000456	Yield	spikelet number	SPKNB	Chr1	11077466	23118656
18307731	18324211	AQCU240	BNL6.32		TO:0000456	Yield	spikelet number	SPKNB	Chr1	11077466	23118656
18582113	18583583	AQCU240	BNL6.32		TO:0000456	Yield	spikelet number	SPKNB	Chr1	11077466	23118656
19483589	19493415	AQCU240	BNL6.32		TO:0000456	Yield	spikelet number	SPKNB	Chr1	11077466	23118656
19493872	19502778	AQCU240	BNL6.32		TO:0000456	Yield	spikelet number	SPKNB	Chr1	11077466	23118656
19553606	19569857	AQCU240	BNL6.32		TO:0000456	Yield	spikelet number	SPKNB	Chr1	11077466	23118656
19579609	19589025	AQCU240	BNL6.32		TO:0000456	Yield	spikelet number	SPKNB	Chr1	11077466	23118656
19651301	19672542	AQCU240	BNL6.32		TO:0000456	Yield	spikelet number	SPKNB	Chr1	11077466	23118656
20158737	20170499	AQCU240	BNL6.32		TO:0000456	Yield	spikelet number	SPKNB	Chr1	11077466	23118656
20365163	20371606	AQCU240	BNL6.32		TO:0000456	Yield	spikelet number	SPKNB	Chr1	11077466	23118656
20376243	20381588	AQCU240	BNL6.32		TO:0000456	Yield	spikelet number	SPKNB	Chr1	11077466	23118656
20611259	20617727	AQCU240	BNL6.32		TO:0000456	Yield	spikelet number	SPKNB	Chr1	11077466	23118656
21643948	21656852	AQCU240	BNL6.32		TO:0000456	Yield	spikelet number	SPKNB	Chr1	11077466	23118656
22294723	22301189	AQCU240	BNL6.32		TO:0000456	Yield	spikelet number	SPKNB	Chr1	11077466	23118656
22370848	22374435	AQCU240	BNL6.32		TO:0000456	Yield	spikelet number	SPKNB	Chr1	11077466	23118656
22697237	22705386	AQCU240	BNL6.32		TO:0000456	Yield	spikelet number	SPKNB	Chr1	11077466	23118656
15031719	15049628	CQAX2	BNL6.32		TO:0000207	Vigor	plant height	PTHT	Chr1	14620467	21701719
15064823	15065709	CQAX2	BNL6.32		TO:0000207	Vigor	plant height	PTHT	Chr1	14620467	21701719
15100375	15111553	CQAX2	BNL6.32		TO:0000207	Vigor	plant height	PTHT	Chr1	14620467	21701719
15186949	15187788	CQAX2	BNL6.32		TO:0000207	Vigor	plant height	PTHT	Chr1	14620467	21701719
15348518	15352315	CQAX2	BNL6.32		TO:0000207	Vigor	plant height	PTHT	Chr1	14620467	21701719
15413116	15414834	CQAX2	BNL6.32		TO:0000207	Vigor	plant height	PTHT	Chr1	14620467	21701719
17436260	17442717	CQAX2	BNL6.32		TO:0000207	Vigor	plant height	PTHT	Chr1	14620467	21701719
18209596	18216222	CQAX2	BNL6.32		TO:0000207	Vigor	plant height	PTHT	Chr1	14620467	21701719
18271806	18283226	CQAX2	BNL6.32		TO:0000207	Vigor	plant height	PTHT	Chr1	14620467	21701719
18307731	18324211	CQAX2	BNL6.32		TO:0000207	Vigor	plant height	PTHT	Chr1	14620467	21701719
18582113	18583583	CQAX2	BNL6.32		TO:0000207	Vigor	plant height	PTHT	Chr1	14620467	21701719
19483589	19493415	CQAX2	BNL6.32		TO:0000207	Vigor	plant height	PTHT	Chr1	14620467	21701719
19493872	19502778	CQAX2	BNL6.32		TO:0000207	Vigor	plant height	PTHT	Chr1	14620467	21701719
19553606	19569857	CQAX2	BNL6.32		TO:0000207	Vigor	plant height	PTHT	Chr1	14620467	21701719
19579609	19589025	CQAX2	BNL6.32		TO:0000207	Vigor	plant height	PTHT	Chr1	14620467	21701719
19651301	19672542	CQAX2	BNL6.32		TO:0000207	Vigor	plant height	PTHT	Chr1	14620467	21701719
20158737	20170499	CQAX2	BNL6.32		TO:0000207	Vigor	plant height	PTHT	Chr1	14620467	21701719
20365163	20371606	CQAX2	BNL6.32		TO:0000207	Vigor	plant height	PTHT	Chr1	14620467	21701719
20376243	20381588	CQAX2	BNL6.32		TO:0000207	Vigor	plant height	PTHT	Chr1	14620467	21701719
20611259	20617727	CQAX2	BNL6.32		TO:0000207	Vigor	plant height	PTHT	Chr1	14620467	21701719
21643948	21656852	CQAX2	BNL6.32		TO:0000207	Vigor	plant height	PTHT	Chr1	14620467	21701719
21643948	21656852	AQEL009	BNL6.32		TO:0000084	Vigor	root number	RTNB	Chr1	21623851	21701719
22370848	22374435	AQBK040	BNL6.32		TO:0000445	Yield	seed number	SDNB	Chr1	22339310	42955596
22697237	22705386	AQBK040	BNL6.32		TO:0000445	Yield	seed number	SDNB	Chr1	22339310	42955596
23474436	23483916	AQBK040	BNL6.32		TO:0000445	Yield	seed number	SDNB	Chr1	22339310	42955596
23502319	23508738	AQBK040	BNL6.32		TO:0000445	Yield	seed number	SDNB	Chr1	22339310	42955596
23561077	23568187	AQBK040	BNL6.32		TO:0000445	Yield	seed number	SDNB	Chr1	22339310	42955596
23593880	23606781	AQBK040	BNL6.32		TO:0000445	Yield	seed number	SDNB	Chr1	22339310	42955596
24742858	24748454	AQBK040	BNL6.32		TO:0000445	Yield	seed number	SDNB	Chr1	22339310	42955596
25093640	25097481	AQBK040	BNL6.32		TO:0000445	Yield	seed number	SDNB	Chr1	22339310	42955596
25196365	25203059	AQBK040	BNL6.32		TO:0000445	Yield	seed number	SDNB	Chr1	22339310	42955596
25566873	25573312	AQBK040	BNL6.32		TO:0000445	Yield	seed number	SDNB	Chr1	22339310	42955596
25937893	25947357	AQBK040	BNL6.32		TO:0000445	Yield	seed number	SDNB	Chr1	22339310	42955596
26207444	26217307	AQBK040	BNL6.32		TO:0000445	Yield	seed number	SDNB	Chr1	22339310	42955596
26347552	26358835	AQBK040	BNL6.32		TO:0000445	Yield	seed number	SDNB	Chr1	22339310	42955596
26542793	26557896	AQBK040	BNL6.32		TO:0000445	Yield	seed number	SDNB	Chr1	22339310	42955596
26567322	26571898	AQBK040	BNL6.32		TO:0000445	Yield	seed number	SDNB	Chr1	22339310	42955596
26750189	26755620	AQBK040	BNL6.32		TO:0000445	Yield	seed number	SDNB	Chr1	22339310	42955596
26835621	26843408	AQBK040	BNL6.32		TO:0000445	Yield	seed number	SDNB	Chr1	22339310	42955596
26848666	26861536	AQBK040	BNL6.32		TO:0000445	Yield	seed number	SDNB	Chr1	22339310	42955596
27106044	27107134	AQBK040	BNL6.32		TO:0000445	Yield	seed number	SDNB	Chr1	22339310	42955596
27899175	27905685	AQBK040	BNL6.32		TO:0000445	Yield	seed number	SDNB	Chr1	22339310	42955596
28035993	28048912	AQBK040	BNL6.32		TO:0000445	Yield	seed number	SDNB	Chr1	22339310	42955596
28712422	28724834	AQBK040	BNL6.32		TO:0000445	Yield	seed number	SDNB	Chr1	22339310	42955596
28839999	28846452	AQBK040	BNL6.32		TO:0000445	Yield	seed number	SDNB	Chr1	22339310	42955596
29083665	29096566	AQBK040	BNL6.32		TO:0000445	Yield	seed number	SDNB	Chr1	22339310	42955596
29178725	29182857	AQBK040	BNL6.32		TO:0000445	Yield	seed number	SDNB	Chr1	22339310	42955596
29344275	29357196	AQBK040	BNL6.32		TO:0000445	Yield	seed number	SDNB	Chr1	22339310	42955596
29369415	29377198	AQBK040	BNL6.32		TO:0000445	Yield	seed number	SDNB	Chr1	22339310	42955596
29415360	29423407	AQBK040	BNL6.32		TO:0000445	Yield	seed number	SDNB	Chr1	22339310	42955596
29881321	29886605	AQBK040	BNL6.32		TO:0000445	Yield	seed number	SDNB	Chr1	22339310	42955596
30388976	30392706	AQBK040	BNL6.32		TO:0000445	Yield	seed number	SDNB	Chr1	22339310	42955596
30431873	30445310	AQBK040	BNL6.32		TO:0000445	Yield	seed number	SDNB	Chr1	22339310	42955596
31138209	31151884	AQBK040	BNL6.32		TO:0000445	Yield	seed number	SDNB	Chr1	22339310	42955596
31186513	31195566	AQBK040	BNL6.32		TO:0000445	Yield	seed number	SDNB	Chr1	22339310	42955596
31438727	31451539	AQBK040	BNL6.32		TO:0000445	Yield	seed number	SDNB	Chr1	22339310	42955596
32466657	32470224	AQBK040	BNL6.32		TO:0000445	Yield	seed number	SDNB	Chr1	22339310	42955596
32517689	32522226	AQBK040	BNL6.32		TO:0000445	Yield	seed number	SDNB	Chr1	22339310	42955596
32844431	32845804	AQBK040	BNL6.32		TO:0000445	Yield	seed number	SDNB	Chr1	22339310	42955596
33668826	33670037	AQBK040	BNL6.32		TO:0000445	Yield	seed number	SDNB	Chr1	22339310	42955596
33845939	33849715	AQBK040	BNL6.32		TO:0000445	Yield	seed number	SDNB	Chr1	22339310	42955596
33979585	33988985	AQBK040	BNL6.32		TO:0000445	Yield	seed number	SDNB	Chr1	22339310	42955596
34179819	34181261	AQBK040	BNL6.32		TO:0000445	Yield	seed number	SDNB	Chr1	22339310	42955596
34335633	34348073	AQBK040	BNL6.32		TO:0000445	Yield	seed number	SDNB	Chr1	22339310	42955596
34589612	34596029	AQBK040	BNL6.32		TO:0000445	Yield	seed number	SDNB	Chr1	22339310	42955596
34821566	34831290	AQBK040	BNL6.32		TO:0000445	Yield	seed number	SDNB	Chr1	22339310	42955596
35208198	35216131	AQBK040	BNL6.32		TO:0000445	Yield	seed number	SDNB	Chr1	22339310	42955596
35271474	35296470	AQBK040	BNL6.32		TO:0000445	Yield	seed number	SDNB	Chr1	22339310	42955596
35668088	35681118	AQBK040	BNL6.32		TO:0000445	Yield	seed number	SDNB	Chr1	22339310	42955596
36609937	36614942	AQBK040	BNL6.32		TO:0000445	Yield	seed number	SDNB	Chr1	22339310	42955596
36818318	36829561	AQBK040	BNL6.32		TO:0000445	Yield	seed number	SDNB	Chr1	22339310	42955596
37383906	37390180	AQBK040	BNL6.32		TO:0000445	Yield	seed number	SDNB	Chr1	22339310	42955596
37489568	37502491	AQBK040	BNL6.32		TO:0000445	Yield	seed number	SDNB	Chr1	22339310	42955596
38172665	38174665	AQBK040	BNL6.32		TO:0000445	Yield	seed number	SDNB	Chr1	22339310	42955596
38269670	38273224	AQBK040	BNL6.32		TO:0000445	Yield	seed number	SDNB	Chr1	22339310	42955596
38594229	38595054	AQBK040	BNL6.32		TO:0000445	Yield	seed number	SDNB	Chr1	22339310	42955596
38868042	38874717	AQBK040	BNL6.32		TO:0000445	Yield	seed number	SDNB	Chr1	22339310	42955596
39403048	39407754	AQBK040	BNL6.32		TO:0000445	Yield	seed number	SDNB	Chr1	22339310	42955596
39646794	39654520	AQBK040	BNL6.32		TO:0000445	Yield	seed number	SDNB	Chr1	22339310	42955596
40195938	40199935	AQBK040	BNL6.32		TO:0000445	Yield	seed number	SDNB	Chr1	22339310	42955596
41650105	41657909	AQBK040	BNL6.32		TO:0000445	Yield	seed number	SDNB	Chr1	22339310	42955596
42288478	42294200	AQBK040	BNL6.32		TO:0000445	Yield	seed number	SDNB	Chr1	22339310	42955596
42785992	42793753	AQBK040	BNL6.32		TO:0000445	Yield	seed number	SDNB	Chr1	22339310	42955596
42804036	42811840	AQBK040	BNL6.32		TO:0000445	Yield	seed number	SDNB	Chr1	22339310	42955596
23474436	23483916	AQCU076	BNL6.32		TO:0000370	Anatomy	leaf width	LFWD	Chr1	23117968	27625559
23502319	23508738	AQCU076	BNL6.32		TO:0000370	Anatomy	leaf width	LFWD	Chr1	23117968	27625559
23561077	23568187	AQCU076	BNL6.32		TO:0000370	Anatomy	leaf width	LFWD	Chr1	23117968	27625559
23593880	23606781	AQCU076	BNL6.32		TO:0000370	Anatomy	leaf width	LFWD	Chr1	23117968	27625559
24742858	24748454	AQCU076	BNL6.32		TO:0000370	Anatomy	leaf width	LFWD	Chr1	23117968	27625559
25093640	25097481	AQCU076	BNL6.32		TO:0000370	Anatomy	leaf width	LFWD	Chr1	23117968	27625559
25196365	25203059	AQCU076	BNL6.32		TO:0000370	Anatomy	leaf width	LFWD	Chr1	23117968	27625559
25566873	25573312	AQCU076	BNL6.32		TO:0000370	Anatomy	leaf width	LFWD	Chr1	23117968	27625559
25937893	25947357	AQCU076	BNL6.32		TO:0000370	Anatomy	leaf width	LFWD	Chr1	23117968	27625559
26207444	26217307	AQCU076	BNL6.32		TO:0000370	Anatomy	leaf width	LFWD	Chr1	23117968	27625559
26347552	26358835	AQCU076	BNL6.32		TO:0000370	Anatomy	leaf width	LFWD	Chr1	23117968	27625559
26542793	26557896	AQCU076	BNL6.32		TO:0000370	Anatomy	leaf width	LFWD	Chr1	23117968	27625559
26567322	26571898	AQCU076	BNL6.32		TO:0000370	Anatomy	leaf width	LFWD	Chr1	23117968	27625559
26750189	26755620	AQCU076	BNL6.32		TO:0000370	Anatomy	leaf width	LFWD	Chr1	23117968	27625559
26835621	26843408	AQCU076	BNL6.32		TO:0000370	Anatomy	leaf width	LFWD	Chr1	23117968	27625559
26848666	26861536	AQCU076	BNL6.32		TO:0000370	Anatomy	leaf width	LFWD	Chr1	23117968	27625559
27106044	27107134	AQCU076	BNL6.32		TO:0000370	Anatomy	leaf width	LFWD	Chr1	23117968	27625559
23474436	23483916	AQCU156	BNL6.32		TO:0000456	Yield	spikelet number	SPKNB	Chr1	23117968	27625559
23502319	23508738	AQCU156	BNL6.32		TO:0000456	Yield	spikelet number	SPKNB	Chr1	23117968	27625559
23561077	23568187	AQCU156	BNL6.32		TO:0000456	Yield	spikelet number	SPKNB	Chr1	23117968	27625559
23593880	23606781	AQCU156	BNL6.32		TO:0000456	Yield	spikelet number	SPKNB	Chr1	23117968	27625559
24742858	24748454	AQCU156	BNL6.32		TO:0000456	Yield	spikelet number	SPKNB	Chr1	23117968	27625559
25093640	25097481	AQCU156	BNL6.32		TO:0000456	Yield	spikelet number	SPKNB	Chr1	23117968	27625559
25196365	25203059	AQCU156	BNL6.32		TO:0000456	Yield	spikelet number	SPKNB	Chr1	23117968	27625559
25566873	25573312	AQCU156	BNL6.32		TO:0000456	Yield	spikelet number	SPKNB	Chr1	23117968	27625559
25937893	25947357	AQCU156	BNL6.32		TO:0000456	Yield	spikelet number	SPKNB	Chr1	23117968	27625559
26207444	26217307	AQCU156	BNL6.32		TO:0000456	Yield	spikelet number	SPKNB	Chr1	23117968	27625559
26347552	26358835	AQCU156	BNL6.32		TO:0000456	Yield	spikelet number	SPKNB	Chr1	23117968	27625559
26542793	26557896	AQCU156	BNL6.32		TO:0000456	Yield	spikelet number	SPKNB	Chr1	23117968	27625559
26567322	26571898	AQCU156	BNL6.32		TO:0000456	Yield	spikelet number	SPKNB	Chr1	23117968	27625559
26750189	26755620	AQCU156	BNL6.32		TO:0000456	Yield	spikelet number	SPKNB	Chr1	23117968	27625559
26835621	26843408	AQCU156	BNL6.32		TO:0000456	Yield	spikelet number	SPKNB	Chr1	23117968	27625559
26848666	26861536	AQCU156	BNL6.32		TO:0000456	Yield	spikelet number	SPKNB	Chr1	23117968	27625559
27106044	27107134	AQCU156	BNL6.32		TO:0000456	Yield	spikelet number	SPKNB	Chr1	23117968	27625559
24742858	24748454	AQE068	BNL6.32		TO:0000207	Vigor	plant height	PTHT	Chr1	23971321	33053654
25093640	25097481	AQE068	BNL6.32		TO:0000207	Vigor	plant height	PTHT	Chr1	23971321	33053654
25196365	25203059	AQE068	BNL6.32		TO:0000207	Vigor	plant height	PTHT	Chr1	23971321	33053654
25566873	25573312	AQE068	BNL6.32		TO:0000207	Vigor	plant height	PTHT	Chr1	23971321	33053654
25937893	25947357	AQE068	BNL6.32		TO:0000207	Vigor	plant height	PTHT	Chr1	23971321	33053654
26207444	26217307	AQE068	BNL6.32		TO:0000207	Vigor	plant height	PTHT	Chr1	23971321	33053654
26347552	26358835	AQE068	BNL6.32		TO:0000207	Vigor	plant height	PTHT	Chr1	23971321	33053654
26542793	26557896	AQE068	BNL6.32		TO:0000207	Vigor	plant height	PTHT	Chr1	23971321	33053654
26567322	26571898	AQE068	BNL6.32		TO:0000207	Vigor	plant height	PTHT	Chr1	23971321	33053654
26750189	26755620	AQE068	BNL6.32		TO:0000207	Vigor	plant height	PTHT	Chr1	23971321	33053654
26835621	26843408	AQE068	BNL6.32		TO:0000207	Vigor	plant height	PTHT	Chr1	23971321	33053654
26848666	26861536	AQE068	BNL6.32		TO:0000207	Vigor	plant height	PTHT	Chr1	23971321	33053654
27106044	27107134	AQE068	BNL6.32		TO:0000207	Vigor	plant height	PTHT	Chr1	23971321	33053654
27899175	27905685	AQE068	BNL6.32		TO:0000207	Vigor	plant height	PTHT	Chr1	23971321	33053654
28035993	28048912	AQE068	BNL6.32		TO:0000207	Vigor	plant height	PTHT	Chr1	23971321	33053654
28712422	28724834	AQE068	BNL6.32		TO:0000207	Vigor	plant height	PTHT	Chr1	23971321	33053654
28839999	28846452	AQE068	BNL6.32		TO:0000207	Vigor	plant height	PTHT	Chr1	23971321	33053654
29083665	29096566	AQE068	BNL6.32		TO:0000207	Vigor	plant height	PTHT	Chr1	23971321	33053654
29178725	29182857	AQE068	BNL6.32		TO:0000207	Vigor	plant height	PTHT	Chr1	23971321	33053654
29344275	29357196	AQE068	BNL6.32		TO:0000207	Vigor	plant height	PTHT	Chr1	23971321	33053654
29369415	29377198	AQE068	BNL6.32		TO:0000207	Vigor	plant height	PTHT	Chr1	23971321	33053654
29415360	29423407	AQE068	BNL6.32		TO:0000207	Vigor	plant height	PTHT	Chr1	23971321	33053654
29881321	29886605	AQE068	BNL6.32		TO:0000207	Vigor	plant height	PTHT	Chr1	23971321	33053654
30388976	30392706	AQE068	BNL6.32		TO:0000207	Vigor	plant height	PTHT	Chr1	23971321	33053654
30431873	30445310	AQE068	BNL6.32		TO:0000207	Vigor	plant height	PTHT	Chr1	23971321	33053654
31138209	31151884	AQE068	BNL6.32		TO:0000207	Vigor	plant height	PTHT	Chr1	23971321	33053654
31186513	31195566	AQE068	BNL6.32		TO:0000207	Vigor	plant height	PTHT	Chr1	23971321	33053654
31438727	31451539	AQE068	BNL6.32		TO:0000207	Vigor	plant height	PTHT	Chr1	23971321	33053654
32466657	32470224	AQE068	BNL6.32		TO:0000207	Vigor	plant height	PTHT	Chr1	23971321	33053654
32517689	32522226	AQE068	BNL6.32		TO:0000207	Vigor	plant height	PTHT	Chr1	23971321	33053654
32844431	32845804	AQE068	BNL6.32		TO:0000207	Vigor	plant height	PTHT	Chr1	23971321	33053654
26207444	26217307	CQN50	BNL6.32		TO:0000456	Yield	spikelet number	SPKNB	Chr1	26192044	26884802
26347552	26358835	CQN50	BNL6.32		TO:0000456	Yield	spikelet number	SPKNB	Chr1	26192044	26884802
26542793	26557896	CQN50	BNL6.32		TO:0000456	Yield	spikelet number	SPKNB	Chr1	26192044	26884802
26567322	26571898	CQN50	BNL6.32		TO:0000456	Yield	spikelet number	SPKNB	Chr1	26192044	26884802
26750189	26755620	CQN50	BNL6.32		TO:0000456	Yield	spikelet number	SPKNB	Chr1	26192044	26884802
26835621	26843408	CQN50	BNL6.32		TO:0000456	Yield	spikelet number	SPKNB	Chr1	26192044	26884802
26848666	26861536	CQN50	BNL6.32		TO:0000456	Yield	spikelet number	SPKNB	Chr1	26192044	26884802
27106044	27107134	CQAS10	BNL6.32		TO:0000382	Yield	1000-seed weight	TSDWT	Chr1	27049959	31849256
27899175	27905685	CQAS10	BNL6.32		TO:0000382	Yield	1000-seed weight	TSDWT	Chr1	27049959	31849256
28035993	28048912	CQAS10	BNL6.32		TO:0000382	Yield	1000-seed weight	TSDWT	Chr1	27049959	31849256
28712422	28724834	CQAS10	BNL6.32		TO:0000382	Yield	1000-seed weight	TSDWT	Chr1	27049959	31849256
28839999	28846452	CQAS10	BNL6.32		TO:0000382	Yield	1000-seed weight	TSDWT	Chr1	27049959	31849256
29083665	29096566	CQAS10	BNL6.32		TO:0000382	Yield	1000-seed weight	TSDWT	Chr1	27049959	31849256
29178725	29182857	CQAS10	BNL6.32		TO:0000382	Yield	1000-seed weight	TSDWT	Chr1	27049959	31849256
29344275	29357196	CQAS10	BNL6.32		TO:0000382	Yield	1000-seed weight	TSDWT	Chr1	27049959	31849256
29369415	29377198	CQAS10	BNL6.32		TO:0000382	Yield	1000-seed weight	TSDWT	Chr1	27049959	31849256
29415360	29423407	CQAS10	BNL6.32		TO:0000382	Yield	1000-seed weight	TSDWT	Chr1	27049959	31849256
29881321	29886605	CQAS10	BNL6.32		TO:0000382	Yield	1000-seed weight	TSDWT	Chr1	27049959	31849256
30388976	30392706	CQAS10	BNL6.32		TO:0000382	Yield	1000-seed weight	TSDWT	Chr1	27049959	31849256
30431873	30445310	CQAS10	BNL6.32		TO:0000382	Yield	1000-seed weight	TSDWT	Chr1	27049959	31849256
31138209	31151884	CQAS10	BNL6.32		TO:0000382	Yield	1000-seed weight	TSDWT	Chr1	27049959	31849256
31186513	31195566	CQAS10	BNL6.32		TO:0000382	Yield	1000-seed weight	TSDWT	Chr1	27049959	31849256
31438727	31451539	CQAS10	BNL6.32		TO:0000382	Yield	1000-seed weight	TSDWT	Chr1	27049959	31849256
27106044	27107134	CQAS8	BNL6.32		TO:0000445	Yield	seed number	SDNB	Chr1	27049959	31849256
27899175	27905685	CQAS8	BNL6.32		TO:0000445	Yield	seed number	SDNB	Chr1	27049959	31849256
28035993	28048912	CQAS8	BNL6.32		TO:0000445	Yield	seed number	SDNB	Chr1	27049959	31849256
28712422	28724834	CQAS8	BNL6.32		TO:0000445	Yield	seed number	SDNB	Chr1	27049959	31849256
28839999	28846452	CQAS8	BNL6.32		TO:0000445	Yield	seed number	SDNB	Chr1	27049959	31849256
29083665	29096566	CQAS8	BNL6.32		TO:0000445	Yield	seed number	SDNB	Chr1	27049959	31849256
29178725	29182857	CQAS8	BNL6.32		TO:0000445	Yield	seed number	SDNB	Chr1	27049959	31849256
29344275	29357196	CQAS8	BNL6.32		TO:0000445	Yield	seed number	SDNB	Chr1	27049959	31849256
29369415	29377198	CQAS8	BNL6.32		TO:0000445	Yield	seed number	SDNB	Chr1	27049959	31849256
29415360	29423407	CQAS8	BNL6.32		TO:0000445	Yield	seed number	SDNB	Chr1	27049959	31849256
29881321	29886605	CQAS8	BNL6.32		TO:0000445	Yield	seed number	SDNB	Chr1	27049959	31849256
30388976	30392706	CQAS8	BNL6.32		TO:0000445	Yield	seed number	SDNB	Chr1	27049959	31849256
30431873	30445310	CQAS8	BNL6.32		TO:0000445	Yield	seed number	SDNB	Chr1	27049959	31849256
31138209	31151884	CQAS8	BNL6.32		TO:0000445	Yield	seed number	SDNB	Chr1	27049959	31849256
31186513	31195566	CQAS8	BNL6.32		TO:0000445	Yield	seed number	SDNB	Chr1	27049959	31849256
31438727	31451539	CQAS8	BNL6.32		TO:0000445	Yield	seed number	SDNB	Chr1	27049959	31849256
27106044	27107134	CQAS11	BNL6.32		TO:0000456	Yield	spikelet number	SPKNB	Chr1	27049959	31849256
27899175	27905685	CQAS11	BNL6.32		TO:0000456	Yield	spikelet number	SPKNB	Chr1	27049959	31849256
28035993	28048912	CQAS11	BNL6.32		TO:0000456	Yield	spikelet number	SPKNB	Chr1	27049959	31849256
28712422	28724834	CQAS11	BNL6.32		TO:0000456	Yield	spikelet number	SPKNB	Chr1	27049959	31849256
28839999	28846452	CQAS11	BNL6.32		TO:0000456	Yield	spikelet number	SPKNB	Chr1	27049959	31849256
29083665	29096566	CQAS11	BNL6.32		TO:0000456	Yield	spikelet number	SPKNB	Chr1	27049959	31849256
29178725	29182857	CQAS11	BNL6.32		TO:0000456	Yield	spikelet number	SPKNB	Chr1	27049959	31849256
29344275	29357196	CQAS11	BNL6.32		TO:0000456	Yield	spikelet number	SPKNB	Chr1	27049959	31849256
29369415	29377198	CQAS11	BNL6.32		TO:0000456	Yield	spikelet number	SPKNB	Chr1	27049959	31849256
29415360	29423407	CQAS11	BNL6.32		TO:0000456	Yield	spikelet number	SPKNB	Chr1	27049959	31849256
29881321	29886605	CQAS11	BNL6.32		TO:0000456	Yield	spikelet number	SPKNB	Chr1	27049959	31849256
30388976	30392706	CQAS11	BNL6.32		TO:0000456	Yield	spikelet number	SPKNB	Chr1	27049959	31849256
30431873	30445310	CQAS11	BNL6.32		TO:0000456	Yield	spikelet number	SPKNB	Chr1	27049959	31849256
31138209	31151884	CQAS11	BNL6.32		TO:0000456	Yield	spikelet number	SPKNB	Chr1	27049959	31849256
31186513	31195566	CQAS11	BNL6.32		TO:0000456	Yield	spikelet number	SPKNB	Chr1	27049959	31849256
31438727	31451539	CQAS11	BNL6.32		TO:0000456	Yield	spikelet number	SPKNB	Chr1	27049959	31849256
27899175	27905685	CQAH1	BNL6.32		TO:0000253	Vigor	seed dormancy	SDDOR	Chr1	27118807	28082082
28035993	28048912	CQAH1	BNL6.32		TO:0000253	Vigor	seed dormancy	SDDOR	Chr1	27118807	28082082
27899175	27905685	AQF118	BNL6.32		TO:0000430	Vigor	germination speed	GERMSP	Chr1	27118807	28280829
28035993	28048912	AQF118	BNL6.32		TO:0000430	Vigor	germination speed	GERMSP	Chr1	27118807	28280829
27899175	27905685	AQF133	BNL6.32		TO:0000544	Anatomy	mesocotyl length	MESLG	Chr1	27118807	28280829
28035993	28048912	AQF133	BNL6.32		TO:0000544	Anatomy	mesocotyl length	MESLG	Chr1	27118807	28280829
27899175	27905685	AQF025	BNL6.32		TO:0000253	Vigor	seed dormancy	SDDOR	Chr1	27118807	28280829
28035993	28048912	AQF025	BNL6.32		TO:0000253	Vigor	seed dormancy	SDDOR	Chr1	27118807	28280829
27899175	27905685	AQEA304	BNL6.32		TO:0000207	Vigor	plant height	PTHT	Chr1	27118807	30870559
28035993	28048912	AQEA304	BNL6.32		TO:0000207	Vigor	plant height	PTHT	Chr1	27118807	30870559
28712422	28724834	AQEA304	BNL6.32		TO:0000207	Vigor	plant height	PTHT	Chr1	27118807	30870559
28839999	28846452	AQEA304	BNL6.32		TO:0000207	Vigor	plant height	PTHT	Chr1	27118807	30870559
29083665	29096566	AQEA304	BNL6.32		TO:0000207	Vigor	plant height	PTHT	Chr1	27118807	30870559
29178725	29182857	AQEA304	BNL6.32		TO:0000207	Vigor	plant height	PTHT	Chr1	27118807	30870559
29344275	29357196	AQEA304	BNL6.32		TO:0000207	Vigor	plant height	PTHT	Chr1	27118807	30870559
29369415	29377198	AQEA304	BNL6.32		TO:0000207	Vigor	plant height	PTHT	Chr1	27118807	30870559
29415360	29423407	AQEA304	BNL6.32		TO:0000207	Vigor	plant height	PTHT	Chr1	27118807	30870559
29881321	29886605	AQEA304	BNL6.32		TO:0000207	Vigor	plant height	PTHT	Chr1	27118807	30870559
30388976	30392706	AQEA304	BNL6.32		TO:0000207	Vigor	plant height	PTHT	Chr1	27118807	30870559
30431873	30445310	AQEA304	BNL6.32		TO:0000207	Vigor	plant height	PTHT	Chr1	27118807	30870559
27899175	27905685	AQCW004	BNL6.32		TO:0000495	Biochemical	chlorophyll content	CHLCN	Chr1	27266934	31558575
28035993	28048912	AQCW004	BNL6.32		TO:0000495	Biochemical	chlorophyll content	CHLCN	Chr1	27266934	31558575
28712422	28724834	AQCW004	BNL6.32		TO:0000495	Biochemical	chlorophyll content	CHLCN	Chr1	27266934	31558575
28839999	28846452	AQCW004	BNL6.32		TO:0000495	Biochemical	chlorophyll content	CHLCN	Chr1	27266934	31558575
29083665	29096566	AQCW004	BNL6.32		TO:0000495	Biochemical	chlorophyll content	CHLCN	Chr1	27266934	31558575
29178725	29182857	AQCW004	BNL6.32		TO:0000495	Biochemical	chlorophyll content	CHLCN	Chr1	27266934	31558575
29344275	29357196	AQCW004	BNL6.32		TO:0000495	Biochemical	chlorophyll content	CHLCN	Chr1	27266934	31558575
29369415	29377198	AQCW004	BNL6.32		TO:0000495	Biochemical	chlorophyll content	CHLCN	Chr1	27266934	31558575
29415360	29423407	AQCW004	BNL6.32		TO:0000495	Biochemical	chlorophyll content	CHLCN	Chr1	27266934	31558575
29881321	29886605	AQCW004	BNL6.32		TO:0000495	Biochemical	chlorophyll content	CHLCN	Chr1	27266934	31558575
30388976	30392706	AQCW004	BNL6.32		TO:0000495	Biochemical	chlorophyll content	CHLCN	Chr1	27266934	31558575
30431873	30445310	AQCW004	BNL6.32		TO:0000495	Biochemical	chlorophyll content	CHLCN	Chr1	27266934	31558575
31138209	31151884	AQCW004	BNL6.32		TO:0000495	Biochemical	chlorophyll content	CHLCN	Chr1	27266934	31558575
31186513	31195566	AQCW004	BNL6.32		TO:0000495	Biochemical	chlorophyll content	CHLCN	Chr1	27266934	31558575
31438727	31451539	AQCW004	BNL6.32		TO:0000495	Biochemical	chlorophyll content	CHLCN	Chr1	27266934	31558575
27899175	27905685	AQF006	BNL6.32		TO:0000253	Vigor	seed dormancy	SDDOR	Chr1	27625475	28280829
28035993	28048912	AQF006	BNL6.32		TO:0000253	Vigor	seed dormancy	SDDOR	Chr1	27625475	28280829
27899175	27905685	AQCU218	BNL6.32		TO:0000370	Anatomy	leaf width	LFWD	Chr1	27625475	29184844
28035993	28048912	AQCU218	BNL6.32		TO:0000370	Anatomy	leaf width	LFWD	Chr1	27625475	29184844
28712422	28724834	AQCU218	BNL6.32		TO:0000370	Anatomy	leaf width	LFWD	Chr1	27625475	29184844
28839999	28846452	AQCU218	BNL6.32		TO:0000370	Anatomy	leaf width	LFWD	Chr1	27625475	29184844
29083665	29096566	AQCU218	BNL6.32		TO:0000370	Anatomy	leaf width	LFWD	Chr1	27625475	29184844
29178725	29182857	AQCU218	BNL6.32		TO:0000370	Anatomy	leaf width	LFWD	Chr1	27625475	29184844
27899175	27905685	AQCU152	BNL6.32		TO:0000456	Yield	spikelet number	SPKNB	Chr1	27625475	29184844
28035993	28048912	AQCU152	BNL6.32		TO:0000456	Yield	spikelet number	SPKNB	Chr1	27625475	29184844
28712422	28724834	AQCU152	BNL6.32		TO:0000456	Yield	spikelet number	SPKNB	Chr1	27625475	29184844
28839999	28846452	AQCU152	BNL6.32		TO:0000456	Yield	spikelet number	SPKNB	Chr1	27625475	29184844
29083665	29096566	AQCU152	BNL6.32		TO:0000456	Yield	spikelet number	SPKNB	Chr1	27625475	29184844
29178725	29182857	AQCU152	BNL6.32		TO:0000456	Yield	spikelet number	SPKNB	Chr1	27625475	29184844
28712422	28724834	CQAR6	BNL6.32		TO:0000625	Anatomy	spikelet density	SPKDN	Chr1	28610781	38281563
28839999	28846452	CQAR6	BNL6.32		TO:0000625	Anatomy	spikelet density	SPKDN	Chr1	28610781	38281563
29083665	29096566	CQAR6	BNL6.32		TO:0000625	Anatomy	spikelet density	SPKDN	Chr1	28610781	38281563
29178725	29182857	CQAR6	BNL6.32		TO:0000625	Anatomy	spikelet density	SPKDN	Chr1	28610781	38281563
29344275	29357196	CQAR6	BNL6.32		TO:0000625	Anatomy	spikelet density	SPKDN	Chr1	28610781	38281563
29369415	29377198	CQAR6	BNL6.32		TO:0000625	Anatomy	spikelet density	SPKDN	Chr1	28610781	38281563
29415360	29423407	CQAR6	BNL6.32		TO:0000625	Anatomy	spikelet density	SPKDN	Chr1	28610781	38281563
29881321	29886605	CQAR6	BNL6.32		TO:0000625	Anatomy	spikelet density	SPKDN	Chr1	28610781	38281563
30388976	30392706	CQAR6	BNL6.32		TO:0000625	Anatomy	spikelet density	SPKDN	Chr1	28610781	38281563
30431873	30445310	CQAR6	BNL6.32		TO:0000625	Anatomy	spikelet density	SPKDN	Chr1	28610781	38281563
31138209	31151884	CQAR6	BNL6.32		TO:0000625	Anatomy	spikelet density	SPKDN	Chr1	28610781	38281563
31186513	31195566	CQAR6	BNL6.32		TO:0000625	Anatomy	spikelet density	SPKDN	Chr1	28610781	38281563
31438727	31451539	CQAR6	BNL6.32		TO:0000625	Anatomy	spikelet density	SPKDN	Chr1	28610781	38281563
32466657	32470224	CQAR6	BNL6.32		TO:0000625	Anatomy	spikelet density	SPKDN	Chr1	28610781	38281563
32517689	32522226	CQAR6	BNL6.32		TO:0000625	Anatomy	spikelet density	SPKDN	Chr1	28610781	38281563
32844431	32845804	CQAR6	BNL6.32		TO:0000625	Anatomy	spikelet density	SPKDN	Chr1	28610781	38281563
33668826	33670037	CQAR6	BNL6.32		TO:0000625	Anatomy	spikelet density	SPKDN	Chr1	28610781	38281563
33845939	33849715	CQAR6	BNL6.32		TO:0000625	Anatomy	spikelet density	SPKDN	Chr1	28610781	38281563
33979585	33988985	CQAR6	BNL6.32		TO:0000625	Anatomy	spikelet density	SPKDN	Chr1	28610781	38281563
34179819	34181261	CQAR6	BNL6.32		TO:0000625	Anatomy	spikelet density	SPKDN	Chr1	28610781	38281563
34335633	34348073	CQAR6	BNL6.32		TO:0000625	Anatomy	spikelet density	SPKDN	Chr1	28610781	38281563
34589612	34596029	CQAR6	BNL6.32		TO:0000625	Anatomy	spikelet density	SPKDN	Chr1	28610781	38281563
34821566	34831290	CQAR6	BNL6.32		TO:0000625	Anatomy	spikelet density	SPKDN	Chr1	28610781	38281563
35208198	35216131	CQAR6	BNL6.32		TO:0000625	Anatomy	spikelet density	SPKDN	Chr1	28610781	38281563
35271474	35296470	CQAR6	BNL6.32		TO:0000625	Anatomy	spikelet density	SPKDN	Chr1	28610781	38281563
35668088	35681118	CQAR6	BNL6.32		TO:0000625	Anatomy	spikelet density	SPKDN	Chr1	28610781	38281563
36609937	36614942	CQAR6	BNL6.32		TO:0000625	Anatomy	spikelet density	SPKDN	Chr1	28610781	38281563
36818318	36829561	CQAR6	BNL6.32		TO:0000625	Anatomy	spikelet density	SPKDN	Chr1	28610781	38281563
37383906	37390180	CQAR6	BNL6.32		TO:0000625	Anatomy	spikelet density	SPKDN	Chr1	28610781	38281563
37489568	37502491	CQAR6	BNL6.32		TO:0000625	Anatomy	spikelet density	SPKDN	Chr1	28610781	38281563
38172665	38174665	CQAR6	BNL6.32		TO:0000625	Anatomy	spikelet density	SPKDN	Chr1	28610781	38281563
38269670	38273224	CQAR6	BNL6.32		TO:0000625	Anatomy	spikelet density	SPKDN	Chr1	28610781	38281563
28712422	28724834	CQAR5	BNL6.32		TO:0000456	Yield	spikelet number	SPKNB	Chr1	28610781	38281563
28839999	28846452	CQAR5	BNL6.32		TO:0000456	Yield	spikelet number	SPKNB	Chr1	28610781	38281563
29083665	29096566	CQAR5	BNL6.32		TO:0000456	Yield	spikelet number	SPKNB	Chr1	28610781	38281563
29178725	29182857	CQAR5	BNL6.32		TO:0000456	Yield	spikelet number	SPKNB	Chr1	28610781	38281563
29344275	29357196	CQAR5	BNL6.32		TO:0000456	Yield	spikelet number	SPKNB	Chr1	28610781	38281563
29369415	29377198	CQAR5	BNL6.32		TO:0000456	Yield	spikelet number	SPKNB	Chr1	28610781	38281563
29415360	29423407	CQAR5	BNL6.32		TO:0000456	Yield	spikelet number	SPKNB	Chr1	28610781	38281563
29881321	29886605	CQAR5	BNL6.32		TO:0000456	Yield	spikelet number	SPKNB	Chr1	28610781	38281563
30388976	30392706	CQAR5	BNL6.32		TO:0000456	Yield	spikelet number	SPKNB	Chr1	28610781	38281563
30431873	30445310	CQAR5	BNL6.32		TO:0000456	Yield	spikelet number	SPKNB	Chr1	28610781	38281563
31138209	31151884	CQAR5	BNL6.32		TO:0000456	Yield	spikelet number	SPKNB	Chr1	28610781	38281563
31186513	31195566	CQAR5	BNL6.32		TO:0000456	Yield	spikelet number	SPKNB	Chr1	28610781	38281563
31438727	31451539	CQAR5	BNL6.32		TO:0000456	Yield	spikelet number	SPKNB	Chr1	28610781	38281563
32466657	32470224	CQAR5	BNL6.32		TO:0000456	Yield	spikelet number	SPKNB	Chr1	28610781	38281563
32517689	32522226	CQAR5	BNL6.32		TO:0000456	Yield	spikelet number	SPKNB	Chr1	28610781	38281563
32844431	32845804	CQAR5	BNL6.32		TO:0000456	Yield	spikelet number	SPKNB	Chr1	28610781	38281563
33668826	33670037	CQAR5	BNL6.32		TO:0000456	Yield	spikelet number	SPKNB	Chr1	28610781	38281563
33845939	33849715	CQAR5	BNL6.32		TO:0000456	Yield	spikelet number	SPKNB	Chr1	28610781	38281563
33979585	33988985	CQAR5	BNL6.32		TO:0000456	Yield	spikelet number	SPKNB	Chr1	28610781	38281563
34179819	34181261	CQAR5	BNL6.32		TO:0000456	Yield	spikelet number	SPKNB	Chr1	28610781	38281563
34335633	34348073	CQAR5	BNL6.32		TO:0000456	Yield	spikelet number	SPKNB	Chr1	28610781	38281563
34589612	34596029	CQAR5	BNL6.32		TO:0000456	Yield	spikelet number	SPKNB	Chr1	28610781	38281563
34821566	34831290	CQAR5	BNL6.32		TO:0000456	Yield	spikelet number	SPKNB	Chr1	28610781	38281563
35208198	35216131	CQAR5	BNL6.32		TO:0000456	Yield	spikelet number	SPKNB	Chr1	28610781	38281563
35271474	35296470	CQAR5	BNL6.32		TO:0000456	Yield	spikelet number	SPKNB	Chr1	28610781	38281563
35668088	35681118	CQAR5	BNL6.32		TO:0000456	Yield	spikelet number	SPKNB	Chr1	28610781	38281563
36609937	36614942	CQAR5	BNL6.32		TO:0000456	Yield	spikelet number	SPKNB	Chr1	28610781	38281563
36818318	36829561	CQAR5	BNL6.32		TO:0000456	Yield	spikelet number	SPKNB	Chr1	28610781	38281563
37383906	37390180	CQAR5	BNL6.32		TO:0000456	Yield	spikelet number	SPKNB	Chr1	28610781	38281563
37489568	37502491	CQAR5	BNL6.32		TO:0000456	Yield	spikelet number	SPKNB	Chr1	28610781	38281563
38172665	38174665	CQAR5	BNL6.32		TO:0000456	Yield	spikelet number	SPKNB	Chr1	28610781	38281563
38269670	38273224	CQAR5	BNL6.32		TO:0000456	Yield	spikelet number	SPKNB	Chr1	28610781	38281563
30388976	30392706	AQHP001	BNL6.32		TO:0000306	Anatomy	root thickness	RTTH	Chr1	30065560	34940769
30431873	30445310	AQHP001	BNL6.32		TO:0000306	Anatomy	root thickness	RTTH	Chr1	30065560	34940769
31138209	31151884	AQHP001	BNL6.32		TO:0000306	Anatomy	root thickness	RTTH	Chr1	30065560	34940769
31186513	31195566	AQHP001	BNL6.32		TO:0000306	Anatomy	root thickness	RTTH	Chr1	30065560	34940769
31438727	31451539	AQHP001	BNL6.32		TO:0000306	Anatomy	root thickness	RTTH	Chr1	30065560	34940769
32466657	32470224	AQHP001	BNL6.32		TO:0000306	Anatomy	root thickness	RTTH	Chr1	30065560	34940769
32517689	32522226	AQHP001	BNL6.32		TO:0000306	Anatomy	root thickness	RTTH	Chr1	30065560	34940769
32844431	32845804	AQHP001	BNL6.32		TO:0000306	Anatomy	root thickness	RTTH	Chr1	30065560	34940769
33668826	33670037	AQHP001	BNL6.32		TO:0000306	Anatomy	root thickness	RTTH	Chr1	30065560	34940769
33845939	33849715	AQHP001	BNL6.32		TO:0000306	Anatomy	root thickness	RTTH	Chr1	30065560	34940769
33979585	33988985	AQHP001	BNL6.32		TO:0000306	Anatomy	root thickness	RTTH	Chr1	30065560	34940769
34179819	34181261	AQHP001	BNL6.32		TO:0000306	Anatomy	root thickness	RTTH	Chr1	30065560	34940769
34335633	34348073	AQHP001	BNL6.32		TO:0000306	Anatomy	root thickness	RTTH	Chr1	30065560	34940769
34589612	34596029	AQHP001	BNL6.32		TO:0000306	Anatomy	root thickness	RTTH	Chr1	30065560	34940769
34821566	34831290	AQHP001	BNL6.32		TO:0000306	Anatomy	root thickness	RTTH	Chr1	30065560	34940769
30388976	30392706	CQAR1	BNL6.32		TO:0000207	Vigor	plant height	PTHT	Chr1	30065560	38281563
30431873	30445310	CQAR1	BNL6.32		TO:0000207	Vigor	plant height	PTHT	Chr1	30065560	38281563
31138209	31151884	CQAR1	BNL6.32		TO:0000207	Vigor	plant height	PTHT	Chr1	30065560	38281563
31186513	31195566	CQAR1	BNL6.32		TO:0000207	Vigor	plant height	PTHT	Chr1	30065560	38281563
31438727	31451539	CQAR1	BNL6.32		TO:0000207	Vigor	plant height	PTHT	Chr1	30065560	38281563
32466657	32470224	CQAR1	BNL6.32		TO:0000207	Vigor	plant height	PTHT	Chr1	30065560	38281563
32517689	32522226	CQAR1	BNL6.32		TO:0000207	Vigor	plant height	PTHT	Chr1	30065560	38281563
32844431	32845804	CQAR1	BNL6.32		TO:0000207	Vigor	plant height	PTHT	Chr1	30065560	38281563
33668826	33670037	CQAR1	BNL6.32		TO:0000207	Vigor	plant height	PTHT	Chr1	30065560	38281563
33845939	33849715	CQAR1	BNL6.32		TO:0000207	Vigor	plant height	PTHT	Chr1	30065560	38281563
33979585	33988985	CQAR1	BNL6.32		TO:0000207	Vigor	plant height	PTHT	Chr1	30065560	38281563
34179819	34181261	CQAR1	BNL6.32		TO:0000207	Vigor	plant height	PTHT	Chr1	30065560	38281563
34335633	34348073	CQAR1	BNL6.32		TO:0000207	Vigor	plant height	PTHT	Chr1	30065560	38281563
34589612	34596029	CQAR1	BNL6.32		TO:0000207	Vigor	plant height	PTHT	Chr1	30065560	38281563
34821566	34831290	CQAR1	BNL6.32		TO:0000207	Vigor	plant height	PTHT	Chr1	30065560	38281563
35208198	35216131	CQAR1	BNL6.32		TO:0000207	Vigor	plant height	PTHT	Chr1	30065560	38281563
35271474	35296470	CQAR1	BNL6.32		TO:0000207	Vigor	plant height	PTHT	Chr1	30065560	38281563
35668088	35681118	CQAR1	BNL6.32		TO:0000207	Vigor	plant height	PTHT	Chr1	30065560	38281563
36609937	36614942	CQAR1	BNL6.32		TO:0000207	Vigor	plant height	PTHT	Chr1	30065560	38281563
36818318	36829561	CQAR1	BNL6.32		TO:0000207	Vigor	plant height	PTHT	Chr1	30065560	38281563
37383906	37390180	CQAR1	BNL6.32		TO:0000207	Vigor	plant height	PTHT	Chr1	30065560	38281563
37489568	37502491	CQAR1	BNL6.32		TO:0000207	Vigor	plant height	PTHT	Chr1	30065560	38281563
38172665	38174665	CQAR1	BNL6.32		TO:0000207	Vigor	plant height	PTHT	Chr1	30065560	38281563
38269670	38273224	CQAR1	BNL6.32		TO:0000207	Vigor	plant height	PTHT	Chr1	30065560	38281563
30388976	30392706	CQAR4	BNL6.32		TO:0000445	Yield	seed number	SDNB	Chr1	30065560	38281563
30431873	30445310	CQAR4	BNL6.32		TO:0000445	Yield	seed number	SDNB	Chr1	30065560	38281563
31138209	31151884	CQAR4	BNL6.32		TO:0000445	Yield	seed number	SDNB	Chr1	30065560	38281563
31186513	31195566	CQAR4	BNL6.32		TO:0000445	Yield	seed number	SDNB	Chr1	30065560	38281563
31438727	31451539	CQAR4	BNL6.32		TO:0000445	Yield	seed number	SDNB	Chr1	30065560	38281563
32466657	32470224	CQAR4	BNL6.32		TO:0000445	Yield	seed number	SDNB	Chr1	30065560	38281563
32517689	32522226	CQAR4	BNL6.32		TO:0000445	Yield	seed number	SDNB	Chr1	30065560	38281563
32844431	32845804	CQAR4	BNL6.32		TO:0000445	Yield	seed number	SDNB	Chr1	30065560	38281563
33668826	33670037	CQAR4	BNL6.32		TO:0000445	Yield	seed number	SDNB	Chr1	30065560	38281563
33845939	33849715	CQAR4	BNL6.32		TO:0000445	Yield	seed number	SDNB	Chr1	30065560	38281563
33979585	33988985	CQAR4	BNL6.32		TO:0000445	Yield	seed number	SDNB	Chr1	30065560	38281563
34179819	34181261	CQAR4	BNL6.32		TO:0000445	Yield	seed number	SDNB	Chr1	30065560	38281563
34335633	34348073	CQAR4	BNL6.32		TO:0000445	Yield	seed number	SDNB	Chr1	30065560	38281563
34589612	34596029	CQAR4	BNL6.32		TO:0000445	Yield	seed number	SDNB	Chr1	30065560	38281563
34821566	34831290	CQAR4	BNL6.32		TO:0000445	Yield	seed number	SDNB	Chr1	30065560	38281563
35208198	35216131	CQAR4	BNL6.32		TO:0000445	Yield	seed number	SDNB	Chr1	30065560	38281563
35271474	35296470	CQAR4	BNL6.32		TO:0000445	Yield	seed number	SDNB	Chr1	30065560	38281563
35668088	35681118	CQAR4	BNL6.32		TO:0000445	Yield	seed number	SDNB	Chr1	30065560	38281563
36609937	36614942	CQAR4	BNL6.32		TO:0000445	Yield	seed number	SDNB	Chr1	30065560	38281563
36818318	36829561	CQAR4	BNL6.32		TO:0000445	Yield	seed number	SDNB	Chr1	30065560	38281563
37383906	37390180	CQAR4	BNL6.32		TO:0000445	Yield	seed number	SDNB	Chr1	30065560	38281563
37489568	37502491	CQAR4	BNL6.32		TO:0000445	Yield	seed number	SDNB	Chr1	30065560	38281563
38172665	38174665	CQAR4	BNL6.32		TO:0000445	Yield	seed number	SDNB	Chr1	30065560	38281563
38269670	38273224	CQAR4	BNL6.32		TO:0000445	Yield	seed number	SDNB	Chr1	30065560	38281563
30388976	30392706	CQAR3	BNL6.32		TO:0000625	Anatomy	spikelet density	SPKDN	Chr1	30065560	38281563
30431873	30445310	CQAR3	BNL6.32		TO:0000625	Anatomy	spikelet density	SPKDN	Chr1	30065560	38281563
31138209	31151884	CQAR3	BNL6.32		TO:0000625	Anatomy	spikelet density	SPKDN	Chr1	30065560	38281563
31186513	31195566	CQAR3	BNL6.32		TO:0000625	Anatomy	spikelet density	SPKDN	Chr1	30065560	38281563
31438727	31451539	CQAR3	BNL6.32		TO:0000625	Anatomy	spikelet density	SPKDN	Chr1	30065560	38281563
32466657	32470224	CQAR3	BNL6.32		TO:0000625	Anatomy	spikelet density	SPKDN	Chr1	30065560	38281563
32517689	32522226	CQAR3	BNL6.32		TO:0000625	Anatomy	spikelet density	SPKDN	Chr1	30065560	38281563
32844431	32845804	CQAR3	BNL6.32		TO:0000625	Anatomy	spikelet density	SPKDN	Chr1	30065560	38281563
33668826	33670037	CQAR3	BNL6.32		TO:0000625	Anatomy	spikelet density	SPKDN	Chr1	30065560	38281563
33845939	33849715	CQAR3	BNL6.32		TO:0000625	Anatomy	spikelet density	SPKDN	Chr1	30065560	38281563
33979585	33988985	CQAR3	BNL6.32		TO:0000625	Anatomy	spikelet density	SPKDN	Chr1	30065560	38281563
34179819	34181261	CQAR3	BNL6.32		TO:0000625	Anatomy	spikelet density	SPKDN	Chr1	30065560	38281563
34335633	34348073	CQAR3	BNL6.32		TO:0000625	Anatomy	spikelet density	SPKDN	Chr1	30065560	38281563
34589612	34596029	CQAR3	BNL6.32		TO:0000625	Anatomy	spikelet density	SPKDN	Chr1	30065560	38281563
34821566	34831290	CQAR3	BNL6.32		TO:0000625	Anatomy	spikelet density	SPKDN	Chr1	30065560	38281563
35208198	35216131	CQAR3	BNL6.32		TO:0000625	Anatomy	spikelet density	SPKDN	Chr1	30065560	38281563
35271474	35296470	CQAR3	BNL6.32		TO:0000625	Anatomy	spikelet density	SPKDN	Chr1	30065560	38281563
35668088	35681118	CQAR3	BNL6.32		TO:0000625	Anatomy	spikelet density	SPKDN	Chr1	30065560	38281563
36609937	36614942	CQAR3	BNL6.32		TO:0000625	Anatomy	spikelet density	SPKDN	Chr1	30065560	38281563
36818318	36829561	CQAR3	BNL6.32		TO:0000625	Anatomy	spikelet density	SPKDN	Chr1	30065560	38281563
37383906	37390180	CQAR3	BNL6.32		TO:0000625	Anatomy	spikelet density	SPKDN	Chr1	30065560	38281563
37489568	37502491	CQAR3	BNL6.32		TO:0000625	Anatomy	spikelet density	SPKDN	Chr1	30065560	38281563
38172665	38174665	CQAR3	BNL6.32		TO:0000625	Anatomy	spikelet density	SPKDN	Chr1	30065560	38281563
38269670	38273224	CQAR3	BNL6.32		TO:0000625	Anatomy	spikelet density	SPKDN	Chr1	30065560	38281563
30388976	30392706	CQAR2	BNL6.32		TO:0000456	Yield	spikelet number	SPKNB	Chr1	30065560	38281563
30431873	30445310	CQAR2	BNL6.32		TO:0000456	Yield	spikelet number	SPKNB	Chr1	30065560	38281563
31138209	31151884	CQAR2	BNL6.32		TO:0000456	Yield	spikelet number	SPKNB	Chr1	30065560	38281563
31186513	31195566	CQAR2	BNL6.32		TO:0000456	Yield	spikelet number	SPKNB	Chr1	30065560	38281563
31438727	31451539	CQAR2	BNL6.32		TO:0000456	Yield	spikelet number	SPKNB	Chr1	30065560	38281563
32466657	32470224	CQAR2	BNL6.32		TO:0000456	Yield	spikelet number	SPKNB	Chr1	30065560	38281563
32517689	32522226	CQAR2	BNL6.32		TO:0000456	Yield	spikelet number	SPKNB	Chr1	30065560	38281563
32844431	32845804	CQAR2	BNL6.32		TO:0000456	Yield	spikelet number	SPKNB	Chr1	30065560	38281563
33668826	33670037	CQAR2	BNL6.32		TO:0000456	Yield	spikelet number	SPKNB	Chr1	30065560	38281563
33845939	33849715	CQAR2	BNL6.32		TO:0000456	Yield	spikelet number	SPKNB	Chr1	30065560	38281563
33979585	33988985	CQAR2	BNL6.32		TO:0000456	Yield	spikelet number	SPKNB	Chr1	30065560	38281563
34179819	34181261	CQAR2	BNL6.32		TO:0000456	Yield	spikelet number	SPKNB	Chr1	30065560	38281563
34335633	34348073	CQAR2	BNL6.32		TO:0000456	Yield	spikelet number	SPKNB	Chr1	30065560	38281563
34589612	34596029	CQAR2	BNL6.32		TO:0000456	Yield	spikelet number	SPKNB	Chr1	30065560	38281563
34821566	34831290	CQAR2	BNL6.32		TO:0000456	Yield	spikelet number	SPKNB	Chr1	30065560	38281563
35208198	35216131	CQAR2	BNL6.32		TO:0000456	Yield	spikelet number	SPKNB	Chr1	30065560	38281563
35271474	35296470	CQAR2	BNL6.32		TO:0000456	Yield	spikelet number	SPKNB	Chr1	30065560	38281563
35668088	35681118	CQAR2	BNL6.32		TO:0000456	Yield	spikelet number	SPKNB	Chr1	30065560	38281563
36609937	36614942	CQAR2	BNL6.32		TO:0000456	Yield	spikelet number	SPKNB	Chr1	30065560	38281563
36818318	36829561	CQAR2	BNL6.32		TO:0000456	Yield	spikelet number	SPKNB	Chr1	30065560	38281563
37383906	37390180	CQAR2	BNL6.32		TO:0000456	Yield	spikelet number	SPKNB	Chr1	30065560	38281563
37489568	37502491	CQAR2	BNL6.32		TO:0000456	Yield	spikelet number	SPKNB	Chr1	30065560	38281563
38172665	38174665	CQAR2	BNL6.32		TO:0000456	Yield	spikelet number	SPKNB	Chr1	30065560	38281563
38269670	38273224	CQAR2	BNL6.32		TO:0000456	Yield	spikelet number	SPKNB	Chr1	30065560	38281563
31138209	31151884	AQCU132	BNL6.32		TO:0000135	Anatomy	leaf length	LFLG	Chr1	30737705	40567354
31186513	31195566	AQCU132	BNL6.32		TO:0000135	Anatomy	leaf length	LFLG	Chr1	30737705	40567354
31438727	31451539	AQCU132	BNL6.32		TO:0000135	Anatomy	leaf length	LFLG	Chr1	30737705	40567354
32466657	32470224	AQCU132	BNL6.32		TO:0000135	Anatomy	leaf length	LFLG	Chr1	30737705	40567354
32517689	32522226	AQCU132	BNL6.32		TO:0000135	Anatomy	leaf length	LFLG	Chr1	30737705	40567354
32844431	32845804	AQCU132	BNL6.32		TO:0000135	Anatomy	leaf length	LFLG	Chr1	30737705	40567354
33668826	33670037	AQCU132	BNL6.32		TO:0000135	Anatomy	leaf length	LFLG	Chr1	30737705	40567354
33845939	33849715	AQCU132	BNL6.32		TO:0000135	Anatomy	leaf length	LFLG	Chr1	30737705	40567354
33979585	33988985	AQCU132	BNL6.32		TO:0000135	Anatomy	leaf length	LFLG	Chr1	30737705	40567354
34179819	34181261	AQCU132	BNL6.32		TO:0000135	Anatomy	leaf length	LFLG	Chr1	30737705	40567354
34335633	34348073	AQCU132	BNL6.32		TO:0000135	Anatomy	leaf length	LFLG	Chr1	30737705	40567354
34589612	34596029	AQCU132	BNL6.32		TO:0000135	Anatomy	leaf length	LFLG	Chr1	30737705	40567354
34821566	34831290	AQCU132	BNL6.32		TO:0000135	Anatomy	leaf length	LFLG	Chr1	30737705	40567354
35208198	35216131	AQCU132	BNL6.32		TO:0000135	Anatomy	leaf length	LFLG	Chr1	30737705	40567354
35271474	35296470	AQCU132	BNL6.32		TO:0000135	Anatomy	leaf length	LFLG	Chr1	30737705	40567354
35668088	35681118	AQCU132	BNL6.32		TO:0000135	Anatomy	leaf length	LFLG	Chr1	30737705	40567354
36609937	36614942	AQCU132	BNL6.32		TO:0000135	Anatomy	leaf length	LFLG	Chr1	30737705	40567354
36818318	36829561	AQCU132	BNL6.32		TO:0000135	Anatomy	leaf length	LFLG	Chr1	30737705	40567354
37383906	37390180	AQCU132	BNL6.32		TO:0000135	Anatomy	leaf length	LFLG	Chr1	30737705	40567354
37489568	37502491	AQCU132	BNL6.32		TO:0000135	Anatomy	leaf length	LFLG	Chr1	30737705	40567354
38172665	38174665	AQCU132	BNL6.32		TO:0000135	Anatomy	leaf length	LFLG	Chr1	30737705	40567354
38269670	38273224	AQCU132	BNL6.32		TO:0000135	Anatomy	leaf length	LFLG	Chr1	30737705	40567354
38594229	38595054	AQCU132	BNL6.32		TO:0000135	Anatomy	leaf length	LFLG	Chr1	30737705	40567354
38868042	38874717	AQCU132	BNL6.32		TO:0000135	Anatomy	leaf length	LFLG	Chr1	30737705	40567354
39403048	39407754	AQCU132	BNL6.32		TO:0000135	Anatomy	leaf length	LFLG	Chr1	30737705	40567354
39646794	39654520	AQCU132	BNL6.32		TO:0000135	Anatomy	leaf length	LFLG	Chr1	30737705	40567354
40195938	40199935	AQCU132	BNL6.32		TO:0000135	Anatomy	leaf length	LFLG	Chr1	30737705	40567354
31138209	31151884	CQQ24	BNL6.32		TO:0000306	Anatomy	root thickness	RTTH	Chr1	30870122	32311314
31186513	31195566	CQQ24	BNL6.32		TO:0000306	Anatomy	root thickness	RTTH	Chr1	30870122	32311314
31438727	31451539	CQQ24	BNL6.32		TO:0000306	Anatomy	root thickness	RTTH	Chr1	30870122	32311314
31138209	31151884	AQDY021	BNL6.32		TO:0000576	Anatomy	culm length	CULMLG	Chr1	31046003	37713775
31186513	31195566	AQDY021	BNL6.32		TO:0000576	Anatomy	culm length	CULMLG	Chr1	31046003	37713775
31438727	31451539	AQDY021	BNL6.32		TO:0000576	Anatomy	culm length	CULMLG	Chr1	31046003	37713775
32466657	32470224	AQDY021	BNL6.32		TO:0000576	Anatomy	culm length	CULMLG	Chr1	31046003	37713775
32517689	32522226	AQDY021	BNL6.32		TO:0000576	Anatomy	culm length	CULMLG	Chr1	31046003	37713775
32844431	32845804	AQDY021	BNL6.32		TO:0000576	Anatomy	culm length	CULMLG	Chr1	31046003	37713775
33668826	33670037	AQDY021	BNL6.32		TO:0000576	Anatomy	culm length	CULMLG	Chr1	31046003	37713775
33845939	33849715	AQDY021	BNL6.32		TO:0000576	Anatomy	culm length	CULMLG	Chr1	31046003	37713775
33979585	33988985	AQDY021	BNL6.32		TO:0000576	Anatomy	culm length	CULMLG	Chr1	31046003	37713775
34179819	34181261	AQDY021	BNL6.32		TO:0000576	Anatomy	culm length	CULMLG	Chr1	31046003	37713775
34335633	34348073	AQDY021	BNL6.32		TO:0000576	Anatomy	culm length	CULMLG	Chr1	31046003	37713775
34589612	34596029	AQDY021	BNL6.32		TO:0000576	Anatomy	culm length	CULMLG	Chr1	31046003	37713775
34821566	34831290	AQDY021	BNL6.32		TO:0000576	Anatomy	culm length	CULMLG	Chr1	31046003	37713775
35208198	35216131	AQDY021	BNL6.32		TO:0000576	Anatomy	culm length	CULMLG	Chr1	31046003	37713775
35271474	35296470	AQDY021	BNL6.32		TO:0000576	Anatomy	culm length	CULMLG	Chr1	31046003	37713775
35668088	35681118	AQDY021	BNL6.32		TO:0000576	Anatomy	culm length	CULMLG	Chr1	31046003	37713775
36609937	36614942	AQDY021	BNL6.32		TO:0000576	Anatomy	culm length	CULMLG	Chr1	31046003	37713775
36818318	36829561	AQDY021	BNL6.32		TO:0000576	Anatomy	culm length	CULMLG	Chr1	31046003	37713775
37383906	37390180	AQDY021	BNL6.32		TO:0000576	Anatomy	culm length	CULMLG	Chr1	31046003	37713775
37489568	37502491	AQDY021	BNL6.32		TO:0000576	Anatomy	culm length	CULMLG	Chr1	31046003	37713775
31138209	31151884	AQF001	BNL6.32		TO:0000473	Anatomy	grain shattering	GRSH	Chr1	31046003	37887562
31186513	31195566	AQF001	BNL6.32		TO:0000473	Anatomy	grain shattering	GRSH	Chr1	31046003	37887562
31438727	31451539	AQF001	BNL6.32		TO:0000473	Anatomy	grain shattering	GRSH	Chr1	31046003	37887562
32466657	32470224	AQF001	BNL6.32		TO:0000473	Anatomy	grain shattering	GRSH	Chr1	31046003	37887562
32517689	32522226	AQF001	BNL6.32		TO:0000473	Anatomy	grain shattering	GRSH	Chr1	31046003	37887562
32844431	32845804	AQF001	BNL6.32		TO:0000473	Anatomy	grain shattering	GRSH	Chr1	31046003	37887562
33668826	33670037	AQF001	BNL6.32		TO:0000473	Anatomy	grain shattering	GRSH	Chr1	31046003	37887562
33845939	33849715	AQF001	BNL6.32		TO:0000473	Anatomy	grain shattering	GRSH	Chr1	31046003	37887562
33979585	33988985	AQF001	BNL6.32		TO:0000473	Anatomy	grain shattering	GRSH	Chr1	31046003	37887562
34179819	34181261	AQF001	BNL6.32		TO:0000473	Anatomy	grain shattering	GRSH	Chr1	31046003	37887562
34335633	34348073	AQF001	BNL6.32		TO:0000473	Anatomy	grain shattering	GRSH	Chr1	31046003	37887562
34589612	34596029	AQF001	BNL6.32		TO:0000473	Anatomy	grain shattering	GRSH	Chr1	31046003	37887562
34821566	34831290	AQF001	BNL6.32		TO:0000473	Anatomy	grain shattering	GRSH	Chr1	31046003	37887562
35208198	35216131	AQF001	BNL6.32		TO:0000473	Anatomy	grain shattering	GRSH	Chr1	31046003	37887562
35271474	35296470	AQF001	BNL6.32		TO:0000473	Anatomy	grain shattering	GRSH	Chr1	31046003	37887562
35668088	35681118	AQF001	BNL6.32		TO:0000473	Anatomy	grain shattering	GRSH	Chr1	31046003	37887562
36609937	36614942	AQF001	BNL6.32		TO:0000473	Anatomy	grain shattering	GRSH	Chr1	31046003	37887562
36818318	36829561	AQF001	BNL6.32		TO:0000473	Anatomy	grain shattering	GRSH	Chr1	31046003	37887562
37383906	37390180	AQF001	BNL6.32		TO:0000473	Anatomy	grain shattering	GRSH	Chr1	31046003	37887562
37489568	37502491	AQF001	BNL6.32		TO:0000473	Anatomy	grain shattering	GRSH	Chr1	31046003	37887562
31438727	31451539	AQO040	BNL6.32		TO:0000306	Anatomy	root thickness	RTTH	Chr1	31426853	33053654
32466657	32470224	AQO040	BNL6.32		TO:0000306	Anatomy	root thickness	RTTH	Chr1	31426853	33053654
32517689	32522226	AQO040	BNL6.32		TO:0000306	Anatomy	root thickness	RTTH	Chr1	31426853	33053654
32844431	32845804	AQO040	BNL6.32		TO:0000306	Anatomy	root thickness	RTTH	Chr1	31426853	33053654
32466657	32470224	AQHH019	BNL6.32		TO:0000207	Vigor	plant height	PTHT	Chr1	32060549	34940769
32517689	32522226	AQHH019	BNL6.32		TO:0000207	Vigor	plant height	PTHT	Chr1	32060549	34940769
32844431	32845804	AQHH019	BNL6.32		TO:0000207	Vigor	plant height	PTHT	Chr1	32060549	34940769
33668826	33670037	AQHH019	BNL6.32		TO:0000207	Vigor	plant height	PTHT	Chr1	32060549	34940769
33845939	33849715	AQHH019	BNL6.32		TO:0000207	Vigor	plant height	PTHT	Chr1	32060549	34940769
33979585	33988985	AQHH019	BNL6.32		TO:0000207	Vigor	plant height	PTHT	Chr1	32060549	34940769
34179819	34181261	AQHH019	BNL6.32		TO:0000207	Vigor	plant height	PTHT	Chr1	32060549	34940769
34335633	34348073	AQHH019	BNL6.32		TO:0000207	Vigor	plant height	PTHT	Chr1	32060549	34940769
34589612	34596029	AQHH019	BNL6.32		TO:0000207	Vigor	plant height	PTHT	Chr1	32060549	34940769
34821566	34831290	AQHH019	BNL6.32		TO:0000207	Vigor	plant height	PTHT	Chr1	32060549	34940769
32466657	32470224	AQT001	BNL6.32		TO:0000576	Anatomy	culm length	CULMLG	Chr1	32099566	36734272
32517689	32522226	AQT001	BNL6.32		TO:0000576	Anatomy	culm length	CULMLG	Chr1	32099566	36734272
32844431	32845804	AQT001	BNL6.32		TO:0000576	Anatomy	culm length	CULMLG	Chr1	32099566	36734272
33668826	33670037	AQT001	BNL6.32		TO:0000576	Anatomy	culm length	CULMLG	Chr1	32099566	36734272
33845939	33849715	AQT001	BNL6.32		TO:0000576	Anatomy	culm length	CULMLG	Chr1	32099566	36734272
33979585	33988985	AQT001	BNL6.32		TO:0000576	Anatomy	culm length	CULMLG	Chr1	32099566	36734272
34179819	34181261	AQT001	BNL6.32		TO:0000576	Anatomy	culm length	CULMLG	Chr1	32099566	36734272
34335633	34348073	AQT001	BNL6.32		TO:0000576	Anatomy	culm length	CULMLG	Chr1	32099566	36734272
34589612	34596029	AQT001	BNL6.32		TO:0000576	Anatomy	culm length	CULMLG	Chr1	32099566	36734272
34821566	34831290	AQT001	BNL6.32		TO:0000576	Anatomy	culm length	CULMLG	Chr1	32099566	36734272
35208198	35216131	AQT001	BNL6.32		TO:0000576	Anatomy	culm length	CULMLG	Chr1	32099566	36734272
35271474	35296470	AQT001	BNL6.32		TO:0000576	Anatomy	culm length	CULMLG	Chr1	32099566	36734272
35668088	35681118	AQT001	BNL6.32		TO:0000576	Anatomy	culm length	CULMLG	Chr1	32099566	36734272
36609937	36614942	AQT001	BNL6.32		TO:0000576	Anatomy	culm length	CULMLG	Chr1	32099566	36734272
32466657	32470224	AQCF026	BNL6.32		TO:0000396	Yield	grain yield	GRYLD	Chr1	32147123	37777336
32517689	32522226	AQCF026	BNL6.32		TO:0000396	Yield	grain yield	GRYLD	Chr1	32147123	37777336
32844431	32845804	AQCF026	BNL6.32		TO:0000396	Yield	grain yield	GRYLD	Chr1	32147123	37777336
33668826	33670037	AQCF026	BNL6.32		TO:0000396	Yield	grain yield	GRYLD	Chr1	32147123	37777336
33845939	33849715	AQCF026	BNL6.32		TO:0000396	Yield	grain yield	GRYLD	Chr1	32147123	37777336
33979585	33988985	AQCF026	BNL6.32		TO:0000396	Yield	grain yield	GRYLD	Chr1	32147123	37777336
34179819	34181261	AQCF026	BNL6.32		TO:0000396	Yield	grain yield	GRYLD	Chr1	32147123	37777336
34335633	34348073	AQCF026	BNL6.32		TO:0000396	Yield	grain yield	GRYLD	Chr1	32147123	37777336
34589612	34596029	AQCF026	BNL6.32		TO:0000396	Yield	grain yield	GRYLD	Chr1	32147123	37777336
34821566	34831290	AQCF026	BNL6.32		TO:0000396	Yield	grain yield	GRYLD	Chr1	32147123	37777336
35208198	35216131	AQCF026	BNL6.32		TO:0000396	Yield	grain yield	GRYLD	Chr1	32147123	37777336
35271474	35296470	AQCF026	BNL6.32		TO:0000396	Yield	grain yield	GRYLD	Chr1	32147123	37777336
35668088	35681118	AQCF026	BNL6.32		TO:0000396	Yield	grain yield	GRYLD	Chr1	32147123	37777336
36609937	36614942	AQCF026	BNL6.32		TO:0000396	Yield	grain yield	GRYLD	Chr1	32147123	37777336
36818318	36829561	AQCF026	BNL6.32		TO:0000396	Yield	grain yield	GRYLD	Chr1	32147123	37777336
37383906	37390180	AQCF026	BNL6.32		TO:0000396	Yield	grain yield	GRYLD	Chr1	32147123	37777336
37489568	37502491	AQCF026	BNL6.32		TO:0000396	Yield	grain yield	GRYLD	Chr1	32147123	37777336
32466657	32470224	CQAQ1	BNL6.32		TO:0000207	Vigor	plant height	PTHT	Chr1	32310761	34940769
32517689	32522226	CQAQ1	BNL6.32		TO:0000207	Vigor	plant height	PTHT	Chr1	32310761	34940769
32844431	32845804	CQAQ1	BNL6.32		TO:0000207	Vigor	plant height	PTHT	Chr1	32310761	34940769
33668826	33670037	CQAQ1	BNL6.32		TO:0000207	Vigor	plant height	PTHT	Chr1	32310761	34940769
33845939	33849715	CQAQ1	BNL6.32		TO:0000207	Vigor	plant height	PTHT	Chr1	32310761	34940769
33979585	33988985	CQAQ1	BNL6.32		TO:0000207	Vigor	plant height	PTHT	Chr1	32310761	34940769
34179819	34181261	CQAQ1	BNL6.32		TO:0000207	Vigor	plant height	PTHT	Chr1	32310761	34940769
34335633	34348073	CQAQ1	BNL6.32		TO:0000207	Vigor	plant height	PTHT	Chr1	32310761	34940769
34589612	34596029	CQAQ1	BNL6.32		TO:0000207	Vigor	plant height	PTHT	Chr1	32310761	34940769
34821566	34831290	CQAQ1	BNL6.32		TO:0000207	Vigor	plant height	PTHT	Chr1	32310761	34940769
32466657	32470224	AQJ004	BNL6.32		TO:0000152	Yield	panicle number	PNNB	Chr1	32310761	40700598
32517689	32522226	AQJ004	BNL6.32		TO:0000152	Yield	panicle number	PNNB	Chr1	32310761	40700598
32844431	32845804	AQJ004	BNL6.32		TO:0000152	Yield	panicle number	PNNB	Chr1	32310761	40700598
33668826	33670037	AQJ004	BNL6.32		TO:0000152	Yield	panicle number	PNNB	Chr1	32310761	40700598
33845939	33849715	AQJ004	BNL6.32		TO:0000152	Yield	panicle number	PNNB	Chr1	32310761	40700598
33979585	33988985	AQJ004	BNL6.32		TO:0000152	Yield	panicle number	PNNB	Chr1	32310761	40700598
34179819	34181261	AQJ004	BNL6.32		TO:0000152	Yield	panicle number	PNNB	Chr1	32310761	40700598
34335633	34348073	AQJ004	BNL6.32		TO:0000152	Yield	panicle number	PNNB	Chr1	32310761	40700598
34589612	34596029	AQJ004	BNL6.32		TO:0000152	Yield	panicle number	PNNB	Chr1	32310761	40700598
34821566	34831290	AQJ004	BNL6.32		TO:0000152	Yield	panicle number	PNNB	Chr1	32310761	40700598
35208198	35216131	AQJ004	BNL6.32		TO:0000152	Yield	panicle number	PNNB	Chr1	32310761	40700598
35271474	35296470	AQJ004	BNL6.32		TO:0000152	Yield	panicle number	PNNB	Chr1	32310761	40700598
35668088	35681118	AQJ004	BNL6.32		TO:0000152	Yield	panicle number	PNNB	Chr1	32310761	40700598
36609937	36614942	AQJ004	BNL6.32		TO:0000152	Yield	panicle number	PNNB	Chr1	32310761	40700598
36818318	36829561	AQJ004	BNL6.32		TO:0000152	Yield	panicle number	PNNB	Chr1	32310761	40700598
37383906	37390180	AQJ004	BNL6.32		TO:0000152	Yield	panicle number	PNNB	Chr1	32310761	40700598
37489568	37502491	AQJ004	BNL6.32		TO:0000152	Yield	panicle number	PNNB	Chr1	32310761	40700598
38172665	38174665	AQJ004	BNL6.32		TO:0000152	Yield	panicle number	PNNB	Chr1	32310761	40700598
38269670	38273224	AQJ004	BNL6.32		TO:0000152	Yield	panicle number	PNNB	Chr1	32310761	40700598
38594229	38595054	AQJ004	BNL6.32		TO:0000152	Yield	panicle number	PNNB	Chr1	32310761	40700598
38868042	38874717	AQJ004	BNL6.32		TO:0000152	Yield	panicle number	PNNB	Chr1	32310761	40700598
39403048	39407754	AQJ004	BNL6.32		TO:0000152	Yield	panicle number	PNNB	Chr1	32310761	40700598
39646794	39654520	AQJ004	BNL6.32		TO:0000152	Yield	panicle number	PNNB	Chr1	32310761	40700598
40195938	40199935	AQJ004	BNL6.32		TO:0000152	Yield	panicle number	PNNB	Chr1	32310761	40700598
32466657	32470224	CQAX30	BNL6.32		TO:0000207	Vigor	plant height	PTHT	Chr1	32310761	41969197
32517689	32522226	CQAX30	BNL6.32		TO:0000207	Vigor	plant height	PTHT	Chr1	32310761	41969197
32844431	32845804	CQAX30	BNL6.32		TO:0000207	Vigor	plant height	PTHT	Chr1	32310761	41969197
33668826	33670037	CQAX30	BNL6.32		TO:0000207	Vigor	plant height	PTHT	Chr1	32310761	41969197
33845939	33849715	CQAX30	BNL6.32		TO:0000207	Vigor	plant height	PTHT	Chr1	32310761	41969197
33979585	33988985	CQAX30	BNL6.32		TO:0000207	Vigor	plant height	PTHT	Chr1	32310761	41969197
34179819	34181261	CQAX30	BNL6.32		TO:0000207	Vigor	plant height	PTHT	Chr1	32310761	41969197
34335633	34348073	CQAX30	BNL6.32		TO:0000207	Vigor	plant height	PTHT	Chr1	32310761	41969197
34589612	34596029	CQAX30	BNL6.32		TO:0000207	Vigor	plant height	PTHT	Chr1	32310761	41969197
34821566	34831290	CQAX30	BNL6.32		TO:0000207	Vigor	plant height	PTHT	Chr1	32310761	41969197
35208198	35216131	CQAX30	BNL6.32		TO:0000207	Vigor	plant height	PTHT	Chr1	32310761	41969197
35271474	35296470	CQAX30	BNL6.32		TO:0000207	Vigor	plant height	PTHT	Chr1	32310761	41969197
35668088	35681118	CQAX30	BNL6.32		TO:0000207	Vigor	plant height	PTHT	Chr1	32310761	41969197
36609937	36614942	CQAX30	BNL6.32		TO:0000207	Vigor	plant height	PTHT	Chr1	32310761	41969197
36818318	36829561	CQAX30	BNL6.32		TO:0000207	Vigor	plant height	PTHT	Chr1	32310761	41969197
37383906	37390180	CQAX30	BNL6.32		TO:0000207	Vigor	plant height	PTHT	Chr1	32310761	41969197
37489568	37502491	CQAX30	BNL6.32		TO:0000207	Vigor	plant height	PTHT	Chr1	32310761	41969197
38172665	38174665	CQAX30	BNL6.32		TO:0000207	Vigor	plant height	PTHT	Chr1	32310761	41969197
38269670	38273224	CQAX30	BNL6.32		TO:0000207	Vigor	plant height	PTHT	Chr1	32310761	41969197
38594229	38595054	CQAX30	BNL6.32		TO:0000207	Vigor	plant height	PTHT	Chr1	32310761	41969197
38868042	38874717	CQAX30	BNL6.32		TO:0000207	Vigor	plant height	PTHT	Chr1	32310761	41969197
39403048	39407754	CQAX30	BNL6.32		TO:0000207	Vigor	plant height	PTHT	Chr1	32310761	41969197
39646794	39654520	CQAX30	BNL6.32		TO:0000207	Vigor	plant height	PTHT	Chr1	32310761	41969197
40195938	40199935	CQAX30	BNL6.32		TO:0000207	Vigor	plant height	PTHT	Chr1	32310761	41969197
41650105	41657909	CQAX30	BNL6.32		TO:0000207	Vigor	plant height	PTHT	Chr1	32310761	41969197
33668826	33670037	AQO001	BNL6.32		TO:0000327	Yield	biomass yield	BIOMYLD	Chr1	33053493	37713775
33845939	33849715	AQO001	BNL6.32		TO:0000327	Yield	biomass yield	BIOMYLD	Chr1	33053493	37713775
33979585	33988985	AQO001	BNL6.32		TO:0000327	Yield	biomass yield	BIOMYLD	Chr1	33053493	37713775
34179819	34181261	AQO001	BNL6.32		TO:0000327	Yield	biomass yield	BIOMYLD	Chr1	33053493	37713775
34335633	34348073	AQO001	BNL6.32		TO:0000327	Yield	biomass yield	BIOMYLD	Chr1	33053493	37713775
34589612	34596029	AQO001	BNL6.32		TO:0000327	Yield	biomass yield	BIOMYLD	Chr1	33053493	37713775
34821566	34831290	AQO001	BNL6.32		TO:0000327	Yield	biomass yield	BIOMYLD	Chr1	33053493	37713775
35208198	35216131	AQO001	BNL6.32		TO:0000327	Yield	biomass yield	BIOMYLD	Chr1	33053493	37713775
35271474	35296470	AQO001	BNL6.32		TO:0000327	Yield	biomass yield	BIOMYLD	Chr1	33053493	37713775
35668088	35681118	AQO001	BNL6.32		TO:0000327	Yield	biomass yield	BIOMYLD	Chr1	33053493	37713775
36609937	36614942	AQO001	BNL6.32		TO:0000327	Yield	biomass yield	BIOMYLD	Chr1	33053493	37713775
36818318	36829561	AQO001	BNL6.32		TO:0000327	Yield	biomass yield	BIOMYLD	Chr1	33053493	37713775
37383906	37390180	AQO001	BNL6.32		TO:0000327	Yield	biomass yield	BIOMYLD	Chr1	33053493	37713775
37489568	37502491	AQO001	BNL6.32		TO:0000327	Yield	biomass yield	BIOMYLD	Chr1	33053493	37713775
33668826	33670037	AQGI118	BNL6.32		TO:0000327	Yield	biomass yield	BIOMYLD	Chr1	33053493	40065325
33845939	33849715	AQGI118	BNL6.32		TO:0000327	Yield	biomass yield	BIOMYLD	Chr1	33053493	40065325
33979585	33988985	AQGI118	BNL6.32		TO:0000327	Yield	biomass yield	BIOMYLD	Chr1	33053493	40065325
34179819	34181261	AQGI118	BNL6.32		TO:0000327	Yield	biomass yield	BIOMYLD	Chr1	33053493	40065325
34335633	34348073	AQGI118	BNL6.32		TO:0000327	Yield	biomass yield	BIOMYLD	Chr1	33053493	40065325
34589612	34596029	AQGI118	BNL6.32		TO:0000327	Yield	biomass yield	BIOMYLD	Chr1	33053493	40065325
34821566	34831290	AQGI118	BNL6.32		TO:0000327	Yield	biomass yield	BIOMYLD	Chr1	33053493	40065325
35208198	35216131	AQGI118	BNL6.32		TO:0000327	Yield	biomass yield	BIOMYLD	Chr1	33053493	40065325
35271474	35296470	AQGI118	BNL6.32		TO:0000327	Yield	biomass yield	BIOMYLD	Chr1	33053493	40065325
35668088	35681118	AQGI118	BNL6.32		TO:0000327	Yield	biomass yield	BIOMYLD	Chr1	33053493	40065325
36609937	36614942	AQGI118	BNL6.32		TO:0000327	Yield	biomass yield	BIOMYLD	Chr1	33053493	40065325
36818318	36829561	AQGI118	BNL6.32		TO:0000327	Yield	biomass yield	BIOMYLD	Chr1	33053493	40065325
37383906	37390180	AQGI118	BNL6.32		TO:0000327	Yield	biomass yield	BIOMYLD	Chr1	33053493	40065325
37489568	37502491	AQGI118	BNL6.32		TO:0000327	Yield	biomass yield	BIOMYLD	Chr1	33053493	40065325
38172665	38174665	AQGI118	BNL6.32		TO:0000327	Yield	biomass yield	BIOMYLD	Chr1	33053493	40065325
38269670	38273224	AQGI118	BNL6.32		TO:0000327	Yield	biomass yield	BIOMYLD	Chr1	33053493	40065325
38594229	38595054	AQGI118	BNL6.32		TO:0000327	Yield	biomass yield	BIOMYLD	Chr1	33053493	40065325
38868042	38874717	AQGI118	BNL6.32		TO:0000327	Yield	biomass yield	BIOMYLD	Chr1	33053493	40065325
39403048	39407754	AQGI118	BNL6.32		TO:0000327	Yield	biomass yield	BIOMYLD	Chr1	33053493	40065325
39646794	39654520	AQGI118	BNL6.32		TO:0000327	Yield	biomass yield	BIOMYLD	Chr1	33053493	40065325
33668826	33670037	AQFR014	BNL6.32		TO:0000280	Vigor	seedling vigor	SDLVIG	Chr1	33053493	40167060
33845939	33849715	AQFR014	BNL6.32		TO:0000280	Vigor	seedling vigor	SDLVIG	Chr1	33053493	40167060
33979585	33988985	AQFR014	BNL6.32		TO:0000280	Vigor	seedling vigor	SDLVIG	Chr1	33053493	40167060
34179819	34181261	AQFR014	BNL6.32		TO:0000280	Vigor	seedling vigor	SDLVIG	Chr1	33053493	40167060
34335633	34348073	AQFR014	BNL6.32		TO:0000280	Vigor	seedling vigor	SDLVIG	Chr1	33053493	40167060
34589612	34596029	AQFR014	BNL6.32		TO:0000280	Vigor	seedling vigor	SDLVIG	Chr1	33053493	40167060
34821566	34831290	AQFR014	BNL6.32		TO:0000280	Vigor	seedling vigor	SDLVIG	Chr1	33053493	40167060
35208198	35216131	AQFR014	BNL6.32		TO:0000280	Vigor	seedling vigor	SDLVIG	Chr1	33053493	40167060
35271474	35296470	AQFR014	BNL6.32		TO:0000280	Vigor	seedling vigor	SDLVIG	Chr1	33053493	40167060
35668088	35681118	AQFR014	BNL6.32		TO:0000280	Vigor	seedling vigor	SDLVIG	Chr1	33053493	40167060
36609937	36614942	AQFR014	BNL6.32		TO:0000280	Vigor	seedling vigor	SDLVIG	Chr1	33053493	40167060
36818318	36829561	AQFR014	BNL6.32		TO:0000280	Vigor	seedling vigor	SDLVIG	Chr1	33053493	40167060
37383906	37390180	AQFR014	BNL6.32		TO:0000280	Vigor	seedling vigor	SDLVIG	Chr1	33053493	40167060
37489568	37502491	AQFR014	BNL6.32		TO:0000280	Vigor	seedling vigor	SDLVIG	Chr1	33053493	40167060
38172665	38174665	AQFR014	BNL6.32		TO:0000280	Vigor	seedling vigor	SDLVIG	Chr1	33053493	40167060
38269670	38273224	AQFR014	BNL6.32		TO:0000280	Vigor	seedling vigor	SDLVIG	Chr1	33053493	40167060
38594229	38595054	AQFR014	BNL6.32		TO:0000280	Vigor	seedling vigor	SDLVIG	Chr1	33053493	40167060
38868042	38874717	AQFR014	BNL6.32		TO:0000280	Vigor	seedling vigor	SDLVIG	Chr1	33053493	40167060
39403048	39407754	AQFR014	BNL6.32		TO:0000280	Vigor	seedling vigor	SDLVIG	Chr1	33053493	40167060
39646794	39654520	AQFR014	BNL6.32		TO:0000280	Vigor	seedling vigor	SDLVIG	Chr1	33053493	40167060
33979585	33988985	AQCW003	BNL6.32		TO:0000495	Biochemical	chlorophyll content	CHLCN	Chr1	33925557	34037039
34179819	34181261	AQJ011	BNL6.32		TO:0000396	Yield	grain yield	GRYLD	Chr1	34032918	41541798
34335633	34348073	AQJ011	BNL6.32		TO:0000396	Yield	grain yield	GRYLD	Chr1	34032918	41541798
34589612	34596029	AQJ011	BNL6.32		TO:0000396	Yield	grain yield	GRYLD	Chr1	34032918	41541798
34821566	34831290	AQJ011	BNL6.32		TO:0000396	Yield	grain yield	GRYLD	Chr1	34032918	41541798
35208198	35216131	AQJ011	BNL6.32		TO:0000396	Yield	grain yield	GRYLD	Chr1	34032918	41541798
35271474	35296470	AQJ011	BNL6.32		TO:0000396	Yield	grain yield	GRYLD	Chr1	34032918	41541798
35668088	35681118	AQJ011	BNL6.32		TO:0000396	Yield	grain yield	GRYLD	Chr1	34032918	41541798
36609937	36614942	AQJ011	BNL6.32		TO:0000396	Yield	grain yield	GRYLD	Chr1	34032918	41541798
36818318	36829561	AQJ011	BNL6.32		TO:0000396	Yield	grain yield	GRYLD	Chr1	34032918	41541798
37383906	37390180	AQJ011	BNL6.32		TO:0000396	Yield	grain yield	GRYLD	Chr1	34032918	41541798
37489568	37502491	AQJ011	BNL6.32		TO:0000396	Yield	grain yield	GRYLD	Chr1	34032918	41541798
38172665	38174665	AQJ011	BNL6.32		TO:0000396	Yield	grain yield	GRYLD	Chr1	34032918	41541798
38269670	38273224	AQJ011	BNL6.32		TO:0000396	Yield	grain yield	GRYLD	Chr1	34032918	41541798
38594229	38595054	AQJ011	BNL6.32		TO:0000396	Yield	grain yield	GRYLD	Chr1	34032918	41541798
38868042	38874717	AQJ011	BNL6.32		TO:0000396	Yield	grain yield	GRYLD	Chr1	34032918	41541798
39403048	39407754	AQJ011	BNL6.32		TO:0000396	Yield	grain yield	GRYLD	Chr1	34032918	41541798
39646794	39654520	AQJ011	BNL6.32		TO:0000396	Yield	grain yield	GRYLD	Chr1	34032918	41541798
40195938	40199935	AQJ011	BNL6.32		TO:0000396	Yield	grain yield	GRYLD	Chr1	34032918	41541798
35208198	35216131	AQEJ025	BNL6.32		TO:0000370	Anatomy	leaf width	LFWD	Chr1	34937981	37777336
35271474	35296470	AQEJ025	BNL6.32		TO:0000370	Anatomy	leaf width	LFWD	Chr1	34937981	37777336
35668088	35681118	AQEJ025	BNL6.32		TO:0000370	Anatomy	leaf width	LFWD	Chr1	34937981	37777336
36609937	36614942	AQEJ025	BNL6.32		TO:0000370	Anatomy	leaf width	LFWD	Chr1	34937981	37777336
36818318	36829561	AQEJ025	BNL6.32		TO:0000370	Anatomy	leaf width	LFWD	Chr1	34937981	37777336
37383906	37390180	AQEJ025	BNL6.32		TO:0000370	Anatomy	leaf width	LFWD	Chr1	34937981	37777336
37489568	37502491	AQEJ025	BNL6.32		TO:0000370	Anatomy	leaf width	LFWD	Chr1	34937981	37777336
35208198	35216131	AQDH001	BNL6.32		TO:0000146	Quality	seed length	SDLG	Chr1	34937981	40567354
35271474	35296470	AQDH001	BNL6.32		TO:0000146	Quality	seed length	SDLG	Chr1	34937981	40567354
35668088	35681118	AQDH001	BNL6.32		TO:0000146	Quality	seed length	SDLG	Chr1	34937981	40567354
36609937	36614942	AQDH001	BNL6.32		TO:0000146	Quality	seed length	SDLG	Chr1	34937981	40567354
36818318	36829561	AQDH001	BNL6.32		TO:0000146	Quality	seed length	SDLG	Chr1	34937981	40567354
37383906	37390180	AQDH001	BNL6.32		TO:0000146	Quality	seed length	SDLG	Chr1	34937981	40567354
37489568	37502491	AQDH001	BNL6.32		TO:0000146	Quality	seed length	SDLG	Chr1	34937981	40567354
38172665	38174665	AQDH001	BNL6.32		TO:0000146	Quality	seed length	SDLG	Chr1	34937981	40567354
38269670	38273224	AQDH001	BNL6.32		TO:0000146	Quality	seed length	SDLG	Chr1	34937981	40567354
38594229	38595054	AQDH001	BNL6.32		TO:0000146	Quality	seed length	SDLG	Chr1	34937981	40567354
38868042	38874717	AQDH001	BNL6.32		TO:0000146	Quality	seed length	SDLG	Chr1	34937981	40567354
39403048	39407754	AQDH001	BNL6.32		TO:0000146	Quality	seed length	SDLG	Chr1	34937981	40567354
39646794	39654520	AQDH001	BNL6.32		TO:0000146	Quality	seed length	SDLG	Chr1	34937981	40567354
40195938	40199935	AQDH001	BNL6.32		TO:0000146	Quality	seed length	SDLG	Chr1	34937981	40567354
35208198	35216131	AQAS002	BNL6.32		TO:0000207	Vigor	plant height	PTHT	Chr1	34937981	40700598
35271474	35296470	AQAS002	BNL6.32		TO:0000207	Vigor	plant height	PTHT	Chr1	34937981	40700598
35668088	35681118	AQAS002	BNL6.32		TO:0000207	Vigor	plant height	PTHT	Chr1	34937981	40700598
36609937	36614942	AQAS002	BNL6.32		TO:0000207	Vigor	plant height	PTHT	Chr1	34937981	40700598
36818318	36829561	AQAS002	BNL6.32		TO:0000207	Vigor	plant height	PTHT	Chr1	34937981	40700598
37383906	37390180	AQAS002	BNL6.32		TO:0000207	Vigor	plant height	PTHT	Chr1	34937981	40700598
37489568	37502491	AQAS002	BNL6.32		TO:0000207	Vigor	plant height	PTHT	Chr1	34937981	40700598
38172665	38174665	AQAS002	BNL6.32		TO:0000207	Vigor	plant height	PTHT	Chr1	34937981	40700598
38269670	38273224	AQAS002	BNL6.32		TO:0000207	Vigor	plant height	PTHT	Chr1	34937981	40700598
38594229	38595054	AQAS002	BNL6.32		TO:0000207	Vigor	plant height	PTHT	Chr1	34937981	40700598
38868042	38874717	AQAS002	BNL6.32		TO:0000207	Vigor	plant height	PTHT	Chr1	34937981	40700598
39403048	39407754	AQAS002	BNL6.32		TO:0000207	Vigor	plant height	PTHT	Chr1	34937981	40700598
39646794	39654520	AQAS002	BNL6.32		TO:0000207	Vigor	plant height	PTHT	Chr1	34937981	40700598
40195938	40199935	AQAS002	BNL6.32		TO:0000207	Vigor	plant height	PTHT	Chr1	34937981	40700598
35208198	35216131	AQEP007	BNL6.32		TO:0000280	Vigor	seedling vigor	SDLVIG	Chr1	34937981	40743227
35271474	35296470	AQEP007	BNL6.32		TO:0000280	Vigor	seedling vigor	SDLVIG	Chr1	34937981	40743227
35668088	35681118	AQEP007	BNL6.32		TO:0000280	Vigor	seedling vigor	SDLVIG	Chr1	34937981	40743227
36609937	36614942	AQEP007	BNL6.32		TO:0000280	Vigor	seedling vigor	SDLVIG	Chr1	34937981	40743227
36818318	36829561	AQEP007	BNL6.32		TO:0000280	Vigor	seedling vigor	SDLVIG	Chr1	34937981	40743227
37383906	37390180	AQEP007	BNL6.32		TO:0000280	Vigor	seedling vigor	SDLVIG	Chr1	34937981	40743227
37489568	37502491	AQEP007	BNL6.32		TO:0000280	Vigor	seedling vigor	SDLVIG	Chr1	34937981	40743227
38172665	38174665	AQEP007	BNL6.32		TO:0000280	Vigor	seedling vigor	SDLVIG	Chr1	34937981	40743227
38269670	38273224	AQEP007	BNL6.32		TO:0000280	Vigor	seedling vigor	SDLVIG	Chr1	34937981	40743227
38594229	38595054	AQEP007	BNL6.32		TO:0000280	Vigor	seedling vigor	SDLVIG	Chr1	34937981	40743227
38868042	38874717	AQEP007	BNL6.32		TO:0000280	Vigor	seedling vigor	SDLVIG	Chr1	34937981	40743227
39403048	39407754	AQEP007	BNL6.32		TO:0000280	Vigor	seedling vigor	SDLVIG	Chr1	34937981	40743227
39646794	39654520	AQEP007	BNL6.32		TO:0000280	Vigor	seedling vigor	SDLVIG	Chr1	34937981	40743227
40195938	40199935	AQEP007	BNL6.32		TO:0000280	Vigor	seedling vigor	SDLVIG	Chr1	34937981	40743227
35208198	35216131	AQCN002	BNL6.32		TO:0000346	Vigor	tiller number	TINB	Chr1	34937981	41541798
35271474	35296470	AQCN002	BNL6.32		TO:0000346	Vigor	tiller number	TINB	Chr1	34937981	41541798
35668088	35681118	AQCN002	BNL6.32		TO:0000346	Vigor	tiller number	TINB	Chr1	34937981	41541798
36609937	36614942	AQCN002	BNL6.32		TO:0000346	Vigor	tiller number	TINB	Chr1	34937981	41541798
36818318	36829561	AQCN002	BNL6.32		TO:0000346	Vigor	tiller number	TINB	Chr1	34937981	41541798
37383906	37390180	AQCN002	BNL6.32		TO:0000346	Vigor	tiller number	TINB	Chr1	34937981	41541798
37489568	37502491	AQCN002	BNL6.32		TO:0000346	Vigor	tiller number	TINB	Chr1	34937981	41541798
38172665	38174665	AQCN002	BNL6.32		TO:0000346	Vigor	tiller number	TINB	Chr1	34937981	41541798
38269670	38273224	AQCN002	BNL6.32		TO:0000346	Vigor	tiller number	TINB	Chr1	34937981	41541798
38594229	38595054	AQCN002	BNL6.32		TO:0000346	Vigor	tiller number	TINB	Chr1	34937981	41541798
38868042	38874717	AQCN002	BNL6.32		TO:0000346	Vigor	tiller number	TINB	Chr1	34937981	41541798
39403048	39407754	AQCN002	BNL6.32		TO:0000346	Vigor	tiller number	TINB	Chr1	34937981	41541798
39646794	39654520	AQCN002	BNL6.32		TO:0000346	Vigor	tiller number	TINB	Chr1	34937981	41541798
40195938	40199935	AQCN002	BNL6.32		TO:0000346	Vigor	tiller number	TINB	Chr1	34937981	41541798
35208198	35216131	CQAQ3	BNL6.32		TO:0000207	Vigor	plant height	PTHT	Chr1	34937981	41969197
35271474	35296470	CQAQ3	BNL6.32		TO:0000207	Vigor	plant height	PTHT	Chr1	34937981	41969197
35668088	35681118	CQAQ3	BNL6.32		TO:0000207	Vigor	plant height	PTHT	Chr1	34937981	41969197
36609937	36614942	CQAQ3	BNL6.32		TO:0000207	Vigor	plant height	PTHT	Chr1	34937981	41969197
36818318	36829561	CQAQ3	BNL6.32		TO:0000207	Vigor	plant height	PTHT	Chr1	34937981	41969197
37383906	37390180	CQAQ3	BNL6.32		TO:0000207	Vigor	plant height	PTHT	Chr1	34937981	41969197
37489568	37502491	CQAQ3	BNL6.32		TO:0000207	Vigor	plant height	PTHT	Chr1	34937981	41969197
38172665	38174665	CQAQ3	BNL6.32		TO:0000207	Vigor	plant height	PTHT	Chr1	34937981	41969197
38269670	38273224	CQAQ3	BNL6.32		TO:0000207	Vigor	plant height	PTHT	Chr1	34937981	41969197
38594229	38595054	CQAQ3	BNL6.32		TO:0000207	Vigor	plant height	PTHT	Chr1	34937981	41969197
38868042	38874717	CQAQ3	BNL6.32		TO:0000207	Vigor	plant height	PTHT	Chr1	34937981	41969197
39403048	39407754	CQAQ3	BNL6.32		TO:0000207	Vigor	plant height	PTHT	Chr1	34937981	41969197
39646794	39654520	CQAQ3	BNL6.32		TO:0000207	Vigor	plant height	PTHT	Chr1	34937981	41969197
40195938	40199935	CQAQ3	BNL6.32		TO:0000207	Vigor	plant height	PTHT	Chr1	34937981	41969197
41650105	41657909	CQAQ3	BNL6.32		TO:0000207	Vigor	plant height	PTHT	Chr1	34937981	41969197
35208198	35216131	AQEP001	BNL6.32		TO:0000280	Vigor	seedling vigor	SDLVIG	Chr1	34937981	43046407
35271474	35296470	AQEP001	BNL6.32		TO:0000280	Vigor	seedling vigor	SDLVIG	Chr1	34937981	43046407
35668088	35681118	AQEP001	BNL6.32		TO:0000280	Vigor	seedling vigor	SDLVIG	Chr1	34937981	43046407
36609937	36614942	AQEP001	BNL6.32		TO:0000280	Vigor	seedling vigor	SDLVIG	Chr1	34937981	43046407
36818318	36829561	AQEP001	BNL6.32		TO:0000280	Vigor	seedling vigor	SDLVIG	Chr1	34937981	43046407
37383906	37390180	AQEP001	BNL6.32		TO:0000280	Vigor	seedling vigor	SDLVIG	Chr1	34937981	43046407
37489568	37502491	AQEP001	BNL6.32		TO:0000280	Vigor	seedling vigor	SDLVIG	Chr1	34937981	43046407
38172665	38174665	AQEP001	BNL6.32		TO:0000280	Vigor	seedling vigor	SDLVIG	Chr1	34937981	43046407
38269670	38273224	AQEP001	BNL6.32		TO:0000280	Vigor	seedling vigor	SDLVIG	Chr1	34937981	43046407
38594229	38595054	AQEP001	BNL6.32		TO:0000280	Vigor	seedling vigor	SDLVIG	Chr1	34937981	43046407
38868042	38874717	AQEP001	BNL6.32		TO:0000280	Vigor	seedling vigor	SDLVIG	Chr1	34937981	43046407
39403048	39407754	AQEP001	BNL6.32		TO:0000280	Vigor	seedling vigor	SDLVIG	Chr1	34937981	43046407
39646794	39654520	AQEP001	BNL6.32		TO:0000280	Vigor	seedling vigor	SDLVIG	Chr1	34937981	43046407
40195938	40199935	AQEP001	BNL6.32		TO:0000280	Vigor	seedling vigor	SDLVIG	Chr1	34937981	43046407
41650105	41657909	AQEP001	BNL6.32		TO:0000280	Vigor	seedling vigor	SDLVIG	Chr1	34937981	43046407
42288478	42294200	AQEP001	BNL6.32		TO:0000280	Vigor	seedling vigor	SDLVIG	Chr1	34937981	43046407
42785992	42793753	AQEP001	BNL6.32		TO:0000280	Vigor	seedling vigor	SDLVIG	Chr1	34937981	43046407
42804036	42811840	AQEP001	BNL6.32		TO:0000280	Vigor	seedling vigor	SDLVIG	Chr1	34937981	43046407
35208198	35216131	AQEE013	BNL6.32		TO:0000222	Quality	head rice	HEADR	Chr1	35196573	41541798
35271474	35296470	AQEE013	BNL6.32		TO:0000222	Quality	head rice	HEADR	Chr1	35196573	41541798
35668088	35681118	AQEE013	BNL6.32		TO:0000222	Quality	head rice	HEADR	Chr1	35196573	41541798
36609937	36614942	AQEE013	BNL6.32		TO:0000222	Quality	head rice	HEADR	Chr1	35196573	41541798
36818318	36829561	AQEE013	BNL6.32		TO:0000222	Quality	head rice	HEADR	Chr1	35196573	41541798
37383906	37390180	AQEE013	BNL6.32		TO:0000222	Quality	head rice	HEADR	Chr1	35196573	41541798
37489568	37502491	AQEE013	BNL6.32		TO:0000222	Quality	head rice	HEADR	Chr1	35196573	41541798
38172665	38174665	AQEE013	BNL6.32		TO:0000222	Quality	head rice	HEADR	Chr1	35196573	41541798
38269670	38273224	AQEE013	BNL6.32		TO:0000222	Quality	head rice	HEADR	Chr1	35196573	41541798
38594229	38595054	AQEE013	BNL6.32		TO:0000222	Quality	head rice	HEADR	Chr1	35196573	41541798
38868042	38874717	AQEE013	BNL6.32		TO:0000222	Quality	head rice	HEADR	Chr1	35196573	41541798
39403048	39407754	AQEE013	BNL6.32		TO:0000222	Quality	head rice	HEADR	Chr1	35196573	41541798
39646794	39654520	AQEE013	BNL6.32		TO:0000222	Quality	head rice	HEADR	Chr1	35196573	41541798
40195938	40199935	AQEE013	BNL6.32		TO:0000222	Quality	head rice	HEADR	Chr1	35196573	41541798
36609937	36614942	CQAS4	BNL6.32		TO:0000040	Anatomy	panicle length	PNLG	Chr1	35708646	42254617
36818318	36829561	CQAS4	BNL6.32		TO:0000040	Anatomy	panicle length	PNLG	Chr1	35708646	42254617
37383906	37390180	CQAS4	BNL6.32		TO:0000040	Anatomy	panicle length	PNLG	Chr1	35708646	42254617
37489568	37502491	CQAS4	BNL6.32		TO:0000040	Anatomy	panicle length	PNLG	Chr1	35708646	42254617
38172665	38174665	CQAS4	BNL6.32		TO:0000040	Anatomy	panicle length	PNLG	Chr1	35708646	42254617
38269670	38273224	CQAS4	BNL6.32		TO:0000040	Anatomy	panicle length	PNLG	Chr1	35708646	42254617
38594229	38595054	CQAS4	BNL6.32		TO:0000040	Anatomy	panicle length	PNLG	Chr1	35708646	42254617
38868042	38874717	CQAS4	BNL6.32		TO:0000040	Anatomy	panicle length	PNLG	Chr1	35708646	42254617
39403048	39407754	CQAS4	BNL6.32		TO:0000040	Anatomy	panicle length	PNLG	Chr1	35708646	42254617
39646794	39654520	CQAS4	BNL6.32		TO:0000040	Anatomy	panicle length	PNLG	Chr1	35708646	42254617
40195938	40199935	CQAS4	BNL6.32		TO:0000040	Anatomy	panicle length	PNLG	Chr1	35708646	42254617
41650105	41657909	CQAS4	BNL6.32		TO:0000040	Anatomy	panicle length	PNLG	Chr1	35708646	42254617
36609937	36614942	CQAS5	BNL6.32		TO:0000152	Yield	panicle number	PNNB	Chr1	35708646	42254617
36818318	36829561	CQAS5	BNL6.32		TO:0000152	Yield	panicle number	PNNB	Chr1	35708646	42254617
37383906	37390180	CQAS5	BNL6.32		TO:0000152	Yield	panicle number	PNNB	Chr1	35708646	42254617
37489568	37502491	CQAS5	BNL6.32		TO:0000152	Yield	panicle number	PNNB	Chr1	35708646	42254617
38172665	38174665	CQAS5	BNL6.32		TO:0000152	Yield	panicle number	PNNB	Chr1	35708646	42254617
38269670	38273224	CQAS5	BNL6.32		TO:0000152	Yield	panicle number	PNNB	Chr1	35708646	42254617
38594229	38595054	CQAS5	BNL6.32		TO:0000152	Yield	panicle number	PNNB	Chr1	35708646	42254617
38868042	38874717	CQAS5	BNL6.32		TO:0000152	Yield	panicle number	PNNB	Chr1	35708646	42254617
39403048	39407754	CQAS5	BNL6.32		TO:0000152	Yield	panicle number	PNNB	Chr1	35708646	42254617
39646794	39654520	CQAS5	BNL6.32		TO:0000152	Yield	panicle number	PNNB	Chr1	35708646	42254617
40195938	40199935	CQAS5	BNL6.32		TO:0000152	Yield	panicle number	PNNB	Chr1	35708646	42254617
41650105	41657909	CQAS5	BNL6.32		TO:0000152	Yield	panicle number	PNNB	Chr1	35708646	42254617
36609937	36614942	CQAS7	BNL6.32		TO:0000625	Anatomy	spikelet density	SPKDN	Chr1	35708646	42254617
36818318	36829561	CQAS7	BNL6.32		TO:0000625	Anatomy	spikelet density	SPKDN	Chr1	35708646	42254617
37383906	37390180	CQAS7	BNL6.32		TO:0000625	Anatomy	spikelet density	SPKDN	Chr1	35708646	42254617
37489568	37502491	CQAS7	BNL6.32		TO:0000625	Anatomy	spikelet density	SPKDN	Chr1	35708646	42254617
38172665	38174665	CQAS7	BNL6.32		TO:0000625	Anatomy	spikelet density	SPKDN	Chr1	35708646	42254617
38269670	38273224	CQAS7	BNL6.32		TO:0000625	Anatomy	spikelet density	SPKDN	Chr1	35708646	42254617
38594229	38595054	CQAS7	BNL6.32		TO:0000625	Anatomy	spikelet density	SPKDN	Chr1	35708646	42254617
38868042	38874717	CQAS7	BNL6.32		TO:0000625	Anatomy	spikelet density	SPKDN	Chr1	35708646	42254617
39403048	39407754	CQAS7	BNL6.32		TO:0000625	Anatomy	spikelet density	SPKDN	Chr1	35708646	42254617
39646794	39654520	CQAS7	BNL6.32		TO:0000625	Anatomy	spikelet density	SPKDN	Chr1	35708646	42254617
40195938	40199935	CQAS7	BNL6.32		TO:0000625	Anatomy	spikelet density	SPKDN	Chr1	35708646	42254617
41650105	41657909	CQAS7	BNL6.32		TO:0000625	Anatomy	spikelet density	SPKDN	Chr1	35708646	42254617
36609937	36614942	CQAS6	BNL6.32		TO:0000456	Yield	spikelet number	SPKNB	Chr1	35708646	42254617
36818318	36829561	CQAS6	BNL6.32		TO:0000456	Yield	spikelet number	SPKNB	Chr1	35708646	42254617
37383906	37390180	CQAS6	BNL6.32		TO:0000456	Yield	spikelet number	SPKNB	Chr1	35708646	42254617
37489568	37502491	CQAS6	BNL6.32		TO:0000456	Yield	spikelet number	SPKNB	Chr1	35708646	42254617
38172665	38174665	CQAS6	BNL6.32		TO:0000456	Yield	spikelet number	SPKNB	Chr1	35708646	42254617
38269670	38273224	CQAS6	BNL6.32		TO:0000456	Yield	spikelet number	SPKNB	Chr1	35708646	42254617
38594229	38595054	CQAS6	BNL6.32		TO:0000456	Yield	spikelet number	SPKNB	Chr1	35708646	42254617
38868042	38874717	CQAS6	BNL6.32		TO:0000456	Yield	spikelet number	SPKNB	Chr1	35708646	42254617
39403048	39407754	CQAS6	BNL6.32		TO:0000456	Yield	spikelet number	SPKNB	Chr1	35708646	42254617
39646794	39654520	CQAS6	BNL6.32		TO:0000456	Yield	spikelet number	SPKNB	Chr1	35708646	42254617
40195938	40199935	CQAS6	BNL6.32		TO:0000456	Yield	spikelet number	SPKNB	Chr1	35708646	42254617
41650105	41657909	CQAS6	BNL6.32		TO:0000456	Yield	spikelet number	SPKNB	Chr1	35708646	42254617
36818318	36829561	AQEL008	BNL6.32		TO:0000084	Vigor	root number	RTNB	Chr1	36734135	38531467
37383906	37390180	AQEL008	BNL6.32		TO:0000084	Vigor	root number	RTNB	Chr1	36734135	38531467
37489568	37502491	AQEL008	BNL6.32		TO:0000084	Vigor	root number	RTNB	Chr1	36734135	38531467
38172665	38174665	AQEL008	BNL6.32		TO:0000084	Vigor	root number	RTNB	Chr1	36734135	38531467
38269670	38273224	AQEL008	BNL6.32		TO:0000084	Vigor	root number	RTNB	Chr1	36734135	38531467
36818318	36829561	AQFJ035	BNL6.32		TO:0000382	Yield	1000-seed weight	TSDWT	Chr1	36734135	40167060
37383906	37390180	AQFJ035	BNL6.32		TO:0000382	Yield	1000-seed weight	TSDWT	Chr1	36734135	40167060
37489568	37502491	AQFJ035	BNL6.32		TO:0000382	Yield	1000-seed weight	TSDWT	Chr1	36734135	40167060
38172665	38174665	AQFJ035	BNL6.32		TO:0000382	Yield	1000-seed weight	TSDWT	Chr1	36734135	40167060
38269670	38273224	AQFJ035	BNL6.32		TO:0000382	Yield	1000-seed weight	TSDWT	Chr1	36734135	40167060
38594229	38595054	AQFJ035	BNL6.32		TO:0000382	Yield	1000-seed weight	TSDWT	Chr1	36734135	40167060
38868042	38874717	AQFJ035	BNL6.32		TO:0000382	Yield	1000-seed weight	TSDWT	Chr1	36734135	40167060
39403048	39407754	AQFJ035	BNL6.32		TO:0000382	Yield	1000-seed weight	TSDWT	Chr1	36734135	40167060
39646794	39654520	AQFJ035	BNL6.32		TO:0000382	Yield	1000-seed weight	TSDWT	Chr1	36734135	40167060
36818318	36829561	AQEI044	BNL6.32		TO:0000249	Development	leaf senescence	LFSNS	Chr1	36734135	40167060
37383906	37390180	AQEI044	BNL6.32		TO:0000249	Development	leaf senescence	LFSNS	Chr1	36734135	40167060
37489568	37502491	AQEI044	BNL6.32		TO:0000249	Development	leaf senescence	LFSNS	Chr1	36734135	40167060
38172665	38174665	AQEI044	BNL6.32		TO:0000249	Development	leaf senescence	LFSNS	Chr1	36734135	40167060
38269670	38273224	AQEI044	BNL6.32		TO:0000249	Development	leaf senescence	LFSNS	Chr1	36734135	40167060
38594229	38595054	AQEI044	BNL6.32		TO:0000249	Development	leaf senescence	LFSNS	Chr1	36734135	40167060
38868042	38874717	AQEI044	BNL6.32		TO:0000249	Development	leaf senescence	LFSNS	Chr1	36734135	40167060
39403048	39407754	AQEI044	BNL6.32		TO:0000249	Development	leaf senescence	LFSNS	Chr1	36734135	40167060
39646794	39654520	AQEI044	BNL6.32		TO:0000249	Development	leaf senescence	LFSNS	Chr1	36734135	40167060
36818318	36829561	AQFJ039	BNL6.32		TO:0000040	Anatomy	panicle length	PNLG	Chr1	36734135	40167060
37383906	37390180	AQFJ039	BNL6.32		TO:0000040	Anatomy	panicle length	PNLG	Chr1	36734135	40167060
37489568	37502491	AQFJ039	BNL6.32		TO:0000040	Anatomy	panicle length	PNLG	Chr1	36734135	40167060
38172665	38174665	AQFJ039	BNL6.32		TO:0000040	Anatomy	panicle length	PNLG	Chr1	36734135	40167060
38269670	38273224	AQFJ039	BNL6.32		TO:0000040	Anatomy	panicle length	PNLG	Chr1	36734135	40167060
38594229	38595054	AQFJ039	BNL6.32		TO:0000040	Anatomy	panicle length	PNLG	Chr1	36734135	40167060
38868042	38874717	AQFJ039	BNL6.32		TO:0000040	Anatomy	panicle length	PNLG	Chr1	36734135	40167060
39403048	39407754	AQFJ039	BNL6.32		TO:0000040	Anatomy	panicle length	PNLG	Chr1	36734135	40167060
39646794	39654520	AQFJ039	BNL6.32		TO:0000040	Anatomy	panicle length	PNLG	Chr1	36734135	40167060
38172665	38174665	AQAW021	BNL6.32		TO:0000152	Yield	panicle number	PNNB	Chr1	37713253	39498750
38269670	38273224	AQAW021	BNL6.32		TO:0000152	Yield	panicle number	PNNB	Chr1	37713253	39498750
38594229	38595054	AQAW021	BNL6.32		TO:0000152	Yield	panicle number	PNNB	Chr1	37713253	39498750
38868042	38874717	AQAW021	BNL6.32		TO:0000152	Yield	panicle number	PNNB	Chr1	37713253	39498750
39403048	39407754	AQAW021	BNL6.32		TO:0000152	Yield	panicle number	PNNB	Chr1	37713253	39498750
38172665	38174665	AQO006	BNL6.32		TO:0000327	Yield	biomass yield	BIOMYLD	Chr1	37713253	39688417
38269670	38273224	AQO006	BNL6.32		TO:0000327	Yield	biomass yield	BIOMYLD	Chr1	37713253	39688417
38594229	38595054	AQO006	BNL6.32		TO:0000327	Yield	biomass yield	BIOMYLD	Chr1	37713253	39688417
38868042	38874717	AQO006	BNL6.32		TO:0000327	Yield	biomass yield	BIOMYLD	Chr1	37713253	39688417
39403048	39407754	AQO006	BNL6.32		TO:0000327	Yield	biomass yield	BIOMYLD	Chr1	37713253	39688417
39646794	39654520	AQO006	BNL6.32		TO:0000327	Yield	biomass yield	BIOMYLD	Chr1	37713253	39688417
38172665	38174665	AQHE130	BNL6.32		TO:0000207	Vigor	plant height	PTHT	Chr1	37713253	39688417
38269670	38273224	AQHE130	BNL6.32		TO:0000207	Vigor	plant height	PTHT	Chr1	37713253	39688417
38594229	38595054	AQHE130	BNL6.32		TO:0000207	Vigor	plant height	PTHT	Chr1	37713253	39688417
38868042	38874717	AQHE130	BNL6.32		TO:0000207	Vigor	plant height	PTHT	Chr1	37713253	39688417
39403048	39407754	AQHE130	BNL6.32		TO:0000207	Vigor	plant height	PTHT	Chr1	37713253	39688417
39646794	39654520	AQHE130	BNL6.32		TO:0000207	Vigor	plant height	PTHT	Chr1	37713253	39688417
38172665	38174665	DQC1	BNL6.32		TO:0000346	Vigor	tiller number	TINB	Chr1	37713253	39688417
38269670	38273224	DQC1	BNL6.32		TO:0000346	Vigor	tiller number	TINB	Chr1	37713253	39688417
38594229	38595054	DQC1	BNL6.32		TO:0000346	Vigor	tiller number	TINB	Chr1	37713253	39688417
38868042	38874717	DQC1	BNL6.32		TO:0000346	Vigor	tiller number	TINB	Chr1	37713253	39688417
39403048	39407754	DQC1	BNL6.32		TO:0000346	Vigor	tiller number	TINB	Chr1	37713253	39688417
39646794	39654520	DQC1	BNL6.32		TO:0000346	Vigor	tiller number	TINB	Chr1	37713253	39688417
39646794	39654520	AQCW001	BNL6.32		TO:0000495	Biochemical	chlorophyll content	CHLCN	Chr1	39428054	39680761
39646794	39654520	AQCW009	BNL6.32		TO:0000605	Biochemical	H2O2 content	H2O2CN	Chr1	39428054	39680761
39646794	39654520	CQE5	BNL6.32		TO:0000541	Anatomy	leaf height	LFHT	Chr1	39428054	42413852
40195938	40199935	CQE5	BNL6.32		TO:0000541	Anatomy	leaf height	LFHT	Chr1	39428054	42413852
41650105	41657909	CQE5	BNL6.32		TO:0000541	Anatomy	leaf height	LFHT	Chr1	39428054	42413852
42288478	42294200	CQE5	BNL6.32		TO:0000541	Anatomy	leaf height	LFHT	Chr1	39428054	42413852
40195938	40199935	AQFR022	BNL6.32		TO:0000280	Vigor	seedling vigor	SDLVIG	Chr1	39687395	40567354
40195938	40199935	AQCU208	BNL6.32		TO:0000135	Anatomy	leaf length	LFLG	Chr1	39687395	41969197
41650105	41657909	AQCU208	BNL6.32		TO:0000135	Anatomy	leaf length	LFLG	Chr1	39687395	41969197
40195938	40199935	AQC003	BNL6.32		TO:0000084	Vigor	root number	RTNB	Chr1	39687395	42413852
41650105	41657909	AQC003	BNL6.32		TO:0000084	Vigor	root number	RTNB	Chr1	39687395	42413852
42288478	42294200	AQC003	BNL6.32		TO:0000084	Vigor	root number	RTNB	Chr1	39687395	42413852
40195938	40199935	AQFR030	BNL6.32		TO:0000280	Vigor	seedling vigor	SDLVIG	Chr1	40166840	40567354
41650105	41657909	AQEP002	BNL6.32		TO:0000280	Vigor	seedling vigor	SDLVIG	Chr1	40741959	43046407
42288478	42294200	AQEP002	BNL6.32		TO:0000280	Vigor	seedling vigor	SDLVIG	Chr1	40741959	43046407
42785992	42793753	AQEP002	BNL6.32		TO:0000280	Vigor	seedling vigor	SDLVIG	Chr1	40741959	43046407
42804036	42811840	AQEP002	BNL6.32		TO:0000280	Vigor	seedling vigor	SDLVIG	Chr1	40741959	43046407
42288478	42294200	AQCU192	BNL6.32		TO:0000207	Vigor	plant height	PTHT	Chr1	41967890	42955596
42785992	42793753	AQCU192	BNL6.32		TO:0000207	Vigor	plant height	PTHT	Chr1	41967890	42955596
42804036	42811840	AQCU192	BNL6.32		TO:0000207	Vigor	plant height	PTHT	Chr1	41967890	42955596
42288478	42294200	AQFW171	BNL6.32		TO:0000456	Yield	spikelet number	SPKNB	Chr1	41967890	42955596
42785992	42793753	AQFW171	BNL6.32		TO:0000456	Yield	spikelet number	SPKNB	Chr1	41967890	42955596
42804036	42811840	AQFW171	BNL6.32		TO:0000456	Yield	spikelet number	SPKNB	Chr1	41967890	42955596
42785992	42793753	CQE4	BNL6.32		TO:0000207	Vigor	plant height	PTHT	Chr1	42412421	43236916
42804036	42811840	CQE4	BNL6.32		TO:0000207	Vigor	plant height	PTHT	Chr1	42412421	43236916
1039724	1047921	AQBY004	BNL6.32		TO:0000227	Anatomy	root length	RTLG	Chr10	373997	5352898
1050447	1056327	AQBY004	BNL6.32		TO:0000227	Anatomy	root length	RTLG	Chr10	373997	5352898
2388388	2391746	AQBY004	BNL6.32		TO:0000227	Anatomy	root length	RTLG	Chr10	373997	5352898
3239129	3242357	AQBY004	BNL6.32		TO:0000227	Anatomy	root length	RTLG	Chr10	373997	5352898
3446823	3458102	AQBY004	BNL6.32		TO:0000227	Anatomy	root length	RTLG	Chr10	373997	5352898
4212907	4220545	AQBY004	BNL6.32		TO:0000227	Anatomy	root length	RTLG	Chr10	373997	5352898
807023	807677	AQBY004	BNL6.32		TO:0000227	Anatomy	root length	RTLG	Chr10	373997	5352898
10023459	10028413	AQBK027	BNL6.32		TO:0000207	Vigor	plant height	PTHT	Chr10	373997	14156816
10075427	10079006	AQBK027	BNL6.32		TO:0000207	Vigor	plant height	PTHT	Chr10	373997	14156816
10127685	10130672	AQBK027	BNL6.32		TO:0000207	Vigor	plant height	PTHT	Chr10	373997	14156816
10133943	10145952	AQBK027	BNL6.32		TO:0000207	Vigor	plant height	PTHT	Chr10	373997	14156816
1039724	1047921	AQBK027	BNL6.32		TO:0000207	Vigor	plant height	PTHT	Chr10	373997	14156816
1050447	1056327	AQBK027	BNL6.32		TO:0000207	Vigor	plant height	PTHT	Chr10	373997	14156816
10790002	10920963	AQBK027	BNL6.32		TO:0000207	Vigor	plant height	PTHT	Chr10	373997	14156816
11676805	11689479	AQBK027	BNL6.32		TO:0000207	Vigor	plant height	PTHT	Chr10	373997	14156816
11742481	11745971	AQBK027	BNL6.32		TO:0000207	Vigor	plant height	PTHT	Chr10	373997	14156816
13451777	13461422	AQBK027	BNL6.32		TO:0000207	Vigor	plant height	PTHT	Chr10	373997	14156816
13592154	13593840	AQBK027	BNL6.32		TO:0000207	Vigor	plant height	PTHT	Chr10	373997	14156816
2388388	2391746	AQBK027	BNL6.32		TO:0000207	Vigor	plant height	PTHT	Chr10	373997	14156816
3239129	3242357	AQBK027	BNL6.32		TO:0000207	Vigor	plant height	PTHT	Chr10	373997	14156816
3446823	3458102	AQBK027	BNL6.32		TO:0000207	Vigor	plant height	PTHT	Chr10	373997	14156816
4212907	4220545	AQBK027	BNL6.32		TO:0000207	Vigor	plant height	PTHT	Chr10	373997	14156816
5950443	5961898	AQBK027	BNL6.32		TO:0000207	Vigor	plant height	PTHT	Chr10	373997	14156816
6065219	6068823	AQBK027	BNL6.32		TO:0000207	Vigor	plant height	PTHT	Chr10	373997	14156816
6135358	6136622	AQBK027	BNL6.32		TO:0000207	Vigor	plant height	PTHT	Chr10	373997	14156816
6178063	6186578	AQBK027	BNL6.32		TO:0000207	Vigor	plant height	PTHT	Chr10	373997	14156816
6217494	6232383	AQBK027	BNL6.32		TO:0000207	Vigor	plant height	PTHT	Chr10	373997	14156816
6283999	6287563	AQBK027	BNL6.32		TO:0000207	Vigor	plant height	PTHT	Chr10	373997	14156816
6750612	6754742	AQBK027	BNL6.32		TO:0000207	Vigor	plant height	PTHT	Chr10	373997	14156816
6762024	6774162	AQBK027	BNL6.32		TO:0000207	Vigor	plant height	PTHT	Chr10	373997	14156816
7141528	7153026	AQBK027	BNL6.32		TO:0000207	Vigor	plant height	PTHT	Chr10	373997	14156816
7488401	7494551	AQBK027	BNL6.32		TO:0000207	Vigor	plant height	PTHT	Chr10	373997	14156816
7650508	7653625	AQBK027	BNL6.32		TO:0000207	Vigor	plant height	PTHT	Chr10	373997	14156816
7864081	7868097	AQBK027	BNL6.32		TO:0000207	Vigor	plant height	PTHT	Chr10	373997	14156816
7868798	7888819	AQBK027	BNL6.32		TO:0000207	Vigor	plant height	PTHT	Chr10	373997	14156816
8066960	8067855	AQBK027	BNL6.32		TO:0000207	Vigor	plant height	PTHT	Chr10	373997	14156816
807023	807677	AQBK027	BNL6.32		TO:0000207	Vigor	plant height	PTHT	Chr10	373997	14156816
8271572	8283664	AQBK027	BNL6.32		TO:0000207	Vigor	plant height	PTHT	Chr10	373997	14156816
8310897	8318331	AQBK027	BNL6.32		TO:0000207	Vigor	plant height	PTHT	Chr10	373997	14156816
8324737	8341360	AQBK027	BNL6.32		TO:0000207	Vigor	plant height	PTHT	Chr10	373997	14156816
8566133	8569720	AQBK027	BNL6.32		TO:0000207	Vigor	plant height	PTHT	Chr10	373997	14156816
8576181	8586523	AQBK027	BNL6.32		TO:0000207	Vigor	plant height	PTHT	Chr10	373997	14156816
8664099	8678575	AQBK027	BNL6.32		TO:0000207	Vigor	plant height	PTHT	Chr10	373997	14156816
8709461	8720345	AQBK027	BNL6.32		TO:0000207	Vigor	plant height	PTHT	Chr10	373997	14156816
8818490	8825053	AQBK027	BNL6.32		TO:0000207	Vigor	plant height	PTHT	Chr10	373997	14156816
8830153	8843711	AQBK027	BNL6.32		TO:0000207	Vigor	plant height	PTHT	Chr10	373997	14156816
8848879	8867088	AQBK027	BNL6.32		TO:0000207	Vigor	plant height	PTHT	Chr10	373997	14156816
8891497	8896387	AQBK027	BNL6.32		TO:0000207	Vigor	plant height	PTHT	Chr10	373997	14156816
9043144	9053918	AQBK027	BNL6.32		TO:0000207	Vigor	plant height	PTHT	Chr10	373997	14156816
9845792	9857513	AQBK027	BNL6.32		TO:0000207	Vigor	plant height	PTHT	Chr10	373997	14156816
10023459	10028413	AQBK043	BNL6.32		TO:0000445	Yield	seed number	SDNB	Chr10	373997	19823299
10075427	10079006	AQBK043	BNL6.32		TO:0000445	Yield	seed number	SDNB	Chr10	373997	19823299
10127685	10130672	AQBK043	BNL6.32		TO:0000445	Yield	seed number	SDNB	Chr10	373997	19823299
10133943	10145952	AQBK043	BNL6.32		TO:0000445	Yield	seed number	SDNB	Chr10	373997	19823299
1039724	1047921	AQBK043	BNL6.32		TO:0000445	Yield	seed number	SDNB	Chr10	373997	19823299
1050447	1056327	AQBK043	BNL6.32		TO:0000445	Yield	seed number	SDNB	Chr10	373997	19823299
10790002	10920963	AQBK043	BNL6.32		TO:0000445	Yield	seed number	SDNB	Chr10	373997	19823299
11676805	11689479	AQBK043	BNL6.32		TO:0000445	Yield	seed number	SDNB	Chr10	373997	19823299
11742481	11745971	AQBK043	BNL6.32		TO:0000445	Yield	seed number	SDNB	Chr10	373997	19823299
13451777	13461422	AQBK043	BNL6.32		TO:0000445	Yield	seed number	SDNB	Chr10	373997	19823299
13592154	13593840	AQBK043	BNL6.32		TO:0000445	Yield	seed number	SDNB	Chr10	373997	19823299
14930272	14938156	AQBK043	BNL6.32		TO:0000445	Yield	seed number	SDNB	Chr10	373997	19823299
15057793	15087549	AQBK043	BNL6.32		TO:0000445	Yield	seed number	SDNB	Chr10	373997	19823299
15088350	15098191	AQBK043	BNL6.32		TO:0000445	Yield	seed number	SDNB	Chr10	373997	19823299
15205582	15214603	AQBK043	BNL6.32		TO:0000445	Yield	seed number	SDNB	Chr10	373997	19823299
15711552	15724487	AQBK043	BNL6.32		TO:0000445	Yield	seed number	SDNB	Chr10	373997	19823299
15769548	15772543	AQBK043	BNL6.32		TO:0000445	Yield	seed number	SDNB	Chr10	373997	19823299
16855833	16860902	AQBK043	BNL6.32		TO:0000445	Yield	seed number	SDNB	Chr10	373997	19823299
16872166	16884057	AQBK043	BNL6.32		TO:0000445	Yield	seed number	SDNB	Chr10	373997	19823299
17055254	17062974	AQBK043	BNL6.32		TO:0000445	Yield	seed number	SDNB	Chr10	373997	19823299
18621503	18627912	AQBK043	BNL6.32		TO:0000445	Yield	seed number	SDNB	Chr10	373997	19823299
19655031	19661600	AQBK043	BNL6.32		TO:0000445	Yield	seed number	SDNB	Chr10	373997	19823299
19699736	19703313	AQBK043	BNL6.32		TO:0000445	Yield	seed number	SDNB	Chr10	373997	19823299
19814290	19822173	AQBK043	BNL6.32		TO:0000445	Yield	seed number	SDNB	Chr10	373997	19823299
2388388	2391746	AQBK043	BNL6.32		TO:0000445	Yield	seed number	SDNB	Chr10	373997	19823299
3239129	3242357	AQBK043	BNL6.32		TO:0000445	Yield	seed number	SDNB	Chr10	373997	19823299
3446823	3458102	AQBK043	BNL6.32		TO:0000445	Yield	seed number	SDNB	Chr10	373997	19823299
4212907	4220545	AQBK043	BNL6.32		TO:0000445	Yield	seed number	SDNB	Chr10	373997	19823299
5950443	5961898	AQBK043	BNL6.32		TO:0000445	Yield	seed number	SDNB	Chr10	373997	19823299
6065219	6068823	AQBK043	BNL6.32		TO:0000445	Yield	seed number	SDNB	Chr10	373997	19823299
6135358	6136622	AQBK043	BNL6.32		TO:0000445	Yield	seed number	SDNB	Chr10	373997	19823299
6178063	6186578	AQBK043	BNL6.32		TO:0000445	Yield	seed number	SDNB	Chr10	373997	19823299
6217494	6232383	AQBK043	BNL6.32		TO:0000445	Yield	seed number	SDNB	Chr10	373997	19823299
6283999	6287563	AQBK043	BNL6.32		TO:0000445	Yield	seed number	SDNB	Chr10	373997	19823299
6750612	6754742	AQBK043	BNL6.32		TO:0000445	Yield	seed number	SDNB	Chr10	373997	19823299
6762024	6774162	AQBK043	BNL6.32		TO:0000445	Yield	seed number	SDNB	Chr10	373997	19823299
7141528	7153026	AQBK043	BNL6.32		TO:0000445	Yield	seed number	SDNB	Chr10	373997	19823299
7488401	7494551	AQBK043	BNL6.32		TO:0000445	Yield	seed number	SDNB	Chr10	373997	19823299
7650508	7653625	AQBK043	BNL6.32		TO:0000445	Yield	seed number	SDNB	Chr10	373997	19823299
7864081	7868097	AQBK043	BNL6.32		TO:0000445	Yield	seed number	SDNB	Chr10	373997	19823299
7868798	7888819	AQBK043	BNL6.32		TO:0000445	Yield	seed number	SDNB	Chr10	373997	19823299
8066960	8067855	AQBK043	BNL6.32		TO:0000445	Yield	seed number	SDNB	Chr10	373997	19823299
807023	807677	AQBK043	BNL6.32		TO:0000445	Yield	seed number	SDNB	Chr10	373997	19823299
8271572	8283664	AQBK043	BNL6.32		TO:0000445	Yield	seed number	SDNB	Chr10	373997	19823299
8310897	8318331	AQBK043	BNL6.32		TO:0000445	Yield	seed number	SDNB	Chr10	373997	19823299
8324737	8341360	AQBK043	BNL6.32		TO:0000445	Yield	seed number	SDNB	Chr10	373997	19823299
8566133	8569720	AQBK043	BNL6.32		TO:0000445	Yield	seed number	SDNB	Chr10	373997	19823299
8576181	8586523	AQBK043	BNL6.32		TO:0000445	Yield	seed number	SDNB	Chr10	373997	19823299
8664099	8678575	AQBK043	BNL6.32		TO:0000445	Yield	seed number	SDNB	Chr10	373997	19823299
8709461	8720345	AQBK043	BNL6.32		TO:0000445	Yield	seed number	SDNB	Chr10	373997	19823299
8818490	8825053	AQBK043	BNL6.32		TO:0000445	Yield	seed number	SDNB	Chr10	373997	19823299
8830153	8843711	AQBK043	BNL6.32		TO:0000445	Yield	seed number	SDNB	Chr10	373997	19823299
8848879	8867088	AQBK043	BNL6.32		TO:0000445	Yield	seed number	SDNB	Chr10	373997	19823299
8891497	8896387	AQBK043	BNL6.32		TO:0000445	Yield	seed number	SDNB	Chr10	373997	19823299
9043144	9053918	AQBK043	BNL6.32		TO:0000445	Yield	seed number	SDNB	Chr10	373997	19823299
9845792	9857513	AQBK043	BNL6.32		TO:0000445	Yield	seed number	SDNB	Chr10	373997	19823299
2388388	2391746	AQEE004	BNL6.32		TO:0000613	Quality	groat percentage	GROATPCENT	Chr10	1818800	9747605
3239129	3242357	AQEE004	BNL6.32		TO:0000613	Quality	groat percentage	GROATPCENT	Chr10	1818800	9747605
3446823	3458102	AQEE004	BNL6.32		TO:0000613	Quality	groat percentage	GROATPCENT	Chr10	1818800	9747605
4212907	4220545	AQEE004	BNL6.32		TO:0000613	Quality	groat percentage	GROATPCENT	Chr10	1818800	9747605
5950443	5961898	AQEE004	BNL6.32		TO:0000613	Quality	groat percentage	GROATPCENT	Chr10	1818800	9747605
6065219	6068823	AQEE004	BNL6.32		TO:0000613	Quality	groat percentage	GROATPCENT	Chr10	1818800	9747605
6135358	6136622	AQEE004	BNL6.32		TO:0000613	Quality	groat percentage	GROATPCENT	Chr10	1818800	9747605
6178063	6186578	AQEE004	BNL6.32		TO:0000613	Quality	groat percentage	GROATPCENT	Chr10	1818800	9747605
6217494	6232383	AQEE004	BNL6.32		TO:0000613	Quality	groat percentage	GROATPCENT	Chr10	1818800	9747605
6283999	6287563	AQEE004	BNL6.32		TO:0000613	Quality	groat percentage	GROATPCENT	Chr10	1818800	9747605
6750612	6754742	AQEE004	BNL6.32		TO:0000613	Quality	groat percentage	GROATPCENT	Chr10	1818800	9747605
6762024	6774162	AQEE004	BNL6.32		TO:0000613	Quality	groat percentage	GROATPCENT	Chr10	1818800	9747605
7141528	7153026	AQEE004	BNL6.32		TO:0000613	Quality	groat percentage	GROATPCENT	Chr10	1818800	9747605
7488401	7494551	AQEE004	BNL6.32		TO:0000613	Quality	groat percentage	GROATPCENT	Chr10	1818800	9747605
7650508	7653625	AQEE004	BNL6.32		TO:0000613	Quality	groat percentage	GROATPCENT	Chr10	1818800	9747605
7864081	7868097	AQEE004	BNL6.32		TO:0000613	Quality	groat percentage	GROATPCENT	Chr10	1818800	9747605
7868798	7888819	AQEE004	BNL6.32		TO:0000613	Quality	groat percentage	GROATPCENT	Chr10	1818800	9747605
8066960	8067855	AQEE004	BNL6.32		TO:0000613	Quality	groat percentage	GROATPCENT	Chr10	1818800	9747605
8271572	8283664	AQEE004	BNL6.32		TO:0000613	Quality	groat percentage	GROATPCENT	Chr10	1818800	9747605
8310897	8318331	AQEE004	BNL6.32		TO:0000613	Quality	groat percentage	GROATPCENT	Chr10	1818800	9747605
8324737	8341360	AQEE004	BNL6.32		TO:0000613	Quality	groat percentage	GROATPCENT	Chr10	1818800	9747605
8566133	8569720	AQEE004	BNL6.32		TO:0000613	Quality	groat percentage	GROATPCENT	Chr10	1818800	9747605
8576181	8586523	AQEE004	BNL6.32		TO:0000613	Quality	groat percentage	GROATPCENT	Chr10	1818800	9747605
8664099	8678575	AQEE004	BNL6.32		TO:0000613	Quality	groat percentage	GROATPCENT	Chr10	1818800	9747605
8709461	8720345	AQEE004	BNL6.32		TO:0000613	Quality	groat percentage	GROATPCENT	Chr10	1818800	9747605
8818490	8825053	AQEE004	BNL6.32		TO:0000613	Quality	groat percentage	GROATPCENT	Chr10	1818800	9747605
8830153	8843711	AQEE004	BNL6.32		TO:0000613	Quality	groat percentage	GROATPCENT	Chr10	1818800	9747605
8848879	8867088	AQEE004	BNL6.32		TO:0000613	Quality	groat percentage	GROATPCENT	Chr10	1818800	9747605
8891497	8896387	AQEE004	BNL6.32		TO:0000613	Quality	groat percentage	GROATPCENT	Chr10	1818800	9747605
9043144	9053918	AQEE004	BNL6.32		TO:0000613	Quality	groat percentage	GROATPCENT	Chr10	1818800	9747605
10023459	10028413	AQEB004	BNL6.32		TO:0000382	Yield	1000-seed weight	TSDWT	Chr10	7639733	14271753
10075427	10079006	AQEB004	BNL6.32		TO:0000382	Yield	1000-seed weight	TSDWT	Chr10	7639733	14271753
10127685	10130672	AQEB004	BNL6.32		TO:0000382	Yield	1000-seed weight	TSDWT	Chr10	7639733	14271753
10133943	10145952	AQEB004	BNL6.32		TO:0000382	Yield	1000-seed weight	TSDWT	Chr10	7639733	14271753
10790002	10920963	AQEB004	BNL6.32		TO:0000382	Yield	1000-seed weight	TSDWT	Chr10	7639733	14271753
11676805	11689479	AQEB004	BNL6.32		TO:0000382	Yield	1000-seed weight	TSDWT	Chr10	7639733	14271753
11742481	11745971	AQEB004	BNL6.32		TO:0000382	Yield	1000-seed weight	TSDWT	Chr10	7639733	14271753
13451777	13461422	AQEB004	BNL6.32		TO:0000382	Yield	1000-seed weight	TSDWT	Chr10	7639733	14271753
13592154	13593840	AQEB004	BNL6.32		TO:0000382	Yield	1000-seed weight	TSDWT	Chr10	7639733	14271753
7650508	7653625	AQEB004	BNL6.32		TO:0000382	Yield	1000-seed weight	TSDWT	Chr10	7639733	14271753
7864081	7868097	AQEB004	BNL6.32		TO:0000382	Yield	1000-seed weight	TSDWT	Chr10	7639733	14271753
7868798	7888819	AQEB004	BNL6.32		TO:0000382	Yield	1000-seed weight	TSDWT	Chr10	7639733	14271753
8066960	8067855	AQEB004	BNL6.32		TO:0000382	Yield	1000-seed weight	TSDWT	Chr10	7639733	14271753
8271572	8283664	AQEB004	BNL6.32		TO:0000382	Yield	1000-seed weight	TSDWT	Chr10	7639733	14271753
8310897	8318331	AQEB004	BNL6.32		TO:0000382	Yield	1000-seed weight	TSDWT	Chr10	7639733	14271753
8324737	8341360	AQEB004	BNL6.32		TO:0000382	Yield	1000-seed weight	TSDWT	Chr10	7639733	14271753
8566133	8569720	AQEB004	BNL6.32		TO:0000382	Yield	1000-seed weight	TSDWT	Chr10	7639733	14271753
8576181	8586523	AQEB004	BNL6.32		TO:0000382	Yield	1000-seed weight	TSDWT	Chr10	7639733	14271753
8664099	8678575	AQEB004	BNL6.32		TO:0000382	Yield	1000-seed weight	TSDWT	Chr10	7639733	14271753
8709461	8720345	AQEB004	BNL6.32		TO:0000382	Yield	1000-seed weight	TSDWT	Chr10	7639733	14271753
8818490	8825053	AQEB004	BNL6.32		TO:0000382	Yield	1000-seed weight	TSDWT	Chr10	7639733	14271753
8830153	8843711	AQEB004	BNL6.32		TO:0000382	Yield	1000-seed weight	TSDWT	Chr10	7639733	14271753
8848879	8867088	AQEB004	BNL6.32		TO:0000382	Yield	1000-seed weight	TSDWT	Chr10	7639733	14271753
8891497	8896387	AQEB004	BNL6.32		TO:0000382	Yield	1000-seed weight	TSDWT	Chr10	7639733	14271753
9043144	9053918	AQEB004	BNL6.32		TO:0000382	Yield	1000-seed weight	TSDWT	Chr10	7639733	14271753
9845792	9857513	AQEB004	BNL6.32		TO:0000382	Yield	1000-seed weight	TSDWT	Chr10	7639733	14271753
11742481	11745971	CQAS127	BNL6.32		TO:0000382	Yield	1000-seed weight	TSDWT	Chr10	11715669	12903065
11742481	11745971	CQAX9	BNL6.32		TO:0000207	Vigor	plant height	PTHT	Chr10	11715669	12903065
11742481	11745971	CQAS125	BNL6.32		TO:0000445	Yield	seed number	SDNB	Chr10	11715669	15844682
13451777	13461422	CQAS125	BNL6.32		TO:0000445	Yield	seed number	SDNB	Chr10	11715669	15844682
13592154	13593840	CQAS125	BNL6.32		TO:0000445	Yield	seed number	SDNB	Chr10	11715669	15844682
14930272	14938156	CQAS125	BNL6.32		TO:0000445	Yield	seed number	SDNB	Chr10	11715669	15844682
15057793	15087549	CQAS125	BNL6.32		TO:0000445	Yield	seed number	SDNB	Chr10	11715669	15844682
15088350	15098191	CQAS125	BNL6.32		TO:0000445	Yield	seed number	SDNB	Chr10	11715669	15844682
15205582	15214603	CQAS125	BNL6.32		TO:0000445	Yield	seed number	SDNB	Chr10	11715669	15844682
15711552	15724487	CQAS125	BNL6.32		TO:0000445	Yield	seed number	SDNB	Chr10	11715669	15844682
15769548	15772543	CQAS125	BNL6.32		TO:0000445	Yield	seed number	SDNB	Chr10	11715669	15844682
11742481	11745971	AQJ010	BNL6.32		TO:0000181	Yield	seed weight	SDWT	Chr10	11715669	16622241
13451777	13461422	AQJ010	BNL6.32		TO:0000181	Yield	seed weight	SDWT	Chr10	11715669	16622241
13592154	13593840	AQJ010	BNL6.32		TO:0000181	Yield	seed weight	SDWT	Chr10	11715669	16622241
14930272	14938156	AQJ010	BNL6.32		TO:0000181	Yield	seed weight	SDWT	Chr10	11715669	16622241
15057793	15087549	AQJ010	BNL6.32		TO:0000181	Yield	seed weight	SDWT	Chr10	11715669	16622241
15088350	15098191	AQJ010	BNL6.32		TO:0000181	Yield	seed weight	SDWT	Chr10	11715669	16622241
15205582	15214603	AQJ010	BNL6.32		TO:0000181	Yield	seed weight	SDWT	Chr10	11715669	16622241
15711552	15724487	AQJ010	BNL6.32		TO:0000181	Yield	seed weight	SDWT	Chr10	11715669	16622241
15769548	15772543	AQJ010	BNL6.32		TO:0000181	Yield	seed weight	SDWT	Chr10	11715669	16622241
11742481	11745971	AQEJ046	BNL6.32		TO:0000540	Anatomy	leaf area	LFAR	Chr10	11715669	18014633
13451777	13461422	AQEJ046	BNL6.32		TO:0000540	Anatomy	leaf area	LFAR	Chr10	11715669	18014633
13592154	13593840	AQEJ046	BNL6.32		TO:0000540	Anatomy	leaf area	LFAR	Chr10	11715669	18014633
14930272	14938156	AQEJ046	BNL6.32		TO:0000540	Anatomy	leaf area	LFAR	Chr10	11715669	18014633
15057793	15087549	AQEJ046	BNL6.32		TO:0000540	Anatomy	leaf area	LFAR	Chr10	11715669	18014633
15088350	15098191	AQEJ046	BNL6.32		TO:0000540	Anatomy	leaf area	LFAR	Chr10	11715669	18014633
15205582	15214603	AQEJ046	BNL6.32		TO:0000540	Anatomy	leaf area	LFAR	Chr10	11715669	18014633
15711552	15724487	AQEJ046	BNL6.32		TO:0000540	Anatomy	leaf area	LFAR	Chr10	11715669	18014633
15769548	15772543	AQEJ046	BNL6.32		TO:0000540	Anatomy	leaf area	LFAR	Chr10	11715669	18014633
16855833	16860902	AQEJ046	BNL6.32		TO:0000540	Anatomy	leaf area	LFAR	Chr10	11715669	18014633
16872166	16884057	AQEJ046	BNL6.32		TO:0000540	Anatomy	leaf area	LFAR	Chr10	11715669	18014633
17055254	17062974	AQEJ046	BNL6.32		TO:0000540	Anatomy	leaf area	LFAR	Chr10	11715669	18014633
11742481	11745971	AQEJ048	BNL6.32		TO:0000370	Anatomy	leaf width	LFWD	Chr10	11715669	18014633
13451777	13461422	AQEJ048	BNL6.32		TO:0000370	Anatomy	leaf width	LFWD	Chr10	11715669	18014633
13592154	13593840	AQEJ048	BNL6.32		TO:0000370	Anatomy	leaf width	LFWD	Chr10	11715669	18014633
14930272	14938156	AQEJ048	BNL6.32		TO:0000370	Anatomy	leaf width	LFWD	Chr10	11715669	18014633
15057793	15087549	AQEJ048	BNL6.32		TO:0000370	Anatomy	leaf width	LFWD	Chr10	11715669	18014633
15088350	15098191	AQEJ048	BNL6.32		TO:0000370	Anatomy	leaf width	LFWD	Chr10	11715669	18014633
15205582	15214603	AQEJ048	BNL6.32		TO:0000370	Anatomy	leaf width	LFWD	Chr10	11715669	18014633
15711552	15724487	AQEJ048	BNL6.32		TO:0000370	Anatomy	leaf width	LFWD	Chr10	11715669	18014633
15769548	15772543	AQEJ048	BNL6.32		TO:0000370	Anatomy	leaf width	LFWD	Chr10	11715669	18014633
16855833	16860902	AQEJ048	BNL6.32		TO:0000370	Anatomy	leaf width	LFWD	Chr10	11715669	18014633
16872166	16884057	AQEJ048	BNL6.32		TO:0000370	Anatomy	leaf width	LFWD	Chr10	11715669	18014633
17055254	17062974	AQEJ048	BNL6.32		TO:0000370	Anatomy	leaf width	LFWD	Chr10	11715669	18014633
11742481	11745971	AQEJ082	BNL6.32		TO:0000434	Vigor	root activity	RTACT	Chr10	11715669	18014633
13451777	13461422	AQEJ082	BNL6.32		TO:0000434	Vigor	root activity	RTACT	Chr10	11715669	18014633
13592154	13593840	AQEJ082	BNL6.32		TO:0000434	Vigor	root activity	RTACT	Chr10	11715669	18014633
14930272	14938156	AQEJ082	BNL6.32		TO:0000434	Vigor	root activity	RTACT	Chr10	11715669	18014633
15057793	15087549	AQEJ082	BNL6.32		TO:0000434	Vigor	root activity	RTACT	Chr10	11715669	18014633
15088350	15098191	AQEJ082	BNL6.32		TO:0000434	Vigor	root activity	RTACT	Chr10	11715669	18014633
15205582	15214603	AQEJ082	BNL6.32		TO:0000434	Vigor	root activity	RTACT	Chr10	11715669	18014633
15711552	15724487	AQEJ082	BNL6.32		TO:0000434	Vigor	root activity	RTACT	Chr10	11715669	18014633
15769548	15772543	AQEJ082	BNL6.32		TO:0000434	Vigor	root activity	RTACT	Chr10	11715669	18014633
16855833	16860902	AQEJ082	BNL6.32		TO:0000434	Vigor	root activity	RTACT	Chr10	11715669	18014633
16872166	16884057	AQEJ082	BNL6.32		TO:0000434	Vigor	root activity	RTACT	Chr10	11715669	18014633
17055254	17062974	AQEJ082	BNL6.32		TO:0000434	Vigor	root activity	RTACT	Chr10	11715669	18014633
11742481	11745971	CQAS123	BNL6.32		TO:0000456	Yield	spikelet number	SPKNB	Chr10	11715669	19096839
13451777	13461422	CQAS123	BNL6.32		TO:0000456	Yield	spikelet number	SPKNB	Chr10	11715669	19096839
13592154	13593840	CQAS123	BNL6.32		TO:0000456	Yield	spikelet number	SPKNB	Chr10	11715669	19096839
14930272	14938156	CQAS123	BNL6.32		TO:0000456	Yield	spikelet number	SPKNB	Chr10	11715669	19096839
15057793	15087549	CQAS123	BNL6.32		TO:0000456	Yield	spikelet number	SPKNB	Chr10	11715669	19096839
15088350	15098191	CQAS123	BNL6.32		TO:0000456	Yield	spikelet number	SPKNB	Chr10	11715669	19096839
15205582	15214603	CQAS123	BNL6.32		TO:0000456	Yield	spikelet number	SPKNB	Chr10	11715669	19096839
15711552	15724487	CQAS123	BNL6.32		TO:0000456	Yield	spikelet number	SPKNB	Chr10	11715669	19096839
15769548	15772543	CQAS123	BNL6.32		TO:0000456	Yield	spikelet number	SPKNB	Chr10	11715669	19096839
16855833	16860902	CQAS123	BNL6.32		TO:0000456	Yield	spikelet number	SPKNB	Chr10	11715669	19096839
16872166	16884057	CQAS123	BNL6.32		TO:0000456	Yield	spikelet number	SPKNB	Chr10	11715669	19096839
17055254	17062974	CQAS123	BNL6.32		TO:0000456	Yield	spikelet number	SPKNB	Chr10	11715669	19096839
18621503	18627912	CQAS123	BNL6.32		TO:0000456	Yield	spikelet number	SPKNB	Chr10	11715669	19096839
13451777	13461422	CQAS128	BNL6.32		TO:0000456	Yield	spikelet number	SPKNB	Chr10	12900279	15844682
13592154	13593840	CQAS128	BNL6.32		TO:0000456	Yield	spikelet number	SPKNB	Chr10	12900279	15844682
14930272	14938156	CQAS128	BNL6.32		TO:0000456	Yield	spikelet number	SPKNB	Chr10	12900279	15844682
15057793	15087549	CQAS128	BNL6.32		TO:0000456	Yield	spikelet number	SPKNB	Chr10	12900279	15844682
15088350	15098191	CQAS128	BNL6.32		TO:0000456	Yield	spikelet number	SPKNB	Chr10	12900279	15844682
15205582	15214603	CQAS128	BNL6.32		TO:0000456	Yield	spikelet number	SPKNB	Chr10	12900279	15844682
15711552	15724487	CQAS128	BNL6.32		TO:0000456	Yield	spikelet number	SPKNB	Chr10	12900279	15844682
15769548	15772543	CQAS128	BNL6.32		TO:0000456	Yield	spikelet number	SPKNB	Chr10	12900279	15844682
13451777	13461422	CQAS121	BNL6.32		TO:0000040	Anatomy	panicle length	PNLG	Chr10	12900279	19096839
13592154	13593840	CQAS121	BNL6.32		TO:0000040	Anatomy	panicle length	PNLG	Chr10	12900279	19096839
14930272	14938156	CQAS121	BNL6.32		TO:0000040	Anatomy	panicle length	PNLG	Chr10	12900279	19096839
15057793	15087549	CQAS121	BNL6.32		TO:0000040	Anatomy	panicle length	PNLG	Chr10	12900279	19096839
15088350	15098191	CQAS121	BNL6.32		TO:0000040	Anatomy	panicle length	PNLG	Chr10	12900279	19096839
15205582	15214603	CQAS121	BNL6.32		TO:0000040	Anatomy	panicle length	PNLG	Chr10	12900279	19096839
15711552	15724487	CQAS121	BNL6.32		TO:0000040	Anatomy	panicle length	PNLG	Chr10	12900279	19096839
15769548	15772543	CQAS121	BNL6.32		TO:0000040	Anatomy	panicle length	PNLG	Chr10	12900279	19096839
16855833	16860902	CQAS121	BNL6.32		TO:0000040	Anatomy	panicle length	PNLG	Chr10	12900279	19096839
16872166	16884057	CQAS121	BNL6.32		TO:0000040	Anatomy	panicle length	PNLG	Chr10	12900279	19096839
17055254	17062974	CQAS121	BNL6.32		TO:0000040	Anatomy	panicle length	PNLG	Chr10	12900279	19096839
18621503	18627912	CQAS121	BNL6.32		TO:0000040	Anatomy	panicle length	PNLG	Chr10	12900279	19096839
13451777	13461422	CQAS122	BNL6.32		TO:0000152	Yield	panicle number	PNNB	Chr10	12900279	19096839
13592154	13593840	CQAS122	BNL6.32		TO:0000152	Yield	panicle number	PNNB	Chr10	12900279	19096839
14930272	14938156	CQAS122	BNL6.32		TO:0000152	Yield	panicle number	PNNB	Chr10	12900279	19096839
15057793	15087549	CQAS122	BNL6.32		TO:0000152	Yield	panicle number	PNNB	Chr10	12900279	19096839
15088350	15098191	CQAS122	BNL6.32		TO:0000152	Yield	panicle number	PNNB	Chr10	12900279	19096839
15205582	15214603	CQAS122	BNL6.32		TO:0000152	Yield	panicle number	PNNB	Chr10	12900279	19096839
15711552	15724487	CQAS122	BNL6.32		TO:0000152	Yield	panicle number	PNNB	Chr10	12900279	19096839
15769548	15772543	CQAS122	BNL6.32		TO:0000152	Yield	panicle number	PNNB	Chr10	12900279	19096839
16855833	16860902	CQAS122	BNL6.32		TO:0000152	Yield	panicle number	PNNB	Chr10	12900279	19096839
16872166	16884057	CQAS122	BNL6.32		TO:0000152	Yield	panicle number	PNNB	Chr10	12900279	19096839
17055254	17062974	CQAS122	BNL6.32		TO:0000152	Yield	panicle number	PNNB	Chr10	12900279	19096839
18621503	18627912	CQAS122	BNL6.32		TO:0000152	Yield	panicle number	PNNB	Chr10	12900279	19096839
13451777	13461422	CQAS118	BNL6.32		TO:0000207	Vigor	plant height	PTHT	Chr10	12900279	19096839
13592154	13593840	CQAS118	BNL6.32		TO:0000207	Vigor	plant height	PTHT	Chr10	12900279	19096839
14930272	14938156	CQAS118	BNL6.32		TO:0000207	Vigor	plant height	PTHT	Chr10	12900279	19096839
15057793	15087549	CQAS118	BNL6.32		TO:0000207	Vigor	plant height	PTHT	Chr10	12900279	19096839
15088350	15098191	CQAS118	BNL6.32		TO:0000207	Vigor	plant height	PTHT	Chr10	12900279	19096839
15205582	15214603	CQAS118	BNL6.32		TO:0000207	Vigor	plant height	PTHT	Chr10	12900279	19096839
15711552	15724487	CQAS118	BNL6.32		TO:0000207	Vigor	plant height	PTHT	Chr10	12900279	19096839
15769548	15772543	CQAS118	BNL6.32		TO:0000207	Vigor	plant height	PTHT	Chr10	12900279	19096839
16855833	16860902	CQAS118	BNL6.32		TO:0000207	Vigor	plant height	PTHT	Chr10	12900279	19096839
16872166	16884057	CQAS118	BNL6.32		TO:0000207	Vigor	plant height	PTHT	Chr10	12900279	19096839
17055254	17062974	CQAS118	BNL6.32		TO:0000207	Vigor	plant height	PTHT	Chr10	12900279	19096839
18621503	18627912	CQAS118	BNL6.32		TO:0000207	Vigor	plant height	PTHT	Chr10	12900279	19096839
13451777	13461422	AQF072	BNL6.32		TO:0000531	Anatomy	anther length	ANTLG	Chr10	12900279	21777338
13592154	13593840	AQF072	BNL6.32		TO:0000531	Anatomy	anther length	ANTLG	Chr10	12900279	21777338
14930272	14938156	AQF072	BNL6.32		TO:0000531	Anatomy	anther length	ANTLG	Chr10	12900279	21777338
15057793	15087549	AQF072	BNL6.32		TO:0000531	Anatomy	anther length	ANTLG	Chr10	12900279	21777338
15088350	15098191	AQF072	BNL6.32		TO:0000531	Anatomy	anther length	ANTLG	Chr10	12900279	21777338
15205582	15214603	AQF072	BNL6.32		TO:0000531	Anatomy	anther length	ANTLG	Chr10	12900279	21777338
15711552	15724487	AQF072	BNL6.32		TO:0000531	Anatomy	anther length	ANTLG	Chr10	12900279	21777338
15769548	15772543	AQF072	BNL6.32		TO:0000531	Anatomy	anther length	ANTLG	Chr10	12900279	21777338
16855833	16860902	AQF072	BNL6.32		TO:0000531	Anatomy	anther length	ANTLG	Chr10	12900279	21777338
16872166	16884057	AQF072	BNL6.32		TO:0000531	Anatomy	anther length	ANTLG	Chr10	12900279	21777338
17055254	17062974	AQF072	BNL6.32		TO:0000531	Anatomy	anther length	ANTLG	Chr10	12900279	21777338
18621503	18627912	AQF072	BNL6.32		TO:0000531	Anatomy	anther length	ANTLG	Chr10	12900279	21777338
19655031	19661600	AQF072	BNL6.32		TO:0000531	Anatomy	anther length	ANTLG	Chr10	12900279	21777338
19699736	19703313	AQF072	BNL6.32		TO:0000531	Anatomy	anther length	ANTLG	Chr10	12900279	21777338
19814290	19822173	AQF072	BNL6.32		TO:0000531	Anatomy	anther length	ANTLG	Chr10	12900279	21777338
20014243	20016644	AQF072	BNL6.32		TO:0000531	Anatomy	anther length	ANTLG	Chr10	12900279	21777338
21118169	21122908	AQF072	BNL6.32		TO:0000531	Anatomy	anther length	ANTLG	Chr10	12900279	21777338
13451777	13461422	AQF052	BNL6.32		TO:0000072	Anatomy	awn length	AWNLG	Chr10	12900279	21777338
13592154	13593840	AQF052	BNL6.32		TO:0000072	Anatomy	awn length	AWNLG	Chr10	12900279	21777338
14930272	14938156	AQF052	BNL6.32		TO:0000072	Anatomy	awn length	AWNLG	Chr10	12900279	21777338
15057793	15087549	AQF052	BNL6.32		TO:0000072	Anatomy	awn length	AWNLG	Chr10	12900279	21777338
15088350	15098191	AQF052	BNL6.32		TO:0000072	Anatomy	awn length	AWNLG	Chr10	12900279	21777338
15205582	15214603	AQF052	BNL6.32		TO:0000072	Anatomy	awn length	AWNLG	Chr10	12900279	21777338
15711552	15724487	AQF052	BNL6.32		TO:0000072	Anatomy	awn length	AWNLG	Chr10	12900279	21777338
15769548	15772543	AQF052	BNL6.32		TO:0000072	Anatomy	awn length	AWNLG	Chr10	12900279	21777338
16855833	16860902	AQF052	BNL6.32		TO:0000072	Anatomy	awn length	AWNLG	Chr10	12900279	21777338
16872166	16884057	AQF052	BNL6.32		TO:0000072	Anatomy	awn length	AWNLG	Chr10	12900279	21777338
17055254	17062974	AQF052	BNL6.32		TO:0000072	Anatomy	awn length	AWNLG	Chr10	12900279	21777338
18621503	18627912	AQF052	BNL6.32		TO:0000072	Anatomy	awn length	AWNLG	Chr10	12900279	21777338
19655031	19661600	AQF052	BNL6.32		TO:0000072	Anatomy	awn length	AWNLG	Chr10	12900279	21777338
19699736	19703313	AQF052	BNL6.32		TO:0000072	Anatomy	awn length	AWNLG	Chr10	12900279	21777338
19814290	19822173	AQF052	BNL6.32		TO:0000072	Anatomy	awn length	AWNLG	Chr10	12900279	21777338
20014243	20016644	AQF052	BNL6.32		TO:0000072	Anatomy	awn length	AWNLG	Chr10	12900279	21777338
21118169	21122908	AQF052	BNL6.32		TO:0000072	Anatomy	awn length	AWNLG	Chr10	12900279	21777338
13451777	13461422	AQF150	BNL6.32		TO:0000149	Quality	seed width	SDWD	Chr10	12900279	21777338
13592154	13593840	AQF150	BNL6.32		TO:0000149	Quality	seed width	SDWD	Chr10	12900279	21777338
14930272	14938156	AQF150	BNL6.32		TO:0000149	Quality	seed width	SDWD	Chr10	12900279	21777338
15057793	15087549	AQF150	BNL6.32		TO:0000149	Quality	seed width	SDWD	Chr10	12900279	21777338
15088350	15098191	AQF150	BNL6.32		TO:0000149	Quality	seed width	SDWD	Chr10	12900279	21777338
15205582	15214603	AQF150	BNL6.32		TO:0000149	Quality	seed width	SDWD	Chr10	12900279	21777338
15711552	15724487	AQF150	BNL6.32		TO:0000149	Quality	seed width	SDWD	Chr10	12900279	21777338
15769548	15772543	AQF150	BNL6.32		TO:0000149	Quality	seed width	SDWD	Chr10	12900279	21777338
16855833	16860902	AQF150	BNL6.32		TO:0000149	Quality	seed width	SDWD	Chr10	12900279	21777338
16872166	16884057	AQF150	BNL6.32		TO:0000149	Quality	seed width	SDWD	Chr10	12900279	21777338
17055254	17062974	AQF150	BNL6.32		TO:0000149	Quality	seed width	SDWD	Chr10	12900279	21777338
18621503	18627912	AQF150	BNL6.32		TO:0000149	Quality	seed width	SDWD	Chr10	12900279	21777338
19655031	19661600	AQF150	BNL6.32		TO:0000149	Quality	seed width	SDWD	Chr10	12900279	21777338
19699736	19703313	AQF150	BNL6.32		TO:0000149	Quality	seed width	SDWD	Chr10	12900279	21777338
19814290	19822173	AQF150	BNL6.32		TO:0000149	Quality	seed width	SDWD	Chr10	12900279	21777338
20014243	20016644	AQF150	BNL6.32		TO:0000149	Quality	seed width	SDWD	Chr10	12900279	21777338
21118169	21122908	AQF150	BNL6.32		TO:0000149	Quality	seed width	SDWD	Chr10	12900279	21777338
16855833	16860902	CQAS129	BNL6.32		TO:0000445	Yield	seed number	SDNB	Chr10	15800310	19209997
16872166	16884057	CQAS129	BNL6.32		TO:0000445	Yield	seed number	SDNB	Chr10	15800310	19209997
17055254	17062974	CQAS129	BNL6.32		TO:0000445	Yield	seed number	SDNB	Chr10	15800310	19209997
18621503	18627912	CQAS129	BNL6.32		TO:0000445	Yield	seed number	SDNB	Chr10	15800310	19209997
16855833	16860902	AQEI016	BNL6.32		TO:0000249	Development	leaf senescence	LFSNS	Chr10	16358895	18655769
16872166	16884057	AQEI016	BNL6.32		TO:0000249	Development	leaf senescence	LFSNS	Chr10	16358895	18655769
17055254	17062974	AQEI016	BNL6.32		TO:0000249	Development	leaf senescence	LFSNS	Chr10	16358895	18655769
18621503	18627912	AQEI016	BNL6.32		TO:0000249	Development	leaf senescence	LFSNS	Chr10	16358895	18655769
16855833	16860902	CQE77	BNL6.32		TO:0000339	Anatomy	culm thickness	CULMTH	Chr10	16588410	21463293
16872166	16884057	CQE77	BNL6.32		TO:0000339	Anatomy	culm thickness	CULMTH	Chr10	16588410	21463293
17055254	17062974	CQE77	BNL6.32		TO:0000339	Anatomy	culm thickness	CULMTH	Chr10	16588410	21463293
18621503	18627912	CQE77	BNL6.32		TO:0000339	Anatomy	culm thickness	CULMTH	Chr10	16588410	21463293
19655031	19661600	CQE77	BNL6.32		TO:0000339	Anatomy	culm thickness	CULMTH	Chr10	16588410	21463293
19699736	19703313	CQE77	BNL6.32		TO:0000339	Anatomy	culm thickness	CULMTH	Chr10	16588410	21463293
19814290	19822173	CQE77	BNL6.32		TO:0000339	Anatomy	culm thickness	CULMTH	Chr10	16588410	21463293
20014243	20016644	CQE77	BNL6.32		TO:0000339	Anatomy	culm thickness	CULMTH	Chr10	16588410	21463293
21118169	21122908	CQE77	BNL6.32		TO:0000339	Anatomy	culm thickness	CULMTH	Chr10	16588410	21463293
16855833	16860902	CQK13	BNL6.32		TO:0000152	Yield	panicle number	PNNB	Chr10	16619676	17796058
16872166	16884057	CQK13	BNL6.32		TO:0000152	Yield	panicle number	PNNB	Chr10	16619676	17796058
17055254	17062974	CQK13	BNL6.32		TO:0000152	Yield	panicle number	PNNB	Chr10	16619676	17796058
16855833	16860902	AQEO013	BNL6.32		TO:0000146	Quality	seed length	SDLG	Chr10	16619676	17845342
16872166	16884057	AQEO013	BNL6.32		TO:0000146	Quality	seed length	SDLG	Chr10	16619676	17845342
17055254	17062974	AQEO013	BNL6.32		TO:0000146	Quality	seed length	SDLG	Chr10	16619676	17845342
18621503	18627912	AQDY124	BNL6.32		TO:0000576	Anatomy	culm length	CULMLG	Chr10	17429768	19823299
19655031	19661600	AQDY124	BNL6.32		TO:0000576	Anatomy	culm length	CULMLG	Chr10	17429768	19823299
19699736	19703313	AQDY124	BNL6.32		TO:0000576	Anatomy	culm length	CULMLG	Chr10	17429768	19823299
19814290	19822173	AQDY124	BNL6.32		TO:0000576	Anatomy	culm length	CULMLG	Chr10	17429768	19823299
18621503	18627912	AQDY126	BNL6.32		TO:0000040	Anatomy	panicle length	PNLG	Chr10	17429768	21099881
19655031	19661600	AQDY126	BNL6.32		TO:0000040	Anatomy	panicle length	PNLG	Chr10	17429768	21099881
19699736	19703313	AQDY126	BNL6.32		TO:0000040	Anatomy	panicle length	PNLG	Chr10	17429768	21099881
19814290	19822173	AQDY126	BNL6.32		TO:0000040	Anatomy	panicle length	PNLG	Chr10	17429768	21099881
20014243	20016644	AQDY126	BNL6.32		TO:0000040	Anatomy	panicle length	PNLG	Chr10	17429768	21099881
18621503	18627912	AQDY130	BNL6.32		TO:0000152	Yield	panicle number	PNNB	Chr10	17429768	21099881
19655031	19661600	AQDY130	BNL6.32		TO:0000152	Yield	panicle number	PNNB	Chr10	17429768	21099881
19699736	19703313	AQDY130	BNL6.32		TO:0000152	Yield	panicle number	PNNB	Chr10	17429768	21099881
19814290	19822173	AQDY130	BNL6.32		TO:0000152	Yield	panicle number	PNNB	Chr10	17429768	21099881
20014243	20016644	AQDY130	BNL6.32		TO:0000152	Yield	panicle number	PNNB	Chr10	17429768	21099881
18621503	18627912	AQDY137	BNL6.32		TO:0000346	Vigor	tiller number	TINB	Chr10	17429768	21099881
19655031	19661600	AQDY137	BNL6.32		TO:0000346	Vigor	tiller number	TINB	Chr10	17429768	21099881
19699736	19703313	AQDY137	BNL6.32		TO:0000346	Vigor	tiller number	TINB	Chr10	17429768	21099881
19814290	19822173	AQDY137	BNL6.32		TO:0000346	Vigor	tiller number	TINB	Chr10	17429768	21099881
20014243	20016644	AQDY137	BNL6.32		TO:0000346	Vigor	tiller number	TINB	Chr10	17429768	21099881
18621503	18627912	AQDY135	BNL6.32		TO:0000152	Yield	panicle number	PNNB	Chr10	18600198	21099881
19655031	19661600	AQDY135	BNL6.32		TO:0000152	Yield	panicle number	PNNB	Chr10	18600198	21099881
19699736	19703313	AQDY135	BNL6.32		TO:0000152	Yield	panicle number	PNNB	Chr10	18600198	21099881
19814290	19822173	AQDY135	BNL6.32		TO:0000152	Yield	panicle number	PNNB	Chr10	18600198	21099881
20014243	20016644	AQDY135	BNL6.32		TO:0000152	Yield	panicle number	PNNB	Chr10	18600198	21099881
19655031	19661600	AQCF013	BNL6.32		TO:0000382	Yield	1000-seed weight	TSDWT	Chr10	19094996	21777338
19699736	19703313	AQCF013	BNL6.32		TO:0000382	Yield	1000-seed weight	TSDWT	Chr10	19094996	21777338
19814290	19822173	AQCF013	BNL6.32		TO:0000382	Yield	1000-seed weight	TSDWT	Chr10	19094996	21777338
20014243	20016644	AQCF013	BNL6.32		TO:0000382	Yield	1000-seed weight	TSDWT	Chr10	19094996	21777338
21118169	21122908	AQCF013	BNL6.32		TO:0000382	Yield	1000-seed weight	TSDWT	Chr10	19094996	21777338
21118169	21122908	AQFW168	BNL6.32		TO:0000040	Anatomy	panicle length	PNLG	Chr10	21098188	21777338
22300482	22306179	AQCU147	BNL6.32		TO:0000370	Anatomy	leaf width	LFWD	Chr10	21776859	22926437
22300482	22306179	AQEI019	BNL6.32		TO:0000249	Development	leaf senescence	LFSNS	Chr10	22243157	22372491
22956249	22964150	AQGI119	BNL6.32		TO:0000327	Yield	biomass yield	BIOMYLD	Chr10	22925930	23031714
10135516	10139536	CQN42	BNL6.32		TO:0000249	Development	leaf senescence	LFSNS	Chr11	4361	16572526
10209123	10215563	CQN42	BNL6.32		TO:0000249	Development	leaf senescence	LFSNS	Chr11	4361	16572526
11280103	11340819	CQN42	BNL6.32		TO:0000249	Development	leaf senescence	LFSNS	Chr11	4361	16572526
11436735	11442032	CQN42	BNL6.32		TO:0000249	Development	leaf senescence	LFSNS	Chr11	4361	16572526
11721701	11734555	CQN42	BNL6.32		TO:0000249	Development	leaf senescence	LFSNS	Chr11	4361	16572526
12597499	12605468	CQN42	BNL6.32		TO:0000249	Development	leaf senescence	LFSNS	Chr11	4361	16572526
12597661	12608278	CQN42	BNL6.32		TO:0000249	Development	leaf senescence	LFSNS	Chr11	4361	16572526
12823386	12829842	CQN42	BNL6.32		TO:0000249	Development	leaf senescence	LFSNS	Chr11	4361	16572526
13120568	13126916	CQN42	BNL6.32		TO:0000249	Development	leaf senescence	LFSNS	Chr11	4361	16572526
13816108	13831143	CQN42	BNL6.32		TO:0000249	Development	leaf senescence	LFSNS	Chr11	4361	16572526
14875557	14876985	CQN42	BNL6.32		TO:0000249	Development	leaf senescence	LFSNS	Chr11	4361	16572526
1589407	1597952	CQN42	BNL6.32		TO:0000249	Development	leaf senescence	LFSNS	Chr11	4361	16572526
1972972	1982550	CQN42	BNL6.32		TO:0000249	Development	leaf senescence	LFSNS	Chr11	4361	16572526
204441	209816	CQN42	BNL6.32		TO:0000249	Development	leaf senescence	LFSNS	Chr11	4361	16572526
2179596	2183342	CQN42	BNL6.32		TO:0000249	Development	leaf senescence	LFSNS	Chr11	4361	16572526
2200529	2204172	CQN42	BNL6.32		TO:0000249	Development	leaf senescence	LFSNS	Chr11	4361	16572526
2990145	3010610	CQN42	BNL6.32		TO:0000249	Development	leaf senescence	LFSNS	Chr11	4361	16572526
3222733	3230066	CQN42	BNL6.32		TO:0000249	Development	leaf senescence	LFSNS	Chr11	4361	16572526
3812854	3816088	CQN42	BNL6.32		TO:0000249	Development	leaf senescence	LFSNS	Chr11	4361	16572526
4051769	4061053	CQN42	BNL6.32		TO:0000249	Development	leaf senescence	LFSNS	Chr11	4361	16572526
4107762	4108721	CQN42	BNL6.32		TO:0000249	Development	leaf senescence	LFSNS	Chr11	4361	16572526
4776612	4778074	CQN42	BNL6.32		TO:0000249	Development	leaf senescence	LFSNS	Chr11	4361	16572526
4779326	4783039	CQN42	BNL6.32		TO:0000249	Development	leaf senescence	LFSNS	Chr11	4361	16572526
4854636	4858974	CQN42	BNL6.32		TO:0000249	Development	leaf senescence	LFSNS	Chr11	4361	16572526
5034655	5040723	CQN42	BNL6.32		TO:0000249	Development	leaf senescence	LFSNS	Chr11	4361	16572526
5156793	5162318	CQN42	BNL6.32		TO:0000249	Development	leaf senescence	LFSNS	Chr11	4361	16572526
5207344	5255481	CQN42	BNL6.32		TO:0000249	Development	leaf senescence	LFSNS	Chr11	4361	16572526
5979760	5990740	CQN42	BNL6.32		TO:0000249	Development	leaf senescence	LFSNS	Chr11	4361	16572526
6149374	6155359	CQN42	BNL6.32		TO:0000249	Development	leaf senescence	LFSNS	Chr11	4361	16572526
6173659	6185581	CQN42	BNL6.32		TO:0000249	Development	leaf senescence	LFSNS	Chr11	4361	16572526
6892933	6896336	CQN42	BNL6.32		TO:0000249	Development	leaf senescence	LFSNS	Chr11	4361	16572526
6948981	6960053	CQN42	BNL6.32		TO:0000249	Development	leaf senescence	LFSNS	Chr11	4361	16572526
7041215	7048379	CQN42	BNL6.32		TO:0000249	Development	leaf senescence	LFSNS	Chr11	4361	16572526
7160329	7173204	CQN42	BNL6.32		TO:0000249	Development	leaf senescence	LFSNS	Chr11	4361	16572526
816082	821023	CQN42	BNL6.32		TO:0000249	Development	leaf senescence	LFSNS	Chr11	4361	16572526
9697105	9701878	CQN42	BNL6.32		TO:0000249	Development	leaf senescence	LFSNS	Chr11	4361	16572526
10135516	10139536	CQN61	BNL6.32		TO:0000501	Yield	spikelet weight	SPKWT	Chr11	4361	26041524
10209123	10215563	CQN61	BNL6.32		TO:0000501	Yield	spikelet weight	SPKWT	Chr11	4361	26041524
11280103	11340819	CQN61	BNL6.32		TO:0000501	Yield	spikelet weight	SPKWT	Chr11	4361	26041524
11436735	11442032	CQN61	BNL6.32		TO:0000501	Yield	spikelet weight	SPKWT	Chr11	4361	26041524
11721701	11734555	CQN61	BNL6.32		TO:0000501	Yield	spikelet weight	SPKWT	Chr11	4361	26041524
12597499	12605468	CQN61	BNL6.32		TO:0000501	Yield	spikelet weight	SPKWT	Chr11	4361	26041524
12597661	12608278	CQN61	BNL6.32		TO:0000501	Yield	spikelet weight	SPKWT	Chr11	4361	26041524
12823386	12829842	CQN61	BNL6.32		TO:0000501	Yield	spikelet weight	SPKWT	Chr11	4361	26041524
13120568	13126916	CQN61	BNL6.32		TO:0000501	Yield	spikelet weight	SPKWT	Chr11	4361	26041524
13816108	13831143	CQN61	BNL6.32		TO:0000501	Yield	spikelet weight	SPKWT	Chr11	4361	26041524
14875557	14876985	CQN61	BNL6.32		TO:0000501	Yield	spikelet weight	SPKWT	Chr11	4361	26041524
1589407	1597952	CQN61	BNL6.32		TO:0000501	Yield	spikelet weight	SPKWT	Chr11	4361	26041524
17455326	17461731	CQN61	BNL6.32		TO:0000501	Yield	spikelet weight	SPKWT	Chr11	4361	26041524
17701441	17712061	CQN61	BNL6.32		TO:0000501	Yield	spikelet weight	SPKWT	Chr11	4361	26041524
17751049	17763989	CQN61	BNL6.32		TO:0000501	Yield	spikelet weight	SPKWT	Chr11	4361	26041524
17773297	17781707	CQN61	BNL6.32		TO:0000501	Yield	spikelet weight	SPKWT	Chr11	4361	26041524
18966486	18977576	CQN61	BNL6.32		TO:0000501	Yield	spikelet weight	SPKWT	Chr11	4361	26041524
1972972	1982550	CQN61	BNL6.32		TO:0000501	Yield	spikelet weight	SPKWT	Chr11	4361	26041524
20054518	20086736	CQN61	BNL6.32		TO:0000501	Yield	spikelet weight	SPKWT	Chr11	4361	26041524
204441	209816	CQN61	BNL6.32		TO:0000501	Yield	spikelet weight	SPKWT	Chr11	4361	26041524
20785428	20796650	CQN61	BNL6.32		TO:0000501	Yield	spikelet weight	SPKWT	Chr11	4361	26041524
21069662	21079066	CQN61	BNL6.32		TO:0000501	Yield	spikelet weight	SPKWT	Chr11	4361	26041524
21211265	21213514	CQN61	BNL6.32		TO:0000501	Yield	spikelet weight	SPKWT	Chr11	4361	26041524
21718642	21722208	CQN61	BNL6.32		TO:0000501	Yield	spikelet weight	SPKWT	Chr11	4361	26041524
2179596	2183342	CQN61	BNL6.32		TO:0000501	Yield	spikelet weight	SPKWT	Chr11	4361	26041524
21826475	21837704	CQN61	BNL6.32		TO:0000501	Yield	spikelet weight	SPKWT	Chr11	4361	26041524
2200529	2204172	CQN61	BNL6.32		TO:0000501	Yield	spikelet weight	SPKWT	Chr11	4361	26041524
22077703	22136837	CQN61	BNL6.32		TO:0000501	Yield	spikelet weight	SPKWT	Chr11	4361	26041524
22711866	22717207	CQN61	BNL6.32		TO:0000501	Yield	spikelet weight	SPKWT	Chr11	4361	26041524
22754336	22757969	CQN61	BNL6.32		TO:0000501	Yield	spikelet weight	SPKWT	Chr11	4361	26041524
22961610	22972634	CQN61	BNL6.32		TO:0000501	Yield	spikelet weight	SPKWT	Chr11	4361	26041524
24323532	24326013	CQN61	BNL6.32		TO:0000501	Yield	spikelet weight	SPKWT	Chr11	4361	26041524
25370239	25383161	CQN61	BNL6.32		TO:0000501	Yield	spikelet weight	SPKWT	Chr11	4361	26041524
25992782	26002499	CQN61	BNL6.32		TO:0000501	Yield	spikelet weight	SPKWT	Chr11	4361	26041524
26019290	26027666	CQN61	BNL6.32		TO:0000501	Yield	spikelet weight	SPKWT	Chr11	4361	26041524
2990145	3010610	CQN61	BNL6.32		TO:0000501	Yield	spikelet weight	SPKWT	Chr11	4361	26041524
3222733	3230066	CQN61	BNL6.32		TO:0000501	Yield	spikelet weight	SPKWT	Chr11	4361	26041524
3812854	3816088	CQN61	BNL6.32		TO:0000501	Yield	spikelet weight	SPKWT	Chr11	4361	26041524
4051769	4061053	CQN61	BNL6.32		TO:0000501	Yield	spikelet weight	SPKWT	Chr11	4361	26041524
4107762	4108721	CQN61	BNL6.32		TO:0000501	Yield	spikelet weight	SPKWT	Chr11	4361	26041524
4776612	4778074	CQN61	BNL6.32		TO:0000501	Yield	spikelet weight	SPKWT	Chr11	4361	26041524
4779326	4783039	CQN61	BNL6.32		TO:0000501	Yield	spikelet weight	SPKWT	Chr11	4361	26041524
4854636	4858974	CQN61	BNL6.32		TO:0000501	Yield	spikelet weight	SPKWT	Chr11	4361	26041524
5034655	5040723	CQN61	BNL6.32		TO:0000501	Yield	spikelet weight	SPKWT	Chr11	4361	26041524
5156793	5162318	CQN61	BNL6.32		TO:0000501	Yield	spikelet weight	SPKWT	Chr11	4361	26041524
5207344	5255481	CQN61	BNL6.32		TO:0000501	Yield	spikelet weight	SPKWT	Chr11	4361	26041524
5979760	5990740	CQN61	BNL6.32		TO:0000501	Yield	spikelet weight	SPKWT	Chr11	4361	26041524
6149374	6155359	CQN61	BNL6.32		TO:0000501	Yield	spikelet weight	SPKWT	Chr11	4361	26041524
6173659	6185581	CQN61	BNL6.32		TO:0000501	Yield	spikelet weight	SPKWT	Chr11	4361	26041524
6892933	6896336	CQN61	BNL6.32		TO:0000501	Yield	spikelet weight	SPKWT	Chr11	4361	26041524
6948981	6960053	CQN61	BNL6.32		TO:0000501	Yield	spikelet weight	SPKWT	Chr11	4361	26041524
7041215	7048379	CQN61	BNL6.32		TO:0000501	Yield	spikelet weight	SPKWT	Chr11	4361	26041524
7160329	7173204	CQN61	BNL6.32		TO:0000501	Yield	spikelet weight	SPKWT	Chr11	4361	26041524
816082	821023	CQN61	BNL6.32		TO:0000501	Yield	spikelet weight	SPKWT	Chr11	4361	26041524
9697105	9701878	CQN61	BNL6.32		TO:0000501	Yield	spikelet weight	SPKWT	Chr11	4361	26041524
1589407	1597952	AQBK033	BNL6.32		TO:0000456	Yield	spikelet number	SPKNB	Chr11	261799	5711771
1972972	1982550	AQBK033	BNL6.32		TO:0000456	Yield	spikelet number	SPKNB	Chr11	261799	5711771
2179596	2183342	AQBK033	BNL6.32		TO:0000456	Yield	spikelet number	SPKNB	Chr11	261799	5711771
2200529	2204172	AQBK033	BNL6.32		TO:0000456	Yield	spikelet number	SPKNB	Chr11	261799	5711771
2990145	3010610	AQBK033	BNL6.32		TO:0000456	Yield	spikelet number	SPKNB	Chr11	261799	5711771
3222733	3230066	AQBK033	BNL6.32		TO:0000456	Yield	spikelet number	SPKNB	Chr11	261799	5711771
3812854	3816088	AQBK033	BNL6.32		TO:0000456	Yield	spikelet number	SPKNB	Chr11	261799	5711771
4051769	4061053	AQBK033	BNL6.32		TO:0000456	Yield	spikelet number	SPKNB	Chr11	261799	5711771
4107762	4108721	AQBK033	BNL6.32		TO:0000456	Yield	spikelet number	SPKNB	Chr11	261799	5711771
4776612	4778074	AQBK033	BNL6.32		TO:0000456	Yield	spikelet number	SPKNB	Chr11	261799	5711771
4779326	4783039	AQBK033	BNL6.32		TO:0000456	Yield	spikelet number	SPKNB	Chr11	261799	5711771
4854636	4858974	AQBK033	BNL6.32		TO:0000456	Yield	spikelet number	SPKNB	Chr11	261799	5711771
5034655	5040723	AQBK033	BNL6.32		TO:0000456	Yield	spikelet number	SPKNB	Chr11	261799	5711771
5156793	5162318	AQBK033	BNL6.32		TO:0000456	Yield	spikelet number	SPKNB	Chr11	261799	5711771
5207344	5255481	AQBK033	BNL6.32		TO:0000456	Yield	spikelet number	SPKNB	Chr11	261799	5711771
816082	821023	AQBK033	BNL6.32		TO:0000456	Yield	spikelet number	SPKNB	Chr11	261799	5711771
1589407	1597952	AQFQ005	BNL6.32		TO:0000670	Yield	flower number	FLNB	Chr11	383711	2840381
1972972	1982550	AQFQ005	BNL6.32		TO:0000670	Yield	flower number	FLNB	Chr11	383711	2840381
2179596	2183342	AQFQ005	BNL6.32		TO:0000670	Yield	flower number	FLNB	Chr11	383711	2840381
2200529	2204172	AQFQ005	BNL6.32		TO:0000670	Yield	flower number	FLNB	Chr11	383711	2840381
816082	821023	AQFQ005	BNL6.32		TO:0000670	Yield	flower number	FLNB	Chr11	383711	2840381
1589407	1597952	AQE079	BNL6.32		TO:0000152	Yield	panicle number	PNNB	Chr11	932068	4073313
1972972	1982550	AQE079	BNL6.32		TO:0000152	Yield	panicle number	PNNB	Chr11	932068	4073313
2179596	2183342	AQE079	BNL6.32		TO:0000152	Yield	panicle number	PNNB	Chr11	932068	4073313
2200529	2204172	AQE079	BNL6.32		TO:0000152	Yield	panicle number	PNNB	Chr11	932068	4073313
2990145	3010610	AQE079	BNL6.32		TO:0000152	Yield	panicle number	PNNB	Chr11	932068	4073313
3222733	3230066	AQE079	BNL6.32		TO:0000152	Yield	panicle number	PNNB	Chr11	932068	4073313
3812854	3816088	AQE079	BNL6.32		TO:0000152	Yield	panicle number	PNNB	Chr11	932068	4073313
4051769	4061053	AQE079	BNL6.32		TO:0000152	Yield	panicle number	PNNB	Chr11	932068	4073313
1589407	1597952	AQE046	BNL6.32		TO:0000269	Yield	100-seed weight	HSDWT	Chr11	932068	9001898
1972972	1982550	AQE046	BNL6.32		TO:0000269	Yield	100-seed weight	HSDWT	Chr11	932068	9001898
2179596	2183342	AQE046	BNL6.32		TO:0000269	Yield	100-seed weight	HSDWT	Chr11	932068	9001898
2200529	2204172	AQE046	BNL6.32		TO:0000269	Yield	100-seed weight	HSDWT	Chr11	932068	9001898
2990145	3010610	AQE046	BNL6.32		TO:0000269	Yield	100-seed weight	HSDWT	Chr11	932068	9001898
3222733	3230066	AQE046	BNL6.32		TO:0000269	Yield	100-seed weight	HSDWT	Chr11	932068	9001898
3812854	3816088	AQE046	BNL6.32		TO:0000269	Yield	100-seed weight	HSDWT	Chr11	932068	9001898
4051769	4061053	AQE046	BNL6.32		TO:0000269	Yield	100-seed weight	HSDWT	Chr11	932068	9001898
4107762	4108721	AQE046	BNL6.32		TO:0000269	Yield	100-seed weight	HSDWT	Chr11	932068	9001898
4776612	4778074	AQE046	BNL6.32		TO:0000269	Yield	100-seed weight	HSDWT	Chr11	932068	9001898
4779326	4783039	AQE046	BNL6.32		TO:0000269	Yield	100-seed weight	HSDWT	Chr11	932068	9001898
4854636	4858974	AQE046	BNL6.32		TO:0000269	Yield	100-seed weight	HSDWT	Chr11	932068	9001898
5034655	5040723	AQE046	BNL6.32		TO:0000269	Yield	100-seed weight	HSDWT	Chr11	932068	9001898
5156793	5162318	AQE046	BNL6.32		TO:0000269	Yield	100-seed weight	HSDWT	Chr11	932068	9001898
5207344	5255481	AQE046	BNL6.32		TO:0000269	Yield	100-seed weight	HSDWT	Chr11	932068	9001898
5979760	5990740	AQE046	BNL6.32		TO:0000269	Yield	100-seed weight	HSDWT	Chr11	932068	9001898
6149374	6155359	AQE046	BNL6.32		TO:0000269	Yield	100-seed weight	HSDWT	Chr11	932068	9001898
6173659	6185581	AQE046	BNL6.32		TO:0000269	Yield	100-seed weight	HSDWT	Chr11	932068	9001898
6892933	6896336	AQE046	BNL6.32		TO:0000269	Yield	100-seed weight	HSDWT	Chr11	932068	9001898
6948981	6960053	AQE046	BNL6.32		TO:0000269	Yield	100-seed weight	HSDWT	Chr11	932068	9001898
7041215	7048379	AQE046	BNL6.32		TO:0000269	Yield	100-seed weight	HSDWT	Chr11	932068	9001898
7160329	7173204	AQE046	BNL6.32		TO:0000269	Yield	100-seed weight	HSDWT	Chr11	932068	9001898
1589407	1597952	AQE090	BNL6.32		TO:0000346	Vigor	tiller number	TINB	Chr11	932068	9001898
1972972	1982550	AQE090	BNL6.32		TO:0000346	Vigor	tiller number	TINB	Chr11	932068	9001898
2179596	2183342	AQE090	BNL6.32		TO:0000346	Vigor	tiller number	TINB	Chr11	932068	9001898
2200529	2204172	AQE090	BNL6.32		TO:0000346	Vigor	tiller number	TINB	Chr11	932068	9001898
2990145	3010610	AQE090	BNL6.32		TO:0000346	Vigor	tiller number	TINB	Chr11	932068	9001898
3222733	3230066	AQE090	BNL6.32		TO:0000346	Vigor	tiller number	TINB	Chr11	932068	9001898
3812854	3816088	AQE090	BNL6.32		TO:0000346	Vigor	tiller number	TINB	Chr11	932068	9001898
4051769	4061053	AQE090	BNL6.32		TO:0000346	Vigor	tiller number	TINB	Chr11	932068	9001898
4107762	4108721	AQE090	BNL6.32		TO:0000346	Vigor	tiller number	TINB	Chr11	932068	9001898
4776612	4778074	AQE090	BNL6.32		TO:0000346	Vigor	tiller number	TINB	Chr11	932068	9001898
4779326	4783039	AQE090	BNL6.32		TO:0000346	Vigor	tiller number	TINB	Chr11	932068	9001898
4854636	4858974	AQE090	BNL6.32		TO:0000346	Vigor	tiller number	TINB	Chr11	932068	9001898
5034655	5040723	AQE090	BNL6.32		TO:0000346	Vigor	tiller number	TINB	Chr11	932068	9001898
5156793	5162318	AQE090	BNL6.32		TO:0000346	Vigor	tiller number	TINB	Chr11	932068	9001898
5207344	5255481	AQE090	BNL6.32		TO:0000346	Vigor	tiller number	TINB	Chr11	932068	9001898
5979760	5990740	AQE090	BNL6.32		TO:0000346	Vigor	tiller number	TINB	Chr11	932068	9001898
6149374	6155359	AQE090	BNL6.32		TO:0000346	Vigor	tiller number	TINB	Chr11	932068	9001898
6173659	6185581	AQE090	BNL6.32		TO:0000346	Vigor	tiller number	TINB	Chr11	932068	9001898
6892933	6896336	AQE090	BNL6.32		TO:0000346	Vigor	tiller number	TINB	Chr11	932068	9001898
6948981	6960053	AQE090	BNL6.32		TO:0000346	Vigor	tiller number	TINB	Chr11	932068	9001898
7041215	7048379	AQE090	BNL6.32		TO:0000346	Vigor	tiller number	TINB	Chr11	932068	9001898
7160329	7173204	AQE090	BNL6.32		TO:0000346	Vigor	tiller number	TINB	Chr11	932068	9001898
10135516	10139536	AQT016	BNL6.32		TO:0000146	Quality	seed length	SDLG	Chr11	2840211	18408009
10209123	10215563	AQT016	BNL6.32		TO:0000146	Quality	seed length	SDLG	Chr11	2840211	18408009
11280103	11340819	AQT016	BNL6.32		TO:0000146	Quality	seed length	SDLG	Chr11	2840211	18408009
11436735	11442032	AQT016	BNL6.32		TO:0000146	Quality	seed length	SDLG	Chr11	2840211	18408009
11721701	11734555	AQT016	BNL6.32		TO:0000146	Quality	seed length	SDLG	Chr11	2840211	18408009
12597499	12605468	AQT016	BNL6.32		TO:0000146	Quality	seed length	SDLG	Chr11	2840211	18408009
12597661	12608278	AQT016	BNL6.32		TO:0000146	Quality	seed length	SDLG	Chr11	2840211	18408009
12823386	12829842	AQT016	BNL6.32		TO:0000146	Quality	seed length	SDLG	Chr11	2840211	18408009
13120568	13126916	AQT016	BNL6.32		TO:0000146	Quality	seed length	SDLG	Chr11	2840211	18408009
13816108	13831143	AQT016	BNL6.32		TO:0000146	Quality	seed length	SDLG	Chr11	2840211	18408009
14875557	14876985	AQT016	BNL6.32		TO:0000146	Quality	seed length	SDLG	Chr11	2840211	18408009
17455326	17461731	AQT016	BNL6.32		TO:0000146	Quality	seed length	SDLG	Chr11	2840211	18408009
17701441	17712061	AQT016	BNL6.32		TO:0000146	Quality	seed length	SDLG	Chr11	2840211	18408009
17751049	17763989	AQT016	BNL6.32		TO:0000146	Quality	seed length	SDLG	Chr11	2840211	18408009
17773297	17781707	AQT016	BNL6.32		TO:0000146	Quality	seed length	SDLG	Chr11	2840211	18408009
2990145	3010610	AQT016	BNL6.32		TO:0000146	Quality	seed length	SDLG	Chr11	2840211	18408009
3222733	3230066	AQT016	BNL6.32		TO:0000146	Quality	seed length	SDLG	Chr11	2840211	18408009
3812854	3816088	AQT016	BNL6.32		TO:0000146	Quality	seed length	SDLG	Chr11	2840211	18408009
4051769	4061053	AQT016	BNL6.32		TO:0000146	Quality	seed length	SDLG	Chr11	2840211	18408009
4107762	4108721	AQT016	BNL6.32		TO:0000146	Quality	seed length	SDLG	Chr11	2840211	18408009
4776612	4778074	AQT016	BNL6.32		TO:0000146	Quality	seed length	SDLG	Chr11	2840211	18408009
4779326	4783039	AQT016	BNL6.32		TO:0000146	Quality	seed length	SDLG	Chr11	2840211	18408009
4854636	4858974	AQT016	BNL6.32		TO:0000146	Quality	seed length	SDLG	Chr11	2840211	18408009
5034655	5040723	AQT016	BNL6.32		TO:0000146	Quality	seed length	SDLG	Chr11	2840211	18408009
5156793	5162318	AQT016	BNL6.32		TO:0000146	Quality	seed length	SDLG	Chr11	2840211	18408009
5207344	5255481	AQT016	BNL6.32		TO:0000146	Quality	seed length	SDLG	Chr11	2840211	18408009
5979760	5990740	AQT016	BNL6.32		TO:0000146	Quality	seed length	SDLG	Chr11	2840211	18408009
6149374	6155359	AQT016	BNL6.32		TO:0000146	Quality	seed length	SDLG	Chr11	2840211	18408009
6173659	6185581	AQT016	BNL6.32		TO:0000146	Quality	seed length	SDLG	Chr11	2840211	18408009
6892933	6896336	AQT016	BNL6.32		TO:0000146	Quality	seed length	SDLG	Chr11	2840211	18408009
6948981	6960053	AQT016	BNL6.32		TO:0000146	Quality	seed length	SDLG	Chr11	2840211	18408009
7041215	7048379	AQT016	BNL6.32		TO:0000146	Quality	seed length	SDLG	Chr11	2840211	18408009
7160329	7173204	AQT016	BNL6.32		TO:0000146	Quality	seed length	SDLG	Chr11	2840211	18408009
9697105	9701878	AQT016	BNL6.32		TO:0000146	Quality	seed length	SDLG	Chr11	2840211	18408009
3812854	3816088	AQCW017	BNL6.32		TO:0000605	Biochemical	H2O2 content	H2O2CN	Chr11	3782877	5461121
4051769	4061053	AQCW017	BNL6.32		TO:0000605	Biochemical	H2O2 content	H2O2CN	Chr11	3782877	5461121
4107762	4108721	AQCW017	BNL6.32		TO:0000605	Biochemical	H2O2 content	H2O2CN	Chr11	3782877	5461121
4776612	4778074	AQCW017	BNL6.32		TO:0000605	Biochemical	H2O2 content	H2O2CN	Chr11	3782877	5461121
4779326	4783039	AQCW017	BNL6.32		TO:0000605	Biochemical	H2O2 content	H2O2CN	Chr11	3782877	5461121
4854636	4858974	AQCW017	BNL6.32		TO:0000605	Biochemical	H2O2 content	H2O2CN	Chr11	3782877	5461121
5034655	5040723	AQCW017	BNL6.32		TO:0000605	Biochemical	H2O2 content	H2O2CN	Chr11	3782877	5461121
5156793	5162318	AQCW017	BNL6.32		TO:0000605	Biochemical	H2O2 content	H2O2CN	Chr11	3782877	5461121
5207344	5255481	AQCW017	BNL6.32		TO:0000605	Biochemical	H2O2 content	H2O2CN	Chr11	3782877	5461121
4107762	4108721	AQHE040	BNL6.32		TO:0000306	Anatomy	root thickness	RTTH	Chr11	4078099	6687145
4776612	4778074	AQHE040	BNL6.32		TO:0000306	Anatomy	root thickness	RTTH	Chr11	4078099	6687145
4779326	4783039	AQHE040	BNL6.32		TO:0000306	Anatomy	root thickness	RTTH	Chr11	4078099	6687145
4854636	4858974	AQHE040	BNL6.32		TO:0000306	Anatomy	root thickness	RTTH	Chr11	4078099	6687145
5034655	5040723	AQHE040	BNL6.32		TO:0000306	Anatomy	root thickness	RTTH	Chr11	4078099	6687145
5156793	5162318	AQHE040	BNL6.32		TO:0000306	Anatomy	root thickness	RTTH	Chr11	4078099	6687145
5207344	5255481	AQHE040	BNL6.32		TO:0000306	Anatomy	root thickness	RTTH	Chr11	4078099	6687145
5979760	5990740	AQHE040	BNL6.32		TO:0000306	Anatomy	root thickness	RTTH	Chr11	4078099	6687145
6149374	6155359	AQHE040	BNL6.32		TO:0000306	Anatomy	root thickness	RTTH	Chr11	4078099	6687145
6173659	6185581	AQHE040	BNL6.32		TO:0000306	Anatomy	root thickness	RTTH	Chr11	4078099	6687145
10135516	10139536	AQAL037	BNL6.32		TO:0000327	Yield	biomass yield	BIOMYLD	Chr11	5460751	16572526
10209123	10215563	AQAL037	BNL6.32		TO:0000327	Yield	biomass yield	BIOMYLD	Chr11	5460751	16572526
11280103	11340819	AQAL037	BNL6.32		TO:0000327	Yield	biomass yield	BIOMYLD	Chr11	5460751	16572526
11436735	11442032	AQAL037	BNL6.32		TO:0000327	Yield	biomass yield	BIOMYLD	Chr11	5460751	16572526
11721701	11734555	AQAL037	BNL6.32		TO:0000327	Yield	biomass yield	BIOMYLD	Chr11	5460751	16572526
12597499	12605468	AQAL037	BNL6.32		TO:0000327	Yield	biomass yield	BIOMYLD	Chr11	5460751	16572526
12597661	12608278	AQAL037	BNL6.32		TO:0000327	Yield	biomass yield	BIOMYLD	Chr11	5460751	16572526
12823386	12829842	AQAL037	BNL6.32		TO:0000327	Yield	biomass yield	BIOMYLD	Chr11	5460751	16572526
13120568	13126916	AQAL037	BNL6.32		TO:0000327	Yield	biomass yield	BIOMYLD	Chr11	5460751	16572526
13816108	13831143	AQAL037	BNL6.32		TO:0000327	Yield	biomass yield	BIOMYLD	Chr11	5460751	16572526
14875557	14876985	AQAL037	BNL6.32		TO:0000327	Yield	biomass yield	BIOMYLD	Chr11	5460751	16572526
5979760	5990740	AQAL037	BNL6.32		TO:0000327	Yield	biomass yield	BIOMYLD	Chr11	5460751	16572526
6149374	6155359	AQAL037	BNL6.32		TO:0000327	Yield	biomass yield	BIOMYLD	Chr11	5460751	16572526
6173659	6185581	AQAL037	BNL6.32		TO:0000327	Yield	biomass yield	BIOMYLD	Chr11	5460751	16572526
6892933	6896336	AQAL037	BNL6.32		TO:0000327	Yield	biomass yield	BIOMYLD	Chr11	5460751	16572526
6948981	6960053	AQAL037	BNL6.32		TO:0000327	Yield	biomass yield	BIOMYLD	Chr11	5460751	16572526
7041215	7048379	AQAL037	BNL6.32		TO:0000327	Yield	biomass yield	BIOMYLD	Chr11	5460751	16572526
7160329	7173204	AQAL037	BNL6.32		TO:0000327	Yield	biomass yield	BIOMYLD	Chr11	5460751	16572526
9697105	9701878	AQAL037	BNL6.32		TO:0000327	Yield	biomass yield	BIOMYLD	Chr11	5460751	16572526
10135516	10139536	AQEB009	BNL6.32		TO:0000382	Yield	1000-seed weight	TSDWT	Chr11	8859470	20012442
10209123	10215563	AQEB009	BNL6.32		TO:0000382	Yield	1000-seed weight	TSDWT	Chr11	8859470	20012442
11280103	11340819	AQEB009	BNL6.32		TO:0000382	Yield	1000-seed weight	TSDWT	Chr11	8859470	20012442
11436735	11442032	AQEB009	BNL6.32		TO:0000382	Yield	1000-seed weight	TSDWT	Chr11	8859470	20012442
11721701	11734555	AQEB009	BNL6.32		TO:0000382	Yield	1000-seed weight	TSDWT	Chr11	8859470	20012442
12597499	12605468	AQEB009	BNL6.32		TO:0000382	Yield	1000-seed weight	TSDWT	Chr11	8859470	20012442
12597661	12608278	AQEB009	BNL6.32		TO:0000382	Yield	1000-seed weight	TSDWT	Chr11	8859470	20012442
12823386	12829842	AQEB009	BNL6.32		TO:0000382	Yield	1000-seed weight	TSDWT	Chr11	8859470	20012442
13120568	13126916	AQEB009	BNL6.32		TO:0000382	Yield	1000-seed weight	TSDWT	Chr11	8859470	20012442
13816108	13831143	AQEB009	BNL6.32		TO:0000382	Yield	1000-seed weight	TSDWT	Chr11	8859470	20012442
14875557	14876985	AQEB009	BNL6.32		TO:0000382	Yield	1000-seed weight	TSDWT	Chr11	8859470	20012442
17455326	17461731	AQEB009	BNL6.32		TO:0000382	Yield	1000-seed weight	TSDWT	Chr11	8859470	20012442
17701441	17712061	AQEB009	BNL6.32		TO:0000382	Yield	1000-seed weight	TSDWT	Chr11	8859470	20012442
17751049	17763989	AQEB009	BNL6.32		TO:0000382	Yield	1000-seed weight	TSDWT	Chr11	8859470	20012442
17773297	17781707	AQEB009	BNL6.32		TO:0000382	Yield	1000-seed weight	TSDWT	Chr11	8859470	20012442
18966486	18977576	AQEB009	BNL6.32		TO:0000382	Yield	1000-seed weight	TSDWT	Chr11	8859470	20012442
9697105	9701878	AQEB009	BNL6.32		TO:0000382	Yield	1000-seed weight	TSDWT	Chr11	8859470	20012442
10135516	10139536	CQAL32	BNL6.32		TO:0000734	Quality	grain length	GRLG	Chr11	9951284	17354093
10209123	10215563	CQAL32	BNL6.32		TO:0000734	Quality	grain length	GRLG	Chr11	9951284	17354093
11280103	11340819	CQAL32	BNL6.32		TO:0000734	Quality	grain length	GRLG	Chr11	9951284	17354093
11436735	11442032	CQAL32	BNL6.32		TO:0000734	Quality	grain length	GRLG	Chr11	9951284	17354093
11721701	11734555	CQAL32	BNL6.32		TO:0000734	Quality	grain length	GRLG	Chr11	9951284	17354093
12597499	12605468	CQAL32	BNL6.32		TO:0000734	Quality	grain length	GRLG	Chr11	9951284	17354093
12597661	12608278	CQAL32	BNL6.32		TO:0000734	Quality	grain length	GRLG	Chr11	9951284	17354093
12823386	12829842	CQAL32	BNL6.32		TO:0000734	Quality	grain length	GRLG	Chr11	9951284	17354093
13120568	13126916	CQAL32	BNL6.32		TO:0000734	Quality	grain length	GRLG	Chr11	9951284	17354093
13816108	13831143	CQAL32	BNL6.32		TO:0000734	Quality	grain length	GRLG	Chr11	9951284	17354093
14875557	14876985	CQAL32	BNL6.32		TO:0000734	Quality	grain length	GRLG	Chr11	9951284	17354093
10135516	10139536	AQGE025	BNL6.32		TO:0000589	Quality	grain weight	GRWT	Chr11	9951284	17354093
10209123	10215563	AQGE025	BNL6.32		TO:0000589	Quality	grain weight	GRWT	Chr11	9951284	17354093
11280103	11340819	AQGE025	BNL6.32		TO:0000589	Quality	grain weight	GRWT	Chr11	9951284	17354093
11436735	11442032	AQGE025	BNL6.32		TO:0000589	Quality	grain weight	GRWT	Chr11	9951284	17354093
11721701	11734555	AQGE025	BNL6.32		TO:0000589	Quality	grain weight	GRWT	Chr11	9951284	17354093
12597499	12605468	AQGE025	BNL6.32		TO:0000589	Quality	grain weight	GRWT	Chr11	9951284	17354093
12597661	12608278	AQGE025	BNL6.32		TO:0000589	Quality	grain weight	GRWT	Chr11	9951284	17354093
12823386	12829842	AQGE025	BNL6.32		TO:0000589	Quality	grain weight	GRWT	Chr11	9951284	17354093
13120568	13126916	AQGE025	BNL6.32		TO:0000589	Quality	grain weight	GRWT	Chr11	9951284	17354093
13816108	13831143	AQGE025	BNL6.32		TO:0000589	Quality	grain weight	GRWT	Chr11	9951284	17354093
14875557	14876985	AQGE025	BNL6.32		TO:0000589	Quality	grain weight	GRWT	Chr11	9951284	17354093
10135516	10139536	AQCU081	BNL6.32		TO:0000370	Anatomy	leaf width	LFWD	Chr11	9951284	23155291
10209123	10215563	AQCU081	BNL6.32		TO:0000370	Anatomy	leaf width	LFWD	Chr11	9951284	23155291
11280103	11340819	AQCU081	BNL6.32		TO:0000370	Anatomy	leaf width	LFWD	Chr11	9951284	23155291
11436735	11442032	AQCU081	BNL6.32		TO:0000370	Anatomy	leaf width	LFWD	Chr11	9951284	23155291
11721701	11734555	AQCU081	BNL6.32		TO:0000370	Anatomy	leaf width	LFWD	Chr11	9951284	23155291
12597499	12605468	AQCU081	BNL6.32		TO:0000370	Anatomy	leaf width	LFWD	Chr11	9951284	23155291
12597661	12608278	AQCU081	BNL6.32		TO:0000370	Anatomy	leaf width	LFWD	Chr11	9951284	23155291
12823386	12829842	AQCU081	BNL6.32		TO:0000370	Anatomy	leaf width	LFWD	Chr11	9951284	23155291
13120568	13126916	AQCU081	BNL6.32		TO:0000370	Anatomy	leaf width	LFWD	Chr11	9951284	23155291
13816108	13831143	AQCU081	BNL6.32		TO:0000370	Anatomy	leaf width	LFWD	Chr11	9951284	23155291
14875557	14876985	AQCU081	BNL6.32		TO:0000370	Anatomy	leaf width	LFWD	Chr11	9951284	23155291
17455326	17461731	AQCU081	BNL6.32		TO:0000370	Anatomy	leaf width	LFWD	Chr11	9951284	23155291
17701441	17712061	AQCU081	BNL6.32		TO:0000370	Anatomy	leaf width	LFWD	Chr11	9951284	23155291
17751049	17763989	AQCU081	BNL6.32		TO:0000370	Anatomy	leaf width	LFWD	Chr11	9951284	23155291
17773297	17781707	AQCU081	BNL6.32		TO:0000370	Anatomy	leaf width	LFWD	Chr11	9951284	23155291
18966486	18977576	AQCU081	BNL6.32		TO:0000370	Anatomy	leaf width	LFWD	Chr11	9951284	23155291
20054518	20086736	AQCU081	BNL6.32		TO:0000370	Anatomy	leaf width	LFWD	Chr11	9951284	23155291
20785428	20796650	AQCU081	BNL6.32		TO:0000370	Anatomy	leaf width	LFWD	Chr11	9951284	23155291
21069662	21079066	AQCU081	BNL6.32		TO:0000370	Anatomy	leaf width	LFWD	Chr11	9951284	23155291
21211265	21213514	AQCU081	BNL6.32		TO:0000370	Anatomy	leaf width	LFWD	Chr11	9951284	23155291
21718642	21722208	AQCU081	BNL6.32		TO:0000370	Anatomy	leaf width	LFWD	Chr11	9951284	23155291
21826475	21837704	AQCU081	BNL6.32		TO:0000370	Anatomy	leaf width	LFWD	Chr11	9951284	23155291
22077703	22136837	AQCU081	BNL6.32		TO:0000370	Anatomy	leaf width	LFWD	Chr11	9951284	23155291
22711866	22717207	AQCU081	BNL6.32		TO:0000370	Anatomy	leaf width	LFWD	Chr11	9951284	23155291
22754336	22757969	AQCU081	BNL6.32		TO:0000370	Anatomy	leaf width	LFWD	Chr11	9951284	23155291
22961610	22972634	AQCU081	BNL6.32		TO:0000370	Anatomy	leaf width	LFWD	Chr11	9951284	23155291
10135516	10139536	AQCU195	BNL6.32		TO:0000207	Vigor	plant height	PTHT	Chr11	9951284	23155291
10209123	10215563	AQCU195	BNL6.32		TO:0000207	Vigor	plant height	PTHT	Chr11	9951284	23155291
11280103	11340819	AQCU195	BNL6.32		TO:0000207	Vigor	plant height	PTHT	Chr11	9951284	23155291
11436735	11442032	AQCU195	BNL6.32		TO:0000207	Vigor	plant height	PTHT	Chr11	9951284	23155291
11721701	11734555	AQCU195	BNL6.32		TO:0000207	Vigor	plant height	PTHT	Chr11	9951284	23155291
12597499	12605468	AQCU195	BNL6.32		TO:0000207	Vigor	plant height	PTHT	Chr11	9951284	23155291
12597661	12608278	AQCU195	BNL6.32		TO:0000207	Vigor	plant height	PTHT	Chr11	9951284	23155291
12823386	12829842	AQCU195	BNL6.32		TO:0000207	Vigor	plant height	PTHT	Chr11	9951284	23155291
13120568	13126916	AQCU195	BNL6.32		TO:0000207	Vigor	plant height	PTHT	Chr11	9951284	23155291
13816108	13831143	AQCU195	BNL6.32		TO:0000207	Vigor	plant height	PTHT	Chr11	9951284	23155291
14875557	14876985	AQCU195	BNL6.32		TO:0000207	Vigor	plant height	PTHT	Chr11	9951284	23155291
17455326	17461731	AQCU195	BNL6.32		TO:0000207	Vigor	plant height	PTHT	Chr11	9951284	23155291
17701441	17712061	AQCU195	BNL6.32		TO:0000207	Vigor	plant height	PTHT	Chr11	9951284	23155291
17751049	17763989	AQCU195	BNL6.32		TO:0000207	Vigor	plant height	PTHT	Chr11	9951284	23155291
17773297	17781707	AQCU195	BNL6.32		TO:0000207	Vigor	plant height	PTHT	Chr11	9951284	23155291
18966486	18977576	AQCU195	BNL6.32		TO:0000207	Vigor	plant height	PTHT	Chr11	9951284	23155291
20054518	20086736	AQCU195	BNL6.32		TO:0000207	Vigor	plant height	PTHT	Chr11	9951284	23155291
20785428	20796650	AQCU195	BNL6.32		TO:0000207	Vigor	plant height	PTHT	Chr11	9951284	23155291
21069662	21079066	AQCU195	BNL6.32		TO:0000207	Vigor	plant height	PTHT	Chr11	9951284	23155291
21211265	21213514	AQCU195	BNL6.32		TO:0000207	Vigor	plant height	PTHT	Chr11	9951284	23155291
21718642	21722208	AQCU195	BNL6.32		TO:0000207	Vigor	plant height	PTHT	Chr11	9951284	23155291
21826475	21837704	AQCU195	BNL6.32		TO:0000207	Vigor	plant height	PTHT	Chr11	9951284	23155291
22077703	22136837	AQCU195	BNL6.32		TO:0000207	Vigor	plant height	PTHT	Chr11	9951284	23155291
22711866	22717207	AQCU195	BNL6.32		TO:0000207	Vigor	plant height	PTHT	Chr11	9951284	23155291
22754336	22757969	AQCU195	BNL6.32		TO:0000207	Vigor	plant height	PTHT	Chr11	9951284	23155291
22961610	22972634	AQCU195	BNL6.32		TO:0000207	Vigor	plant height	PTHT	Chr11	9951284	23155291
10135516	10139536	AQCU091	BNL6.32		TO:0000456	Yield	spikelet number	SPKNB	Chr11	9951284	23155291
10209123	10215563	AQCU091	BNL6.32		TO:0000456	Yield	spikelet number	SPKNB	Chr11	9951284	23155291
11280103	11340819	AQCU091	BNL6.32		TO:0000456	Yield	spikelet number	SPKNB	Chr11	9951284	23155291
11436735	11442032	AQCU091	BNL6.32		TO:0000456	Yield	spikelet number	SPKNB	Chr11	9951284	23155291
11721701	11734555	AQCU091	BNL6.32		TO:0000456	Yield	spikelet number	SPKNB	Chr11	9951284	23155291
12597499	12605468	AQCU091	BNL6.32		TO:0000456	Yield	spikelet number	SPKNB	Chr11	9951284	23155291
12597661	12608278	AQCU091	BNL6.32		TO:0000456	Yield	spikelet number	SPKNB	Chr11	9951284	23155291
12823386	12829842	AQCU091	BNL6.32		TO:0000456	Yield	spikelet number	SPKNB	Chr11	9951284	23155291
13120568	13126916	AQCU091	BNL6.32		TO:0000456	Yield	spikelet number	SPKNB	Chr11	9951284	23155291
13816108	13831143	AQCU091	BNL6.32		TO:0000456	Yield	spikelet number	SPKNB	Chr11	9951284	23155291
14875557	14876985	AQCU091	BNL6.32		TO:0000456	Yield	spikelet number	SPKNB	Chr11	9951284	23155291
17455326	17461731	AQCU091	BNL6.32		TO:0000456	Yield	spikelet number	SPKNB	Chr11	9951284	23155291
17701441	17712061	AQCU091	BNL6.32		TO:0000456	Yield	spikelet number	SPKNB	Chr11	9951284	23155291
17751049	17763989	AQCU091	BNL6.32		TO:0000456	Yield	spikelet number	SPKNB	Chr11	9951284	23155291
17773297	17781707	AQCU091	BNL6.32		TO:0000456	Yield	spikelet number	SPKNB	Chr11	9951284	23155291
18966486	18977576	AQCU091	BNL6.32		TO:0000456	Yield	spikelet number	SPKNB	Chr11	9951284	23155291
20054518	20086736	AQCU091	BNL6.32		TO:0000456	Yield	spikelet number	SPKNB	Chr11	9951284	23155291
20785428	20796650	AQCU091	BNL6.32		TO:0000456	Yield	spikelet number	SPKNB	Chr11	9951284	23155291
21069662	21079066	AQCU091	BNL6.32		TO:0000456	Yield	spikelet number	SPKNB	Chr11	9951284	23155291
21211265	21213514	AQCU091	BNL6.32		TO:0000456	Yield	spikelet number	SPKNB	Chr11	9951284	23155291
21718642	21722208	AQCU091	BNL6.32		TO:0000456	Yield	spikelet number	SPKNB	Chr11	9951284	23155291
21826475	21837704	AQCU091	BNL6.32		TO:0000456	Yield	spikelet number	SPKNB	Chr11	9951284	23155291
22077703	22136837	AQCU091	BNL6.32		TO:0000456	Yield	spikelet number	SPKNB	Chr11	9951284	23155291
22711866	22717207	AQCU091	BNL6.32		TO:0000456	Yield	spikelet number	SPKNB	Chr11	9951284	23155291
22754336	22757969	AQCU091	BNL6.32		TO:0000456	Yield	spikelet number	SPKNB	Chr11	9951284	23155291
22961610	22972634	AQCU091	BNL6.32		TO:0000456	Yield	spikelet number	SPKNB	Chr11	9951284	23155291
13816108	13831143	AQCU077	BNL6.32		TO:0000370	Anatomy	leaf width	LFWD	Chr11	13671613	23155291
14875557	14876985	AQCU077	BNL6.32		TO:0000370	Anatomy	leaf width	LFWD	Chr11	13671613	23155291
17455326	17461731	AQCU077	BNL6.32		TO:0000370	Anatomy	leaf width	LFWD	Chr11	13671613	23155291
17701441	17712061	AQCU077	BNL6.32		TO:0000370	Anatomy	leaf width	LFWD	Chr11	13671613	23155291
17751049	17763989	AQCU077	BNL6.32		TO:0000370	Anatomy	leaf width	LFWD	Chr11	13671613	23155291
17773297	17781707	AQCU077	BNL6.32		TO:0000370	Anatomy	leaf width	LFWD	Chr11	13671613	23155291
18966486	18977576	AQCU077	BNL6.32		TO:0000370	Anatomy	leaf width	LFWD	Chr11	13671613	23155291
20054518	20086736	AQCU077	BNL6.32		TO:0000370	Anatomy	leaf width	LFWD	Chr11	13671613	23155291
20785428	20796650	AQCU077	BNL6.32		TO:0000370	Anatomy	leaf width	LFWD	Chr11	13671613	23155291
21069662	21079066	AQCU077	BNL6.32		TO:0000370	Anatomy	leaf width	LFWD	Chr11	13671613	23155291
21211265	21213514	AQCU077	BNL6.32		TO:0000370	Anatomy	leaf width	LFWD	Chr11	13671613	23155291
21718642	21722208	AQCU077	BNL6.32		TO:0000370	Anatomy	leaf width	LFWD	Chr11	13671613	23155291
21826475	21837704	AQCU077	BNL6.32		TO:0000370	Anatomy	leaf width	LFWD	Chr11	13671613	23155291
22077703	22136837	AQCU077	BNL6.32		TO:0000370	Anatomy	leaf width	LFWD	Chr11	13671613	23155291
22711866	22717207	AQCU077	BNL6.32		TO:0000370	Anatomy	leaf width	LFWD	Chr11	13671613	23155291
22754336	22757969	AQCU077	BNL6.32		TO:0000370	Anatomy	leaf width	LFWD	Chr11	13671613	23155291
22961610	22972634	AQCU077	BNL6.32		TO:0000370	Anatomy	leaf width	LFWD	Chr11	13671613	23155291
13816108	13831143	AQCU193	BNL6.32		TO:0000207	Vigor	plant height	PTHT	Chr11	13671613	23155291
14875557	14876985	AQCU193	BNL6.32		TO:0000207	Vigor	plant height	PTHT	Chr11	13671613	23155291
17455326	17461731	AQCU193	BNL6.32		TO:0000207	Vigor	plant height	PTHT	Chr11	13671613	23155291
17701441	17712061	AQCU193	BNL6.32		TO:0000207	Vigor	plant height	PTHT	Chr11	13671613	23155291
17751049	17763989	AQCU193	BNL6.32		TO:0000207	Vigor	plant height	PTHT	Chr11	13671613	23155291
17773297	17781707	AQCU193	BNL6.32		TO:0000207	Vigor	plant height	PTHT	Chr11	13671613	23155291
18966486	18977576	AQCU193	BNL6.32		TO:0000207	Vigor	plant height	PTHT	Chr11	13671613	23155291
20054518	20086736	AQCU193	BNL6.32		TO:0000207	Vigor	plant height	PTHT	Chr11	13671613	23155291
20785428	20796650	AQCU193	BNL6.32		TO:0000207	Vigor	plant height	PTHT	Chr11	13671613	23155291
21069662	21079066	AQCU193	BNL6.32		TO:0000207	Vigor	plant height	PTHT	Chr11	13671613	23155291
21211265	21213514	AQCU193	BNL6.32		TO:0000207	Vigor	plant height	PTHT	Chr11	13671613	23155291
21718642	21722208	AQCU193	BNL6.32		TO:0000207	Vigor	plant height	PTHT	Chr11	13671613	23155291
21826475	21837704	AQCU193	BNL6.32		TO:0000207	Vigor	plant height	PTHT	Chr11	13671613	23155291
22077703	22136837	AQCU193	BNL6.32		TO:0000207	Vigor	plant height	PTHT	Chr11	13671613	23155291
22711866	22717207	AQCU193	BNL6.32		TO:0000207	Vigor	plant height	PTHT	Chr11	13671613	23155291
22754336	22757969	AQCU193	BNL6.32		TO:0000207	Vigor	plant height	PTHT	Chr11	13671613	23155291
22961610	22972634	AQCU193	BNL6.32		TO:0000207	Vigor	plant height	PTHT	Chr11	13671613	23155291
17455326	17461731	AQGI145	BNL6.32		TO:0000327	Yield	biomass yield	BIOMYLD	Chr11	17353847	17808461
17701441	17712061	AQGI145	BNL6.32		TO:0000327	Yield	biomass yield	BIOMYLD	Chr11	17353847	17808461
17751049	17763989	AQGI145	BNL6.32		TO:0000327	Yield	biomass yield	BIOMYLD	Chr11	17353847	17808461
17773297	17781707	AQGI145	BNL6.32		TO:0000327	Yield	biomass yield	BIOMYLD	Chr11	17353847	17808461
17455326	17461731	AQF024	BNL6.32		TO:0000253	Vigor	seed dormancy	SDDOR	Chr11	17353847	19565672
17701441	17712061	AQF024	BNL6.32		TO:0000253	Vigor	seed dormancy	SDDOR	Chr11	17353847	19565672
17751049	17763989	AQF024	BNL6.32		TO:0000253	Vigor	seed dormancy	SDDOR	Chr11	17353847	19565672
17773297	17781707	AQF024	BNL6.32		TO:0000253	Vigor	seed dormancy	SDDOR	Chr11	17353847	19565672
18966486	18977576	AQF024	BNL6.32		TO:0000253	Vigor	seed dormancy	SDDOR	Chr11	17353847	19565672
17455326	17461731	CQE79	BNL6.32		TO:0000466	Biochemical	carbon content	CBCN	Chr11	17353847	20012442
17701441	17712061	CQE79	BNL6.32		TO:0000466	Biochemical	carbon content	CBCN	Chr11	17353847	20012442
17751049	17763989	CQE79	BNL6.32		TO:0000466	Biochemical	carbon content	CBCN	Chr11	17353847	20012442
17773297	17781707	CQE79	BNL6.32		TO:0000466	Biochemical	carbon content	CBCN	Chr11	17353847	20012442
18966486	18977576	CQE79	BNL6.32		TO:0000466	Biochemical	carbon content	CBCN	Chr11	17353847	20012442
17455326	17461731	AQF074	BNL6.32		TO:0000531	Anatomy	anther length	ANTLG	Chr11	17353847	28412347
17701441	17712061	AQF074	BNL6.32		TO:0000531	Anatomy	anther length	ANTLG	Chr11	17353847	28412347
17751049	17763989	AQF074	BNL6.32		TO:0000531	Anatomy	anther length	ANTLG	Chr11	17353847	28412347
17773297	17781707	AQF074	BNL6.32		TO:0000531	Anatomy	anther length	ANTLG	Chr11	17353847	28412347
18966486	18977576	AQF074	BNL6.32		TO:0000531	Anatomy	anther length	ANTLG	Chr11	17353847	28412347
20054518	20086736	AQF074	BNL6.32		TO:0000531	Anatomy	anther length	ANTLG	Chr11	17353847	28412347
20785428	20796650	AQF074	BNL6.32		TO:0000531	Anatomy	anther length	ANTLG	Chr11	17353847	28412347
21069662	21079066	AQF074	BNL6.32		TO:0000531	Anatomy	anther length	ANTLG	Chr11	17353847	28412347
21211265	21213514	AQF074	BNL6.32		TO:0000531	Anatomy	anther length	ANTLG	Chr11	17353847	28412347
21718642	21722208	AQF074	BNL6.32		TO:0000531	Anatomy	anther length	ANTLG	Chr11	17353847	28412347
21826475	21837704	AQF074	BNL6.32		TO:0000531	Anatomy	anther length	ANTLG	Chr11	17353847	28412347
22077703	22136837	AQF074	BNL6.32		TO:0000531	Anatomy	anther length	ANTLG	Chr11	17353847	28412347
22711866	22717207	AQF074	BNL6.32		TO:0000531	Anatomy	anther length	ANTLG	Chr11	17353847	28412347
22754336	22757969	AQF074	BNL6.32		TO:0000531	Anatomy	anther length	ANTLG	Chr11	17353847	28412347
22961610	22972634	AQF074	BNL6.32		TO:0000531	Anatomy	anther length	ANTLG	Chr11	17353847	28412347
24323532	24326013	AQF074	BNL6.32		TO:0000531	Anatomy	anther length	ANTLG	Chr11	17353847	28412347
25370239	25383161	AQF074	BNL6.32		TO:0000531	Anatomy	anther length	ANTLG	Chr11	17353847	28412347
25992782	26002499	AQF074	BNL6.32		TO:0000531	Anatomy	anther length	ANTLG	Chr11	17353847	28412347
26019290	26027666	AQF074	BNL6.32		TO:0000531	Anatomy	anther length	ANTLG	Chr11	17353847	28412347
26161777	26168554	AQF074	BNL6.32		TO:0000531	Anatomy	anther length	ANTLG	Chr11	17353847	28412347
26349920	26356618	AQF074	BNL6.32		TO:0000531	Anatomy	anther length	ANTLG	Chr11	17353847	28412347
26357914	26373921	AQF074	BNL6.32		TO:0000531	Anatomy	anther length	ANTLG	Chr11	17353847	28412347
26729218	26738453	AQF074	BNL6.32		TO:0000531	Anatomy	anther length	ANTLG	Chr11	17353847	28412347
26790408	26791071	AQF074	BNL6.32		TO:0000531	Anatomy	anther length	ANTLG	Chr11	17353847	28412347
26845076	26849457	AQF074	BNL6.32		TO:0000531	Anatomy	anther length	ANTLG	Chr11	17353847	28412347
26857377	26863040	AQF074	BNL6.32		TO:0000531	Anatomy	anther length	ANTLG	Chr11	17353847	28412347
27031802	27033394	AQF074	BNL6.32		TO:0000531	Anatomy	anther length	ANTLG	Chr11	17353847	28412347
27091463	27100937	AQF074	BNL6.32		TO:0000531	Anatomy	anther length	ANTLG	Chr11	17353847	28412347
27832197	27834651	AQF074	BNL6.32		TO:0000531	Anatomy	anther length	ANTLG	Chr11	17353847	28412347
27958566	27975855	AQF074	BNL6.32		TO:0000531	Anatomy	anther length	ANTLG	Chr11	17353847	28412347
17455326	17461731	AQF053	BNL6.32		TO:0000072	Anatomy	awn length	AWNLG	Chr11	17353847	28412347
17701441	17712061	AQF053	BNL6.32		TO:0000072	Anatomy	awn length	AWNLG	Chr11	17353847	28412347
17751049	17763989	AQF053	BNL6.32		TO:0000072	Anatomy	awn length	AWNLG	Chr11	17353847	28412347
17773297	17781707	AQF053	BNL6.32		TO:0000072	Anatomy	awn length	AWNLG	Chr11	17353847	28412347
18966486	18977576	AQF053	BNL6.32		TO:0000072	Anatomy	awn length	AWNLG	Chr11	17353847	28412347
20054518	20086736	AQF053	BNL6.32		TO:0000072	Anatomy	awn length	AWNLG	Chr11	17353847	28412347
20785428	20796650	AQF053	BNL6.32		TO:0000072	Anatomy	awn length	AWNLG	Chr11	17353847	28412347
21069662	21079066	AQF053	BNL6.32		TO:0000072	Anatomy	awn length	AWNLG	Chr11	17353847	28412347
21211265	21213514	AQF053	BNL6.32		TO:0000072	Anatomy	awn length	AWNLG	Chr11	17353847	28412347
21718642	21722208	AQF053	BNL6.32		TO:0000072	Anatomy	awn length	AWNLG	Chr11	17353847	28412347
21826475	21837704	AQF053	BNL6.32		TO:0000072	Anatomy	awn length	AWNLG	Chr11	17353847	28412347
22077703	22136837	AQF053	BNL6.32		TO:0000072	Anatomy	awn length	AWNLG	Chr11	17353847	28412347
22711866	22717207	AQF053	BNL6.32		TO:0000072	Anatomy	awn length	AWNLG	Chr11	17353847	28412347
22754336	22757969	AQF053	BNL6.32		TO:0000072	Anatomy	awn length	AWNLG	Chr11	17353847	28412347
22961610	22972634	AQF053	BNL6.32		TO:0000072	Anatomy	awn length	AWNLG	Chr11	17353847	28412347
24323532	24326013	AQF053	BNL6.32		TO:0000072	Anatomy	awn length	AWNLG	Chr11	17353847	28412347
25370239	25383161	AQF053	BNL6.32		TO:0000072	Anatomy	awn length	AWNLG	Chr11	17353847	28412347
25992782	26002499	AQF053	BNL6.32		TO:0000072	Anatomy	awn length	AWNLG	Chr11	17353847	28412347
26019290	26027666	AQF053	BNL6.32		TO:0000072	Anatomy	awn length	AWNLG	Chr11	17353847	28412347
26161777	26168554	AQF053	BNL6.32		TO:0000072	Anatomy	awn length	AWNLG	Chr11	17353847	28412347
26349920	26356618	AQF053	BNL6.32		TO:0000072	Anatomy	awn length	AWNLG	Chr11	17353847	28412347
26357914	26373921	AQF053	BNL6.32		TO:0000072	Anatomy	awn length	AWNLG	Chr11	17353847	28412347
26729218	26738453	AQF053	BNL6.32		TO:0000072	Anatomy	awn length	AWNLG	Chr11	17353847	28412347
26790408	26791071	AQF053	BNL6.32		TO:0000072	Anatomy	awn length	AWNLG	Chr11	17353847	28412347
26845076	26849457	AQF053	BNL6.32		TO:0000072	Anatomy	awn length	AWNLG	Chr11	17353847	28412347
26857377	26863040	AQF053	BNL6.32		TO:0000072	Anatomy	awn length	AWNLG	Chr11	17353847	28412347
27031802	27033394	AQF053	BNL6.32		TO:0000072	Anatomy	awn length	AWNLG	Chr11	17353847	28412347
27091463	27100937	AQF053	BNL6.32		TO:0000072	Anatomy	awn length	AWNLG	Chr11	17353847	28412347
27832197	27834651	AQF053	BNL6.32		TO:0000072	Anatomy	awn length	AWNLG	Chr11	17353847	28412347
27958566	27975855	AQF053	BNL6.32		TO:0000072	Anatomy	awn length	AWNLG	Chr11	17353847	28412347
17455326	17461731	AQF018	BNL6.32		TO:0000253	Vigor	seed dormancy	SDDOR	Chr11	17353847	28412347
17701441	17712061	AQF018	BNL6.32		TO:0000253	Vigor	seed dormancy	SDDOR	Chr11	17353847	28412347
17751049	17763989	AQF018	BNL6.32		TO:0000253	Vigor	seed dormancy	SDDOR	Chr11	17353847	28412347
17773297	17781707	AQF018	BNL6.32		TO:0000253	Vigor	seed dormancy	SDDOR	Chr11	17353847	28412347
18966486	18977576	AQF018	BNL6.32		TO:0000253	Vigor	seed dormancy	SDDOR	Chr11	17353847	28412347
20054518	20086736	AQF018	BNL6.32		TO:0000253	Vigor	seed dormancy	SDDOR	Chr11	17353847	28412347
20785428	20796650	AQF018	BNL6.32		TO:0000253	Vigor	seed dormancy	SDDOR	Chr11	17353847	28412347
21069662	21079066	AQF018	BNL6.32		TO:0000253	Vigor	seed dormancy	SDDOR	Chr11	17353847	28412347
21211265	21213514	AQF018	BNL6.32		TO:0000253	Vigor	seed dormancy	SDDOR	Chr11	17353847	28412347
21718642	21722208	AQF018	BNL6.32		TO:0000253	Vigor	seed dormancy	SDDOR	Chr11	17353847	28412347
21826475	21837704	AQF018	BNL6.32		TO:0000253	Vigor	seed dormancy	SDDOR	Chr11	17353847	28412347
22077703	22136837	AQF018	BNL6.32		TO:0000253	Vigor	seed dormancy	SDDOR	Chr11	17353847	28412347
22711866	22717207	AQF018	BNL6.32		TO:0000253	Vigor	seed dormancy	SDDOR	Chr11	17353847	28412347
22754336	22757969	AQF018	BNL6.32		TO:0000253	Vigor	seed dormancy	SDDOR	Chr11	17353847	28412347
22961610	22972634	AQF018	BNL6.32		TO:0000253	Vigor	seed dormancy	SDDOR	Chr11	17353847	28412347
24323532	24326013	AQF018	BNL6.32		TO:0000253	Vigor	seed dormancy	SDDOR	Chr11	17353847	28412347
25370239	25383161	AQF018	BNL6.32		TO:0000253	Vigor	seed dormancy	SDDOR	Chr11	17353847	28412347
25992782	26002499	AQF018	BNL6.32		TO:0000253	Vigor	seed dormancy	SDDOR	Chr11	17353847	28412347
26019290	26027666	AQF018	BNL6.32		TO:0000253	Vigor	seed dormancy	SDDOR	Chr11	17353847	28412347
26161777	26168554	AQF018	BNL6.32		TO:0000253	Vigor	seed dormancy	SDDOR	Chr11	17353847	28412347
26349920	26356618	AQF018	BNL6.32		TO:0000253	Vigor	seed dormancy	SDDOR	Chr11	17353847	28412347
26357914	26373921	AQF018	BNL6.32		TO:0000253	Vigor	seed dormancy	SDDOR	Chr11	17353847	28412347
26729218	26738453	AQF018	BNL6.32		TO:0000253	Vigor	seed dormancy	SDDOR	Chr11	17353847	28412347
26790408	26791071	AQF018	BNL6.32		TO:0000253	Vigor	seed dormancy	SDDOR	Chr11	17353847	28412347
26845076	26849457	AQF018	BNL6.32		TO:0000253	Vigor	seed dormancy	SDDOR	Chr11	17353847	28412347
26857377	26863040	AQF018	BNL6.32		TO:0000253	Vigor	seed dormancy	SDDOR	Chr11	17353847	28412347
27031802	27033394	AQF018	BNL6.32		TO:0000253	Vigor	seed dormancy	SDDOR	Chr11	17353847	28412347
27091463	27100937	AQF018	BNL6.32		TO:0000253	Vigor	seed dormancy	SDDOR	Chr11	17353847	28412347
27832197	27834651	AQF018	BNL6.32		TO:0000253	Vigor	seed dormancy	SDDOR	Chr11	17353847	28412347
27958566	27975855	AQF018	BNL6.32		TO:0000253	Vigor	seed dormancy	SDDOR	Chr11	17353847	28412347
18966486	18977576	CQAW30	BNL6.32		TO:0000346	Vigor	tiller number	TINB	Chr11	18178768	19565672
18966486	18977576	CQAX10	BNL6.32		TO:0000207	Vigor	plant height	PTHT	Chr11	18178768	23155291
20054518	20086736	CQAX10	BNL6.32		TO:0000207	Vigor	plant height	PTHT	Chr11	18178768	23155291
20785428	20796650	CQAX10	BNL6.32		TO:0000207	Vigor	plant height	PTHT	Chr11	18178768	23155291
21069662	21079066	CQAX10	BNL6.32		TO:0000207	Vigor	plant height	PTHT	Chr11	18178768	23155291
21211265	21213514	CQAX10	BNL6.32		TO:0000207	Vigor	plant height	PTHT	Chr11	18178768	23155291
21718642	21722208	CQAX10	BNL6.32		TO:0000207	Vigor	plant height	PTHT	Chr11	18178768	23155291
21826475	21837704	CQAX10	BNL6.32		TO:0000207	Vigor	plant height	PTHT	Chr11	18178768	23155291
22077703	22136837	CQAX10	BNL6.32		TO:0000207	Vigor	plant height	PTHT	Chr11	18178768	23155291
22711866	22717207	CQAX10	BNL6.32		TO:0000207	Vigor	plant height	PTHT	Chr11	18178768	23155291
22754336	22757969	CQAX10	BNL6.32		TO:0000207	Vigor	plant height	PTHT	Chr11	18178768	23155291
22961610	22972634	CQAX10	BNL6.32		TO:0000207	Vigor	plant height	PTHT	Chr11	18178768	23155291
18966486	18977576	CQAR43	BNL6.32		TO:0000625	Anatomy	spikelet density	SPKDN	Chr11	18318826	20337612
20054518	20086736	CQAR43	BNL6.32		TO:0000625	Anatomy	spikelet density	SPKDN	Chr11	18318826	20337612
18966486	18977576	CQAR42	BNL6.32		TO:0000456	Yield	spikelet number	SPKNB	Chr11	18318826	20337612
20054518	20086736	CQAR42	BNL6.32		TO:0000456	Yield	spikelet number	SPKNB	Chr11	18318826	20337612
18966486	18977576	AQO010	BNL6.32		TO:0000327	Yield	biomass yield	BIOMYLD	Chr11	18318826	21426217
20054518	20086736	AQO010	BNL6.32		TO:0000327	Yield	biomass yield	BIOMYLD	Chr11	18318826	21426217
20785428	20796650	AQO010	BNL6.32		TO:0000327	Yield	biomass yield	BIOMYLD	Chr11	18318826	21426217
21069662	21079066	AQO010	BNL6.32		TO:0000327	Yield	biomass yield	BIOMYLD	Chr11	18318826	21426217
21211265	21213514	AQO010	BNL6.32		TO:0000327	Yield	biomass yield	BIOMYLD	Chr11	18318826	21426217
18966486	18977576	AQO091	BNL6.32		TO:0000084	Vigor	root number	RTNB	Chr11	18318826	21426217
20054518	20086736	AQO091	BNL6.32		TO:0000084	Vigor	root number	RTNB	Chr11	18318826	21426217
20785428	20796650	AQO091	BNL6.32		TO:0000084	Vigor	root number	RTNB	Chr11	18318826	21426217
21069662	21079066	AQO091	BNL6.32		TO:0000084	Vigor	root number	RTNB	Chr11	18318826	21426217
21211265	21213514	AQO091	BNL6.32		TO:0000084	Vigor	root number	RTNB	Chr11	18318826	21426217
18966486	18977576	AQO047	BNL6.32		TO:0000306	Anatomy	root thickness	RTTH	Chr11	18318826	21426217
20054518	20086736	AQO047	BNL6.32		TO:0000306	Anatomy	root thickness	RTTH	Chr11	18318826	21426217
20785428	20796650	AQO047	BNL6.32		TO:0000306	Anatomy	root thickness	RTTH	Chr11	18318826	21426217
21069662	21079066	AQO047	BNL6.32		TO:0000306	Anatomy	root thickness	RTTH	Chr11	18318826	21426217
21211265	21213514	AQO047	BNL6.32		TO:0000306	Anatomy	root thickness	RTTH	Chr11	18318826	21426217
18966486	18977576	CQN48	BNL6.32		TO:0000014	Yield	panicle weight	PNWT	Chr11	18811473	27533537
20054518	20086736	CQN48	BNL6.32		TO:0000014	Yield	panicle weight	PNWT	Chr11	18811473	27533537
20785428	20796650	CQN48	BNL6.32		TO:0000014	Yield	panicle weight	PNWT	Chr11	18811473	27533537
21069662	21079066	CQN48	BNL6.32		TO:0000014	Yield	panicle weight	PNWT	Chr11	18811473	27533537
21211265	21213514	CQN48	BNL6.32		TO:0000014	Yield	panicle weight	PNWT	Chr11	18811473	27533537
21718642	21722208	CQN48	BNL6.32		TO:0000014	Yield	panicle weight	PNWT	Chr11	18811473	27533537
21826475	21837704	CQN48	BNL6.32		TO:0000014	Yield	panicle weight	PNWT	Chr11	18811473	27533537
22077703	22136837	CQN48	BNL6.32		TO:0000014	Yield	panicle weight	PNWT	Chr11	18811473	27533537
22711866	22717207	CQN48	BNL6.32		TO:0000014	Yield	panicle weight	PNWT	Chr11	18811473	27533537
22754336	22757969	CQN48	BNL6.32		TO:0000014	Yield	panicle weight	PNWT	Chr11	18811473	27533537
22961610	22972634	CQN48	BNL6.32		TO:0000014	Yield	panicle weight	PNWT	Chr11	18811473	27533537
24323532	24326013	CQN48	BNL6.32		TO:0000014	Yield	panicle weight	PNWT	Chr11	18811473	27533537
25370239	25383161	CQN48	BNL6.32		TO:0000014	Yield	panicle weight	PNWT	Chr11	18811473	27533537
25992782	26002499	CQN48	BNL6.32		TO:0000014	Yield	panicle weight	PNWT	Chr11	18811473	27533537
26019290	26027666	CQN48	BNL6.32		TO:0000014	Yield	panicle weight	PNWT	Chr11	18811473	27533537
26161777	26168554	CQN48	BNL6.32		TO:0000014	Yield	panicle weight	PNWT	Chr11	18811473	27533537
26349920	26356618	CQN48	BNL6.32		TO:0000014	Yield	panicle weight	PNWT	Chr11	18811473	27533537
26357914	26373921	CQN48	BNL6.32		TO:0000014	Yield	panicle weight	PNWT	Chr11	18811473	27533537
26729218	26738453	CQN48	BNL6.32		TO:0000014	Yield	panicle weight	PNWT	Chr11	18811473	27533537
26790408	26791071	CQN48	BNL6.32		TO:0000014	Yield	panicle weight	PNWT	Chr11	18811473	27533537
26845076	26849457	CQN48	BNL6.32		TO:0000014	Yield	panicle weight	PNWT	Chr11	18811473	27533537
26857377	26863040	CQN48	BNL6.32		TO:0000014	Yield	panicle weight	PNWT	Chr11	18811473	27533537
27031802	27033394	CQN48	BNL6.32		TO:0000014	Yield	panicle weight	PNWT	Chr11	18811473	27533537
27091463	27100937	CQN48	BNL6.32		TO:0000014	Yield	panicle weight	PNWT	Chr11	18811473	27533537
20054518	20086736	CQAS137	BNL6.32		TO:0000625	Anatomy	spikelet density	SPKDN	Chr11	19188772	28412347
20785428	20796650	CQAS137	BNL6.32		TO:0000625	Anatomy	spikelet density	SPKDN	Chr11	19188772	28412347
21069662	21079066	CQAS137	BNL6.32		TO:0000625	Anatomy	spikelet density	SPKDN	Chr11	19188772	28412347
21211265	21213514	CQAS137	BNL6.32		TO:0000625	Anatomy	spikelet density	SPKDN	Chr11	19188772	28412347
21718642	21722208	CQAS137	BNL6.32		TO:0000625	Anatomy	spikelet density	SPKDN	Chr11	19188772	28412347
21826475	21837704	CQAS137	BNL6.32		TO:0000625	Anatomy	spikelet density	SPKDN	Chr11	19188772	28412347
22077703	22136837	CQAS137	BNL6.32		TO:0000625	Anatomy	spikelet density	SPKDN	Chr11	19188772	28412347
22711866	22717207	CQAS137	BNL6.32		TO:0000625	Anatomy	spikelet density	SPKDN	Chr11	19188772	28412347
22754336	22757969	CQAS137	BNL6.32		TO:0000625	Anatomy	spikelet density	SPKDN	Chr11	19188772	28412347
22961610	22972634	CQAS137	BNL6.32		TO:0000625	Anatomy	spikelet density	SPKDN	Chr11	19188772	28412347
24323532	24326013	CQAS137	BNL6.32		TO:0000625	Anatomy	spikelet density	SPKDN	Chr11	19188772	28412347
25370239	25383161	CQAS137	BNL6.32		TO:0000625	Anatomy	spikelet density	SPKDN	Chr11	19188772	28412347
25992782	26002499	CQAS137	BNL6.32		TO:0000625	Anatomy	spikelet density	SPKDN	Chr11	19188772	28412347
26019290	26027666	CQAS137	BNL6.32		TO:0000625	Anatomy	spikelet density	SPKDN	Chr11	19188772	28412347
26161777	26168554	CQAS137	BNL6.32		TO:0000625	Anatomy	spikelet density	SPKDN	Chr11	19188772	28412347
26349920	26356618	CQAS137	BNL6.32		TO:0000625	Anatomy	spikelet density	SPKDN	Chr11	19188772	28412347
26357914	26373921	CQAS137	BNL6.32		TO:0000625	Anatomy	spikelet density	SPKDN	Chr11	19188772	28412347
26729218	26738453	CQAS137	BNL6.32		TO:0000625	Anatomy	spikelet density	SPKDN	Chr11	19188772	28412347
26790408	26791071	CQAS137	BNL6.32		TO:0000625	Anatomy	spikelet density	SPKDN	Chr11	19188772	28412347
26845076	26849457	CQAS137	BNL6.32		TO:0000625	Anatomy	spikelet density	SPKDN	Chr11	19188772	28412347
26857377	26863040	CQAS137	BNL6.32		TO:0000625	Anatomy	spikelet density	SPKDN	Chr11	19188772	28412347
27031802	27033394	CQAS137	BNL6.32		TO:0000625	Anatomy	spikelet density	SPKDN	Chr11	19188772	28412347
27091463	27100937	CQAS137	BNL6.32		TO:0000625	Anatomy	spikelet density	SPKDN	Chr11	19188772	28412347
27832197	27834651	CQAS137	BNL6.32		TO:0000625	Anatomy	spikelet density	SPKDN	Chr11	19188772	28412347
27958566	27975855	CQAS137	BNL6.32		TO:0000625	Anatomy	spikelet density	SPKDN	Chr11	19188772	28412347
20054518	20086736	AQR050	BNL6.32		TO:0000306	Anatomy	root thickness	RTTH	Chr11	19565059	22014851
20785428	20796650	AQR050	BNL6.32		TO:0000306	Anatomy	root thickness	RTTH	Chr11	19565059	22014851
21069662	21079066	AQR050	BNL6.32		TO:0000306	Anatomy	root thickness	RTTH	Chr11	19565059	22014851
21211265	21213514	AQR050	BNL6.32		TO:0000306	Anatomy	root thickness	RTTH	Chr11	19565059	22014851
21718642	21722208	AQR050	BNL6.32		TO:0000306	Anatomy	root thickness	RTTH	Chr11	19565059	22014851
21826475	21837704	AQR050	BNL6.32		TO:0000306	Anatomy	root thickness	RTTH	Chr11	19565059	22014851
20785428	20796650	CQAW29	BNL6.32		TO:0000084	Vigor	root number	RTNB	Chr11	20336572	24333402
21069662	21079066	CQAW29	BNL6.32		TO:0000084	Vigor	root number	RTNB	Chr11	20336572	24333402
21211265	21213514	CQAW29	BNL6.32		TO:0000084	Vigor	root number	RTNB	Chr11	20336572	24333402
21718642	21722208	CQAW29	BNL6.32		TO:0000084	Vigor	root number	RTNB	Chr11	20336572	24333402
21826475	21837704	CQAW29	BNL6.32		TO:0000084	Vigor	root number	RTNB	Chr11	20336572	24333402
22077703	22136837	CQAW29	BNL6.32		TO:0000084	Vigor	root number	RTNB	Chr11	20336572	24333402
22711866	22717207	CQAW29	BNL6.32		TO:0000084	Vigor	root number	RTNB	Chr11	20336572	24333402
22754336	22757969	CQAW29	BNL6.32		TO:0000084	Vigor	root number	RTNB	Chr11	20336572	24333402
22961610	22972634	CQAW29	BNL6.32		TO:0000084	Vigor	root number	RTNB	Chr11	20336572	24333402
24323532	24326013	CQAW29	BNL6.32		TO:0000084	Vigor	root number	RTNB	Chr11	20336572	24333402
20785428	20796650	AQCF046	BNL6.32		TO:0000382	Yield	1000-seed weight	TSDWT	Chr11	20336572	28412347
21069662	21079066	AQCF046	BNL6.32		TO:0000382	Yield	1000-seed weight	TSDWT	Chr11	20336572	28412347
21211265	21213514	AQCF046	BNL6.32		TO:0000382	Yield	1000-seed weight	TSDWT	Chr11	20336572	28412347
21718642	21722208	AQCF046	BNL6.32		TO:0000382	Yield	1000-seed weight	TSDWT	Chr11	20336572	28412347
21826475	21837704	AQCF046	BNL6.32		TO:0000382	Yield	1000-seed weight	TSDWT	Chr11	20336572	28412347
22077703	22136837	AQCF046	BNL6.32		TO:0000382	Yield	1000-seed weight	TSDWT	Chr11	20336572	28412347
22711866	22717207	AQCF046	BNL6.32		TO:0000382	Yield	1000-seed weight	TSDWT	Chr11	20336572	28412347
22754336	22757969	AQCF046	BNL6.32		TO:0000382	Yield	1000-seed weight	TSDWT	Chr11	20336572	28412347
22961610	22972634	AQCF046	BNL6.32		TO:0000382	Yield	1000-seed weight	TSDWT	Chr11	20336572	28412347
24323532	24326013	AQCF046	BNL6.32		TO:0000382	Yield	1000-seed weight	TSDWT	Chr11	20336572	28412347
25370239	25383161	AQCF046	BNL6.32		TO:0000382	Yield	1000-seed weight	TSDWT	Chr11	20336572	28412347
25992782	26002499	AQCF046	BNL6.32		TO:0000382	Yield	1000-seed weight	TSDWT	Chr11	20336572	28412347
26019290	26027666	AQCF046	BNL6.32		TO:0000382	Yield	1000-seed weight	TSDWT	Chr11	20336572	28412347
26161777	26168554	AQCF046	BNL6.32		TO:0000382	Yield	1000-seed weight	TSDWT	Chr11	20336572	28412347
26349920	26356618	AQCF046	BNL6.32		TO:0000382	Yield	1000-seed weight	TSDWT	Chr11	20336572	28412347
26357914	26373921	AQCF046	BNL6.32		TO:0000382	Yield	1000-seed weight	TSDWT	Chr11	20336572	28412347
26729218	26738453	AQCF046	BNL6.32		TO:0000382	Yield	1000-seed weight	TSDWT	Chr11	20336572	28412347
26790408	26791071	AQCF046	BNL6.32		TO:0000382	Yield	1000-seed weight	TSDWT	Chr11	20336572	28412347
26845076	26849457	AQCF046	BNL6.32		TO:0000382	Yield	1000-seed weight	TSDWT	Chr11	20336572	28412347
26857377	26863040	AQCF046	BNL6.32		TO:0000382	Yield	1000-seed weight	TSDWT	Chr11	20336572	28412347
27031802	27033394	AQCF046	BNL6.32		TO:0000382	Yield	1000-seed weight	TSDWT	Chr11	20336572	28412347
27091463	27100937	AQCF046	BNL6.32		TO:0000382	Yield	1000-seed weight	TSDWT	Chr11	20336572	28412347
27832197	27834651	AQCF046	BNL6.32		TO:0000382	Yield	1000-seed weight	TSDWT	Chr11	20336572	28412347
27958566	27975855	AQCF046	BNL6.32		TO:0000382	Yield	1000-seed weight	TSDWT	Chr11	20336572	28412347
21718642	21722208	CQE81	BNL6.32		TO:0000346	Vigor	tiller number	TINB	Chr11	21342178	25839624
21826475	21837704	CQE81	BNL6.32		TO:0000346	Vigor	tiller number	TINB	Chr11	21342178	25839624
22077703	22136837	CQE81	BNL6.32		TO:0000346	Vigor	tiller number	TINB	Chr11	21342178	25839624
22711866	22717207	CQE81	BNL6.32		TO:0000346	Vigor	tiller number	TINB	Chr11	21342178	25839624
22754336	22757969	CQE81	BNL6.32		TO:0000346	Vigor	tiller number	TINB	Chr11	21342178	25839624
22961610	22972634	CQE81	BNL6.32		TO:0000346	Vigor	tiller number	TINB	Chr11	21342178	25839624
24323532	24326013	CQE81	BNL6.32		TO:0000346	Vigor	tiller number	TINB	Chr11	21342178	25839624
25370239	25383161	CQE81	BNL6.32		TO:0000346	Vigor	tiller number	TINB	Chr11	21342178	25839624
21718642	21722208	AQHE022	BNL6.32		TO:0000227	Anatomy	root length	RTLG	Chr11	21425287	24200737
21826475	21837704	AQHE022	BNL6.32		TO:0000227	Anatomy	root length	RTLG	Chr11	21425287	24200737
22077703	22136837	AQHE022	BNL6.32		TO:0000227	Anatomy	root length	RTLG	Chr11	21425287	24200737
22711866	22717207	AQHE022	BNL6.32		TO:0000227	Anatomy	root length	RTLG	Chr11	21425287	24200737
22754336	22757969	AQHE022	BNL6.32		TO:0000227	Anatomy	root length	RTLG	Chr11	21425287	24200737
22961610	22972634	AQHE022	BNL6.32		TO:0000227	Anatomy	root length	RTLG	Chr11	21425287	24200737
24323532	24326013	AQF143	BNL6.32		TO:0000544	Anatomy	mesocotyl length	MESLG	Chr11	23154725	28412347
25370239	25383161	AQF143	BNL6.32		TO:0000544	Anatomy	mesocotyl length	MESLG	Chr11	23154725	28412347
25992782	26002499	AQF143	BNL6.32		TO:0000544	Anatomy	mesocotyl length	MESLG	Chr11	23154725	28412347
26019290	26027666	AQF143	BNL6.32		TO:0000544	Anatomy	mesocotyl length	MESLG	Chr11	23154725	28412347
26161777	26168554	AQF143	BNL6.32		TO:0000544	Anatomy	mesocotyl length	MESLG	Chr11	23154725	28412347
26349920	26356618	AQF143	BNL6.32		TO:0000544	Anatomy	mesocotyl length	MESLG	Chr11	23154725	28412347
26357914	26373921	AQF143	BNL6.32		TO:0000544	Anatomy	mesocotyl length	MESLG	Chr11	23154725	28412347
26729218	26738453	AQF143	BNL6.32		TO:0000544	Anatomy	mesocotyl length	MESLG	Chr11	23154725	28412347
26790408	26791071	AQF143	BNL6.32		TO:0000544	Anatomy	mesocotyl length	MESLG	Chr11	23154725	28412347
26845076	26849457	AQF143	BNL6.32		TO:0000544	Anatomy	mesocotyl length	MESLG	Chr11	23154725	28412347
26857377	26863040	AQF143	BNL6.32		TO:0000544	Anatomy	mesocotyl length	MESLG	Chr11	23154725	28412347
27031802	27033394	AQF143	BNL6.32		TO:0000544	Anatomy	mesocotyl length	MESLG	Chr11	23154725	28412347
27091463	27100937	AQF143	BNL6.32		TO:0000544	Anatomy	mesocotyl length	MESLG	Chr11	23154725	28412347
27832197	27834651	AQF143	BNL6.32		TO:0000544	Anatomy	mesocotyl length	MESLG	Chr11	23154725	28412347
27958566	27975855	AQF143	BNL6.32		TO:0000544	Anatomy	mesocotyl length	MESLG	Chr11	23154725	28412347
24323532	24326013	AQAX002	BNL6.32		TO:0000291	Biochemical	carbohydrate content	CARBCN	Chr11	24199089	25838840
25370239	25383161	AQAX002	BNL6.32		TO:0000291	Biochemical	carbohydrate content	CARBCN	Chr11	24199089	25838840
24323532	24326013	AQAR002	BNL6.32		TO:0000227	Anatomy	root length	RTLG	Chr11	24199089	28237452
25370239	25383161	AQAR002	BNL6.32		TO:0000227	Anatomy	root length	RTLG	Chr11	24199089	28237452
25992782	26002499	AQAR002	BNL6.32		TO:0000227	Anatomy	root length	RTLG	Chr11	24199089	28237452
26019290	26027666	AQAR002	BNL6.32		TO:0000227	Anatomy	root length	RTLG	Chr11	24199089	28237452
26161777	26168554	AQAR002	BNL6.32		TO:0000227	Anatomy	root length	RTLG	Chr11	24199089	28237452
26349920	26356618	AQAR002	BNL6.32		TO:0000227	Anatomy	root length	RTLG	Chr11	24199089	28237452
26357914	26373921	AQAR002	BNL6.32		TO:0000227	Anatomy	root length	RTLG	Chr11	24199089	28237452
26729218	26738453	AQAR002	BNL6.32		TO:0000227	Anatomy	root length	RTLG	Chr11	24199089	28237452
26790408	26791071	AQAR002	BNL6.32		TO:0000227	Anatomy	root length	RTLG	Chr11	24199089	28237452
26845076	26849457	AQAR002	BNL6.32		TO:0000227	Anatomy	root length	RTLG	Chr11	24199089	28237452
26857377	26863040	AQAR002	BNL6.32		TO:0000227	Anatomy	root length	RTLG	Chr11	24199089	28237452
27031802	27033394	AQAR002	BNL6.32		TO:0000227	Anatomy	root length	RTLG	Chr11	24199089	28237452
27091463	27100937	AQAR002	BNL6.32		TO:0000227	Anatomy	root length	RTLG	Chr11	24199089	28237452
27832197	27834651	AQAR002	BNL6.32		TO:0000227	Anatomy	root length	RTLG	Chr11	24199089	28237452
27958566	27975855	AQAR002	BNL6.32		TO:0000227	Anatomy	root length	RTLG	Chr11	24199089	28237452
25992782	26002499	AQGI185	BNL6.32		TO:0000327	Yield	biomass yield	BIOMYLD	Chr11	25617694	26373322
26019290	26027666	AQGI185	BNL6.32		TO:0000327	Yield	biomass yield	BIOMYLD	Chr11	25617694	26373322
26161777	26168554	AQGI185	BNL6.32		TO:0000327	Yield	biomass yield	BIOMYLD	Chr11	25617694	26373322
26349920	26356618	AQGI185	BNL6.32		TO:0000327	Yield	biomass yield	BIOMYLD	Chr11	25617694	26373322
26357914	26373921	AQGI185	BNL6.32		TO:0000327	Yield	biomass yield	BIOMYLD	Chr11	25617694	26373322
26161777	26168554	CQN40	BNL6.32		TO:0000249	Development	leaf senescence	LFSNS	Chr11	26039459	27533537
26349920	26356618	CQN40	BNL6.32		TO:0000249	Development	leaf senescence	LFSNS	Chr11	26039459	27533537
26357914	26373921	CQN40	BNL6.32		TO:0000249	Development	leaf senescence	LFSNS	Chr11	26039459	27533537
26729218	26738453	CQN40	BNL6.32		TO:0000249	Development	leaf senescence	LFSNS	Chr11	26039459	27533537
26790408	26791071	CQN40	BNL6.32		TO:0000249	Development	leaf senescence	LFSNS	Chr11	26039459	27533537
26845076	26849457	CQN40	BNL6.32		TO:0000249	Development	leaf senescence	LFSNS	Chr11	26039459	27533537
26857377	26863040	CQN40	BNL6.32		TO:0000249	Development	leaf senescence	LFSNS	Chr11	26039459	27533537
27031802	27033394	CQN40	BNL6.32		TO:0000249	Development	leaf senescence	LFSNS	Chr11	26039459	27533537
27091463	27100937	CQN40	BNL6.32		TO:0000249	Development	leaf senescence	LFSNS	Chr11	26039459	27533537
26161777	26168554	CQN60	BNL6.32		TO:0000501	Yield	spikelet weight	SPKWT	Chr11	26039459	27533537
26349920	26356618	CQN60	BNL6.32		TO:0000501	Yield	spikelet weight	SPKWT	Chr11	26039459	27533537
26357914	26373921	CQN60	BNL6.32		TO:0000501	Yield	spikelet weight	SPKWT	Chr11	26039459	27533537
26729218	26738453	CQN60	BNL6.32		TO:0000501	Yield	spikelet weight	SPKWT	Chr11	26039459	27533537
26790408	26791071	CQN60	BNL6.32		TO:0000501	Yield	spikelet weight	SPKWT	Chr11	26039459	27533537
26845076	26849457	CQN60	BNL6.32		TO:0000501	Yield	spikelet weight	SPKWT	Chr11	26039459	27533537
26857377	26863040	CQN60	BNL6.32		TO:0000501	Yield	spikelet weight	SPKWT	Chr11	26039459	27533537
27031802	27033394	CQN60	BNL6.32		TO:0000501	Yield	spikelet weight	SPKWT	Chr11	26039459	27533537
27091463	27100937	CQN60	BNL6.32		TO:0000501	Yield	spikelet weight	SPKWT	Chr11	26039459	27533537
26161777	26168554	AQR007	BNL6.32		TO:0000327	Yield	biomass yield	BIOMYLD	Chr11	26040019	27533537
26349920	26356618	AQR007	BNL6.32		TO:0000327	Yield	biomass yield	BIOMYLD	Chr11	26040019	27533537
26357914	26373921	AQR007	BNL6.32		TO:0000327	Yield	biomass yield	BIOMYLD	Chr11	26040019	27533537
26729218	26738453	AQR007	BNL6.32		TO:0000327	Yield	biomass yield	BIOMYLD	Chr11	26040019	27533537
26790408	26791071	AQR007	BNL6.32		TO:0000327	Yield	biomass yield	BIOMYLD	Chr11	26040019	27533537
26845076	26849457	AQR007	BNL6.32		TO:0000327	Yield	biomass yield	BIOMYLD	Chr11	26040019	27533537
26857377	26863040	AQR007	BNL6.32		TO:0000327	Yield	biomass yield	BIOMYLD	Chr11	26040019	27533537
27031802	27033394	AQR007	BNL6.32		TO:0000327	Yield	biomass yield	BIOMYLD	Chr11	26040019	27533537
27091463	27100937	AQR007	BNL6.32		TO:0000327	Yield	biomass yield	BIOMYLD	Chr11	26040019	27533537
1039515	1042717	CQAS153	BNL6.32		TO:0000382	Yield	1000-seed weight	TSDWT	Chr12	307797	1595325
1202491	1206559	CQAS153	BNL6.32		TO:0000382	Yield	1000-seed weight	TSDWT	Chr12	307797	1595325
1039515	1042717	CQAS149	BNL6.32		TO:0000456	Yield	spikelet number	SPKNB	Chr12	307797	1595325
1202491	1206559	CQAS149	BNL6.32		TO:0000456	Yield	spikelet number	SPKNB	Chr12	307797	1595325
1039515	1042717	CQAS156	BNL6.32	gy12	TO:0000396	Yield	yield	YLD	Chr12	307797	7729855
1202491	1206559	CQAS156	BNL6.32	gy12	TO:0000396	Yield	yield	YLD	Chr12	307797	7729855
2493245	2501390	CQAS156	BNL6.32	gy12	TO:0000396	Yield	yield	YLD	Chr12	307797	7729855
2527369	2532294	CQAS156	BNL6.32	gy12	TO:0000396	Yield	yield	YLD	Chr12	307797	7729855
4917255	4953229	CQAS156	BNL6.32	gy12	TO:0000396	Yield	yield	YLD	Chr12	307797	7729855
5317632	5328480	CQAS156	BNL6.32	gy12	TO:0000396	Yield	yield	YLD	Chr12	307797	7729855
5340388	5360698	CQAS156	BNL6.32	gy12	TO:0000396	Yield	yield	YLD	Chr12	307797	7729855
5558895	5565665	CQAS156	BNL6.32	gy12	TO:0000396	Yield	yield	YLD	Chr12	307797	7729855
5893552	5894592	CQAS156	BNL6.32	gy12	TO:0000396	Yield	yield	YLD	Chr12	307797	7729855
6184329	6185340	CQAS156	BNL6.32	gy12	TO:0000396	Yield	yield	YLD	Chr12	307797	7729855
6261838	6272702	CQAS156	BNL6.32	gy12	TO:0000396	Yield	yield	YLD	Chr12	307797	7729855
6681179	6687620	CQAS156	BNL6.32	gy12	TO:0000396	Yield	yield	YLD	Chr12	307797	7729855
6734882	6738446	CQAS156	BNL6.32	gy12	TO:0000396	Yield	yield	YLD	Chr12	307797	7729855
6890889	6892349	CQAS156	BNL6.32	gy12	TO:0000396	Yield	yield	YLD	Chr12	307797	7729855
6980029	6981133	CQAS156	BNL6.32	gy12	TO:0000396	Yield	yield	YLD	Chr12	307797	7729855
7070505	7082301	CQAS156	BNL6.32	gy12	TO:0000396	Yield	yield	YLD	Chr12	307797	7729855
7255715	7267638	CQAS156	BNL6.32	gy12	TO:0000396	Yield	yield	YLD	Chr12	307797	7729855
1039515	1042717	AQCU213	BNL6.32		TO:0000135	Anatomy	leaf length	LFLG	Chr12	532909	1595325
1202491	1206559	AQCU213	BNL6.32		TO:0000135	Anatomy	leaf length	LFLG	Chr12	532909	1595325
1039515	1042717	AQFW106	BNL6.32		TO:0000040	Anatomy	panicle length	PNLG	Chr12	532909	1595325
1202491	1206559	AQFW106	BNL6.32		TO:0000040	Anatomy	panicle length	PNLG	Chr12	532909	1595325
1039515	1042717	AQFV033	BNL6.32		TO:0000280	Vigor	seedling vigor	SDLVIG	Chr12	532909	1595325
1202491	1206559	AQFV033	BNL6.32		TO:0000280	Vigor	seedling vigor	SDLVIG	Chr12	532909	1595325
1039515	1042717	AQBK029	BNL6.32		TO:0000207	Vigor	plant height	PTHT	Chr12	532909	4103357
1202491	1206559	AQBK029	BNL6.32		TO:0000207	Vigor	plant height	PTHT	Chr12	532909	4103357
2493245	2501390	AQBK029	BNL6.32		TO:0000207	Vigor	plant height	PTHT	Chr12	532909	4103357
2527369	2532294	AQBK029	BNL6.32		TO:0000207	Vigor	plant height	PTHT	Chr12	532909	4103357
10023735	10037618	CQAQ6	BNL6.32		TO:0000346	Vigor	tiller number	TINB	Chr12	1548040	19628925
10153085	10156050	CQAQ6	BNL6.32		TO:0000346	Vigor	tiller number	TINB	Chr12	1548040	19628925
10365164	10386638	CQAQ6	BNL6.32		TO:0000346	Vigor	tiller number	TINB	Chr12	1548040	19628925
10534109	10540606	CQAQ6	BNL6.32		TO:0000346	Vigor	tiller number	TINB	Chr12	1548040	19628925
10746391	10752924	CQAQ6	BNL6.32		TO:0000346	Vigor	tiller number	TINB	Chr12	1548040	19628925
10754301	10755277	CQAQ6	BNL6.32		TO:0000346	Vigor	tiller number	TINB	Chr12	1548040	19628925
11497826	11532592	CQAQ6	BNL6.32		TO:0000346	Vigor	tiller number	TINB	Chr12	1548040	19628925
11564235	11575956	CQAQ6	BNL6.32		TO:0000346	Vigor	tiller number	TINB	Chr12	1548040	19628925
11604400	11616558	CQAQ6	BNL6.32		TO:0000346	Vigor	tiller number	TINB	Chr12	1548040	19628925
11658440	11670374	CQAQ6	BNL6.32		TO:0000346	Vigor	tiller number	TINB	Chr12	1548040	19628925
12107675	12112081	CQAQ6	BNL6.32		TO:0000346	Vigor	tiller number	TINB	Chr12	1548040	19628925
12474384	12482390	CQAQ6	BNL6.32		TO:0000346	Vigor	tiller number	TINB	Chr12	1548040	19628925
12510199	12524055	CQAQ6	BNL6.32		TO:0000346	Vigor	tiller number	TINB	Chr12	1548040	19628925
12993072	13005177	CQAQ6	BNL6.32		TO:0000346	Vigor	tiller number	TINB	Chr12	1548040	19628925
13128656	13139942	CQAQ6	BNL6.32		TO:0000346	Vigor	tiller number	TINB	Chr12	1548040	19628925
13141391	13152332	CQAQ6	BNL6.32		TO:0000346	Vigor	tiller number	TINB	Chr12	1548040	19628925
13588413	13599700	CQAQ6	BNL6.32		TO:0000346	Vigor	tiller number	TINB	Chr12	1548040	19628925
14037541	14045606	CQAQ6	BNL6.32		TO:0000346	Vigor	tiller number	TINB	Chr12	1548040	19628925
15291098	15303948	CQAQ6	BNL6.32		TO:0000346	Vigor	tiller number	TINB	Chr12	1548040	19628925
15676714	15725471	CQAQ6	BNL6.32		TO:0000346	Vigor	tiller number	TINB	Chr12	1548040	19628925
15728407	15755156	CQAQ6	BNL6.32		TO:0000346	Vigor	tiller number	TINB	Chr12	1548040	19628925
16006164	16017257	CQAQ6	BNL6.32		TO:0000346	Vigor	tiller number	TINB	Chr12	1548040	19628925
16044397	16051355	CQAQ6	BNL6.32		TO:0000346	Vigor	tiller number	TINB	Chr12	1548040	19628925
16386151	16390330	CQAQ6	BNL6.32		TO:0000346	Vigor	tiller number	TINB	Chr12	1548040	19628925
16494246	16498569	CQAQ6	BNL6.32		TO:0000346	Vigor	tiller number	TINB	Chr12	1548040	19628925
16817922	16842590	CQAQ6	BNL6.32		TO:0000346	Vigor	tiller number	TINB	Chr12	1548040	19628925
16973905	16985225	CQAQ6	BNL6.32		TO:0000346	Vigor	tiller number	TINB	Chr12	1548040	19628925
17023616	17035075	CQAQ6	BNL6.32		TO:0000346	Vigor	tiller number	TINB	Chr12	1548040	19628925
17109389	17119986	CQAQ6	BNL6.32		TO:0000346	Vigor	tiller number	TINB	Chr12	1548040	19628925
17181320	17194715	CQAQ6	BNL6.32		TO:0000346	Vigor	tiller number	TINB	Chr12	1548040	19628925
17201837	17212413	CQAQ6	BNL6.32		TO:0000346	Vigor	tiller number	TINB	Chr12	1548040	19628925
17241580	17253323	CQAQ6	BNL6.32		TO:0000346	Vigor	tiller number	TINB	Chr12	1548040	19628925
17312990	17324425	CQAQ6	BNL6.32		TO:0000346	Vigor	tiller number	TINB	Chr12	1548040	19628925
17804591	17807770	CQAQ6	BNL6.32		TO:0000346	Vigor	tiller number	TINB	Chr12	1548040	19628925
18026195	18036896	CQAQ6	BNL6.32		TO:0000346	Vigor	tiller number	TINB	Chr12	1548040	19628925
18184422	18190875	CQAQ6	BNL6.32		TO:0000346	Vigor	tiller number	TINB	Chr12	1548040	19628925
18397206	18408827	CQAQ6	BNL6.32		TO:0000346	Vigor	tiller number	TINB	Chr12	1548040	19628925
18745310	18756913	CQAQ6	BNL6.32		TO:0000346	Vigor	tiller number	TINB	Chr12	1548040	19628925
19107005	19109093	CQAQ6	BNL6.32		TO:0000346	Vigor	tiller number	TINB	Chr12	1548040	19628925
19232973	19237699	CQAQ6	BNL6.32		TO:0000346	Vigor	tiller number	TINB	Chr12	1548040	19628925
2493245	2501390	CQAQ6	BNL6.32		TO:0000346	Vigor	tiller number	TINB	Chr12	1548040	19628925
2527369	2532294	CQAQ6	BNL6.32		TO:0000346	Vigor	tiller number	TINB	Chr12	1548040	19628925
4917255	4953229	CQAQ6	BNL6.32		TO:0000346	Vigor	tiller number	TINB	Chr12	1548040	19628925
5317632	5328480	CQAQ6	BNL6.32		TO:0000346	Vigor	tiller number	TINB	Chr12	1548040	19628925
5340388	5360698	CQAQ6	BNL6.32		TO:0000346	Vigor	tiller number	TINB	Chr12	1548040	19628925
5558895	5565665	CQAQ6	BNL6.32		TO:0000346	Vigor	tiller number	TINB	Chr12	1548040	19628925
5893552	5894592	CQAQ6	BNL6.32		TO:0000346	Vigor	tiller number	TINB	Chr12	1548040	19628925
6184329	6185340	CQAQ6	BNL6.32		TO:0000346	Vigor	tiller number	TINB	Chr12	1548040	19628925
6261838	6272702	CQAQ6	BNL6.32		TO:0000346	Vigor	tiller number	TINB	Chr12	1548040	19628925
6681179	6687620	CQAQ6	BNL6.32		TO:0000346	Vigor	tiller number	TINB	Chr12	1548040	19628925
6734882	6738446	CQAQ6	BNL6.32		TO:0000346	Vigor	tiller number	TINB	Chr12	1548040	19628925
6890889	6892349	CQAQ6	BNL6.32		TO:0000346	Vigor	tiller number	TINB	Chr12	1548040	19628925
6980029	6981133	CQAQ6	BNL6.32		TO:0000346	Vigor	tiller number	TINB	Chr12	1548040	19628925
7070505	7082301	CQAQ6	BNL6.32		TO:0000346	Vigor	tiller number	TINB	Chr12	1548040	19628925
7255715	7267638	CQAQ6	BNL6.32		TO:0000346	Vigor	tiller number	TINB	Chr12	1548040	19628925
8196319	8199765	CQAQ6	BNL6.32		TO:0000346	Vigor	tiller number	TINB	Chr12	1548040	19628925
8872014	8874033	CQAQ6	BNL6.32		TO:0000346	Vigor	tiller number	TINB	Chr12	1548040	19628925
9301912	9312054	CQAQ6	BNL6.32		TO:0000346	Vigor	tiller number	TINB	Chr12	1548040	19628925
9661103	9672590	CQAQ6	BNL6.32		TO:0000346	Vigor	tiller number	TINB	Chr12	1548040	19628925
9928105	9928947	CQAQ6	BNL6.32		TO:0000346	Vigor	tiller number	TINB	Chr12	1548040	19628925
10023735	10037618	AQDZ011	BNL6.32		TO:0000339	Anatomy	culm thickness	CULMTH	Chr12	1548040	23357132
10153085	10156050	AQDZ011	BNL6.32		TO:0000339	Anatomy	culm thickness	CULMTH	Chr12	1548040	23357132
10365164	10386638	AQDZ011	BNL6.32		TO:0000339	Anatomy	culm thickness	CULMTH	Chr12	1548040	23357132
10534109	10540606	AQDZ011	BNL6.32		TO:0000339	Anatomy	culm thickness	CULMTH	Chr12	1548040	23357132
10746391	10752924	AQDZ011	BNL6.32		TO:0000339	Anatomy	culm thickness	CULMTH	Chr12	1548040	23357132
10754301	10755277	AQDZ011	BNL6.32		TO:0000339	Anatomy	culm thickness	CULMTH	Chr12	1548040	23357132
11497826	11532592	AQDZ011	BNL6.32		TO:0000339	Anatomy	culm thickness	CULMTH	Chr12	1548040	23357132
11564235	11575956	AQDZ011	BNL6.32		TO:0000339	Anatomy	culm thickness	CULMTH	Chr12	1548040	23357132
11604400	11616558	AQDZ011	BNL6.32		TO:0000339	Anatomy	culm thickness	CULMTH	Chr12	1548040	23357132
11658440	11670374	AQDZ011	BNL6.32		TO:0000339	Anatomy	culm thickness	CULMTH	Chr12	1548040	23357132
12107675	12112081	AQDZ011	BNL6.32		TO:0000339	Anatomy	culm thickness	CULMTH	Chr12	1548040	23357132
12474384	12482390	AQDZ011	BNL6.32		TO:0000339	Anatomy	culm thickness	CULMTH	Chr12	1548040	23357132
12510199	12524055	AQDZ011	BNL6.32		TO:0000339	Anatomy	culm thickness	CULMTH	Chr12	1548040	23357132
12993072	13005177	AQDZ011	BNL6.32		TO:0000339	Anatomy	culm thickness	CULMTH	Chr12	1548040	23357132
13128656	13139942	AQDZ011	BNL6.32		TO:0000339	Anatomy	culm thickness	CULMTH	Chr12	1548040	23357132
13141391	13152332	AQDZ011	BNL6.32		TO:0000339	Anatomy	culm thickness	CULMTH	Chr12	1548040	23357132
13588413	13599700	AQDZ011	BNL6.32		TO:0000339	Anatomy	culm thickness	CULMTH	Chr12	1548040	23357132
14037541	14045606	AQDZ011	BNL6.32		TO:0000339	Anatomy	culm thickness	CULMTH	Chr12	1548040	23357132
15291098	15303948	AQDZ011	BNL6.32		TO:0000339	Anatomy	culm thickness	CULMTH	Chr12	1548040	23357132
15676714	15725471	AQDZ011	BNL6.32		TO:0000339	Anatomy	culm thickness	CULMTH	Chr12	1548040	23357132
15728407	15755156	AQDZ011	BNL6.32		TO:0000339	Anatomy	culm thickness	CULMTH	Chr12	1548040	23357132
16006164	16017257	AQDZ011	BNL6.32		TO:0000339	Anatomy	culm thickness	CULMTH	Chr12	1548040	23357132
16044397	16051355	AQDZ011	BNL6.32		TO:0000339	Anatomy	culm thickness	CULMTH	Chr12	1548040	23357132
16386151	16390330	AQDZ011	BNL6.32		TO:0000339	Anatomy	culm thickness	CULMTH	Chr12	1548040	23357132
16494246	16498569	AQDZ011	BNL6.32		TO:0000339	Anatomy	culm thickness	CULMTH	Chr12	1548040	23357132
16817922	16842590	AQDZ011	BNL6.32		TO:0000339	Anatomy	culm thickness	CULMTH	Chr12	1548040	23357132
16973905	16985225	AQDZ011	BNL6.32		TO:0000339	Anatomy	culm thickness	CULMTH	Chr12	1548040	23357132
17023616	17035075	AQDZ011	BNL6.32		TO:0000339	Anatomy	culm thickness	CULMTH	Chr12	1548040	23357132
17109389	17119986	AQDZ011	BNL6.32		TO:0000339	Anatomy	culm thickness	CULMTH	Chr12	1548040	23357132
17181320	17194715	AQDZ011	BNL6.32		TO:0000339	Anatomy	culm thickness	CULMTH	Chr12	1548040	23357132
17201837	17212413	AQDZ011	BNL6.32		TO:0000339	Anatomy	culm thickness	CULMTH	Chr12	1548040	23357132
17241580	17253323	AQDZ011	BNL6.32		TO:0000339	Anatomy	culm thickness	CULMTH	Chr12	1548040	23357132
17312990	17324425	AQDZ011	BNL6.32		TO:0000339	Anatomy	culm thickness	CULMTH	Chr12	1548040	23357132
17804591	17807770	AQDZ011	BNL6.32		TO:0000339	Anatomy	culm thickness	CULMTH	Chr12	1548040	23357132
18026195	18036896	AQDZ011	BNL6.32		TO:0000339	Anatomy	culm thickness	CULMTH	Chr12	1548040	23357132
18184422	18190875	AQDZ011	BNL6.32		TO:0000339	Anatomy	culm thickness	CULMTH	Chr12	1548040	23357132
18397206	18408827	AQDZ011	BNL6.32		TO:0000339	Anatomy	culm thickness	CULMTH	Chr12	1548040	23357132
18745310	18756913	AQDZ011	BNL6.32		TO:0000339	Anatomy	culm thickness	CULMTH	Chr12	1548040	23357132
19107005	19109093	AQDZ011	BNL6.32		TO:0000339	Anatomy	culm thickness	CULMTH	Chr12	1548040	23357132
19232973	19237699	AQDZ011	BNL6.32		TO:0000339	Anatomy	culm thickness	CULMTH	Chr12	1548040	23357132
20760637	20773770	AQDZ011	BNL6.32		TO:0000339	Anatomy	culm thickness	CULMTH	Chr12	1548040	23357132
20762474	20773988	AQDZ011	BNL6.32		TO:0000339	Anatomy	culm thickness	CULMTH	Chr12	1548040	23357132
21064249	21070199	AQDZ011	BNL6.32		TO:0000339	Anatomy	culm thickness	CULMTH	Chr12	1548040	23357132
21105490	21110201	AQDZ011	BNL6.32		TO:0000339	Anatomy	culm thickness	CULMTH	Chr12	1548040	23357132
21328546	21330008	AQDZ011	BNL6.32		TO:0000339	Anatomy	culm thickness	CULMTH	Chr12	1548040	23357132
21453596	21455811	AQDZ011	BNL6.32		TO:0000339	Anatomy	culm thickness	CULMTH	Chr12	1548040	23357132
22206320	22212746	AQDZ011	BNL6.32		TO:0000339	Anatomy	culm thickness	CULMTH	Chr12	1548040	23357132
22662688	22663716	AQDZ011	BNL6.32		TO:0000339	Anatomy	culm thickness	CULMTH	Chr12	1548040	23357132
22675517	22699710	AQDZ011	BNL6.32		TO:0000339	Anatomy	culm thickness	CULMTH	Chr12	1548040	23357132
2493245	2501390	AQDZ011	BNL6.32		TO:0000339	Anatomy	culm thickness	CULMTH	Chr12	1548040	23357132
2527369	2532294	AQDZ011	BNL6.32		TO:0000339	Anatomy	culm thickness	CULMTH	Chr12	1548040	23357132
4917255	4953229	AQDZ011	BNL6.32		TO:0000339	Anatomy	culm thickness	CULMTH	Chr12	1548040	23357132
5317632	5328480	AQDZ011	BNL6.32		TO:0000339	Anatomy	culm thickness	CULMTH	Chr12	1548040	23357132
5340388	5360698	AQDZ011	BNL6.32		TO:0000339	Anatomy	culm thickness	CULMTH	Chr12	1548040	23357132
5558895	5565665	AQDZ011	BNL6.32		TO:0000339	Anatomy	culm thickness	CULMTH	Chr12	1548040	23357132
5893552	5894592	AQDZ011	BNL6.32		TO:0000339	Anatomy	culm thickness	CULMTH	Chr12	1548040	23357132
6184329	6185340	AQDZ011	BNL6.32		TO:0000339	Anatomy	culm thickness	CULMTH	Chr12	1548040	23357132
6261838	6272702	AQDZ011	BNL6.32		TO:0000339	Anatomy	culm thickness	CULMTH	Chr12	1548040	23357132
6681179	6687620	AQDZ011	BNL6.32		TO:0000339	Anatomy	culm thickness	CULMTH	Chr12	1548040	23357132
6734882	6738446	AQDZ011	BNL6.32		TO:0000339	Anatomy	culm thickness	CULMTH	Chr12	1548040	23357132
6890889	6892349	AQDZ011	BNL6.32		TO:0000339	Anatomy	culm thickness	CULMTH	Chr12	1548040	23357132
6980029	6981133	AQDZ011	BNL6.32		TO:0000339	Anatomy	culm thickness	CULMTH	Chr12	1548040	23357132
7070505	7082301	AQDZ011	BNL6.32		TO:0000339	Anatomy	culm thickness	CULMTH	Chr12	1548040	23357132
7255715	7267638	AQDZ011	BNL6.32		TO:0000339	Anatomy	culm thickness	CULMTH	Chr12	1548040	23357132
8196319	8199765	AQDZ011	BNL6.32		TO:0000339	Anatomy	culm thickness	CULMTH	Chr12	1548040	23357132
8872014	8874033	AQDZ011	BNL6.32		TO:0000339	Anatomy	culm thickness	CULMTH	Chr12	1548040	23357132
9301912	9312054	AQDZ011	BNL6.32		TO:0000339	Anatomy	culm thickness	CULMTH	Chr12	1548040	23357132
9661103	9672590	AQDZ011	BNL6.32		TO:0000339	Anatomy	culm thickness	CULMTH	Chr12	1548040	23357132
9928105	9928947	AQDZ011	BNL6.32		TO:0000339	Anatomy	culm thickness	CULMTH	Chr12	1548040	23357132
10023735	10037618	CQF15	BNL6.32		TO:0000319	Biochemical	rubisco content	RUBISCOCN	Chr12	1548040	23520921
10153085	10156050	CQF15	BNL6.32		TO:0000319	Biochemical	rubisco content	RUBISCOCN	Chr12	1548040	23520921
10365164	10386638	CQF15	BNL6.32		TO:0000319	Biochemical	rubisco content	RUBISCOCN	Chr12	1548040	23520921
10534109	10540606	CQF15	BNL6.32		TO:0000319	Biochemical	rubisco content	RUBISCOCN	Chr12	1548040	23520921
10746391	10752924	CQF15	BNL6.32		TO:0000319	Biochemical	rubisco content	RUBISCOCN	Chr12	1548040	23520921
10754301	10755277	CQF15	BNL6.32		TO:0000319	Biochemical	rubisco content	RUBISCOCN	Chr12	1548040	23520921
11497826	11532592	CQF15	BNL6.32		TO:0000319	Biochemical	rubisco content	RUBISCOCN	Chr12	1548040	23520921
11564235	11575956	CQF15	BNL6.32		TO:0000319	Biochemical	rubisco content	RUBISCOCN	Chr12	1548040	23520921
11604400	11616558	CQF15	BNL6.32		TO:0000319	Biochemical	rubisco content	RUBISCOCN	Chr12	1548040	23520921
11658440	11670374	CQF15	BNL6.32		TO:0000319	Biochemical	rubisco content	RUBISCOCN	Chr12	1548040	23520921
12107675	12112081	CQF15	BNL6.32		TO:0000319	Biochemical	rubisco content	RUBISCOCN	Chr12	1548040	23520921
12474384	12482390	CQF15	BNL6.32		TO:0000319	Biochemical	rubisco content	RUBISCOCN	Chr12	1548040	23520921
12510199	12524055	CQF15	BNL6.32		TO:0000319	Biochemical	rubisco content	RUBISCOCN	Chr12	1548040	23520921
12993072	13005177	CQF15	BNL6.32		TO:0000319	Biochemical	rubisco content	RUBISCOCN	Chr12	1548040	23520921
13128656	13139942	CQF15	BNL6.32		TO:0000319	Biochemical	rubisco content	RUBISCOCN	Chr12	1548040	23520921
13141391	13152332	CQF15	BNL6.32		TO:0000319	Biochemical	rubisco content	RUBISCOCN	Chr12	1548040	23520921
13588413	13599700	CQF15	BNL6.32		TO:0000319	Biochemical	rubisco content	RUBISCOCN	Chr12	1548040	23520921
14037541	14045606	CQF15	BNL6.32		TO:0000319	Biochemical	rubisco content	RUBISCOCN	Chr12	1548040	23520921
15291098	15303948	CQF15	BNL6.32		TO:0000319	Biochemical	rubisco content	RUBISCOCN	Chr12	1548040	23520921
15676714	15725471	CQF15	BNL6.32		TO:0000319	Biochemical	rubisco content	RUBISCOCN	Chr12	1548040	23520921
15728407	15755156	CQF15	BNL6.32		TO:0000319	Biochemical	rubisco content	RUBISCOCN	Chr12	1548040	23520921
16006164	16017257	CQF15	BNL6.32		TO:0000319	Biochemical	rubisco content	RUBISCOCN	Chr12	1548040	23520921
16044397	16051355	CQF15	BNL6.32		TO:0000319	Biochemical	rubisco content	RUBISCOCN	Chr12	1548040	23520921
16386151	16390330	CQF15	BNL6.32		TO:0000319	Biochemical	rubisco content	RUBISCOCN	Chr12	1548040	23520921
16494246	16498569	CQF15	BNL6.32		TO:0000319	Biochemical	rubisco content	RUBISCOCN	Chr12	1548040	23520921
16817922	16842590	CQF15	BNL6.32		TO:0000319	Biochemical	rubisco content	RUBISCOCN	Chr12	1548040	23520921
16973905	16985225	CQF15	BNL6.32		TO:0000319	Biochemical	rubisco content	RUBISCOCN	Chr12	1548040	23520921
17023616	17035075	CQF15	BNL6.32		TO:0000319	Biochemical	rubisco content	RUBISCOCN	Chr12	1548040	23520921
17109389	17119986	CQF15	BNL6.32		TO:0000319	Biochemical	rubisco content	RUBISCOCN	Chr12	1548040	23520921
17181320	17194715	CQF15	BNL6.32		TO:0000319	Biochemical	rubisco content	RUBISCOCN	Chr12	1548040	23520921
17201837	17212413	CQF15	BNL6.32		TO:0000319	Biochemical	rubisco content	RUBISCOCN	Chr12	1548040	23520921
17241580	17253323	CQF15	BNL6.32		TO:0000319	Biochemical	rubisco content	RUBISCOCN	Chr12	1548040	23520921
17312990	17324425	CQF15	BNL6.32		TO:0000319	Biochemical	rubisco content	RUBISCOCN	Chr12	1548040	23520921
17804591	17807770	CQF15	BNL6.32		TO:0000319	Biochemical	rubisco content	RUBISCOCN	Chr12	1548040	23520921
18026195	18036896	CQF15	BNL6.32		TO:0000319	Biochemical	rubisco content	RUBISCOCN	Chr12	1548040	23520921
18184422	18190875	CQF15	BNL6.32		TO:0000319	Biochemical	rubisco content	RUBISCOCN	Chr12	1548040	23520921
18397206	18408827	CQF15	BNL6.32		TO:0000319	Biochemical	rubisco content	RUBISCOCN	Chr12	1548040	23520921
18745310	18756913	CQF15	BNL6.32		TO:0000319	Biochemical	rubisco content	RUBISCOCN	Chr12	1548040	23520921
19107005	19109093	CQF15	BNL6.32		TO:0000319	Biochemical	rubisco content	RUBISCOCN	Chr12	1548040	23520921
19232973	19237699	CQF15	BNL6.32		TO:0000319	Biochemical	rubisco content	RUBISCOCN	Chr12	1548040	23520921
20760637	20773770	CQF15	BNL6.32		TO:0000319	Biochemical	rubisco content	RUBISCOCN	Chr12	1548040	23520921
20762474	20773988	CQF15	BNL6.32		TO:0000319	Biochemical	rubisco content	RUBISCOCN	Chr12	1548040	23520921
21064249	21070199	CQF15	BNL6.32		TO:0000319	Biochemical	rubisco content	RUBISCOCN	Chr12	1548040	23520921
21105490	21110201	CQF15	BNL6.32		TO:0000319	Biochemical	rubisco content	RUBISCOCN	Chr12	1548040	23520921
21328546	21330008	CQF15	BNL6.32		TO:0000319	Biochemical	rubisco content	RUBISCOCN	Chr12	1548040	23520921
21453596	21455811	CQF15	BNL6.32		TO:0000319	Biochemical	rubisco content	RUBISCOCN	Chr12	1548040	23520921
22206320	22212746	CQF15	BNL6.32		TO:0000319	Biochemical	rubisco content	RUBISCOCN	Chr12	1548040	23520921
22662688	22663716	CQF15	BNL6.32		TO:0000319	Biochemical	rubisco content	RUBISCOCN	Chr12	1548040	23520921
22675517	22699710	CQF15	BNL6.32		TO:0000319	Biochemical	rubisco content	RUBISCOCN	Chr12	1548040	23520921
23386570	23387370	CQF15	BNL6.32		TO:0000319	Biochemical	rubisco content	RUBISCOCN	Chr12	1548040	23520921
23505927	23507011	CQF15	BNL6.32		TO:0000319	Biochemical	rubisco content	RUBISCOCN	Chr12	1548040	23520921
2493245	2501390	CQF15	BNL6.32		TO:0000319	Biochemical	rubisco content	RUBISCOCN	Chr12	1548040	23520921
2527369	2532294	CQF15	BNL6.32		TO:0000319	Biochemical	rubisco content	RUBISCOCN	Chr12	1548040	23520921
4917255	4953229	CQF15	BNL6.32		TO:0000319	Biochemical	rubisco content	RUBISCOCN	Chr12	1548040	23520921
5317632	5328480	CQF15	BNL6.32		TO:0000319	Biochemical	rubisco content	RUBISCOCN	Chr12	1548040	23520921
5340388	5360698	CQF15	BNL6.32		TO:0000319	Biochemical	rubisco content	RUBISCOCN	Chr12	1548040	23520921
5558895	5565665	CQF15	BNL6.32		TO:0000319	Biochemical	rubisco content	RUBISCOCN	Chr12	1548040	23520921
5893552	5894592	CQF15	BNL6.32		TO:0000319	Biochemical	rubisco content	RUBISCOCN	Chr12	1548040	23520921
6184329	6185340	CQF15	BNL6.32		TO:0000319	Biochemical	rubisco content	RUBISCOCN	Chr12	1548040	23520921
6261838	6272702	CQF15	BNL6.32		TO:0000319	Biochemical	rubisco content	RUBISCOCN	Chr12	1548040	23520921
6681179	6687620	CQF15	BNL6.32		TO:0000319	Biochemical	rubisco content	RUBISCOCN	Chr12	1548040	23520921
6734882	6738446	CQF15	BNL6.32		TO:0000319	Biochemical	rubisco content	RUBISCOCN	Chr12	1548040	23520921
6890889	6892349	CQF15	BNL6.32		TO:0000319	Biochemical	rubisco content	RUBISCOCN	Chr12	1548040	23520921
6980029	6981133	CQF15	BNL6.32		TO:0000319	Biochemical	rubisco content	RUBISCOCN	Chr12	1548040	23520921
7070505	7082301	CQF15	BNL6.32		TO:0000319	Biochemical	rubisco content	RUBISCOCN	Chr12	1548040	23520921
7255715	7267638	CQF15	BNL6.32		TO:0000319	Biochemical	rubisco content	RUBISCOCN	Chr12	1548040	23520921
8196319	8199765	CQF15	BNL6.32		TO:0000319	Biochemical	rubisco content	RUBISCOCN	Chr12	1548040	23520921
8872014	8874033	CQF15	BNL6.32		TO:0000319	Biochemical	rubisco content	RUBISCOCN	Chr12	1548040	23520921
9301912	9312054	CQF15	BNL6.32		TO:0000319	Biochemical	rubisco content	RUBISCOCN	Chr12	1548040	23520921
9661103	9672590	CQF15	BNL6.32		TO:0000319	Biochemical	rubisco content	RUBISCOCN	Chr12	1548040	23520921
9928105	9928947	CQF15	BNL6.32		TO:0000319	Biochemical	rubisco content	RUBISCOCN	Chr12	1548040	23520921
2493245	2501390	CQAX12	BNL6.32		TO:0000207	Vigor	plant height	PTHT	Chr12	1594823	5758850
2527369	2532294	CQAX12	BNL6.32		TO:0000207	Vigor	plant height	PTHT	Chr12	1594823	5758850
4917255	4953229	CQAX12	BNL6.32		TO:0000207	Vigor	plant height	PTHT	Chr12	1594823	5758850
5317632	5328480	CQAX12	BNL6.32		TO:0000207	Vigor	plant height	PTHT	Chr12	1594823	5758850
5340388	5360698	CQAX12	BNL6.32		TO:0000207	Vigor	plant height	PTHT	Chr12	1594823	5758850
5558895	5565665	CQAX12	BNL6.32		TO:0000207	Vigor	plant height	PTHT	Chr12	1594823	5758850
2493245	2501390	AQO062	BNL6.32		TO:0000306	Anatomy	root thickness	RTTH	Chr12	2244507	3185631
2527369	2532294	AQO062	BNL6.32		TO:0000306	Anatomy	root thickness	RTTH	Chr12	2244507	3185631
2493245	2501390	CQAS144	BNL6.32		TO:0000207	Vigor	plant height	PTHT	Chr12	2426452	7729855
2527369	2532294	CQAS144	BNL6.32		TO:0000207	Vigor	plant height	PTHT	Chr12	2426452	7729855
4917255	4953229	CQAS144	BNL6.32		TO:0000207	Vigor	plant height	PTHT	Chr12	2426452	7729855
5317632	5328480	CQAS144	BNL6.32		TO:0000207	Vigor	plant height	PTHT	Chr12	2426452	7729855
5340388	5360698	CQAS144	BNL6.32		TO:0000207	Vigor	plant height	PTHT	Chr12	2426452	7729855
5558895	5565665	CQAS144	BNL6.32		TO:0000207	Vigor	plant height	PTHT	Chr12	2426452	7729855
5893552	5894592	CQAS144	BNL6.32		TO:0000207	Vigor	plant height	PTHT	Chr12	2426452	7729855
6184329	6185340	CQAS144	BNL6.32		TO:0000207	Vigor	plant height	PTHT	Chr12	2426452	7729855
6261838	6272702	CQAS144	BNL6.32		TO:0000207	Vigor	plant height	PTHT	Chr12	2426452	7729855
6681179	6687620	CQAS144	BNL6.32		TO:0000207	Vigor	plant height	PTHT	Chr12	2426452	7729855
6734882	6738446	CQAS144	BNL6.32		TO:0000207	Vigor	plant height	PTHT	Chr12	2426452	7729855
6890889	6892349	CQAS144	BNL6.32		TO:0000207	Vigor	plant height	PTHT	Chr12	2426452	7729855
6980029	6981133	CQAS144	BNL6.32		TO:0000207	Vigor	plant height	PTHT	Chr12	2426452	7729855
7070505	7082301	CQAS144	BNL6.32		TO:0000207	Vigor	plant height	PTHT	Chr12	2426452	7729855
7255715	7267638	CQAS144	BNL6.32		TO:0000207	Vigor	plant height	PTHT	Chr12	2426452	7729855
2493245	2501390	CQAS150	BNL6.32		TO:0000625	Anatomy	spikelet density	SPKDN	Chr12	2426452	7729855
2527369	2532294	CQAS150	BNL6.32		TO:0000625	Anatomy	spikelet density	SPKDN	Chr12	2426452	7729855
4917255	4953229	CQAS150	BNL6.32		TO:0000625	Anatomy	spikelet density	SPKDN	Chr12	2426452	7729855
5317632	5328480	CQAS150	BNL6.32		TO:0000625	Anatomy	spikelet density	SPKDN	Chr12	2426452	7729855
5340388	5360698	CQAS150	BNL6.32		TO:0000625	Anatomy	spikelet density	SPKDN	Chr12	2426452	7729855
5558895	5565665	CQAS150	BNL6.32		TO:0000625	Anatomy	spikelet density	SPKDN	Chr12	2426452	7729855
5893552	5894592	CQAS150	BNL6.32		TO:0000625	Anatomy	spikelet density	SPKDN	Chr12	2426452	7729855
6184329	6185340	CQAS150	BNL6.32		TO:0000625	Anatomy	spikelet density	SPKDN	Chr12	2426452	7729855
6261838	6272702	CQAS150	BNL6.32		TO:0000625	Anatomy	spikelet density	SPKDN	Chr12	2426452	7729855
6681179	6687620	CQAS150	BNL6.32		TO:0000625	Anatomy	spikelet density	SPKDN	Chr12	2426452	7729855
6734882	6738446	CQAS150	BNL6.32		TO:0000625	Anatomy	spikelet density	SPKDN	Chr12	2426452	7729855
6890889	6892349	CQAS150	BNL6.32		TO:0000625	Anatomy	spikelet density	SPKDN	Chr12	2426452	7729855
6980029	6981133	CQAS150	BNL6.32		TO:0000625	Anatomy	spikelet density	SPKDN	Chr12	2426452	7729855
7070505	7082301	CQAS150	BNL6.32		TO:0000625	Anatomy	spikelet density	SPKDN	Chr12	2426452	7729855
7255715	7267638	CQAS150	BNL6.32		TO:0000625	Anatomy	spikelet density	SPKDN	Chr12	2426452	7729855
10023735	10037618	CQAS147	BNL6.32		TO:0000040	Anatomy	panicle length	PNLG	Chr12	2426452	20014601
10153085	10156050	CQAS147	BNL6.32		TO:0000040	Anatomy	panicle length	PNLG	Chr12	2426452	20014601
10365164	10386638	CQAS147	BNL6.32		TO:0000040	Anatomy	panicle length	PNLG	Chr12	2426452	20014601
10534109	10540606	CQAS147	BNL6.32		TO:0000040	Anatomy	panicle length	PNLG	Chr12	2426452	20014601
10746391	10752924	CQAS147	BNL6.32		TO:0000040	Anatomy	panicle length	PNLG	Chr12	2426452	20014601
10754301	10755277	CQAS147	BNL6.32		TO:0000040	Anatomy	panicle length	PNLG	Chr12	2426452	20014601
11497826	11532592	CQAS147	BNL6.32		TO:0000040	Anatomy	panicle length	PNLG	Chr12	2426452	20014601
11564235	11575956	CQAS147	BNL6.32		TO:0000040	Anatomy	panicle length	PNLG	Chr12	2426452	20014601
11604400	11616558	CQAS147	BNL6.32		TO:0000040	Anatomy	panicle length	PNLG	Chr12	2426452	20014601
11658440	11670374	CQAS147	BNL6.32		TO:0000040	Anatomy	panicle length	PNLG	Chr12	2426452	20014601
12107675	12112081	CQAS147	BNL6.32		TO:0000040	Anatomy	panicle length	PNLG	Chr12	2426452	20014601
12474384	12482390	CQAS147	BNL6.32		TO:0000040	Anatomy	panicle length	PNLG	Chr12	2426452	20014601
12510199	12524055	CQAS147	BNL6.32		TO:0000040	Anatomy	panicle length	PNLG	Chr12	2426452	20014601
12993072	13005177	CQAS147	BNL6.32		TO:0000040	Anatomy	panicle length	PNLG	Chr12	2426452	20014601
13128656	13139942	CQAS147	BNL6.32		TO:0000040	Anatomy	panicle length	PNLG	Chr12	2426452	20014601
13141391	13152332	CQAS147	BNL6.32		TO:0000040	Anatomy	panicle length	PNLG	Chr12	2426452	20014601
13588413	13599700	CQAS147	BNL6.32		TO:0000040	Anatomy	panicle length	PNLG	Chr12	2426452	20014601
14037541	14045606	CQAS147	BNL6.32		TO:0000040	Anatomy	panicle length	PNLG	Chr12	2426452	20014601
15291098	15303948	CQAS147	BNL6.32		TO:0000040	Anatomy	panicle length	PNLG	Chr12	2426452	20014601
15676714	15725471	CQAS147	BNL6.32		TO:0000040	Anatomy	panicle length	PNLG	Chr12	2426452	20014601
15728407	15755156	CQAS147	BNL6.32		TO:0000040	Anatomy	panicle length	PNLG	Chr12	2426452	20014601
16006164	16017257	CQAS147	BNL6.32		TO:0000040	Anatomy	panicle length	PNLG	Chr12	2426452	20014601
16044397	16051355	CQAS147	BNL6.32		TO:0000040	Anatomy	panicle length	PNLG	Chr12	2426452	20014601
16386151	16390330	CQAS147	BNL6.32		TO:0000040	Anatomy	panicle length	PNLG	Chr12	2426452	20014601
16494246	16498569	CQAS147	BNL6.32		TO:0000040	Anatomy	panicle length	PNLG	Chr12	2426452	20014601
16817922	16842590	CQAS147	BNL6.32		TO:0000040	Anatomy	panicle length	PNLG	Chr12	2426452	20014601
16973905	16985225	CQAS147	BNL6.32		TO:0000040	Anatomy	panicle length	PNLG	Chr12	2426452	20014601
17023616	17035075	CQAS147	BNL6.32		TO:0000040	Anatomy	panicle length	PNLG	Chr12	2426452	20014601
17109389	17119986	CQAS147	BNL6.32		TO:0000040	Anatomy	panicle length	PNLG	Chr12	2426452	20014601
17181320	17194715	CQAS147	BNL6.32		TO:0000040	Anatomy	panicle length	PNLG	Chr12	2426452	20014601
17201837	17212413	CQAS147	BNL6.32		TO:0000040	Anatomy	panicle length	PNLG	Chr12	2426452	20014601
17241580	17253323	CQAS147	BNL6.32		TO:0000040	Anatomy	panicle length	PNLG	Chr12	2426452	20014601
17312990	17324425	CQAS147	BNL6.32		TO:0000040	Anatomy	panicle length	PNLG	Chr12	2426452	20014601
17804591	17807770	CQAS147	BNL6.32		TO:0000040	Anatomy	panicle length	PNLG	Chr12	2426452	20014601
18026195	18036896	CQAS147	BNL6.32		TO:0000040	Anatomy	panicle length	PNLG	Chr12	2426452	20014601
18184422	18190875	CQAS147	BNL6.32		TO:0000040	Anatomy	panicle length	PNLG	Chr12	2426452	20014601
18397206	18408827	CQAS147	BNL6.32		TO:0000040	Anatomy	panicle length	PNLG	Chr12	2426452	20014601
18745310	18756913	CQAS147	BNL6.32		TO:0000040	Anatomy	panicle length	PNLG	Chr12	2426452	20014601
19107005	19109093	CQAS147	BNL6.32		TO:0000040	Anatomy	panicle length	PNLG	Chr12	2426452	20014601
19232973	19237699	CQAS147	BNL6.32		TO:0000040	Anatomy	panicle length	PNLG	Chr12	2426452	20014601
2493245	2501390	CQAS147	BNL6.32		TO:0000040	Anatomy	panicle length	PNLG	Chr12	2426452	20014601
2527369	2532294	CQAS147	BNL6.32		TO:0000040	Anatomy	panicle length	PNLG	Chr12	2426452	20014601
4917255	4953229	CQAS147	BNL6.32		TO:0000040	Anatomy	panicle length	PNLG	Chr12	2426452	20014601
5317632	5328480	CQAS147	BNL6.32		TO:0000040	Anatomy	panicle length	PNLG	Chr12	2426452	20014601
5340388	5360698	CQAS147	BNL6.32		TO:0000040	Anatomy	panicle length	PNLG	Chr12	2426452	20014601
5558895	5565665	CQAS147	BNL6.32		TO:0000040	Anatomy	panicle length	PNLG	Chr12	2426452	20014601
5893552	5894592	CQAS147	BNL6.32		TO:0000040	Anatomy	panicle length	PNLG	Chr12	2426452	20014601
6184329	6185340	CQAS147	BNL6.32		TO:0000040	Anatomy	panicle length	PNLG	Chr12	2426452	20014601
6261838	6272702	CQAS147	BNL6.32		TO:0000040	Anatomy	panicle length	PNLG	Chr12	2426452	20014601
6681179	6687620	CQAS147	BNL6.32		TO:0000040	Anatomy	panicle length	PNLG	Chr12	2426452	20014601
6734882	6738446	CQAS147	BNL6.32		TO:0000040	Anatomy	panicle length	PNLG	Chr12	2426452	20014601
6890889	6892349	CQAS147	BNL6.32		TO:0000040	Anatomy	panicle length	PNLG	Chr12	2426452	20014601
6980029	6981133	CQAS147	BNL6.32		TO:0000040	Anatomy	panicle length	PNLG	Chr12	2426452	20014601
7070505	7082301	CQAS147	BNL6.32		TO:0000040	Anatomy	panicle length	PNLG	Chr12	2426452	20014601
7255715	7267638	CQAS147	BNL6.32		TO:0000040	Anatomy	panicle length	PNLG	Chr12	2426452	20014601
8196319	8199765	CQAS147	BNL6.32		TO:0000040	Anatomy	panicle length	PNLG	Chr12	2426452	20014601
8872014	8874033	CQAS147	BNL6.32		TO:0000040	Anatomy	panicle length	PNLG	Chr12	2426452	20014601
9301912	9312054	CQAS147	BNL6.32		TO:0000040	Anatomy	panicle length	PNLG	Chr12	2426452	20014601
9661103	9672590	CQAS147	BNL6.32		TO:0000040	Anatomy	panicle length	PNLG	Chr12	2426452	20014601
9928105	9928947	CQAS147	BNL6.32		TO:0000040	Anatomy	panicle length	PNLG	Chr12	2426452	20014601
10023735	10037618	CQE85	BNL6.32		TO:0000495	Biochemical	chlorophyll content	CHLCN	Chr12	3885926	26108114
10153085	10156050	CQE85	BNL6.32		TO:0000495	Biochemical	chlorophyll content	CHLCN	Chr12	3885926	26108114
10365164	10386638	CQE85	BNL6.32		TO:0000495	Biochemical	chlorophyll content	CHLCN	Chr12	3885926	26108114
10534109	10540606	CQE85	BNL6.32		TO:0000495	Biochemical	chlorophyll content	CHLCN	Chr12	3885926	26108114
10746391	10752924	CQE85	BNL6.32		TO:0000495	Biochemical	chlorophyll content	CHLCN	Chr12	3885926	26108114
10754301	10755277	CQE85	BNL6.32		TO:0000495	Biochemical	chlorophyll content	CHLCN	Chr12	3885926	26108114
11497826	11532592	CQE85	BNL6.32		TO:0000495	Biochemical	chlorophyll content	CHLCN	Chr12	3885926	26108114
11564235	11575956	CQE85	BNL6.32		TO:0000495	Biochemical	chlorophyll content	CHLCN	Chr12	3885926	26108114
11604400	11616558	CQE85	BNL6.32		TO:0000495	Biochemical	chlorophyll content	CHLCN	Chr12	3885926	26108114
11658440	11670374	CQE85	BNL6.32		TO:0000495	Biochemical	chlorophyll content	CHLCN	Chr12	3885926	26108114
12107675	12112081	CQE85	BNL6.32		TO:0000495	Biochemical	chlorophyll content	CHLCN	Chr12	3885926	26108114
12474384	12482390	CQE85	BNL6.32		TO:0000495	Biochemical	chlorophyll content	CHLCN	Chr12	3885926	26108114
12510199	12524055	CQE85	BNL6.32		TO:0000495	Biochemical	chlorophyll content	CHLCN	Chr12	3885926	26108114
12993072	13005177	CQE85	BNL6.32		TO:0000495	Biochemical	chlorophyll content	CHLCN	Chr12	3885926	26108114
13128656	13139942	CQE85	BNL6.32		TO:0000495	Biochemical	chlorophyll content	CHLCN	Chr12	3885926	26108114
13141391	13152332	CQE85	BNL6.32		TO:0000495	Biochemical	chlorophyll content	CHLCN	Chr12	3885926	26108114
13588413	13599700	CQE85	BNL6.32		TO:0000495	Biochemical	chlorophyll content	CHLCN	Chr12	3885926	26108114
14037541	14045606	CQE85	BNL6.32		TO:0000495	Biochemical	chlorophyll content	CHLCN	Chr12	3885926	26108114
15291098	15303948	CQE85	BNL6.32		TO:0000495	Biochemical	chlorophyll content	CHLCN	Chr12	3885926	26108114
15676714	15725471	CQE85	BNL6.32		TO:0000495	Biochemical	chlorophyll content	CHLCN	Chr12	3885926	26108114
15728407	15755156	CQE85	BNL6.32		TO:0000495	Biochemical	chlorophyll content	CHLCN	Chr12	3885926	26108114
16006164	16017257	CQE85	BNL6.32		TO:0000495	Biochemical	chlorophyll content	CHLCN	Chr12	3885926	26108114
16044397	16051355	CQE85	BNL6.32		TO:0000495	Biochemical	chlorophyll content	CHLCN	Chr12	3885926	26108114
16386151	16390330	CQE85	BNL6.32		TO:0000495	Biochemical	chlorophyll content	CHLCN	Chr12	3885926	26108114
16494246	16498569	CQE85	BNL6.32		TO:0000495	Biochemical	chlorophyll content	CHLCN	Chr12	3885926	26108114
16817922	16842590	CQE85	BNL6.32		TO:0000495	Biochemical	chlorophyll content	CHLCN	Chr12	3885926	26108114
16973905	16985225	CQE85	BNL6.32		TO:0000495	Biochemical	chlorophyll content	CHLCN	Chr12	3885926	26108114
17023616	17035075	CQE85	BNL6.32		TO:0000495	Biochemical	chlorophyll content	CHLCN	Chr12	3885926	26108114
17109389	17119986	CQE85	BNL6.32		TO:0000495	Biochemical	chlorophyll content	CHLCN	Chr12	3885926	26108114
17181320	17194715	CQE85	BNL6.32		TO:0000495	Biochemical	chlorophyll content	CHLCN	Chr12	3885926	26108114
17201837	17212413	CQE85	BNL6.32		TO:0000495	Biochemical	chlorophyll content	CHLCN	Chr12	3885926	26108114
17241580	17253323	CQE85	BNL6.32		TO:0000495	Biochemical	chlorophyll content	CHLCN	Chr12	3885926	26108114
17312990	17324425	CQE85	BNL6.32		TO:0000495	Biochemical	chlorophyll content	CHLCN	Chr12	3885926	26108114
17804591	17807770	CQE85	BNL6.32		TO:0000495	Biochemical	chlorophyll content	CHLCN	Chr12	3885926	26108114
18026195	18036896	CQE85	BNL6.32		TO:0000495	Biochemical	chlorophyll content	CHLCN	Chr12	3885926	26108114
18184422	18190875	CQE85	BNL6.32		TO:0000495	Biochemical	chlorophyll content	CHLCN	Chr12	3885926	26108114
18397206	18408827	CQE85	BNL6.32		TO:0000495	Biochemical	chlorophyll content	CHLCN	Chr12	3885926	26108114
18745310	18756913	CQE85	BNL6.32		TO:0000495	Biochemical	chlorophyll content	CHLCN	Chr12	3885926	26108114
19107005	19109093	CQE85	BNL6.32		TO:0000495	Biochemical	chlorophyll content	CHLCN	Chr12	3885926	26108114
19232973	19237699	CQE85	BNL6.32		TO:0000495	Biochemical	chlorophyll content	CHLCN	Chr12	3885926	26108114
20760637	20773770	CQE85	BNL6.32		TO:0000495	Biochemical	chlorophyll content	CHLCN	Chr12	3885926	26108114
20762474	20773988	CQE85	BNL6.32		TO:0000495	Biochemical	chlorophyll content	CHLCN	Chr12	3885926	26108114
21064249	21070199	CQE85	BNL6.32		TO:0000495	Biochemical	chlorophyll content	CHLCN	Chr12	3885926	26108114
21105490	21110201	CQE85	BNL6.32		TO:0000495	Biochemical	chlorophyll content	CHLCN	Chr12	3885926	26108114
21328546	21330008	CQE85	BNL6.32		TO:0000495	Biochemical	chlorophyll content	CHLCN	Chr12	3885926	26108114
21453596	21455811	CQE85	BNL6.32		TO:0000495	Biochemical	chlorophyll content	CHLCN	Chr12	3885926	26108114
22206320	22212746	CQE85	BNL6.32		TO:0000495	Biochemical	chlorophyll content	CHLCN	Chr12	3885926	26108114
22662688	22663716	CQE85	BNL6.32		TO:0000495	Biochemical	chlorophyll content	CHLCN	Chr12	3885926	26108114
22675517	22699710	CQE85	BNL6.32		TO:0000495	Biochemical	chlorophyll content	CHLCN	Chr12	3885926	26108114
23386570	23387370	CQE85	BNL6.32		TO:0000495	Biochemical	chlorophyll content	CHLCN	Chr12	3885926	26108114
23505927	23507011	CQE85	BNL6.32		TO:0000495	Biochemical	chlorophyll content	CHLCN	Chr12	3885926	26108114
23643549	23655575	CQE85	BNL6.32		TO:0000495	Biochemical	chlorophyll content	CHLCN	Chr12	3885926	26108114
23712944	23716540	CQE85	BNL6.32		TO:0000495	Biochemical	chlorophyll content	CHLCN	Chr12	3885926	26108114
4917255	4953229	CQE85	BNL6.32		TO:0000495	Biochemical	chlorophyll content	CHLCN	Chr12	3885926	26108114
5317632	5328480	CQE85	BNL6.32		TO:0000495	Biochemical	chlorophyll content	CHLCN	Chr12	3885926	26108114
5340388	5360698	CQE85	BNL6.32		TO:0000495	Biochemical	chlorophyll content	CHLCN	Chr12	3885926	26108114
5558895	5565665	CQE85	BNL6.32		TO:0000495	Biochemical	chlorophyll content	CHLCN	Chr12	3885926	26108114
5893552	5894592	CQE85	BNL6.32		TO:0000495	Biochemical	chlorophyll content	CHLCN	Chr12	3885926	26108114
6184329	6185340	CQE85	BNL6.32		TO:0000495	Biochemical	chlorophyll content	CHLCN	Chr12	3885926	26108114
6261838	6272702	CQE85	BNL6.32		TO:0000495	Biochemical	chlorophyll content	CHLCN	Chr12	3885926	26108114
6681179	6687620	CQE85	BNL6.32		TO:0000495	Biochemical	chlorophyll content	CHLCN	Chr12	3885926	26108114
6734882	6738446	CQE85	BNL6.32		TO:0000495	Biochemical	chlorophyll content	CHLCN	Chr12	3885926	26108114
6890889	6892349	CQE85	BNL6.32		TO:0000495	Biochemical	chlorophyll content	CHLCN	Chr12	3885926	26108114
6980029	6981133	CQE85	BNL6.32		TO:0000495	Biochemical	chlorophyll content	CHLCN	Chr12	3885926	26108114
7070505	7082301	CQE85	BNL6.32		TO:0000495	Biochemical	chlorophyll content	CHLCN	Chr12	3885926	26108114
7255715	7267638	CQE85	BNL6.32		TO:0000495	Biochemical	chlorophyll content	CHLCN	Chr12	3885926	26108114
8196319	8199765	CQE85	BNL6.32		TO:0000495	Biochemical	chlorophyll content	CHLCN	Chr12	3885926	26108114
8872014	8874033	CQE85	BNL6.32		TO:0000495	Biochemical	chlorophyll content	CHLCN	Chr12	3885926	26108114
9301912	9312054	CQE85	BNL6.32		TO:0000495	Biochemical	chlorophyll content	CHLCN	Chr12	3885926	26108114
9661103	9672590	CQE85	BNL6.32		TO:0000495	Biochemical	chlorophyll content	CHLCN	Chr12	3885926	26108114
9928105	9928947	CQE85	BNL6.32		TO:0000495	Biochemical	chlorophyll content	CHLCN	Chr12	3885926	26108114
10023735	10037618	CQE84	BNL6.32		TO:0000207	Vigor	plant height	PTHT	Chr12	3885926	26108114
10153085	10156050	CQE84	BNL6.32		TO:0000207	Vigor	plant height	PTHT	Chr12	3885926	26108114
10365164	10386638	CQE84	BNL6.32		TO:0000207	Vigor	plant height	PTHT	Chr12	3885926	26108114
10534109	10540606	CQE84	BNL6.32		TO:0000207	Vigor	plant height	PTHT	Chr12	3885926	26108114
10746391	10752924	CQE84	BNL6.32		TO:0000207	Vigor	plant height	PTHT	Chr12	3885926	26108114
10754301	10755277	CQE84	BNL6.32		TO:0000207	Vigor	plant height	PTHT	Chr12	3885926	26108114
11497826	11532592	CQE84	BNL6.32		TO:0000207	Vigor	plant height	PTHT	Chr12	3885926	26108114
11564235	11575956	CQE84	BNL6.32		TO:0000207	Vigor	plant height	PTHT	Chr12	3885926	26108114
11604400	11616558	CQE84	BNL6.32		TO:0000207	Vigor	plant height	PTHT	Chr12	3885926	26108114
11658440	11670374	CQE84	BNL6.32		TO:0000207	Vigor	plant height	PTHT	Chr12	3885926	26108114
12107675	12112081	CQE84	BNL6.32		TO:0000207	Vigor	plant height	PTHT	Chr12	3885926	26108114
12474384	12482390	CQE84	BNL6.32		TO:0000207	Vigor	plant height	PTHT	Chr12	3885926	26108114
12510199	12524055	CQE84	BNL6.32		TO:0000207	Vigor	plant height	PTHT	Chr12	3885926	26108114
12993072	13005177	CQE84	BNL6.32		TO:0000207	Vigor	plant height	PTHT	Chr12	3885926	26108114
13128656	13139942	CQE84	BNL6.32		TO:0000207	Vigor	plant height	PTHT	Chr12	3885926	26108114
13141391	13152332	CQE84	BNL6.32		TO:0000207	Vigor	plant height	PTHT	Chr12	3885926	26108114
13588413	13599700	CQE84	BNL6.32		TO:0000207	Vigor	plant height	PTHT	Chr12	3885926	26108114
14037541	14045606	CQE84	BNL6.32		TO:0000207	Vigor	plant height	PTHT	Chr12	3885926	26108114
15291098	15303948	CQE84	BNL6.32		TO:0000207	Vigor	plant height	PTHT	Chr12	3885926	26108114
15676714	15725471	CQE84	BNL6.32		TO:0000207	Vigor	plant height	PTHT	Chr12	3885926	26108114
15728407	15755156	CQE84	BNL6.32		TO:0000207	Vigor	plant height	PTHT	Chr12	3885926	26108114
16006164	16017257	CQE84	BNL6.32		TO:0000207	Vigor	plant height	PTHT	Chr12	3885926	26108114
16044397	16051355	CQE84	BNL6.32		TO:0000207	Vigor	plant height	PTHT	Chr12	3885926	26108114
16386151	16390330	CQE84	BNL6.32		TO:0000207	Vigor	plant height	PTHT	Chr12	3885926	26108114
16494246	16498569	CQE84	BNL6.32		TO:0000207	Vigor	plant height	PTHT	Chr12	3885926	26108114
16817922	16842590	CQE84	BNL6.32		TO:0000207	Vigor	plant height	PTHT	Chr12	3885926	26108114
16973905	16985225	CQE84	BNL6.32		TO:0000207	Vigor	plant height	PTHT	Chr12	3885926	26108114
17023616	17035075	CQE84	BNL6.32		TO:0000207	Vigor	plant height	PTHT	Chr12	3885926	26108114
17109389	17119986	CQE84	BNL6.32		TO:0000207	Vigor	plant height	PTHT	Chr12	3885926	26108114
17181320	17194715	CQE84	BNL6.32		TO:0000207	Vigor	plant height	PTHT	Chr12	3885926	26108114
17201837	17212413	CQE84	BNL6.32		TO:0000207	Vigor	plant height	PTHT	Chr12	3885926	26108114
17241580	17253323	CQE84	BNL6.32		TO:0000207	Vigor	plant height	PTHT	Chr12	3885926	26108114
17312990	17324425	CQE84	BNL6.32		TO:0000207	Vigor	plant height	PTHT	Chr12	3885926	26108114
17804591	17807770	CQE84	BNL6.32		TO:0000207	Vigor	plant height	PTHT	Chr12	3885926	26108114
18026195	18036896	CQE84	BNL6.32		TO:0000207	Vigor	plant height	PTHT	Chr12	3885926	26108114
18184422	18190875	CQE84	BNL6.32		TO:0000207	Vigor	plant height	PTHT	Chr12	3885926	26108114
18397206	18408827	CQE84	BNL6.32		TO:0000207	Vigor	plant height	PTHT	Chr12	3885926	26108114
18745310	18756913	CQE84	BNL6.32		TO:0000207	Vigor	plant height	PTHT	Chr12	3885926	26108114
19107005	19109093	CQE84	BNL6.32		TO:0000207	Vigor	plant height	PTHT	Chr12	3885926	26108114
19232973	19237699	CQE84	BNL6.32		TO:0000207	Vigor	plant height	PTHT	Chr12	3885926	26108114
20760637	20773770	CQE84	BNL6.32		TO:0000207	Vigor	plant height	PTHT	Chr12	3885926	26108114
20762474	20773988	CQE84	BNL6.32		TO:0000207	Vigor	plant height	PTHT	Chr12	3885926	26108114
21064249	21070199	CQE84	BNL6.32		TO:0000207	Vigor	plant height	PTHT	Chr12	3885926	26108114
21105490	21110201	CQE84	BNL6.32		TO:0000207	Vigor	plant height	PTHT	Chr12	3885926	26108114
21328546	21330008	CQE84	BNL6.32		TO:0000207	Vigor	plant height	PTHT	Chr12	3885926	26108114
21453596	21455811	CQE84	BNL6.32		TO:0000207	Vigor	plant height	PTHT	Chr12	3885926	26108114
22206320	22212746	CQE84	BNL6.32		TO:0000207	Vigor	plant height	PTHT	Chr12	3885926	26108114
22662688	22663716	CQE84	BNL6.32		TO:0000207	Vigor	plant height	PTHT	Chr12	3885926	26108114
22675517	22699710	CQE84	BNL6.32		TO:0000207	Vigor	plant height	PTHT	Chr12	3885926	26108114
23386570	23387370	CQE84	BNL6.32		TO:0000207	Vigor	plant height	PTHT	Chr12	3885926	26108114
23505927	23507011	CQE84	BNL6.32		TO:0000207	Vigor	plant height	PTHT	Chr12	3885926	26108114
23643549	23655575	CQE84	BNL6.32		TO:0000207	Vigor	plant height	PTHT	Chr12	3885926	26108114
23712944	23716540	CQE84	BNL6.32		TO:0000207	Vigor	plant height	PTHT	Chr12	3885926	26108114
4917255	4953229	CQE84	BNL6.32		TO:0000207	Vigor	plant height	PTHT	Chr12	3885926	26108114
5317632	5328480	CQE84	BNL6.32		TO:0000207	Vigor	plant height	PTHT	Chr12	3885926	26108114
5340388	5360698	CQE84	BNL6.32		TO:0000207	Vigor	plant height	PTHT	Chr12	3885926	26108114
5558895	5565665	CQE84	BNL6.32		TO:0000207	Vigor	plant height	PTHT	Chr12	3885926	26108114
5893552	5894592	CQE84	BNL6.32		TO:0000207	Vigor	plant height	PTHT	Chr12	3885926	26108114
6184329	6185340	CQE84	BNL6.32		TO:0000207	Vigor	plant height	PTHT	Chr12	3885926	26108114
6261838	6272702	CQE84	BNL6.32		TO:0000207	Vigor	plant height	PTHT	Chr12	3885926	26108114
6681179	6687620	CQE84	BNL6.32		TO:0000207	Vigor	plant height	PTHT	Chr12	3885926	26108114
6734882	6738446	CQE84	BNL6.32		TO:0000207	Vigor	plant height	PTHT	Chr12	3885926	26108114
6890889	6892349	CQE84	BNL6.32		TO:0000207	Vigor	plant height	PTHT	Chr12	3885926	26108114
6980029	6981133	CQE84	BNL6.32		TO:0000207	Vigor	plant height	PTHT	Chr12	3885926	26108114
7070505	7082301	CQE84	BNL6.32		TO:0000207	Vigor	plant height	PTHT	Chr12	3885926	26108114
7255715	7267638	CQE84	BNL6.32		TO:0000207	Vigor	plant height	PTHT	Chr12	3885926	26108114
8196319	8199765	CQE84	BNL6.32		TO:0000207	Vigor	plant height	PTHT	Chr12	3885926	26108114
8872014	8874033	CQE84	BNL6.32		TO:0000207	Vigor	plant height	PTHT	Chr12	3885926	26108114
9301912	9312054	CQE84	BNL6.32		TO:0000207	Vigor	plant height	PTHT	Chr12	3885926	26108114
9661103	9672590	CQE84	BNL6.32		TO:0000207	Vigor	plant height	PTHT	Chr12	3885926	26108114
9928105	9928947	CQE84	BNL6.32		TO:0000207	Vigor	plant height	PTHT	Chr12	3885926	26108114
10023735	10037618	CQE83	BNL6.32		TO:0000207	Vigor	plant height	PTHT	Chr12	3885926	27489485
10153085	10156050	CQE83	BNL6.32		TO:0000207	Vigor	plant height	PTHT	Chr12	3885926	27489485
10365164	10386638	CQE83	BNL6.32		TO:0000207	Vigor	plant height	PTHT	Chr12	3885926	27489485
10534109	10540606	CQE83	BNL6.32		TO:0000207	Vigor	plant height	PTHT	Chr12	3885926	27489485
10746391	10752924	CQE83	BNL6.32		TO:0000207	Vigor	plant height	PTHT	Chr12	3885926	27489485
10754301	10755277	CQE83	BNL6.32		TO:0000207	Vigor	plant height	PTHT	Chr12	3885926	27489485
11497826	11532592	CQE83	BNL6.32		TO:0000207	Vigor	plant height	PTHT	Chr12	3885926	27489485
11564235	11575956	CQE83	BNL6.32		TO:0000207	Vigor	plant height	PTHT	Chr12	3885926	27489485
11604400	11616558	CQE83	BNL6.32		TO:0000207	Vigor	plant height	PTHT	Chr12	3885926	27489485
11658440	11670374	CQE83	BNL6.32		TO:0000207	Vigor	plant height	PTHT	Chr12	3885926	27489485
12107675	12112081	CQE83	BNL6.32		TO:0000207	Vigor	plant height	PTHT	Chr12	3885926	27489485
12474384	12482390	CQE83	BNL6.32		TO:0000207	Vigor	plant height	PTHT	Chr12	3885926	27489485
12510199	12524055	CQE83	BNL6.32		TO:0000207	Vigor	plant height	PTHT	Chr12	3885926	27489485
12993072	13005177	CQE83	BNL6.32		TO:0000207	Vigor	plant height	PTHT	Chr12	3885926	27489485
13128656	13139942	CQE83	BNL6.32		TO:0000207	Vigor	plant height	PTHT	Chr12	3885926	27489485
13141391	13152332	CQE83	BNL6.32		TO:0000207	Vigor	plant height	PTHT	Chr12	3885926	27489485
13588413	13599700	CQE83	BNL6.32		TO:0000207	Vigor	plant height	PTHT	Chr12	3885926	27489485
14037541	14045606	CQE83	BNL6.32		TO:0000207	Vigor	plant height	PTHT	Chr12	3885926	27489485
15291098	15303948	CQE83	BNL6.32		TO:0000207	Vigor	plant height	PTHT	Chr12	3885926	27489485
15676714	15725471	CQE83	BNL6.32		TO:0000207	Vigor	plant height	PTHT	Chr12	3885926	27489485
15728407	15755156	CQE83	BNL6.32		TO:0000207	Vigor	plant height	PTHT	Chr12	3885926	27489485
16006164	16017257	CQE83	BNL6.32		TO:0000207	Vigor	plant height	PTHT	Chr12	3885926	27489485
16044397	16051355	CQE83	BNL6.32		TO:0000207	Vigor	plant height	PTHT	Chr12	3885926	27489485
16386151	16390330	CQE83	BNL6.32		TO:0000207	Vigor	plant height	PTHT	Chr12	3885926	27489485
16494246	16498569	CQE83	BNL6.32		TO:0000207	Vigor	plant height	PTHT	Chr12	3885926	27489485
16817922	16842590	CQE83	BNL6.32		TO:0000207	Vigor	plant height	PTHT	Chr12	3885926	27489485
16973905	16985225	CQE83	BNL6.32		TO:0000207	Vigor	plant height	PTHT	Chr12	3885926	27489485
17023616	17035075	CQE83	BNL6.32		TO:0000207	Vigor	plant height	PTHT	Chr12	3885926	27489485
17109389	17119986	CQE83	BNL6.32		TO:0000207	Vigor	plant height	PTHT	Chr12	3885926	27489485
17181320	17194715	CQE83	BNL6.32		TO:0000207	Vigor	plant height	PTHT	Chr12	3885926	27489485
17201837	17212413	CQE83	BNL6.32		TO:0000207	Vigor	plant height	PTHT	Chr12	3885926	27489485
17241580	17253323	CQE83	BNL6.32		TO:0000207	Vigor	plant height	PTHT	Chr12	3885926	27489485
17312990	17324425	CQE83	BNL6.32		TO:0000207	Vigor	plant height	PTHT	Chr12	3885926	27489485
17804591	17807770	CQE83	BNL6.32		TO:0000207	Vigor	plant height	PTHT	Chr12	3885926	27489485
18026195	18036896	CQE83	BNL6.32		TO:0000207	Vigor	plant height	PTHT	Chr12	3885926	27489485
18184422	18190875	CQE83	BNL6.32		TO:0000207	Vigor	plant height	PTHT	Chr12	3885926	27489485
18397206	18408827	CQE83	BNL6.32		TO:0000207	Vigor	plant height	PTHT	Chr12	3885926	27489485
18745310	18756913	CQE83	BNL6.32		TO:0000207	Vigor	plant height	PTHT	Chr12	3885926	27489485
19107005	19109093	CQE83	BNL6.32		TO:0000207	Vigor	plant height	PTHT	Chr12	3885926	27489485
19232973	19237699	CQE83	BNL6.32		TO:0000207	Vigor	plant height	PTHT	Chr12	3885926	27489485
20760637	20773770	CQE83	BNL6.32		TO:0000207	Vigor	plant height	PTHT	Chr12	3885926	27489485
20762474	20773988	CQE83	BNL6.32		TO:0000207	Vigor	plant height	PTHT	Chr12	3885926	27489485
21064249	21070199	CQE83	BNL6.32		TO:0000207	Vigor	plant height	PTHT	Chr12	3885926	27489485
21105490	21110201	CQE83	BNL6.32		TO:0000207	Vigor	plant height	PTHT	Chr12	3885926	27489485
21328546	21330008	CQE83	BNL6.32		TO:0000207	Vigor	plant height	PTHT	Chr12	3885926	27489485
21453596	21455811	CQE83	BNL6.32		TO:0000207	Vigor	plant height	PTHT	Chr12	3885926	27489485
22206320	22212746	CQE83	BNL6.32		TO:0000207	Vigor	plant height	PTHT	Chr12	3885926	27489485
22662688	22663716	CQE83	BNL6.32		TO:0000207	Vigor	plant height	PTHT	Chr12	3885926	27489485
22675517	22699710	CQE83	BNL6.32		TO:0000207	Vigor	plant height	PTHT	Chr12	3885926	27489485
23386570	23387370	CQE83	BNL6.32		TO:0000207	Vigor	plant height	PTHT	Chr12	3885926	27489485
23505927	23507011	CQE83	BNL6.32		TO:0000207	Vigor	plant height	PTHT	Chr12	3885926	27489485
23643549	23655575	CQE83	BNL6.32		TO:0000207	Vigor	plant height	PTHT	Chr12	3885926	27489485
23712944	23716540	CQE83	BNL6.32		TO:0000207	Vigor	plant height	PTHT	Chr12	3885926	27489485
26221847	26228880	CQE83	BNL6.32		TO:0000207	Vigor	plant height	PTHT	Chr12	3885926	27489485
26562330	26565330	CQE83	BNL6.32		TO:0000207	Vigor	plant height	PTHT	Chr12	3885926	27489485
26967485	26978611	CQE83	BNL6.32		TO:0000207	Vigor	plant height	PTHT	Chr12	3885926	27489485
27417588	27422675	CQE83	BNL6.32		TO:0000207	Vigor	plant height	PTHT	Chr12	3885926	27489485
4917255	4953229	CQE83	BNL6.32		TO:0000207	Vigor	plant height	PTHT	Chr12	3885926	27489485
5317632	5328480	CQE83	BNL6.32		TO:0000207	Vigor	plant height	PTHT	Chr12	3885926	27489485
5340388	5360698	CQE83	BNL6.32		TO:0000207	Vigor	plant height	PTHT	Chr12	3885926	27489485
5558895	5565665	CQE83	BNL6.32		TO:0000207	Vigor	plant height	PTHT	Chr12	3885926	27489485
5893552	5894592	CQE83	BNL6.32		TO:0000207	Vigor	plant height	PTHT	Chr12	3885926	27489485
6184329	6185340	CQE83	BNL6.32		TO:0000207	Vigor	plant height	PTHT	Chr12	3885926	27489485
6261838	6272702	CQE83	BNL6.32		TO:0000207	Vigor	plant height	PTHT	Chr12	3885926	27489485
6681179	6687620	CQE83	BNL6.32		TO:0000207	Vigor	plant height	PTHT	Chr12	3885926	27489485
6734882	6738446	CQE83	BNL6.32		TO:0000207	Vigor	plant height	PTHT	Chr12	3885926	27489485
6890889	6892349	CQE83	BNL6.32		TO:0000207	Vigor	plant height	PTHT	Chr12	3885926	27489485
6980029	6981133	CQE83	BNL6.32		TO:0000207	Vigor	plant height	PTHT	Chr12	3885926	27489485
7070505	7082301	CQE83	BNL6.32		TO:0000207	Vigor	plant height	PTHT	Chr12	3885926	27489485
7255715	7267638	CQE83	BNL6.32		TO:0000207	Vigor	plant height	PTHT	Chr12	3885926	27489485
8196319	8199765	CQE83	BNL6.32		TO:0000207	Vigor	plant height	PTHT	Chr12	3885926	27489485
8872014	8874033	CQE83	BNL6.32		TO:0000207	Vigor	plant height	PTHT	Chr12	3885926	27489485
9301912	9312054	CQE83	BNL6.32		TO:0000207	Vigor	plant height	PTHT	Chr12	3885926	27489485
9661103	9672590	CQE83	BNL6.32		TO:0000207	Vigor	plant height	PTHT	Chr12	3885926	27489485
9928105	9928947	CQE83	BNL6.32		TO:0000207	Vigor	plant height	PTHT	Chr12	3885926	27489485
10023735	10037618	CQE86	BNL6.32		TO:0000096	Vigor	ratooning ability	RAAB	Chr12	3885926	27489485
10153085	10156050	CQE86	BNL6.32		TO:0000096	Vigor	ratooning ability	RAAB	Chr12	3885926	27489485
10365164	10386638	CQE86	BNL6.32		TO:0000096	Vigor	ratooning ability	RAAB	Chr12	3885926	27489485
10534109	10540606	CQE86	BNL6.32		TO:0000096	Vigor	ratooning ability	RAAB	Chr12	3885926	27489485
10746391	10752924	CQE86	BNL6.32		TO:0000096	Vigor	ratooning ability	RAAB	Chr12	3885926	27489485
10754301	10755277	CQE86	BNL6.32		TO:0000096	Vigor	ratooning ability	RAAB	Chr12	3885926	27489485
11497826	11532592	CQE86	BNL6.32		TO:0000096	Vigor	ratooning ability	RAAB	Chr12	3885926	27489485
11564235	11575956	CQE86	BNL6.32		TO:0000096	Vigor	ratooning ability	RAAB	Chr12	3885926	27489485
11604400	11616558	CQE86	BNL6.32		TO:0000096	Vigor	ratooning ability	RAAB	Chr12	3885926	27489485
11658440	11670374	CQE86	BNL6.32		TO:0000096	Vigor	ratooning ability	RAAB	Chr12	3885926	27489485
12107675	12112081	CQE86	BNL6.32		TO:0000096	Vigor	ratooning ability	RAAB	Chr12	3885926	27489485
12474384	12482390	CQE86	BNL6.32		TO:0000096	Vigor	ratooning ability	RAAB	Chr12	3885926	27489485
12510199	12524055	CQE86	BNL6.32		TO:0000096	Vigor	ratooning ability	RAAB	Chr12	3885926	27489485
12993072	13005177	CQE86	BNL6.32		TO:0000096	Vigor	ratooning ability	RAAB	Chr12	3885926	27489485
13128656	13139942	CQE86	BNL6.32		TO:0000096	Vigor	ratooning ability	RAAB	Chr12	3885926	27489485
13141391	13152332	CQE86	BNL6.32		TO:0000096	Vigor	ratooning ability	RAAB	Chr12	3885926	27489485
13588413	13599700	CQE86	BNL6.32		TO:0000096	Vigor	ratooning ability	RAAB	Chr12	3885926	27489485
14037541	14045606	CQE86	BNL6.32		TO:0000096	Vigor	ratooning ability	RAAB	Chr12	3885926	27489485
15291098	15303948	CQE86	BNL6.32		TO:0000096	Vigor	ratooning ability	RAAB	Chr12	3885926	27489485
15676714	15725471	CQE86	BNL6.32		TO:0000096	Vigor	ratooning ability	RAAB	Chr12	3885926	27489485
15728407	15755156	CQE86	BNL6.32		TO:0000096	Vigor	ratooning ability	RAAB	Chr12	3885926	27489485
16006164	16017257	CQE86	BNL6.32		TO:0000096	Vigor	ratooning ability	RAAB	Chr12	3885926	27489485
16044397	16051355	CQE86	BNL6.32		TO:0000096	Vigor	ratooning ability	RAAB	Chr12	3885926	27489485
16386151	16390330	CQE86	BNL6.32		TO:0000096	Vigor	ratooning ability	RAAB	Chr12	3885926	27489485
16494246	16498569	CQE86	BNL6.32		TO:0000096	Vigor	ratooning ability	RAAB	Chr12	3885926	27489485
16817922	16842590	CQE86	BNL6.32		TO:0000096	Vigor	ratooning ability	RAAB	Chr12	3885926	27489485
16973905	16985225	CQE86	BNL6.32		TO:0000096	Vigor	ratooning ability	RAAB	Chr12	3885926	27489485
17023616	17035075	CQE86	BNL6.32		TO:0000096	Vigor	ratooning ability	RAAB	Chr12	3885926	27489485
17109389	17119986	CQE86	BNL6.32		TO:0000096	Vigor	ratooning ability	RAAB	Chr12	3885926	27489485
17181320	17194715	CQE86	BNL6.32		TO:0000096	Vigor	ratooning ability	RAAB	Chr12	3885926	27489485
17201837	17212413	CQE86	BNL6.32		TO:0000096	Vigor	ratooning ability	RAAB	Chr12	3885926	27489485
17241580	17253323	CQE86	BNL6.32		TO:0000096	Vigor	ratooning ability	RAAB	Chr12	3885926	27489485
17312990	17324425	CQE86	BNL6.32		TO:0000096	Vigor	ratooning ability	RAAB	Chr12	3885926	27489485
17804591	17807770	CQE86	BNL6.32		TO:0000096	Vigor	ratooning ability	RAAB	Chr12	3885926	27489485
18026195	18036896	CQE86	BNL6.32		TO:0000096	Vigor	ratooning ability	RAAB	Chr12	3885926	27489485
18184422	18190875	CQE86	BNL6.32		TO:0000096	Vigor	ratooning ability	RAAB	Chr12	3885926	27489485
18397206	18408827	CQE86	BNL6.32		TO:0000096	Vigor	ratooning ability	RAAB	Chr12	3885926	27489485
18745310	18756913	CQE86	BNL6.32		TO:0000096	Vigor	ratooning ability	RAAB	Chr12	3885926	27489485
19107005	19109093	CQE86	BNL6.32		TO:0000096	Vigor	ratooning ability	RAAB	Chr12	3885926	27489485
19232973	19237699	CQE86	BNL6.32		TO:0000096	Vigor	ratooning ability	RAAB	Chr12	3885926	27489485
20760637	20773770	CQE86	BNL6.32		TO:0000096	Vigor	ratooning ability	RAAB	Chr12	3885926	27489485
20762474	20773988	CQE86	BNL6.32		TO:0000096	Vigor	ratooning ability	RAAB	Chr12	3885926	27489485
21064249	21070199	CQE86	BNL6.32		TO:0000096	Vigor	ratooning ability	RAAB	Chr12	3885926	27489485
21105490	21110201	CQE86	BNL6.32		TO:0000096	Vigor	ratooning ability	RAAB	Chr12	3885926	27489485
21328546	21330008	CQE86	BNL6.32		TO:0000096	Vigor	ratooning ability	RAAB	Chr12	3885926	27489485
21453596	21455811	CQE86	BNL6.32		TO:0000096	Vigor	ratooning ability	RAAB	Chr12	3885926	27489485
22206320	22212746	CQE86	BNL6.32		TO:0000096	Vigor	ratooning ability	RAAB	Chr12	3885926	27489485
22662688	22663716	CQE86	BNL6.32		TO:0000096	Vigor	ratooning ability	RAAB	Chr12	3885926	27489485
22675517	22699710	CQE86	BNL6.32		TO:0000096	Vigor	ratooning ability	RAAB	Chr12	3885926	27489485
23386570	23387370	CQE86	BNL6.32		TO:0000096	Vigor	ratooning ability	RAAB	Chr12	3885926	27489485
23505927	23507011	CQE86	BNL6.32		TO:0000096	Vigor	ratooning ability	RAAB	Chr12	3885926	27489485
23643549	23655575	CQE86	BNL6.32		TO:0000096	Vigor	ratooning ability	RAAB	Chr12	3885926	27489485
23712944	23716540	CQE86	BNL6.32		TO:0000096	Vigor	ratooning ability	RAAB	Chr12	3885926	27489485
26221847	26228880	CQE86	BNL6.32		TO:0000096	Vigor	ratooning ability	RAAB	Chr12	3885926	27489485
26562330	26565330	CQE86	BNL6.32		TO:0000096	Vigor	ratooning ability	RAAB	Chr12	3885926	27489485
26967485	26978611	CQE86	BNL6.32		TO:0000096	Vigor	ratooning ability	RAAB	Chr12	3885926	27489485
27417588	27422675	CQE86	BNL6.32		TO:0000096	Vigor	ratooning ability	RAAB	Chr12	3885926	27489485
4917255	4953229	CQE86	BNL6.32		TO:0000096	Vigor	ratooning ability	RAAB	Chr12	3885926	27489485
5317632	5328480	CQE86	BNL6.32		TO:0000096	Vigor	ratooning ability	RAAB	Chr12	3885926	27489485
5340388	5360698	CQE86	BNL6.32		TO:0000096	Vigor	ratooning ability	RAAB	Chr12	3885926	27489485
5558895	5565665	CQE86	BNL6.32		TO:0000096	Vigor	ratooning ability	RAAB	Chr12	3885926	27489485
5893552	5894592	CQE86	BNL6.32		TO:0000096	Vigor	ratooning ability	RAAB	Chr12	3885926	27489485
6184329	6185340	CQE86	BNL6.32		TO:0000096	Vigor	ratooning ability	RAAB	Chr12	3885926	27489485
6261838	6272702	CQE86	BNL6.32		TO:0000096	Vigor	ratooning ability	RAAB	Chr12	3885926	27489485
6681179	6687620	CQE86	BNL6.32		TO:0000096	Vigor	ratooning ability	RAAB	Chr12	3885926	27489485
6734882	6738446	CQE86	BNL6.32		TO:0000096	Vigor	ratooning ability	RAAB	Chr12	3885926	27489485
6890889	6892349	CQE86	BNL6.32		TO:0000096	Vigor	ratooning ability	RAAB	Chr12	3885926	27489485
6980029	6981133	CQE86	BNL6.32		TO:0000096	Vigor	ratooning ability	RAAB	Chr12	3885926	27489485
7070505	7082301	CQE86	BNL6.32		TO:0000096	Vigor	ratooning ability	RAAB	Chr12	3885926	27489485
7255715	7267638	CQE86	BNL6.32		TO:0000096	Vigor	ratooning ability	RAAB	Chr12	3885926	27489485
8196319	8199765	CQE86	BNL6.32		TO:0000096	Vigor	ratooning ability	RAAB	Chr12	3885926	27489485
8872014	8874033	CQE86	BNL6.32		TO:0000096	Vigor	ratooning ability	RAAB	Chr12	3885926	27489485
9301912	9312054	CQE86	BNL6.32		TO:0000096	Vigor	ratooning ability	RAAB	Chr12	3885926	27489485
9661103	9672590	CQE86	BNL6.32		TO:0000096	Vigor	ratooning ability	RAAB	Chr12	3885926	27489485
9928105	9928947	CQE86	BNL6.32		TO:0000096	Vigor	ratooning ability	RAAB	Chr12	3885926	27489485
10023735	10037618	AQDY140	BNL6.32		TO:0000576	Anatomy	culm length	CULMLG	Chr12	4102373	25047471
10153085	10156050	AQDY140	BNL6.32		TO:0000576	Anatomy	culm length	CULMLG	Chr12	4102373	25047471
10365164	10386638	AQDY140	BNL6.32		TO:0000576	Anatomy	culm length	CULMLG	Chr12	4102373	25047471
10534109	10540606	AQDY140	BNL6.32		TO:0000576	Anatomy	culm length	CULMLG	Chr12	4102373	25047471
10746391	10752924	AQDY140	BNL6.32		TO:0000576	Anatomy	culm length	CULMLG	Chr12	4102373	25047471
10754301	10755277	AQDY140	BNL6.32		TO:0000576	Anatomy	culm length	CULMLG	Chr12	4102373	25047471
11497826	11532592	AQDY140	BNL6.32		TO:0000576	Anatomy	culm length	CULMLG	Chr12	4102373	25047471
11564235	11575956	AQDY140	BNL6.32		TO:0000576	Anatomy	culm length	CULMLG	Chr12	4102373	25047471
11604400	11616558	AQDY140	BNL6.32		TO:0000576	Anatomy	culm length	CULMLG	Chr12	4102373	25047471
11658440	11670374	AQDY140	BNL6.32		TO:0000576	Anatomy	culm length	CULMLG	Chr12	4102373	25047471
12107675	12112081	AQDY140	BNL6.32		TO:0000576	Anatomy	culm length	CULMLG	Chr12	4102373	25047471
12474384	12482390	AQDY140	BNL6.32		TO:0000576	Anatomy	culm length	CULMLG	Chr12	4102373	25047471
12510199	12524055	AQDY140	BNL6.32		TO:0000576	Anatomy	culm length	CULMLG	Chr12	4102373	25047471
12993072	13005177	AQDY140	BNL6.32		TO:0000576	Anatomy	culm length	CULMLG	Chr12	4102373	25047471
13128656	13139942	AQDY140	BNL6.32		TO:0000576	Anatomy	culm length	CULMLG	Chr12	4102373	25047471
13141391	13152332	AQDY140	BNL6.32		TO:0000576	Anatomy	culm length	CULMLG	Chr12	4102373	25047471
13588413	13599700	AQDY140	BNL6.32		TO:0000576	Anatomy	culm length	CULMLG	Chr12	4102373	25047471
14037541	14045606	AQDY140	BNL6.32		TO:0000576	Anatomy	culm length	CULMLG	Chr12	4102373	25047471
15291098	15303948	AQDY140	BNL6.32		TO:0000576	Anatomy	culm length	CULMLG	Chr12	4102373	25047471
15676714	15725471	AQDY140	BNL6.32		TO:0000576	Anatomy	culm length	CULMLG	Chr12	4102373	25047471
15728407	15755156	AQDY140	BNL6.32		TO:0000576	Anatomy	culm length	CULMLG	Chr12	4102373	25047471
16006164	16017257	AQDY140	BNL6.32		TO:0000576	Anatomy	culm length	CULMLG	Chr12	4102373	25047471
16044397	16051355	AQDY140	BNL6.32		TO:0000576	Anatomy	culm length	CULMLG	Chr12	4102373	25047471
16386151	16390330	AQDY140	BNL6.32		TO:0000576	Anatomy	culm length	CULMLG	Chr12	4102373	25047471
16494246	16498569	AQDY140	BNL6.32		TO:0000576	Anatomy	culm length	CULMLG	Chr12	4102373	25047471
16817922	16842590	AQDY140	BNL6.32		TO:0000576	Anatomy	culm length	CULMLG	Chr12	4102373	25047471
16973905	16985225	AQDY140	BNL6.32		TO:0000576	Anatomy	culm length	CULMLG	Chr12	4102373	25047471
17023616	17035075	AQDY140	BNL6.32		TO:0000576	Anatomy	culm length	CULMLG	Chr12	4102373	25047471
17109389	17119986	AQDY140	BNL6.32		TO:0000576	Anatomy	culm length	CULMLG	Chr12	4102373	25047471
17181320	17194715	AQDY140	BNL6.32		TO:0000576	Anatomy	culm length	CULMLG	Chr12	4102373	25047471
17201837	17212413	AQDY140	BNL6.32		TO:0000576	Anatomy	culm length	CULMLG	Chr12	4102373	25047471
17241580	17253323	AQDY140	BNL6.32		TO:0000576	Anatomy	culm length	CULMLG	Chr12	4102373	25047471
17312990	17324425	AQDY140	BNL6.32		TO:0000576	Anatomy	culm length	CULMLG	Chr12	4102373	25047471
17804591	17807770	AQDY140	BNL6.32		TO:0000576	Anatomy	culm length	CULMLG	Chr12	4102373	25047471
18026195	18036896	AQDY140	BNL6.32		TO:0000576	Anatomy	culm length	CULMLG	Chr12	4102373	25047471
18184422	18190875	AQDY140	BNL6.32		TO:0000576	Anatomy	culm length	CULMLG	Chr12	4102373	25047471
18397206	18408827	AQDY140	BNL6.32		TO:0000576	Anatomy	culm length	CULMLG	Chr12	4102373	25047471
18745310	18756913	AQDY140	BNL6.32		TO:0000576	Anatomy	culm length	CULMLG	Chr12	4102373	25047471
19107005	19109093	AQDY140	BNL6.32		TO:0000576	Anatomy	culm length	CULMLG	Chr12	4102373	25047471
19232973	19237699	AQDY140	BNL6.32		TO:0000576	Anatomy	culm length	CULMLG	Chr12	4102373	25047471
20760637	20773770	AQDY140	BNL6.32		TO:0000576	Anatomy	culm length	CULMLG	Chr12	4102373	25047471
20762474	20773988	AQDY140	BNL6.32		TO:0000576	Anatomy	culm length	CULMLG	Chr12	4102373	25047471
21064249	21070199	AQDY140	BNL6.32		TO:0000576	Anatomy	culm length	CULMLG	Chr12	4102373	25047471
21105490	21110201	AQDY140	BNL6.32		TO:0000576	Anatomy	culm length	CULMLG	Chr12	4102373	25047471
21328546	21330008	AQDY140	BNL6.32		TO:0000576	Anatomy	culm length	CULMLG	Chr12	4102373	25047471
21453596	21455811	AQDY140	BNL6.32		TO:0000576	Anatomy	culm length	CULMLG	Chr12	4102373	25047471
22206320	22212746	AQDY140	BNL6.32		TO:0000576	Anatomy	culm length	CULMLG	Chr12	4102373	25047471
22662688	22663716	AQDY140	BNL6.32		TO:0000576	Anatomy	culm length	CULMLG	Chr12	4102373	25047471
22675517	22699710	AQDY140	BNL6.32		TO:0000576	Anatomy	culm length	CULMLG	Chr12	4102373	25047471
23386570	23387370	AQDY140	BNL6.32		TO:0000576	Anatomy	culm length	CULMLG	Chr12	4102373	25047471
23505927	23507011	AQDY140	BNL6.32		TO:0000576	Anatomy	culm length	CULMLG	Chr12	4102373	25047471
23643549	23655575	AQDY140	BNL6.32		TO:0000576	Anatomy	culm length	CULMLG	Chr12	4102373	25047471
23712944	23716540	AQDY140	BNL6.32		TO:0000576	Anatomy	culm length	CULMLG	Chr12	4102373	25047471
4917255	4953229	AQDY140	BNL6.32		TO:0000576	Anatomy	culm length	CULMLG	Chr12	4102373	25047471
5317632	5328480	AQDY140	BNL6.32		TO:0000576	Anatomy	culm length	CULMLG	Chr12	4102373	25047471
5340388	5360698	AQDY140	BNL6.32		TO:0000576	Anatomy	culm length	CULMLG	Chr12	4102373	25047471
5558895	5565665	AQDY140	BNL6.32		TO:0000576	Anatomy	culm length	CULMLG	Chr12	4102373	25047471
5893552	5894592	AQDY140	BNL6.32		TO:0000576	Anatomy	culm length	CULMLG	Chr12	4102373	25047471
6184329	6185340	AQDY140	BNL6.32		TO:0000576	Anatomy	culm length	CULMLG	Chr12	4102373	25047471
6261838	6272702	AQDY140	BNL6.32		TO:0000576	Anatomy	culm length	CULMLG	Chr12	4102373	25047471
6681179	6687620	AQDY140	BNL6.32		TO:0000576	Anatomy	culm length	CULMLG	Chr12	4102373	25047471
6734882	6738446	AQDY140	BNL6.32		TO:0000576	Anatomy	culm length	CULMLG	Chr12	4102373	25047471
6890889	6892349	AQDY140	BNL6.32		TO:0000576	Anatomy	culm length	CULMLG	Chr12	4102373	25047471
6980029	6981133	AQDY140	BNL6.32		TO:0000576	Anatomy	culm length	CULMLG	Chr12	4102373	25047471
7070505	7082301	AQDY140	BNL6.32		TO:0000576	Anatomy	culm length	CULMLG	Chr12	4102373	25047471
7255715	7267638	AQDY140	BNL6.32		TO:0000576	Anatomy	culm length	CULMLG	Chr12	4102373	25047471
8196319	8199765	AQDY140	BNL6.32		TO:0000576	Anatomy	culm length	CULMLG	Chr12	4102373	25047471
8872014	8874033	AQDY140	BNL6.32		TO:0000576	Anatomy	culm length	CULMLG	Chr12	4102373	25047471
9301912	9312054	AQDY140	BNL6.32		TO:0000576	Anatomy	culm length	CULMLG	Chr12	4102373	25047471
9661103	9672590	AQDY140	BNL6.32		TO:0000576	Anatomy	culm length	CULMLG	Chr12	4102373	25047471
9928105	9928947	AQDY140	BNL6.32		TO:0000576	Anatomy	culm length	CULMLG	Chr12	4102373	25047471
5893552	5894592	CQAW38	BNL6.32		TO:0000346	Vigor	tiller number	TINB	Chr12	5758288	7729855
6184329	6185340	CQAW38	BNL6.32		TO:0000346	Vigor	tiller number	TINB	Chr12	5758288	7729855
6261838	6272702	CQAW38	BNL6.32		TO:0000346	Vigor	tiller number	TINB	Chr12	5758288	7729855
6681179	6687620	CQAW38	BNL6.32		TO:0000346	Vigor	tiller number	TINB	Chr12	5758288	7729855
6734882	6738446	CQAW38	BNL6.32		TO:0000346	Vigor	tiller number	TINB	Chr12	5758288	7729855
6890889	6892349	CQAW38	BNL6.32		TO:0000346	Vigor	tiller number	TINB	Chr12	5758288	7729855
6980029	6981133	CQAW38	BNL6.32		TO:0000346	Vigor	tiller number	TINB	Chr12	5758288	7729855
7070505	7082301	CQAW38	BNL6.32		TO:0000346	Vigor	tiller number	TINB	Chr12	5758288	7729855
7255715	7267638	CQAW38	BNL6.32		TO:0000346	Vigor	tiller number	TINB	Chr12	5758288	7729855
[truncated: 639,731 more chars]
