# Supplementary material for: Genome-wide analysis of Dongxiang wild rice (Oryza rufipogon Griff.) to investigate lost/acquired genes during rice domestication
Source: BMC Plant Biol. 2016 Apr 26;16:103. doi: 10.1186/s12870-016-0788-2 (PMC4845489; doi:10.1186/s12870-016-0788-2)
Supplement: Additional file 4: — This file records the relationship between QTLs and rice genes in the same region on the reference chromosome. This file is in the tab delimited format and can be opened using the software Excel. (TXT 2342 kb) [file 12870_2016_788_MOESM4_ESM.txt]

#This file is in the tab delimited format and can be opened using the software Excel.
#The 1st column represents the accession id of the QTL
#The 2nd column represents the trait category of the QTL 
#The 3rd column represents the trait name of the QTL
#The 4th column represents the name of the QTL
#The 5th column represents the chromosome which the QTL and the gene resides
#The 6th column represents the start coordinate of the QTL
#The 7th column represents the end coordinate of the QTL
#The 8th column represents the name of the gene, which is located in the region of the QTL
#The 9th column represents the start coordinate of the gene, which is located in the region of the QTL
#The 10th column represents the end coordinate of the gene, which is located in the region of the QTL
#The 11th column represents the description of the gene, which is located in the region of the QTL
AQAL060	Anatomy	root thickness	Chr1	7861994	21624023	LOC_Os01g17380	10001066	10001392	retrotransposon protein putative unclassified
AQAW001	Yield	panicle number	Chr1	4753787	10491821	LOC_Os01g17380	10001066	10001392	retrotransposon protein putative unclassified
AQAW003	Yield	spikelet number	Chr1	4753787	10491821	LOC_Os01g17380	10001066	10001392	retrotransposon protein putative unclassified
AQAW016	Anatomy	secondary branch	Chr1	4753787	10491821	LOC_Os01g17380	10001066	10001392	retrotransposon protein putative unclassified
AQAW023	Yield	spikelet number	Chr1	3445940	15623428	LOC_Os01g17380	10001066	10001392	retrotransposon protein putative unclassified
AQAW036	Anatomy	secondary branch	Chr1	3445940	15623428	LOC_Os01g17380	10001066	10001392	retrotransposon protein putative unclassified
AQAX003	Biochemical	carbohydrate content	Chr1	3445940	15623428	LOC_Os01g17380	10001066	10001392	retrotransposon protein putative unclassified
AQBK024	Vigor	plant height	Chr1	3050029	10491821	LOC_Os01g17380	10001066	10001392	retrotransposon protein putative unclassified
AQBK030	Yield	spikelet number	Chr1	3050029	10491821	LOC_Os01g17380	10001066	10001392	retrotransposon protein putative unclassified
AQCU194	Vigor	plant height	Chr1	9701793	10491821	LOC_Os01g17380	10001066	10001392	retrotransposon protein putative unclassified
AQDY003	Yield	panicle number	Chr1	1404695	10491821	LOC_Os01g17380	10001066	10001392	retrotransposon protein putative unclassified
AQDY011	Vigor	tiller number	Chr1	4753787	10491821	LOC_Os01g17380	10001066	10001392	retrotransposon protein putative unclassified
AQDY016	Anatomy	panicle length	Chr1	7476678	10491821	LOC_Os01g17380	10001066	10001392	retrotransposon protein putative unclassified
AQDY020	Yield	panicle number	Chr1	7476678	10491821	LOC_Os01g17380	10001066	10001392	retrotransposon protein putative unclassified
CQAW3	Vigor	root number	Chr1	5094276	11077990	LOC_Os01g17380	10001066	10001392	retrotransposon protein putative unclassified
CQE2	Vigor	plant height	Chr1	2819089	42413852	LOC_Os01g17380	10001066	10001392	retrotransposon protein putative unclassified
CQN26	Development	leaf senescence	Chr1	6736882	39129065	LOC_Os01g17380	10001066	10001392	retrotransposon protein putative unclassified
CQN28	Development	leaf senescence	Chr1	647235	15623428	LOC_Os01g17380	10001066	10001392	retrotransposon protein putative unclassified
CQN43	Yield	panicle weight	Chr1	6736882	39129065	LOC_Os01g17380	10001066	10001392	retrotransposon protein putative unclassified
CQN45	Yield	panicle weight	Chr1	647235	15623428	LOC_Os01g17380	10001066	10001392	retrotransposon protein putative unclassified
CQN49	Yield	spikelet number	Chr1	2819089	42413852	LOC_Os01g17380	10001066	10001392	retrotransposon protein putative unclassified
CQN51	Yield	spikelet number	Chr1	6736882	39129065	LOC_Os01g17380	10001066	10001392	retrotransposon protein putative unclassified
CQN53	Yield	spikelet number	Chr1	647235	15623428	LOC_Os01g17380	10001066	10001392	retrotransposon protein putative unclassified
AQAL060	Anatomy	root thickness	Chr1	7861994	21624023	LOC_Os01g18000	10071411	10076360	retrotransposon protein putative Ty3-gypsy subclass expressed
AQAW001	Yield	panicle number	Chr1	4753787	10491821	LOC_Os01g18000	10071411	10076360	retrotransposon protein putative Ty3-gypsy subclass expressed
AQAW003	Yield	spikelet number	Chr1	4753787	10491821	LOC_Os01g18000	10071411	10076360	retrotransposon protein putative Ty3-gypsy subclass expressed
AQAW016	Anatomy	secondary branch	Chr1	4753787	10491821	LOC_Os01g18000	10071411	10076360	retrotransposon protein putative Ty3-gypsy subclass expressed
AQAW023	Yield	spikelet number	Chr1	3445940	15623428	LOC_Os01g18000	10071411	10076360	retrotransposon protein putative Ty3-gypsy subclass expressed
AQAW036	Anatomy	secondary branch	Chr1	3445940	15623428	LOC_Os01g18000	10071411	10076360	retrotransposon protein putative Ty3-gypsy subclass expressed
AQAX003	Biochemical	carbohydrate content	Chr1	3445940	15623428	LOC_Os01g18000	10071411	10076360	retrotransposon protein putative Ty3-gypsy subclass expressed
AQBK024	Vigor	plant height	Chr1	3050029	10491821	LOC_Os01g18000	10071411	10076360	retrotransposon protein putative Ty3-gypsy subclass expressed
AQBK030	Yield	spikelet number	Chr1	3050029	10491821	LOC_Os01g18000	10071411	10076360	retrotransposon protein putative Ty3-gypsy subclass expressed
AQCU194	Vigor	plant height	Chr1	9701793	10491821	LOC_Os01g18000	10071411	10076360	retrotransposon protein putative Ty3-gypsy subclass expressed
AQDY003	Yield	panicle number	Chr1	1404695	10491821	LOC_Os01g18000	10071411	10076360	retrotransposon protein putative Ty3-gypsy subclass expressed
AQDY011	Vigor	tiller number	Chr1	4753787	10491821	LOC_Os01g18000	10071411	10076360	retrotransposon protein putative Ty3-gypsy subclass expressed
AQDY016	Anatomy	panicle length	Chr1	7476678	10491821	LOC_Os01g18000	10071411	10076360	retrotransposon protein putative Ty3-gypsy subclass expressed
AQDY020	Yield	panicle number	Chr1	7476678	10491821	LOC_Os01g18000	10071411	10076360	retrotransposon protein putative Ty3-gypsy subclass expressed
CQAW3	Vigor	root number	Chr1	5094276	11077990	LOC_Os01g18000	10071411	10076360	retrotransposon protein putative Ty3-gypsy subclass expressed
CQE2	Vigor	plant height	Chr1	2819089	42413852	LOC_Os01g18000	10071411	10076360	retrotransposon protein putative Ty3-gypsy subclass expressed
CQN26	Development	leaf senescence	Chr1	6736882	39129065	LOC_Os01g18000	10071411	10076360	retrotransposon protein putative Ty3-gypsy subclass expressed
CQN28	Development	leaf senescence	Chr1	647235	15623428	LOC_Os01g18000	10071411	10076360	retrotransposon protein putative Ty3-gypsy subclass expressed
CQN43	Yield	panicle weight	Chr1	6736882	39129065	LOC_Os01g18000	10071411	10076360	retrotransposon protein putative Ty3-gypsy subclass expressed
CQN45	Yield	panicle weight	Chr1	647235	15623428	LOC_Os01g18000	10071411	10076360	retrotransposon protein putative Ty3-gypsy subclass expressed
CQN49	Yield	spikelet number	Chr1	2819089	42413852	LOC_Os01g18000	10071411	10076360	retrotransposon protein putative Ty3-gypsy subclass expressed
CQN51	Yield	spikelet number	Chr1	6736882	39129065	LOC_Os01g18000	10071411	10076360	retrotransposon protein putative Ty3-gypsy subclass expressed
CQN53	Yield	spikelet number	Chr1	647235	15623428	LOC_Os01g18000	10071411	10076360	retrotransposon protein putative Ty3-gypsy subclass expressed
AQAL060	Anatomy	root thickness	Chr1	7861994	21624023	LOC_Os01g18480	10389385	10396284	transposon protein putative unclassified expressed
AQAW001	Yield	panicle number	Chr1	4753787	10491821	LOC_Os01g18480	10389385	10396284	transposon protein putative unclassified expressed
AQAW003	Yield	spikelet number	Chr1	4753787	10491821	LOC_Os01g18480	10389385	10396284	transposon protein putative unclassified expressed
AQAW016	Anatomy	secondary branch	Chr1	4753787	10491821	LOC_Os01g18480	10389385	10396284	transposon protein putative unclassified expressed
AQAW023	Yield	spikelet number	Chr1	3445940	15623428	LOC_Os01g18480	10389385	10396284	transposon protein putative unclassified expressed
AQAW036	Anatomy	secondary branch	Chr1	3445940	15623428	LOC_Os01g18480	10389385	10396284	transposon protein putative unclassified expressed
AQAX003	Biochemical	carbohydrate content	Chr1	3445940	15623428	LOC_Os01g18480	10389385	10396284	transposon protein putative unclassified expressed
AQBK024	Vigor	plant height	Chr1	3050029	10491821	LOC_Os01g18480	10389385	10396284	transposon protein putative unclassified expressed
AQBK030	Yield	spikelet number	Chr1	3050029	10491821	LOC_Os01g18480	10389385	10396284	transposon protein putative unclassified expressed
AQCU194	Vigor	plant height	Chr1	9701793	10491821	LOC_Os01g18480	10389385	10396284	transposon protein putative unclassified expressed
AQDY003	Yield	panicle number	Chr1	1404695	10491821	LOC_Os01g18480	10389385	10396284	transposon protein putative unclassified expressed
AQDY011	Vigor	tiller number	Chr1	4753787	10491821	LOC_Os01g18480	10389385	10396284	transposon protein putative unclassified expressed
AQDY016	Anatomy	panicle length	Chr1	7476678	10491821	LOC_Os01g18480	10389385	10396284	transposon protein putative unclassified expressed
AQDY020	Yield	panicle number	Chr1	7476678	10491821	LOC_Os01g18480	10389385	10396284	transposon protein putative unclassified expressed
AQHE119	Vigor	plant height	Chr1	10121499	15618206	LOC_Os01g18480	10389385	10396284	transposon protein putative unclassified expressed
CQAW3	Vigor	root number	Chr1	5094276	11077990	LOC_Os01g18480	10389385	10396284	transposon protein putative unclassified expressed
CQE2	Vigor	plant height	Chr1	2819089	42413852	LOC_Os01g18480	10389385	10396284	transposon protein putative unclassified expressed
CQN26	Development	leaf senescence	Chr1	6736882	39129065	LOC_Os01g18480	10389385	10396284	transposon protein putative unclassified expressed
CQN28	Development	leaf senescence	Chr1	647235	15623428	LOC_Os01g18480	10389385	10396284	transposon protein putative unclassified expressed
CQN43	Yield	panicle weight	Chr1	6736882	39129065	LOC_Os01g18480	10389385	10396284	transposon protein putative unclassified expressed
CQN45	Yield	panicle weight	Chr1	647235	15623428	LOC_Os01g18480	10389385	10396284	transposon protein putative unclassified expressed
CQN49	Yield	spikelet number	Chr1	2819089	42413852	LOC_Os01g18480	10389385	10396284	transposon protein putative unclassified expressed
CQN51	Yield	spikelet number	Chr1	6736882	39129065	LOC_Os01g18480	10389385	10396284	transposon protein putative unclassified expressed
CQN53	Yield	spikelet number	Chr1	647235	15623428	LOC_Os01g18480	10389385	10396284	transposon protein putative unclassified expressed
AQAL060	Anatomy	root thickness	Chr1	7861994	21624023	LOC_Os01g20900	11677483	11685307	OsWAK4 - OsWAK receptor-like cytoplasmic kinase OsWAK-RLCK expressed
AQAW023	Yield	spikelet number	Chr1	3445940	15623428	LOC_Os01g20900	11677483	11685307	OsWAK4 - OsWAK receptor-like cytoplasmic kinase OsWAK-RLCK expressed
AQAW036	Anatomy	secondary branch	Chr1	3445940	15623428	LOC_Os01g20900	11677483	11685307	OsWAK4 - OsWAK receptor-like cytoplasmic kinase OsWAK-RLCK expressed
AQAX003	Biochemical	carbohydrate content	Chr1	3445940	15623428	LOC_Os01g20900	11677483	11685307	OsWAK4 - OsWAK receptor-like cytoplasmic kinase OsWAK-RLCK expressed
AQCU070	Anatomy	leaf length	Chr1	11077466	23118656	LOC_Os01g20900	11677483	11685307	OsWAK4 - OsWAK receptor-like cytoplasmic kinase OsWAK-RLCK expressed
AQCU240	Yield	spikelet number	Chr1	11077466	23118656	LOC_Os01g20900	11677483	11685307	OsWAK4 - OsWAK receptor-like cytoplasmic kinase OsWAK-RLCK expressed
AQEP015	Vigor	seedling vigor	Chr1	11077466	21701719	LOC_Os01g20900	11677483	11685307	OsWAK4 - OsWAK receptor-like cytoplasmic kinase OsWAK-RLCK expressed
AQHE119	Vigor	plant height	Chr1	10121499	15618206	LOC_Os01g20900	11677483	11685307	OsWAK4 - OsWAK receptor-like cytoplasmic kinase OsWAK-RLCK expressed
CQE2	Vigor	plant height	Chr1	2819089	42413852	LOC_Os01g20900	11677483	11685307	OsWAK4 - OsWAK receptor-like cytoplasmic kinase OsWAK-RLCK expressed
CQN26	Development	leaf senescence	Chr1	6736882	39129065	LOC_Os01g20900	11677483	11685307	OsWAK4 - OsWAK receptor-like cytoplasmic kinase OsWAK-RLCK expressed
CQN28	Development	leaf senescence	Chr1	647235	15623428	LOC_Os01g20900	11677483	11685307	OsWAK4 - OsWAK receptor-like cytoplasmic kinase OsWAK-RLCK expressed
CQN43	Yield	panicle weight	Chr1	6736882	39129065	LOC_Os01g20900	11677483	11685307	OsWAK4 - OsWAK receptor-like cytoplasmic kinase OsWAK-RLCK expressed
CQN45	Yield	panicle weight	Chr1	647235	15623428	LOC_Os01g20900	11677483	11685307	OsWAK4 - OsWAK receptor-like cytoplasmic kinase OsWAK-RLCK expressed
CQN49	Yield	spikelet number	Chr1	2819089	42413852	LOC_Os01g20900	11677483	11685307	OsWAK4 - OsWAK receptor-like cytoplasmic kinase OsWAK-RLCK expressed
CQN51	Yield	spikelet number	Chr1	6736882	39129065	LOC_Os01g20900	11677483	11685307	OsWAK4 - OsWAK receptor-like cytoplasmic kinase OsWAK-RLCK expressed
CQN53	Yield	spikelet number	Chr1	647235	15623428	LOC_Os01g20900	11677483	11685307	OsWAK4 - OsWAK receptor-like cytoplasmic kinase OsWAK-RLCK expressed
AQAL060	Anatomy	root thickness	Chr1	7861994	21624023	LOC_Os01g21080	11761405	11762013	retrotransposon protein putative unclassified
AQAW023	Yield	spikelet number	Chr1	3445940	15623428	LOC_Os01g21080	11761405	11762013	retrotransposon protein putative unclassified
AQAW036	Anatomy	secondary branch	Chr1	3445940	15623428	LOC_Os01g21080	11761405	11762013	retrotransposon protein putative unclassified
AQAX003	Biochemical	carbohydrate content	Chr1	3445940	15623428	LOC_Os01g21080	11761405	11762013	retrotransposon protein putative unclassified
AQCU070	Anatomy	leaf length	Chr1	11077466	23118656	LOC_Os01g21080	11761405	11762013	retrotransposon protein putative unclassified
AQCU240	Yield	spikelet number	Chr1	11077466	23118656	LOC_Os01g21080	11761405	11762013	retrotransposon protein putative unclassified
AQEP015	Vigor	seedling vigor	Chr1	11077466	21701719	LOC_Os01g21080	11761405	11762013	retrotransposon protein putative unclassified
AQHE119	Vigor	plant height	Chr1	10121499	15618206	LOC_Os01g21080	11761405	11762013	retrotransposon protein putative unclassified
CQE2	Vigor	plant height	Chr1	2819089	42413852	LOC_Os01g21080	11761405	11762013	retrotransposon protein putative unclassified
CQN26	Development	leaf senescence	Chr1	6736882	39129065	LOC_Os01g21080	11761405	11762013	retrotransposon protein putative unclassified
CQN28	Development	leaf senescence	Chr1	647235	15623428	LOC_Os01g21080	11761405	11762013	retrotransposon protein putative unclassified
CQN43	Yield	panicle weight	Chr1	6736882	39129065	LOC_Os01g21080	11761405	11762013	retrotransposon protein putative unclassified
CQN45	Yield	panicle weight	Chr1	647235	15623428	LOC_Os01g21080	11761405	11762013	retrotransposon protein putative unclassified
CQN49	Yield	spikelet number	Chr1	2819089	42413852	LOC_Os01g21080	11761405	11762013	retrotransposon protein putative unclassified
CQN51	Yield	spikelet number	Chr1	6736882	39129065	LOC_Os01g21080	11761405	11762013	retrotransposon protein putative unclassified
CQN53	Yield	spikelet number	Chr1	647235	15623428	LOC_Os01g21080	11761405	11762013	retrotransposon protein putative unclassified
AQAL060	Anatomy	root thickness	Chr1	7861994	21624023	LOC_Os01g21090	11762633	11764595	retrotransposon protein putative unclassified expressed
AQAW023	Yield	spikelet number	Chr1	3445940	15623428	LOC_Os01g21090	11762633	11764595	retrotransposon protein putative unclassified expressed
AQAW036	Anatomy	secondary branch	Chr1	3445940	15623428	LOC_Os01g21090	11762633	11764595	retrotransposon protein putative unclassified expressed
AQAX003	Biochemical	carbohydrate content	Chr1	3445940	15623428	LOC_Os01g21090	11762633	11764595	retrotransposon protein putative unclassified expressed
AQCU070	Anatomy	leaf length	Chr1	11077466	23118656	LOC_Os01g21090	11762633	11764595	retrotransposon protein putative unclassified expressed
AQCU240	Yield	spikelet number	Chr1	11077466	23118656	LOC_Os01g21090	11762633	11764595	retrotransposon protein putative unclassified expressed
AQEP015	Vigor	seedling vigor	Chr1	11077466	21701719	LOC_Os01g21090	11762633	11764595	retrotransposon protein putative unclassified expressed
AQHE119	Vigor	plant height	Chr1	10121499	15618206	LOC_Os01g21090	11762633	11764595	retrotransposon protein putative unclassified expressed
CQE2	Vigor	plant height	Chr1	2819089	42413852	LOC_Os01g21090	11762633	11764595	retrotransposon protein putative unclassified expressed
CQN26	Development	leaf senescence	Chr1	6736882	39129065	LOC_Os01g21090	11762633	11764595	retrotransposon protein putative unclassified expressed
CQN28	Development	leaf senescence	Chr1	647235	15623428	LOC_Os01g21090	11762633	11764595	retrotransposon protein putative unclassified expressed
CQN43	Yield	panicle weight	Chr1	6736882	39129065	LOC_Os01g21090	11762633	11764595	retrotransposon protein putative unclassified expressed
CQN45	Yield	panicle weight	Chr1	647235	15623428	LOC_Os01g21090	11762633	11764595	retrotransposon protein putative unclassified expressed
CQN49	Yield	spikelet number	Chr1	2819089	42413852	LOC_Os01g21090	11762633	11764595	retrotransposon protein putative unclassified expressed
CQN51	Yield	spikelet number	Chr1	6736882	39129065	LOC_Os01g21090	11762633	11764595	retrotransposon protein putative unclassified expressed
CQN53	Yield	spikelet number	Chr1	647235	15623428	LOC_Os01g21090	11762633	11764595	retrotransposon protein putative unclassified expressed
AQAL060	Anatomy	root thickness	Chr1	7861994	21624023	LOC_Os01g21840	12250987	12257719	transposon protein putative unclassified expressed
AQAW023	Yield	spikelet number	Chr1	3445940	15623428	LOC_Os01g21840	12250987	12257719	transposon protein putative unclassified expressed
AQAW036	Anatomy	secondary branch	Chr1	3445940	15623428	LOC_Os01g21840	12250987	12257719	transposon protein putative unclassified expressed
AQAX003	Biochemical	carbohydrate content	Chr1	3445940	15623428	LOC_Os01g21840	12250987	12257719	transposon protein putative unclassified expressed
AQCU070	Anatomy	leaf length	Chr1	11077466	23118656	LOC_Os01g21840	12250987	12257719	transposon protein putative unclassified expressed
AQCU240	Yield	spikelet number	Chr1	11077466	23118656	LOC_Os01g21840	12250987	12257719	transposon protein putative unclassified expressed
AQEP015	Vigor	seedling vigor	Chr1	11077466	21701719	LOC_Os01g21840	12250987	12257719	transposon protein putative unclassified expressed
AQHE119	Vigor	plant height	Chr1	10121499	15618206	LOC_Os01g21840	12250987	12257719	transposon protein putative unclassified expressed
CQE2	Vigor	plant height	Chr1	2819089	42413852	LOC_Os01g21840	12250987	12257719	transposon protein putative unclassified expressed
CQN26	Development	leaf senescence	Chr1	6736882	39129065	LOC_Os01g21840	12250987	12257719	transposon protein putative unclassified expressed
CQN28	Development	leaf senescence	Chr1	647235	15623428	LOC_Os01g21840	12250987	12257719	transposon protein putative unclassified expressed
CQN43	Yield	panicle weight	Chr1	6736882	39129065	LOC_Os01g21840	12250987	12257719	transposon protein putative unclassified expressed
CQN45	Yield	panicle weight	Chr1	647235	15623428	LOC_Os01g21840	12250987	12257719	transposon protein putative unclassified expressed
CQN49	Yield	spikelet number	Chr1	2819089	42413852	LOC_Os01g21840	12250987	12257719	transposon protein putative unclassified expressed
CQN51	Yield	spikelet number	Chr1	6736882	39129065	LOC_Os01g21840	12250987	12257719	transposon protein putative unclassified expressed
CQN53	Yield	spikelet number	Chr1	647235	15623428	LOC_Os01g21840	12250987	12257719	transposon protein putative unclassified expressed
AQAL060	Anatomy	root thickness	Chr1	7861994	21624023	LOC_Os01g21900	12291788	12294943	expressed protein
AQAW023	Yield	spikelet number	Chr1	3445940	15623428	LOC_Os01g21900	12291788	12294943	expressed protein
AQAW036	Anatomy	secondary branch	Chr1	3445940	15623428	LOC_Os01g21900	12291788	12294943	expressed protein
AQAX003	Biochemical	carbohydrate content	Chr1	3445940	15623428	LOC_Os01g21900	12291788	12294943	expressed protein
AQCU070	Anatomy	leaf length	Chr1	11077466	23118656	LOC_Os01g21900	12291788	12294943	expressed protein
AQCU240	Yield	spikelet number	Chr1	11077466	23118656	LOC_Os01g21900	12291788	12294943	expressed protein
AQEP015	Vigor	seedling vigor	Chr1	11077466	21701719	LOC_Os01g21900	12291788	12294943	expressed protein
AQHE119	Vigor	plant height	Chr1	10121499	15618206	LOC_Os01g21900	12291788	12294943	expressed protein
CQE2	Vigor	plant height	Chr1	2819089	42413852	LOC_Os01g21900	12291788	12294943	expressed protein
CQN26	Development	leaf senescence	Chr1	6736882	39129065	LOC_Os01g21900	12291788	12294943	expressed protein
CQN28	Development	leaf senescence	Chr1	647235	15623428	LOC_Os01g21900	12291788	12294943	expressed protein
CQN43	Yield	panicle weight	Chr1	6736882	39129065	LOC_Os01g21900	12291788	12294943	expressed protein
CQN45	Yield	panicle weight	Chr1	647235	15623428	LOC_Os01g21900	12291788	12294943	expressed protein
CQN49	Yield	spikelet number	Chr1	2819089	42413852	LOC_Os01g21900	12291788	12294943	expressed protein
CQN51	Yield	spikelet number	Chr1	6736882	39129065	LOC_Os01g21900	12291788	12294943	expressed protein
CQN53	Yield	spikelet number	Chr1	647235	15623428	LOC_Os01g21900	12291788	12294943	expressed protein
AQAL060	Anatomy	root thickness	Chr1	7861994	21624023	LOC_Os01g22410	12599768	12603004	transposon protein putative unclassified expressed
AQAW023	Yield	spikelet number	Chr1	3445940	15623428	LOC_Os01g22410	12599768	12603004	transposon protein putative unclassified expressed
AQAW036	Anatomy	secondary branch	Chr1	3445940	15623428	LOC_Os01g22410	12599768	12603004	transposon protein putative unclassified expressed
AQAX003	Biochemical	carbohydrate content	Chr1	3445940	15623428	LOC_Os01g22410	12599768	12603004	transposon protein putative unclassified expressed
AQCU070	Anatomy	leaf length	Chr1	11077466	23118656	LOC_Os01g22410	12599768	12603004	transposon protein putative unclassified expressed
AQCU240	Yield	spikelet number	Chr1	11077466	23118656	LOC_Os01g22410	12599768	12603004	transposon protein putative unclassified expressed
AQEP015	Vigor	seedling vigor	Chr1	11077466	21701719	LOC_Os01g22410	12599768	12603004	transposon protein putative unclassified expressed
AQHE119	Vigor	plant height	Chr1	10121499	15618206	LOC_Os01g22410	12599768	12603004	transposon protein putative unclassified expressed
CQE2	Vigor	plant height	Chr1	2819089	42413852	LOC_Os01g22410	12599768	12603004	transposon protein putative unclassified expressed
CQN26	Development	leaf senescence	Chr1	6736882	39129065	LOC_Os01g22410	12599768	12603004	transposon protein putative unclassified expressed
CQN28	Development	leaf senescence	Chr1	647235	15623428	LOC_Os01g22410	12599768	12603004	transposon protein putative unclassified expressed
CQN43	Yield	panicle weight	Chr1	6736882	39129065	LOC_Os01g22410	12599768	12603004	transposon protein putative unclassified expressed
CQN45	Yield	panicle weight	Chr1	647235	15623428	LOC_Os01g22410	12599768	12603004	transposon protein putative unclassified expressed
CQN49	Yield	spikelet number	Chr1	2819089	42413852	LOC_Os01g22410	12599768	12603004	transposon protein putative unclassified expressed
CQN51	Yield	spikelet number	Chr1	6736882	39129065	LOC_Os01g22410	12599768	12603004	transposon protein putative unclassified expressed
CQN53	Yield	spikelet number	Chr1	647235	15623428	LOC_Os01g22410	12599768	12603004	transposon protein putative unclassified expressed
AQAL060	Anatomy	root thickness	Chr1	7861994	21624023	LOC_Os01g22420	12603635	12609793	transposon protein putative unclassified expressed
AQAW023	Yield	spikelet number	Chr1	3445940	15623428	LOC_Os01g22420	12603635	12609793	transposon protein putative unclassified expressed
AQAW036	Anatomy	secondary branch	Chr1	3445940	15623428	LOC_Os01g22420	12603635	12609793	transposon protein putative unclassified expressed
AQAX003	Biochemical	carbohydrate content	Chr1	3445940	15623428	LOC_Os01g22420	12603635	12609793	transposon protein putative unclassified expressed
AQCU070	Anatomy	leaf length	Chr1	11077466	23118656	LOC_Os01g22420	12603635	12609793	transposon protein putative unclassified expressed
AQCU240	Yield	spikelet number	Chr1	11077466	23118656	LOC_Os01g22420	12603635	12609793	transposon protein putative unclassified expressed
AQEP015	Vigor	seedling vigor	Chr1	11077466	21701719	LOC_Os01g22420	12603635	12609793	transposon protein putative unclassified expressed
AQHE119	Vigor	plant height	Chr1	10121499	15618206	LOC_Os01g22420	12603635	12609793	transposon protein putative unclassified expressed
CQE2	Vigor	plant height	Chr1	2819089	42413852	LOC_Os01g22420	12603635	12609793	transposon protein putative unclassified expressed
CQN26	Development	leaf senescence	Chr1	6736882	39129065	LOC_Os01g22420	12603635	12609793	transposon protein putative unclassified expressed
CQN28	Development	leaf senescence	Chr1	647235	15623428	LOC_Os01g22420	12603635	12609793	transposon protein putative unclassified expressed
CQN43	Yield	panicle weight	Chr1	6736882	39129065	LOC_Os01g22420	12603635	12609793	transposon protein putative unclassified expressed
CQN45	Yield	panicle weight	Chr1	647235	15623428	LOC_Os01g22420	12603635	12609793	transposon protein putative unclassified expressed
CQN49	Yield	spikelet number	Chr1	2819089	42413852	LOC_Os01g22420	12603635	12609793	transposon protein putative unclassified expressed
CQN51	Yield	spikelet number	Chr1	6736882	39129065	LOC_Os01g22420	12603635	12609793	transposon protein putative unclassified expressed
CQN53	Yield	spikelet number	Chr1	647235	15623428	LOC_Os01g22420	12603635	12609793	transposon protein putative unclassified expressed
AQAL060	Anatomy	root thickness	Chr1	7861994	21624023	LOC_Os01g22890	12861729	12865951	retrotransposon protein putative Ty1-copia subclass expressed
AQAW023	Yield	spikelet number	Chr1	3445940	15623428	LOC_Os01g22890	12861729	12865951	retrotransposon protein putative Ty1-copia subclass expressed
AQAW036	Anatomy	secondary branch	Chr1	3445940	15623428	LOC_Os01g22890	12861729	12865951	retrotransposon protein putative Ty1-copia subclass expressed
AQAX003	Biochemical	carbohydrate content	Chr1	3445940	15623428	LOC_Os01g22890	12861729	12865951	retrotransposon protein putative Ty1-copia subclass expressed
AQCU070	Anatomy	leaf length	Chr1	11077466	23118656	LOC_Os01g22890	12861729	12865951	retrotransposon protein putative Ty1-copia subclass expressed
AQCU240	Yield	spikelet number	Chr1	11077466	23118656	LOC_Os01g22890	12861729	12865951	retrotransposon protein putative Ty1-copia subclass expressed
AQEP015	Vigor	seedling vigor	Chr1	11077466	21701719	LOC_Os01g22890	12861729	12865951	retrotransposon protein putative Ty1-copia subclass expressed
AQHE119	Vigor	plant height	Chr1	10121499	15618206	LOC_Os01g22890	12861729	12865951	retrotransposon protein putative Ty1-copia subclass expressed
CQE2	Vigor	plant height	Chr1	2819089	42413852	LOC_Os01g22890	12861729	12865951	retrotransposon protein putative Ty1-copia subclass expressed
CQN26	Development	leaf senescence	Chr1	6736882	39129065	LOC_Os01g22890	12861729	12865951	retrotransposon protein putative Ty1-copia subclass expressed
CQN28	Development	leaf senescence	Chr1	647235	15623428	LOC_Os01g22890	12861729	12865951	retrotransposon protein putative Ty1-copia subclass expressed
CQN43	Yield	panicle weight	Chr1	6736882	39129065	LOC_Os01g22890	12861729	12865951	retrotransposon protein putative Ty1-copia subclass expressed
CQN45	Yield	panicle weight	Chr1	647235	15623428	LOC_Os01g22890	12861729	12865951	retrotransposon protein putative Ty1-copia subclass expressed
CQN49	Yield	spikelet number	Chr1	2819089	42413852	LOC_Os01g22890	12861729	12865951	retrotransposon protein putative Ty1-copia subclass expressed
CQN51	Yield	spikelet number	Chr1	6736882	39129065	LOC_Os01g22890	12861729	12865951	retrotransposon protein putative Ty1-copia subclass expressed
CQN53	Yield	spikelet number	Chr1	647235	15623428	LOC_Os01g22890	12861729	12865951	retrotransposon protein putative Ty1-copia subclass expressed
AQAL060	Anatomy	root thickness	Chr1	7861994	21624023	LOC_Os01g23160	13018801	13021215	retrotransposon protein putative unclassified
AQAW023	Yield	spikelet number	Chr1	3445940	15623428	LOC_Os01g23160	13018801	13021215	retrotransposon protein putative unclassified
AQAW036	Anatomy	secondary branch	Chr1	3445940	15623428	LOC_Os01g23160	13018801	13021215	retrotransposon protein putative unclassified
AQAX003	Biochemical	carbohydrate content	Chr1	3445940	15623428	LOC_Os01g23160	13018801	13021215	retrotransposon protein putative unclassified
AQCU070	Anatomy	leaf length	Chr1	11077466	23118656	LOC_Os01g23160	13018801	13021215	retrotransposon protein putative unclassified
AQCU240	Yield	spikelet number	Chr1	11077466	23118656	LOC_Os01g23160	13018801	13021215	retrotransposon protein putative unclassified
AQEP015	Vigor	seedling vigor	Chr1	11077466	21701719	LOC_Os01g23160	13018801	13021215	retrotransposon protein putative unclassified
AQHE119	Vigor	plant height	Chr1	10121499	15618206	LOC_Os01g23160	13018801	13021215	retrotransposon protein putative unclassified
CQE2	Vigor	plant height	Chr1	2819089	42413852	LOC_Os01g23160	13018801	13021215	retrotransposon protein putative unclassified
CQN26	Development	leaf senescence	Chr1	6736882	39129065	LOC_Os01g23160	13018801	13021215	retrotransposon protein putative unclassified
CQN28	Development	leaf senescence	Chr1	647235	15623428	LOC_Os01g23160	13018801	13021215	retrotransposon protein putative unclassified
CQN43	Yield	panicle weight	Chr1	6736882	39129065	LOC_Os01g23160	13018801	13021215	retrotransposon protein putative unclassified
CQN45	Yield	panicle weight	Chr1	647235	15623428	LOC_Os01g23160	13018801	13021215	retrotransposon protein putative unclassified
CQN49	Yield	spikelet number	Chr1	2819089	42413852	LOC_Os01g23160	13018801	13021215	retrotransposon protein putative unclassified
CQN51	Yield	spikelet number	Chr1	6736882	39129065	LOC_Os01g23160	13018801	13021215	retrotransposon protein putative unclassified
CQN53	Yield	spikelet number	Chr1	647235	15623428	LOC_Os01g23160	13018801	13021215	retrotransposon protein putative unclassified
AQAL060	Anatomy	root thickness	Chr1	7861994	21624023	LOC_Os01g23520	13205096	13205413	hypothetical protein
AQAW023	Yield	spikelet number	Chr1	3445940	15623428	LOC_Os01g23520	13205096	13205413	hypothetical protein
AQAW036	Anatomy	secondary branch	Chr1	3445940	15623428	LOC_Os01g23520	13205096	13205413	hypothetical protein
AQAX003	Biochemical	carbohydrate content	Chr1	3445940	15623428	LOC_Os01g23520	13205096	13205413	hypothetical protein
AQCU070	Anatomy	leaf length	Chr1	11077466	23118656	LOC_Os01g23520	13205096	13205413	hypothetical protein
AQCU240	Yield	spikelet number	Chr1	11077466	23118656	LOC_Os01g23520	13205096	13205413	hypothetical protein
AQEP015	Vigor	seedling vigor	Chr1	11077466	21701719	LOC_Os01g23520	13205096	13205413	hypothetical protein
AQHE119	Vigor	plant height	Chr1	10121499	15618206	LOC_Os01g23520	13205096	13205413	hypothetical protein
CQE2	Vigor	plant height	Chr1	2819089	42413852	LOC_Os01g23520	13205096	13205413	hypothetical protein
CQN26	Development	leaf senescence	Chr1	6736882	39129065	LOC_Os01g23520	13205096	13205413	hypothetical protein
CQN28	Development	leaf senescence	Chr1	647235	15623428	LOC_Os01g23520	13205096	13205413	hypothetical protein
CQN43	Yield	panicle weight	Chr1	6736882	39129065	LOC_Os01g23520	13205096	13205413	hypothetical protein
CQN45	Yield	panicle weight	Chr1	647235	15623428	LOC_Os01g23520	13205096	13205413	hypothetical protein
CQN49	Yield	spikelet number	Chr1	2819089	42413852	LOC_Os01g23520	13205096	13205413	hypothetical protein
CQN51	Yield	spikelet number	Chr1	6736882	39129065	LOC_Os01g23520	13205096	13205413	hypothetical protein
CQN53	Yield	spikelet number	Chr1	647235	15623428	LOC_Os01g23520	13205096	13205413	hypothetical protein
AQAL060	Anatomy	root thickness	Chr1	7861994	21624023	LOC_Os01g24510	13822762	13823756	transposon protein putative CACTA En/Spm sub-class
AQAW023	Yield	spikelet number	Chr1	3445940	15623428	LOC_Os01g24510	13822762	13823756	transposon protein putative CACTA En/Spm sub-class
AQAW036	Anatomy	secondary branch	Chr1	3445940	15623428	LOC_Os01g24510	13822762	13823756	transposon protein putative CACTA En/Spm sub-class
AQAX003	Biochemical	carbohydrate content	Chr1	3445940	15623428	LOC_Os01g24510	13822762	13823756	transposon protein putative CACTA En/Spm sub-class
AQCU070	Anatomy	leaf length	Chr1	11077466	23118656	LOC_Os01g24510	13822762	13823756	transposon protein putative CACTA En/Spm sub-class
AQCU240	Yield	spikelet number	Chr1	11077466	23118656	LOC_Os01g24510	13822762	13823756	transposon protein putative CACTA En/Spm sub-class
AQEP015	Vigor	seedling vigor	Chr1	11077466	21701719	LOC_Os01g24510	13822762	13823756	transposon protein putative CACTA En/Spm sub-class
AQHE119	Vigor	plant height	Chr1	10121499	15618206	LOC_Os01g24510	13822762	13823756	transposon protein putative CACTA En/Spm sub-class
CQE2	Vigor	plant height	Chr1	2819089	42413852	LOC_Os01g24510	13822762	13823756	transposon protein putative CACTA En/Spm sub-class
CQN26	Development	leaf senescence	Chr1	6736882	39129065	LOC_Os01g24510	13822762	13823756	transposon protein putative CACTA En/Spm sub-class
CQN28	Development	leaf senescence	Chr1	647235	15623428	LOC_Os01g24510	13822762	13823756	transposon protein putative CACTA En/Spm sub-class
CQN43	Yield	panicle weight	Chr1	6736882	39129065	LOC_Os01g24510	13822762	13823756	transposon protein putative CACTA En/Spm sub-class
CQN45	Yield	panicle weight	Chr1	647235	15623428	LOC_Os01g24510	13822762	13823756	transposon protein putative CACTA En/Spm sub-class
CQN49	Yield	spikelet number	Chr1	2819089	42413852	LOC_Os01g24510	13822762	13823756	transposon protein putative CACTA En/Spm sub-class
CQN51	Yield	spikelet number	Chr1	6736882	39129065	LOC_Os01g24510	13822762	13823756	transposon protein putative CACTA En/Spm sub-class
CQN53	Yield	spikelet number	Chr1	647235	15623428	LOC_Os01g24510	13822762	13823756	transposon protein putative CACTA En/Spm sub-class
AQAL060	Anatomy	root thickness	Chr1	7861994	21624023	LOC_Os01g24520	13823941	13825292	transposon protein putative CACTA En/Spm sub-class expressed
AQAW023	Yield	spikelet number	Chr1	3445940	15623428	LOC_Os01g24520	13823941	13825292	transposon protein putative CACTA En/Spm sub-class expressed
AQAW036	Anatomy	secondary branch	Chr1	3445940	15623428	LOC_Os01g24520	13823941	13825292	transposon protein putative CACTA En/Spm sub-class expressed
AQAX003	Biochemical	carbohydrate content	Chr1	3445940	15623428	LOC_Os01g24520	13823941	13825292	transposon protein putative CACTA En/Spm sub-class expressed
AQCU070	Anatomy	leaf length	Chr1	11077466	23118656	LOC_Os01g24520	13823941	13825292	transposon protein putative CACTA En/Spm sub-class expressed
AQCU240	Yield	spikelet number	Chr1	11077466	23118656	LOC_Os01g24520	13823941	13825292	transposon protein putative CACTA En/Spm sub-class expressed
AQEP015	Vigor	seedling vigor	Chr1	11077466	21701719	LOC_Os01g24520	13823941	13825292	transposon protein putative CACTA En/Spm sub-class expressed
AQHE119	Vigor	plant height	Chr1	10121499	15618206	LOC_Os01g24520	13823941	13825292	transposon protein putative CACTA En/Spm sub-class expressed
CQE2	Vigor	plant height	Chr1	2819089	42413852	LOC_Os01g24520	13823941	13825292	transposon protein putative CACTA En/Spm sub-class expressed
CQN26	Development	leaf senescence	Chr1	6736882	39129065	LOC_Os01g24520	13823941	13825292	transposon protein putative CACTA En/Spm sub-class expressed
CQN28	Development	leaf senescence	Chr1	647235	15623428	LOC_Os01g24520	13823941	13825292	transposon protein putative CACTA En/Spm sub-class expressed
CQN43	Yield	panicle weight	Chr1	6736882	39129065	LOC_Os01g24520	13823941	13825292	transposon protein putative CACTA En/Spm sub-class expressed
CQN45	Yield	panicle weight	Chr1	647235	15623428	LOC_Os01g24520	13823941	13825292	transposon protein putative CACTA En/Spm sub-class expressed
CQN49	Yield	spikelet number	Chr1	2819089	42413852	LOC_Os01g24520	13823941	13825292	transposon protein putative CACTA En/Spm sub-class expressed
CQN51	Yield	spikelet number	Chr1	6736882	39129065	LOC_Os01g24520	13823941	13825292	transposon protein putative CACTA En/Spm sub-class expressed
CQN53	Yield	spikelet number	Chr1	647235	15623428	LOC_Os01g24520	13823941	13825292	transposon protein putative CACTA En/Spm sub-class expressed
AQAL060	Anatomy	root thickness	Chr1	7861994	21624023	LOC_Os01g24530	13828379	13830821	transposon protein putative CACTA En/Spm sub-class expressed
AQAW023	Yield	spikelet number	Chr1	3445940	15623428	LOC_Os01g24530	13828379	13830821	transposon protein putative CACTA En/Spm sub-class expressed
AQAW036	Anatomy	secondary branch	Chr1	3445940	15623428	LOC_Os01g24530	13828379	13830821	transposon protein putative CACTA En/Spm sub-class expressed
AQAX003	Biochemical	carbohydrate content	Chr1	3445940	15623428	LOC_Os01g24530	13828379	13830821	transposon protein putative CACTA En/Spm sub-class expressed
AQCU070	Anatomy	leaf length	Chr1	11077466	23118656	LOC_Os01g24530	13828379	13830821	transposon protein putative CACTA En/Spm sub-class expressed
AQCU240	Yield	spikelet number	Chr1	11077466	23118656	LOC_Os01g24530	13828379	13830821	transposon protein putative CACTA En/Spm sub-class expressed
AQEP015	Vigor	seedling vigor	Chr1	11077466	21701719	LOC_Os01g24530	13828379	13830821	transposon protein putative CACTA En/Spm sub-class expressed
AQHE119	Vigor	plant height	Chr1	10121499	15618206	LOC_Os01g24530	13828379	13830821	transposon protein putative CACTA En/Spm sub-class expressed
CQE2	Vigor	plant height	Chr1	2819089	42413852	LOC_Os01g24530	13828379	13830821	transposon protein putative CACTA En/Spm sub-class expressed
CQN26	Development	leaf senescence	Chr1	6736882	39129065	LOC_Os01g24530	13828379	13830821	transposon protein putative CACTA En/Spm sub-class expressed
CQN28	Development	leaf senescence	Chr1	647235	15623428	LOC_Os01g24530	13828379	13830821	transposon protein putative CACTA En/Spm sub-class expressed
CQN43	Yield	panicle weight	Chr1	6736882	39129065	LOC_Os01g24530	13828379	13830821	transposon protein putative CACTA En/Spm sub-class expressed
CQN45	Yield	panicle weight	Chr1	647235	15623428	LOC_Os01g24530	13828379	13830821	transposon protein putative CACTA En/Spm sub-class expressed
CQN49	Yield	spikelet number	Chr1	2819089	42413852	LOC_Os01g24530	13828379	13830821	transposon protein putative CACTA En/Spm sub-class expressed
CQN51	Yield	spikelet number	Chr1	6736882	39129065	LOC_Os01g24530	13828379	13830821	transposon protein putative CACTA En/Spm sub-class expressed
CQN53	Yield	spikelet number	Chr1	647235	15623428	LOC_Os01g24530	13828379	13830821	transposon protein putative CACTA En/Spm sub-class expressed
AQAL060	Anatomy	root thickness	Chr1	7861994	21624023	LOC_Os01g24540	13832331	13835425	transposon protein putative CACTA En/Spm sub-class expressed
AQAW023	Yield	spikelet number	Chr1	3445940	15623428	LOC_Os01g24540	13832331	13835425	transposon protein putative CACTA En/Spm sub-class expressed
AQAW036	Anatomy	secondary branch	Chr1	3445940	15623428	LOC_Os01g24540	13832331	13835425	transposon protein putative CACTA En/Spm sub-class expressed
AQAX003	Biochemical	carbohydrate content	Chr1	3445940	15623428	LOC_Os01g24540	13832331	13835425	transposon protein putative CACTA En/Spm sub-class expressed
AQCU070	Anatomy	leaf length	Chr1	11077466	23118656	LOC_Os01g24540	13832331	13835425	transposon protein putative CACTA En/Spm sub-class expressed
AQCU240	Yield	spikelet number	Chr1	11077466	23118656	LOC_Os01g24540	13832331	13835425	transposon protein putative CACTA En/Spm sub-class expressed
AQEP015	Vigor	seedling vigor	Chr1	11077466	21701719	LOC_Os01g24540	13832331	13835425	transposon protein putative CACTA En/Spm sub-class expressed
AQHE119	Vigor	plant height	Chr1	10121499	15618206	LOC_Os01g24540	13832331	13835425	transposon protein putative CACTA En/Spm sub-class expressed
CQE2	Vigor	plant height	Chr1	2819089	42413852	LOC_Os01g24540	13832331	13835425	transposon protein putative CACTA En/Spm sub-class expressed
CQN26	Development	leaf senescence	Chr1	6736882	39129065	LOC_Os01g24540	13832331	13835425	transposon protein putative CACTA En/Spm sub-class expressed
CQN28	Development	leaf senescence	Chr1	647235	15623428	LOC_Os01g24540	13832331	13835425	transposon protein putative CACTA En/Spm sub-class expressed
CQN43	Yield	panicle weight	Chr1	6736882	39129065	LOC_Os01g24540	13832331	13835425	transposon protein putative CACTA En/Spm sub-class expressed
CQN45	Yield	panicle weight	Chr1	647235	15623428	LOC_Os01g24540	13832331	13835425	transposon protein putative CACTA En/Spm sub-class expressed
CQN49	Yield	spikelet number	Chr1	2819089	42413852	LOC_Os01g24540	13832331	13835425	transposon protein putative CACTA En/Spm sub-class expressed
CQN51	Yield	spikelet number	Chr1	6736882	39129065	LOC_Os01g24540	13832331	13835425	transposon protein putative CACTA En/Spm sub-class expressed
CQN53	Yield	spikelet number	Chr1	647235	15623428	LOC_Os01g24540	13832331	13835425	transposon protein putative CACTA En/Spm sub-class expressed
AQAL060	Anatomy	root thickness	Chr1	7861994	21624023	LOC_Os01g24620	13864617	13867853	transposon protein putative unclassified
AQAW023	Yield	spikelet number	Chr1	3445940	15623428	LOC_Os01g24620	13864617	13867853	transposon protein putative unclassified
AQAW036	Anatomy	secondary branch	Chr1	3445940	15623428	LOC_Os01g24620	13864617	13867853	transposon protein putative unclassified
AQAX003	Biochemical	carbohydrate content	Chr1	3445940	15623428	LOC_Os01g24620	13864617	13867853	transposon protein putative unclassified
AQCU070	Anatomy	leaf length	Chr1	11077466	23118656	LOC_Os01g24620	13864617	13867853	transposon protein putative unclassified
AQCU240	Yield	spikelet number	Chr1	11077466	23118656	LOC_Os01g24620	13864617	13867853	transposon protein putative unclassified
AQEP015	Vigor	seedling vigor	Chr1	11077466	21701719	LOC_Os01g24620	13864617	13867853	transposon protein putative unclassified
AQHE119	Vigor	plant height	Chr1	10121499	15618206	LOC_Os01g24620	13864617	13867853	transposon protein putative unclassified
CQE2	Vigor	plant height	Chr1	2819089	42413852	LOC_Os01g24620	13864617	13867853	transposon protein putative unclassified
CQN26	Development	leaf senescence	Chr1	6736882	39129065	LOC_Os01g24620	13864617	13867853	transposon protein putative unclassified
CQN28	Development	leaf senescence	Chr1	647235	15623428	LOC_Os01g24620	13864617	13867853	transposon protein putative unclassified
CQN43	Yield	panicle weight	Chr1	6736882	39129065	LOC_Os01g24620	13864617	13867853	transposon protein putative unclassified
CQN45	Yield	panicle weight	Chr1	647235	15623428	LOC_Os01g24620	13864617	13867853	transposon protein putative unclassified
CQN49	Yield	spikelet number	Chr1	2819089	42413852	LOC_Os01g24620	13864617	13867853	transposon protein putative unclassified
CQN51	Yield	spikelet number	Chr1	6736882	39129065	LOC_Os01g24620	13864617	13867853	transposon protein putative unclassified
CQN53	Yield	spikelet number	Chr1	647235	15623428	LOC_Os01g24620	13864617	13867853	transposon protein putative unclassified
AQAL060	Anatomy	root thickness	Chr1	7861994	21624023	LOC_Os01g24630	13868492	13874647	transposon protein putative unclassified expressed
AQAW023	Yield	spikelet number	Chr1	3445940	15623428	LOC_Os01g24630	13868492	13874647	transposon protein putative unclassified expressed
AQAW036	Anatomy	secondary branch	Chr1	3445940	15623428	LOC_Os01g24630	13868492	13874647	transposon protein putative unclassified expressed
AQAX003	Biochemical	carbohydrate content	Chr1	3445940	15623428	LOC_Os01g24630	13868492	13874647	transposon protein putative unclassified expressed
AQCU070	Anatomy	leaf length	Chr1	11077466	23118656	LOC_Os01g24630	13868492	13874647	transposon protein putative unclassified expressed
AQCU240	Yield	spikelet number	Chr1	11077466	23118656	LOC_Os01g24630	13868492	13874647	transposon protein putative unclassified expressed
AQEP015	Vigor	seedling vigor	Chr1	11077466	21701719	LOC_Os01g24630	13868492	13874647	transposon protein putative unclassified expressed
AQHE119	Vigor	plant height	Chr1	10121499	15618206	LOC_Os01g24630	13868492	13874647	transposon protein putative unclassified expressed
CQE2	Vigor	plant height	Chr1	2819089	42413852	LOC_Os01g24630	13868492	13874647	transposon protein putative unclassified expressed
CQN26	Development	leaf senescence	Chr1	6736882	39129065	LOC_Os01g24630	13868492	13874647	transposon protein putative unclassified expressed
CQN28	Development	leaf senescence	Chr1	647235	15623428	LOC_Os01g24630	13868492	13874647	transposon protein putative unclassified expressed
CQN43	Yield	panicle weight	Chr1	6736882	39129065	LOC_Os01g24630	13868492	13874647	transposon protein putative unclassified expressed
CQN45	Yield	panicle weight	Chr1	647235	15623428	LOC_Os01g24630	13868492	13874647	transposon protein putative unclassified expressed
CQN49	Yield	spikelet number	Chr1	2819089	42413852	LOC_Os01g24630	13868492	13874647	transposon protein putative unclassified expressed
CQN51	Yield	spikelet number	Chr1	6736882	39129065	LOC_Os01g24630	13868492	13874647	transposon protein putative unclassified expressed
CQN53	Yield	spikelet number	Chr1	647235	15623428	LOC_Os01g24630	13868492	13874647	transposon protein putative unclassified expressed
AQAL060	Anatomy	root thickness	Chr1	7861994	21624023	LOC_Os01g25120	14178468	14182168	transposon protein putative CACTA En/Spm sub-class expressed
AQAW023	Yield	spikelet number	Chr1	3445940	15623428	LOC_Os01g25120	14178468	14182168	transposon protein putative CACTA En/Spm sub-class expressed
AQAW036	Anatomy	secondary branch	Chr1	3445940	15623428	LOC_Os01g25120	14178468	14182168	transposon protein putative CACTA En/Spm sub-class expressed
AQAX003	Biochemical	carbohydrate content	Chr1	3445940	15623428	LOC_Os01g25120	14178468	14182168	transposon protein putative CACTA En/Spm sub-class expressed
AQCU070	Anatomy	leaf length	Chr1	11077466	23118656	LOC_Os01g25120	14178468	14182168	transposon protein putative CACTA En/Spm sub-class expressed
AQCU240	Yield	spikelet number	Chr1	11077466	23118656	LOC_Os01g25120	14178468	14182168	transposon protein putative CACTA En/Spm sub-class expressed
AQEP015	Vigor	seedling vigor	Chr1	11077466	21701719	LOC_Os01g25120	14178468	14182168	transposon protein putative CACTA En/Spm sub-class expressed
AQHE119	Vigor	plant height	Chr1	10121499	15618206	LOC_Os01g25120	14178468	14182168	transposon protein putative CACTA En/Spm sub-class expressed
CQE2	Vigor	plant height	Chr1	2819089	42413852	LOC_Os01g25120	14178468	14182168	transposon protein putative CACTA En/Spm sub-class expressed
CQN26	Development	leaf senescence	Chr1	6736882	39129065	LOC_Os01g25120	14178468	14182168	transposon protein putative CACTA En/Spm sub-class expressed
CQN28	Development	leaf senescence	Chr1	647235	15623428	LOC_Os01g25120	14178468	14182168	transposon protein putative CACTA En/Spm sub-class expressed
CQN43	Yield	panicle weight	Chr1	6736882	39129065	LOC_Os01g25120	14178468	14182168	transposon protein putative CACTA En/Spm sub-class expressed
CQN45	Yield	panicle weight	Chr1	647235	15623428	LOC_Os01g25120	14178468	14182168	transposon protein putative CACTA En/Spm sub-class expressed
CQN49	Yield	spikelet number	Chr1	2819089	42413852	LOC_Os01g25120	14178468	14182168	transposon protein putative CACTA En/Spm sub-class expressed
CQN51	Yield	spikelet number	Chr1	6736882	39129065	LOC_Os01g25120	14178468	14182168	transposon protein putative CACTA En/Spm sub-class expressed
CQN53	Yield	spikelet number	Chr1	647235	15623428	LOC_Os01g25120	14178468	14182168	transposon protein putative CACTA En/Spm sub-class expressed
AQAL060	Anatomy	root thickness	Chr1	7861994	21624023	LOC_Os01g25130	14183341	14183751	transposon protein putative CACTA En/Spm sub-class
AQAW023	Yield	spikelet number	Chr1	3445940	15623428	LOC_Os01g25130	14183341	14183751	transposon protein putative CACTA En/Spm sub-class
AQAW036	Anatomy	secondary branch	Chr1	3445940	15623428	LOC_Os01g25130	14183341	14183751	transposon protein putative CACTA En/Spm sub-class
AQAX003	Biochemical	carbohydrate content	Chr1	3445940	15623428	LOC_Os01g25130	14183341	14183751	transposon protein putative CACTA En/Spm sub-class
AQCU070	Anatomy	leaf length	Chr1	11077466	23118656	LOC_Os01g25130	14183341	14183751	transposon protein putative CACTA En/Spm sub-class
AQCU240	Yield	spikelet number	Chr1	11077466	23118656	LOC_Os01g25130	14183341	14183751	transposon protein putative CACTA En/Spm sub-class
AQEP015	Vigor	seedling vigor	Chr1	11077466	21701719	LOC_Os01g25130	14183341	14183751	transposon protein putative CACTA En/Spm sub-class
AQHE119	Vigor	plant height	Chr1	10121499	15618206	LOC_Os01g25130	14183341	14183751	transposon protein putative CACTA En/Spm sub-class
CQE2	Vigor	plant height	Chr1	2819089	42413852	LOC_Os01g25130	14183341	14183751	transposon protein putative CACTA En/Spm sub-class
CQN26	Development	leaf senescence	Chr1	6736882	39129065	LOC_Os01g25130	14183341	14183751	transposon protein putative CACTA En/Spm sub-class
CQN28	Development	leaf senescence	Chr1	647235	15623428	LOC_Os01g25130	14183341	14183751	transposon protein putative CACTA En/Spm sub-class
CQN43	Yield	panicle weight	Chr1	6736882	39129065	LOC_Os01g25130	14183341	14183751	transposon protein putative CACTA En/Spm sub-class
CQN45	Yield	panicle weight	Chr1	647235	15623428	LOC_Os01g25130	14183341	14183751	transposon protein putative CACTA En/Spm sub-class
CQN49	Yield	spikelet number	Chr1	2819089	42413852	LOC_Os01g25130	14183341	14183751	transposon protein putative CACTA En/Spm sub-class
CQN51	Yield	spikelet number	Chr1	6736882	39129065	LOC_Os01g25130	14183341	14183751	transposon protein putative CACTA En/Spm sub-class
CQN53	Yield	spikelet number	Chr1	647235	15623428	LOC_Os01g25130	14183341	14183751	transposon protein putative CACTA En/Spm sub-class
AQAL060	Anatomy	root thickness	Chr1	7861994	21624023	LOC_Os01g25140	14185161	14188466	transposon protein putative CACTA En/Spm sub-class expressed
AQAW023	Yield	spikelet number	Chr1	3445940	15623428	LOC_Os01g25140	14185161	14188466	transposon protein putative CACTA En/Spm sub-class expressed
AQAW036	Anatomy	secondary branch	Chr1	3445940	15623428	LOC_Os01g25140	14185161	14188466	transposon protein putative CACTA En/Spm sub-class expressed
AQAX003	Biochemical	carbohydrate content	Chr1	3445940	15623428	LOC_Os01g25140	14185161	14188466	transposon protein putative CACTA En/Spm sub-class expressed
AQCU070	Anatomy	leaf length	Chr1	11077466	23118656	LOC_Os01g25140	14185161	14188466	transposon protein putative CACTA En/Spm sub-class expressed
AQCU240	Yield	spikelet number	Chr1	11077466	23118656	LOC_Os01g25140	14185161	14188466	transposon protein putative CACTA En/Spm sub-class expressed
AQEP015	Vigor	seedling vigor	Chr1	11077466	21701719	LOC_Os01g25140	14185161	14188466	transposon protein putative CACTA En/Spm sub-class expressed
AQHE119	Vigor	plant height	Chr1	10121499	15618206	LOC_Os01g25140	14185161	14188466	transposon protein putative CACTA En/Spm sub-class expressed
CQE2	Vigor	plant height	Chr1	2819089	42413852	LOC_Os01g25140	14185161	14188466	transposon protein putative CACTA En/Spm sub-class expressed
CQN26	Development	leaf senescence	Chr1	6736882	39129065	LOC_Os01g25140	14185161	14188466	transposon protein putative CACTA En/Spm sub-class expressed
CQN28	Development	leaf senescence	Chr1	647235	15623428	LOC_Os01g25140	14185161	14188466	transposon protein putative CACTA En/Spm sub-class expressed
CQN43	Yield	panicle weight	Chr1	6736882	39129065	LOC_Os01g25140	14185161	14188466	transposon protein putative CACTA En/Spm sub-class expressed
CQN45	Yield	panicle weight	Chr1	647235	15623428	LOC_Os01g25140	14185161	14188466	transposon protein putative CACTA En/Spm sub-class expressed
CQN49	Yield	spikelet number	Chr1	2819089	42413852	LOC_Os01g25140	14185161	14188466	transposon protein putative CACTA En/Spm sub-class expressed
CQN51	Yield	spikelet number	Chr1	6736882	39129065	LOC_Os01g25140	14185161	14188466	transposon protein putative CACTA En/Spm sub-class expressed
CQN53	Yield	spikelet number	Chr1	647235	15623428	LOC_Os01g25140	14185161	14188466	transposon protein putative CACTA En/Spm sub-class expressed
AQCF002	Yield	spikelet number	Chr1	1039086	5558814	LOC_Os01g03549	1437163	1445689	multi-copper oxidase type I family protein putative expressed
AQCF029	Yield	1000-seed weight	Chr1	1039086	5558814	LOC_Os01g03549	1437163	1445689	multi-copper oxidase type I family protein putative expressed
AQDY003	Yield	panicle number	Chr1	1404695	10491821	LOC_Os01g03549	1437163	1445689	multi-copper oxidase type I family protein putative expressed
CQAL3	Quality	grain width	Chr1	198822	1891260	LOC_Os01g03549	1437163	1445689	multi-copper oxidase type I family protein putative expressed
CQN28	Development	leaf senescence	Chr1	647235	15623428	LOC_Os01g03549	1437163	1445689	multi-copper oxidase type I family protein putative expressed
CQN45	Yield	panicle weight	Chr1	647235	15623428	LOC_Os01g03549	1437163	1445689	multi-copper oxidase type I family protein putative expressed
CQN53	Yield	spikelet number	Chr1	647235	15623428	LOC_Os01g03549	1437163	1445689	multi-copper oxidase type I family protein putative expressed
CQW1	Yield	spikelet number	Chr1	647235	9821253	LOC_Os01g03549	1437163	1445689	multi-copper oxidase type I family protein putative expressed
AQAL060	Anatomy	root thickness	Chr1	7861994	21624023	LOC_Os01g26990	15038444	15041510	retrotransposon protein putative unclassified expressed
AQAW023	Yield	spikelet number	Chr1	3445940	15623428	LOC_Os01g26990	15038444	15041510	retrotransposon protein putative unclassified expressed
AQAW036	Anatomy	secondary branch	Chr1	3445940	15623428	LOC_Os01g26990	15038444	15041510	retrotransposon protein putative unclassified expressed
AQAX003	Biochemical	carbohydrate content	Chr1	3445940	15623428	LOC_Os01g26990	15038444	15041510	retrotransposon protein putative unclassified expressed
AQCU070	Anatomy	leaf length	Chr1	11077466	23118656	LOC_Os01g26990	15038444	15041510	retrotransposon protein putative unclassified expressed
AQCU240	Yield	spikelet number	Chr1	11077466	23118656	LOC_Os01g26990	15038444	15041510	retrotransposon protein putative unclassified expressed
AQEP015	Vigor	seedling vigor	Chr1	11077466	21701719	LOC_Os01g26990	15038444	15041510	retrotransposon protein putative unclassified expressed
AQHE119	Vigor	plant height	Chr1	10121499	15618206	LOC_Os01g26990	15038444	15041510	retrotransposon protein putative unclassified expressed
CQAX2	Vigor	plant height	Chr1	14620467	21701719	LOC_Os01g26990	15038444	15041510	retrotransposon protein putative unclassified expressed
CQE2	Vigor	plant height	Chr1	2819089	42413852	LOC_Os01g26990	15038444	15041510	retrotransposon protein putative unclassified expressed
CQN26	Development	leaf senescence	Chr1	6736882	39129065	LOC_Os01g26990	15038444	15041510	retrotransposon protein putative unclassified expressed
CQN28	Development	leaf senescence	Chr1	647235	15623428	LOC_Os01g26990	15038444	15041510	retrotransposon protein putative unclassified expressed
CQN43	Yield	panicle weight	Chr1	6736882	39129065	LOC_Os01g26990	15038444	15041510	retrotransposon protein putative unclassified expressed
CQN45	Yield	panicle weight	Chr1	647235	15623428	LOC_Os01g26990	15038444	15041510	retrotransposon protein putative unclassified expressed
CQN49	Yield	spikelet number	Chr1	2819089	42413852	LOC_Os01g26990	15038444	15041510	retrotransposon protein putative unclassified expressed
CQN51	Yield	spikelet number	Chr1	6736882	39129065	LOC_Os01g26990	15038444	15041510	retrotransposon protein putative unclassified expressed
CQN53	Yield	spikelet number	Chr1	647235	15623428	LOC_Os01g26990	15038444	15041510	retrotransposon protein putative unclassified expressed
AQAL060	Anatomy	root thickness	Chr1	7861994	21624023	LOC_Os01g27000	15042132	15047756	retrotransposon protein putative unclassified expressed
AQAW023	Yield	spikelet number	Chr1	3445940	15623428	LOC_Os01g27000	15042132	15047756	retrotransposon protein putative unclassified expressed
AQAW036	Anatomy	secondary branch	Chr1	3445940	15623428	LOC_Os01g27000	15042132	15047756	retrotransposon protein putative unclassified expressed
AQAX003	Biochemical	carbohydrate content	Chr1	3445940	15623428	LOC_Os01g27000	15042132	15047756	retrotransposon protein putative unclassified expressed
AQCU070	Anatomy	leaf length	Chr1	11077466	23118656	LOC_Os01g27000	15042132	15047756	retrotransposon protein putative unclassified expressed
AQCU240	Yield	spikelet number	Chr1	11077466	23118656	LOC_Os01g27000	15042132	15047756	retrotransposon protein putative unclassified expressed
AQEP015	Vigor	seedling vigor	Chr1	11077466	21701719	LOC_Os01g27000	15042132	15047756	retrotransposon protein putative unclassified expressed
AQHE119	Vigor	plant height	Chr1	10121499	15618206	LOC_Os01g27000	15042132	15047756	retrotransposon protein putative unclassified expressed
CQAX2	Vigor	plant height	Chr1	14620467	21701719	LOC_Os01g27000	15042132	15047756	retrotransposon protein putative unclassified expressed
CQE2	Vigor	plant height	Chr1	2819089	42413852	LOC_Os01g27000	15042132	15047756	retrotransposon protein putative unclassified expressed
CQN26	Development	leaf senescence	Chr1	6736882	39129065	LOC_Os01g27000	15042132	15047756	retrotransposon protein putative unclassified expressed
CQN28	Development	leaf senescence	Chr1	647235	15623428	LOC_Os01g27000	15042132	15047756	retrotransposon protein putative unclassified expressed
CQN43	Yield	panicle weight	Chr1	6736882	39129065	LOC_Os01g27000	15042132	15047756	retrotransposon protein putative unclassified expressed
CQN45	Yield	panicle weight	Chr1	647235	15623428	LOC_Os01g27000	15042132	15047756	retrotransposon protein putative unclassified expressed
CQN49	Yield	spikelet number	Chr1	2819089	42413852	LOC_Os01g27000	15042132	15047756	retrotransposon protein putative unclassified expressed
CQN51	Yield	spikelet number	Chr1	6736882	39129065	LOC_Os01g27000	15042132	15047756	retrotransposon protein putative unclassified expressed
CQN53	Yield	spikelet number	Chr1	647235	15623428	LOC_Os01g27000	15042132	15047756	retrotransposon protein putative unclassified expressed
AQAL060	Anatomy	root thickness	Chr1	7861994	21624023	LOC_Os01g27020	15059422	15067554	transposon protein putative unclassified expressed
AQAW023	Yield	spikelet number	Chr1	3445940	15623428	LOC_Os01g27020	15059422	15067554	transposon protein putative unclassified expressed
AQAW036	Anatomy	secondary branch	Chr1	3445940	15623428	LOC_Os01g27020	15059422	15067554	transposon protein putative unclassified expressed
AQAX003	Biochemical	carbohydrate content	Chr1	3445940	15623428	LOC_Os01g27020	15059422	15067554	transposon protein putative unclassified expressed
AQCU070	Anatomy	leaf length	Chr1	11077466	23118656	LOC_Os01g27020	15059422	15067554	transposon protein putative unclassified expressed
AQCU240	Yield	spikelet number	Chr1	11077466	23118656	LOC_Os01g27020	15059422	15067554	transposon protein putative unclassified expressed
AQEP015	Vigor	seedling vigor	Chr1	11077466	21701719	LOC_Os01g27020	15059422	15067554	transposon protein putative unclassified expressed
AQHE119	Vigor	plant height	Chr1	10121499	15618206	LOC_Os01g27020	15059422	15067554	transposon protein putative unclassified expressed
CQAX2	Vigor	plant height	Chr1	14620467	21701719	LOC_Os01g27020	15059422	15067554	transposon protein putative unclassified expressed
CQE2	Vigor	plant height	Chr1	2819089	42413852	LOC_Os01g27020	15059422	15067554	transposon protein putative unclassified expressed
CQN26	Development	leaf senescence	Chr1	6736882	39129065	LOC_Os01g27020	15059422	15067554	transposon protein putative unclassified expressed
CQN28	Development	leaf senescence	Chr1	647235	15623428	LOC_Os01g27020	15059422	15067554	transposon protein putative unclassified expressed
CQN43	Yield	panicle weight	Chr1	6736882	39129065	LOC_Os01g27020	15059422	15067554	transposon protein putative unclassified expressed
CQN45	Yield	panicle weight	Chr1	647235	15623428	LOC_Os01g27020	15059422	15067554	transposon protein putative unclassified expressed
CQN49	Yield	spikelet number	Chr1	2819089	42413852	LOC_Os01g27020	15059422	15067554	transposon protein putative unclassified expressed
CQN51	Yield	spikelet number	Chr1	6736882	39129065	LOC_Os01g27020	15059422	15067554	transposon protein putative unclassified expressed
CQN53	Yield	spikelet number	Chr1	647235	15623428	LOC_Os01g27020	15059422	15067554	transposon protein putative unclassified expressed
AQAL060	Anatomy	root thickness	Chr1	7861994	21624023	LOC_Os01g27080	15100897	15105919	transposon protein putative CACTA En/Spm sub-class expressed
AQAW023	Yield	spikelet number	Chr1	3445940	15623428	LOC_Os01g27080	15100897	15105919	transposon protein putative CACTA En/Spm sub-class expressed
AQAW036	Anatomy	secondary branch	Chr1	3445940	15623428	LOC_Os01g27080	15100897	15105919	transposon protein putative CACTA En/Spm sub-class expressed
AQAX003	Biochemical	carbohydrate content	Chr1	3445940	15623428	LOC_Os01g27080	15100897	15105919	transposon protein putative CACTA En/Spm sub-class expressed
AQCU070	Anatomy	leaf length	Chr1	11077466	23118656	LOC_Os01g27080	15100897	15105919	transposon protein putative CACTA En/Spm sub-class expressed
AQCU240	Yield	spikelet number	Chr1	11077466	23118656	LOC_Os01g27080	15100897	15105919	transposon protein putative CACTA En/Spm sub-class expressed
AQEP015	Vigor	seedling vigor	Chr1	11077466	21701719	LOC_Os01g27080	15100897	15105919	transposon protein putative CACTA En/Spm sub-class expressed
AQHE119	Vigor	plant height	Chr1	10121499	15618206	LOC_Os01g27080	15100897	15105919	transposon protein putative CACTA En/Spm sub-class expressed
CQAX2	Vigor	plant height	Chr1	14620467	21701719	LOC_Os01g27080	15100897	15105919	transposon protein putative CACTA En/Spm sub-class expressed
CQE2	Vigor	plant height	Chr1	2819089	42413852	LOC_Os01g27080	15100897	15105919	transposon protein putative CACTA En/Spm sub-class expressed
CQN26	Development	leaf senescence	Chr1	6736882	39129065	LOC_Os01g27080	15100897	15105919	transposon protein putative CACTA En/Spm sub-class expressed
CQN28	Development	leaf senescence	Chr1	647235	15623428	LOC_Os01g27080	15100897	15105919	transposon protein putative CACTA En/Spm sub-class expressed
CQN43	Yield	panicle weight	Chr1	6736882	39129065	LOC_Os01g27080	15100897	15105919	transposon protein putative CACTA En/Spm sub-class expressed
CQN45	Yield	panicle weight	Chr1	647235	15623428	LOC_Os01g27080	15100897	15105919	transposon protein putative CACTA En/Spm sub-class expressed
CQN49	Yield	spikelet number	Chr1	2819089	42413852	LOC_Os01g27080	15100897	15105919	transposon protein putative CACTA En/Spm sub-class expressed
CQN51	Yield	spikelet number	Chr1	6736882	39129065	LOC_Os01g27080	15100897	15105919	transposon protein putative CACTA En/Spm sub-class expressed
CQN53	Yield	spikelet number	Chr1	647235	15623428	LOC_Os01g27080	15100897	15105919	transposon protein putative CACTA En/Spm sub-class expressed
AQAL060	Anatomy	root thickness	Chr1	7861994	21624023	LOC_Os01g27090	15107344	15110648	transposon protein putative CACTA En/Spm sub-class expressed
AQAW023	Yield	spikelet number	Chr1	3445940	15623428	LOC_Os01g27090	15107344	15110648	transposon protein putative CACTA En/Spm sub-class expressed
AQAW036	Anatomy	secondary branch	Chr1	3445940	15623428	LOC_Os01g27090	15107344	15110648	transposon protein putative CACTA En/Spm sub-class expressed
AQAX003	Biochemical	carbohydrate content	Chr1	3445940	15623428	LOC_Os01g27090	15107344	15110648	transposon protein putative CACTA En/Spm sub-class expressed
AQCU070	Anatomy	leaf length	Chr1	11077466	23118656	LOC_Os01g27090	15107344	15110648	transposon protein putative CACTA En/Spm sub-class expressed
AQCU240	Yield	spikelet number	Chr1	11077466	23118656	LOC_Os01g27090	15107344	15110648	transposon protein putative CACTA En/Spm sub-class expressed
AQEP015	Vigor	seedling vigor	Chr1	11077466	21701719	LOC_Os01g27090	15107344	15110648	transposon protein putative CACTA En/Spm sub-class expressed
AQHE119	Vigor	plant height	Chr1	10121499	15618206	LOC_Os01g27090	15107344	15110648	transposon protein putative CACTA En/Spm sub-class expressed
CQAX2	Vigor	plant height	Chr1	14620467	21701719	LOC_Os01g27090	15107344	15110648	transposon protein putative CACTA En/Spm sub-class expressed
CQE2	Vigor	plant height	Chr1	2819089	42413852	LOC_Os01g27090	15107344	15110648	transposon protein putative CACTA En/Spm sub-class expressed
CQN26	Development	leaf senescence	Chr1	6736882	39129065	LOC_Os01g27090	15107344	15110648	transposon protein putative CACTA En/Spm sub-class expressed
CQN28	Development	leaf senescence	Chr1	647235	15623428	LOC_Os01g27090	15107344	15110648	transposon protein putative CACTA En/Spm sub-class expressed
CQN43	Yield	panicle weight	Chr1	6736882	39129065	LOC_Os01g27090	15107344	15110648	transposon protein putative CACTA En/Spm sub-class expressed
CQN45	Yield	panicle weight	Chr1	647235	15623428	LOC_Os01g27090	15107344	15110648	transposon protein putative CACTA En/Spm sub-class expressed
CQN49	Yield	spikelet number	Chr1	2819089	42413852	LOC_Os01g27090	15107344	15110648	transposon protein putative CACTA En/Spm sub-class expressed
CQN51	Yield	spikelet number	Chr1	6736882	39129065	LOC_Os01g27090	15107344	15110648	transposon protein putative CACTA En/Spm sub-class expressed
CQN53	Yield	spikelet number	Chr1	647235	15623428	LOC_Os01g27090	15107344	15110648	transposon protein putative CACTA En/Spm sub-class expressed
AQAL060	Anatomy	root thickness	Chr1	7861994	21624023	LOC_Os01g27230	15185076	15188301	12-oxophytodienoate reductase putative expressed
AQAW023	Yield	spikelet number	Chr1	3445940	15623428	LOC_Os01g27230	15185076	15188301	12-oxophytodienoate reductase putative expressed
AQAW036	Anatomy	secondary branch	Chr1	3445940	15623428	LOC_Os01g27230	15185076	15188301	12-oxophytodienoate reductase putative expressed
AQAX003	Biochemical	carbohydrate content	Chr1	3445940	15623428	LOC_Os01g27230	15185076	15188301	12-oxophytodienoate reductase putative expressed
AQCU070	Anatomy	leaf length	Chr1	11077466	23118656	LOC_Os01g27230	15185076	15188301	12-oxophytodienoate reductase putative expressed
AQCU240	Yield	spikelet number	Chr1	11077466	23118656	LOC_Os01g27230	15185076	15188301	12-oxophytodienoate reductase putative expressed
AQEP015	Vigor	seedling vigor	Chr1	11077466	21701719	LOC_Os01g27230	15185076	15188301	12-oxophytodienoate reductase putative expressed
AQHE119	Vigor	plant height	Chr1	10121499	15618206	LOC_Os01g27230	15185076	15188301	12-oxophytodienoate reductase putative expressed
CQAX2	Vigor	plant height	Chr1	14620467	21701719	LOC_Os01g27230	15185076	15188301	12-oxophytodienoate reductase putative expressed
CQE2	Vigor	plant height	Chr1	2819089	42413852	LOC_Os01g27230	15185076	15188301	12-oxophytodienoate reductase putative expressed
CQN26	Development	leaf senescence	Chr1	6736882	39129065	LOC_Os01g27230	15185076	15188301	12-oxophytodienoate reductase putative expressed
CQN28	Development	leaf senescence	Chr1	647235	15623428	LOC_Os01g27230	15185076	15188301	12-oxophytodienoate reductase putative expressed
CQN43	Yield	panicle weight	Chr1	6736882	39129065	LOC_Os01g27230	15185076	15188301	12-oxophytodienoate reductase putative expressed
CQN45	Yield	panicle weight	Chr1	647235	15623428	LOC_Os01g27230	15185076	15188301	12-oxophytodienoate reductase putative expressed
CQN49	Yield	spikelet number	Chr1	2819089	42413852	LOC_Os01g27230	15185076	15188301	12-oxophytodienoate reductase putative expressed
CQN51	Yield	spikelet number	Chr1	6736882	39129065	LOC_Os01g27230	15185076	15188301	12-oxophytodienoate reductase putative expressed
CQN53	Yield	spikelet number	Chr1	647235	15623428	LOC_Os01g27230	15185076	15188301	12-oxophytodienoate reductase putative expressed
AQAL060	Anatomy	root thickness	Chr1	7861994	21624023	LOC_Os01g27500	15350554	15351568	expressed protein
AQAW023	Yield	spikelet number	Chr1	3445940	15623428	LOC_Os01g27500	15350554	15351568	expressed protein
AQAW036	Anatomy	secondary branch	Chr1	3445940	15623428	LOC_Os01g27500	15350554	15351568	expressed protein
AQAX003	Biochemical	carbohydrate content	Chr1	3445940	15623428	LOC_Os01g27500	15350554	15351568	expressed protein
AQCU070	Anatomy	leaf length	Chr1	11077466	23118656	LOC_Os01g27500	15350554	15351568	expressed protein
AQCU240	Yield	spikelet number	Chr1	11077466	23118656	LOC_Os01g27500	15350554	15351568	expressed protein
AQEP015	Vigor	seedling vigor	Chr1	11077466	21701719	LOC_Os01g27500	15350554	15351568	expressed protein
AQHE119	Vigor	plant height	Chr1	10121499	15618206	LOC_Os01g27500	15350554	15351568	expressed protein
CQAX2	Vigor	plant height	Chr1	14620467	21701719	LOC_Os01g27500	15350554	15351568	expressed protein
CQE2	Vigor	plant height	Chr1	2819089	42413852	LOC_Os01g27500	15350554	15351568	expressed protein
CQN26	Development	leaf senescence	Chr1	6736882	39129065	LOC_Os01g27500	15350554	15351568	expressed protein
CQN28	Development	leaf senescence	Chr1	647235	15623428	LOC_Os01g27500	15350554	15351568	expressed protein
CQN43	Yield	panicle weight	Chr1	6736882	39129065	LOC_Os01g27500	15350554	15351568	expressed protein
CQN45	Yield	panicle weight	Chr1	647235	15623428	LOC_Os01g27500	15350554	15351568	expressed protein
CQN49	Yield	spikelet number	Chr1	2819089	42413852	LOC_Os01g27500	15350554	15351568	expressed protein
CQN51	Yield	spikelet number	Chr1	6736882	39129065	LOC_Os01g27500	15350554	15351568	expressed protein
CQN53	Yield	spikelet number	Chr1	647235	15623428	LOC_Os01g27500	15350554	15351568	expressed protein
AQAL060	Anatomy	root thickness	Chr1	7861994	21624023	LOC_Os01g27640	15413115	15415791	retrotransposon protein putative unclassified expressed
AQAW023	Yield	spikelet number	Chr1	3445940	15623428	LOC_Os01g27640	15413115	15415791	retrotransposon protein putative unclassified expressed
AQAW036	Anatomy	secondary branch	Chr1	3445940	15623428	LOC_Os01g27640	15413115	15415791	retrotransposon protein putative unclassified expressed
AQAX003	Biochemical	carbohydrate content	Chr1	3445940	15623428	LOC_Os01g27640	15413115	15415791	retrotransposon protein putative unclassified expressed
AQCU070	Anatomy	leaf length	Chr1	11077466	23118656	LOC_Os01g27640	15413115	15415791	retrotransposon protein putative unclassified expressed
AQCU240	Yield	spikelet number	Chr1	11077466	23118656	LOC_Os01g27640	15413115	15415791	retrotransposon protein putative unclassified expressed
AQEP015	Vigor	seedling vigor	Chr1	11077466	21701719	LOC_Os01g27640	15413115	15415791	retrotransposon protein putative unclassified expressed
AQHE119	Vigor	plant height	Chr1	10121499	15618206	LOC_Os01g27640	15413115	15415791	retrotransposon protein putative unclassified expressed
CQAX2	Vigor	plant height	Chr1	14620467	21701719	LOC_Os01g27640	15413115	15415791	retrotransposon protein putative unclassified expressed
CQE2	Vigor	plant height	Chr1	2819089	42413852	LOC_Os01g27640	15413115	15415791	retrotransposon protein putative unclassified expressed
CQN26	Development	leaf senescence	Chr1	6736882	39129065	LOC_Os01g27640	15413115	15415791	retrotransposon protein putative unclassified expressed
CQN28	Development	leaf senescence	Chr1	647235	15623428	LOC_Os01g27640	15413115	15415791	retrotransposon protein putative unclassified expressed
CQN43	Yield	panicle weight	Chr1	6736882	39129065	LOC_Os01g27640	15413115	15415791	retrotransposon protein putative unclassified expressed
CQN45	Yield	panicle weight	Chr1	647235	15623428	LOC_Os01g27640	15413115	15415791	retrotransposon protein putative unclassified expressed
CQN49	Yield	spikelet number	Chr1	2819089	42413852	LOC_Os01g27640	15413115	15415791	retrotransposon protein putative unclassified expressed
CQN51	Yield	spikelet number	Chr1	6736882	39129065	LOC_Os01g27640	15413115	15415791	retrotransposon protein putative unclassified expressed
CQN53	Yield	spikelet number	Chr1	647235	15623428	LOC_Os01g27640	15413115	15415791	retrotransposon protein putative unclassified expressed
AQCF002	Yield	spikelet number	Chr1	1039086	5558814	LOC_Os01g03830	1608984	1617905	retrotransposon protein putative unclassified expressed
AQCF029	Yield	1000-seed weight	Chr1	1039086	5558814	LOC_Os01g03830	1608984	1617905	retrotransposon protein putative unclassified expressed
AQDY003	Yield	panicle number	Chr1	1404695	10491821	LOC_Os01g03830	1608984	1617905	retrotransposon protein putative unclassified expressed
CQAL3	Quality	grain width	Chr1	198822	1891260	LOC_Os01g03830	1608984	1617905	retrotransposon protein putative unclassified expressed
CQN28	Development	leaf senescence	Chr1	647235	15623428	LOC_Os01g03830	1608984	1617905	retrotransposon protein putative unclassified expressed
CQN45	Yield	panicle weight	Chr1	647235	15623428	LOC_Os01g03830	1608984	1617905	retrotransposon protein putative unclassified expressed
CQN53	Yield	spikelet number	Chr1	647235	15623428	LOC_Os01g03830	1608984	1617905	retrotransposon protein putative unclassified expressed
CQW1	Yield	spikelet number	Chr1	647235	9821253	LOC_Os01g03830	1608984	1617905	retrotransposon protein putative unclassified expressed
AQAL060	Anatomy	root thickness	Chr1	7861994	21624023	LOC_Os01g31840	17437482	17441704	retrotransposon protein putative Ty1-copia subclass expressed
AQCU070	Anatomy	leaf length	Chr1	11077466	23118656	LOC_Os01g31840	17437482	17441704	retrotransposon protein putative Ty1-copia subclass expressed
AQCU240	Yield	spikelet number	Chr1	11077466	23118656	LOC_Os01g31840	17437482	17441704	retrotransposon protein putative Ty1-copia subclass expressed
AQEP015	Vigor	seedling vigor	Chr1	11077466	21701719	LOC_Os01g31840	17437482	17441704	retrotransposon protein putative Ty1-copia subclass expressed
CQAX2	Vigor	plant height	Chr1	14620467	21701719	LOC_Os01g31840	17437482	17441704	retrotransposon protein putative Ty1-copia subclass expressed
CQE2	Vigor	plant height	Chr1	2819089	42413852	LOC_Os01g31840	17437482	17441704	retrotransposon protein putative Ty1-copia subclass expressed
CQN26	Development	leaf senescence	Chr1	6736882	39129065	LOC_Os01g31840	17437482	17441704	retrotransposon protein putative Ty1-copia subclass expressed
CQN43	Yield	panicle weight	Chr1	6736882	39129065	LOC_Os01g31840	17437482	17441704	retrotransposon protein putative Ty1-copia subclass expressed
CQN49	Yield	spikelet number	Chr1	2819089	42413852	LOC_Os01g31840	17437482	17441704	retrotransposon protein putative Ty1-copia subclass expressed
CQN51	Yield	spikelet number	Chr1	6736882	39129065	LOC_Os01g31840	17437482	17441704	retrotransposon protein putative Ty1-copia subclass expressed
AQAL060	Anatomy	root thickness	Chr1	7861994	21624023	LOC_Os01g33100	18210861	18215083	retrotransposon protein putative Ty1-copia subclass expressed
AQCU070	Anatomy	leaf length	Chr1	11077466	23118656	LOC_Os01g33100	18210861	18215083	retrotransposon protein putative Ty1-copia subclass expressed
AQCU240	Yield	spikelet number	Chr1	11077466	23118656	LOC_Os01g33100	18210861	18215083	retrotransposon protein putative Ty1-copia subclass expressed
AQEP015	Vigor	seedling vigor	Chr1	11077466	21701719	LOC_Os01g33100	18210861	18215083	retrotransposon protein putative Ty1-copia subclass expressed
CQAX2	Vigor	plant height	Chr1	14620467	21701719	LOC_Os01g33100	18210861	18215083	retrotransposon protein putative Ty1-copia subclass expressed
CQE2	Vigor	plant height	Chr1	2819089	42413852	LOC_Os01g33100	18210861	18215083	retrotransposon protein putative Ty1-copia subclass expressed
CQN26	Development	leaf senescence	Chr1	6736882	39129065	LOC_Os01g33100	18210861	18215083	retrotransposon protein putative Ty1-copia subclass expressed
CQN43	Yield	panicle weight	Chr1	6736882	39129065	LOC_Os01g33100	18210861	18215083	retrotransposon protein putative Ty1-copia subclass expressed
CQN49	Yield	spikelet number	Chr1	2819089	42413852	LOC_Os01g33100	18210861	18215083	retrotransposon protein putative Ty1-copia subclass expressed
CQN51	Yield	spikelet number	Chr1	6736882	39129065	LOC_Os01g33100	18210861	18215083	retrotransposon protein putative Ty1-copia subclass expressed
AQAL060	Anatomy	root thickness	Chr1	7861994	21624023	LOC_Os01g33190	18272483	18282177	transposon protein putative CACTA En/Spm sub-class expressed
AQCU070	Anatomy	leaf length	Chr1	11077466	23118656	LOC_Os01g33190	18272483	18282177	transposon protein putative CACTA En/Spm sub-class expressed
AQCU240	Yield	spikelet number	Chr1	11077466	23118656	LOC_Os01g33190	18272483	18282177	transposon protein putative CACTA En/Spm sub-class expressed
AQEP015	Vigor	seedling vigor	Chr1	11077466	21701719	LOC_Os01g33190	18272483	18282177	transposon protein putative CACTA En/Spm sub-class expressed
CQAX2	Vigor	plant height	Chr1	14620467	21701719	LOC_Os01g33190	18272483	18282177	transposon protein putative CACTA En/Spm sub-class expressed
CQE2	Vigor	plant height	Chr1	2819089	42413852	LOC_Os01g33190	18272483	18282177	transposon protein putative CACTA En/Spm sub-class expressed
CQN26	Development	leaf senescence	Chr1	6736882	39129065	LOC_Os01g33190	18272483	18282177	transposon protein putative CACTA En/Spm sub-class expressed
CQN43	Yield	panicle weight	Chr1	6736882	39129065	LOC_Os01g33190	18272483	18282177	transposon protein putative CACTA En/Spm sub-class expressed
CQN49	Yield	spikelet number	Chr1	2819089	42413852	LOC_Os01g33190	18272483	18282177	transposon protein putative CACTA En/Spm sub-class expressed
CQN51	Yield	spikelet number	Chr1	6736882	39129065	LOC_Os01g33190	18272483	18282177	transposon protein putative CACTA En/Spm sub-class expressed
AQAL060	Anatomy	root thickness	Chr1	7861994	21624023	LOC_Os01g33250	18311485	18316059	retrotransposon protein putative Ty3-gypsy subclass
AQCU070	Anatomy	leaf length	Chr1	11077466	23118656	LOC_Os01g33250	18311485	18316059	retrotransposon protein putative Ty3-gypsy subclass
AQCU240	Yield	spikelet number	Chr1	11077466	23118656	LOC_Os01g33250	18311485	18316059	retrotransposon protein putative Ty3-gypsy subclass
AQEP015	Vigor	seedling vigor	Chr1	11077466	21701719	LOC_Os01g33250	18311485	18316059	retrotransposon protein putative Ty3-gypsy subclass
CQAX2	Vigor	plant height	Chr1	14620467	21701719	LOC_Os01g33250	18311485	18316059	retrotransposon protein putative Ty3-gypsy subclass
CQE2	Vigor	plant height	Chr1	2819089	42413852	LOC_Os01g33250	18311485	18316059	retrotransposon protein putative Ty3-gypsy subclass
CQN26	Development	leaf senescence	Chr1	6736882	39129065	LOC_Os01g33250	18311485	18316059	retrotransposon protein putative Ty3-gypsy subclass
CQN43	Yield	panicle weight	Chr1	6736882	39129065	LOC_Os01g33250	18311485	18316059	retrotransposon protein putative Ty3-gypsy subclass
CQN49	Yield	spikelet number	Chr1	2819089	42413852	LOC_Os01g33250	18311485	18316059	retrotransposon protein putative Ty3-gypsy subclass
CQN51	Yield	spikelet number	Chr1	6736882	39129065	LOC_Os01g33250	18311485	18316059	retrotransposon protein putative Ty3-gypsy subclass
AQAL060	Anatomy	root thickness	Chr1	7861994	21624023	LOC_Os01g33760	18582023	18583239	expressed protein
AQCU070	Anatomy	leaf length	Chr1	11077466	23118656	LOC_Os01g33760	18582023	18583239	expressed protein
AQCU240	Yield	spikelet number	Chr1	11077466	23118656	LOC_Os01g33760	18582023	18583239	expressed protein
AQEP015	Vigor	seedling vigor	Chr1	11077466	21701719	LOC_Os01g33760	18582023	18583239	expressed protein
CQAX2	Vigor	plant height	Chr1	14620467	21701719	LOC_Os01g33760	18582023	18583239	expressed protein
CQE2	Vigor	plant height	Chr1	2819089	42413852	LOC_Os01g33760	18582023	18583239	expressed protein
CQN26	Development	leaf senescence	Chr1	6736882	39129065	LOC_Os01g33760	18582023	18583239	expressed protein
CQN43	Yield	panicle weight	Chr1	6736882	39129065	LOC_Os01g33760	18582023	18583239	expressed protein
CQN49	Yield	spikelet number	Chr1	2819089	42413852	LOC_Os01g33760	18582023	18583239	expressed protein
CQN51	Yield	spikelet number	Chr1	6736882	39129065	LOC_Os01g33760	18582023	18583239	expressed protein
AQAL060	Anatomy	root thickness	Chr1	7861994	21624023	LOC_Os01g35210	19489186	19492872	transposon protein putative CACTA En/Spm sub-class
AQCU070	Anatomy	leaf length	Chr1	11077466	23118656	LOC_Os01g35210	19489186	19492872	transposon protein putative CACTA En/Spm sub-class
AQCU240	Yield	spikelet number	Chr1	11077466	23118656	LOC_Os01g35210	19489186	19492872	transposon protein putative CACTA En/Spm sub-class
AQEP015	Vigor	seedling vigor	Chr1	11077466	21701719	LOC_Os01g35210	19489186	19492872	transposon protein putative CACTA En/Spm sub-class
CQAX2	Vigor	plant height	Chr1	14620467	21701719	LOC_Os01g35210	19489186	19492872	transposon protein putative CACTA En/Spm sub-class
CQE2	Vigor	plant height	Chr1	2819089	42413852	LOC_Os01g35210	19489186	19492872	transposon protein putative CACTA En/Spm sub-class
CQN26	Development	leaf senescence	Chr1	6736882	39129065	LOC_Os01g35210	19489186	19492872	transposon protein putative CACTA En/Spm sub-class
CQN43	Yield	panicle weight	Chr1	6736882	39129065	LOC_Os01g35210	19489186	19492872	transposon protein putative CACTA En/Spm sub-class
CQN49	Yield	spikelet number	Chr1	2819089	42413852	LOC_Os01g35210	19489186	19492872	transposon protein putative CACTA En/Spm sub-class
CQN51	Yield	spikelet number	Chr1	6736882	39129065	LOC_Os01g35210	19489186	19492872	transposon protein putative CACTA En/Spm sub-class
AQAL060	Anatomy	root thickness	Chr1	7861994	21624023	LOC_Os01g35220	19494744	19501911	transposon protein putative unclassified expressed
AQCU070	Anatomy	leaf length	Chr1	11077466	23118656	LOC_Os01g35220	19494744	19501911	transposon protein putative unclassified expressed
AQCU240	Yield	spikelet number	Chr1	11077466	23118656	LOC_Os01g35220	19494744	19501911	transposon protein putative unclassified expressed
AQEP015	Vigor	seedling vigor	Chr1	11077466	21701719	LOC_Os01g35220	19494744	19501911	transposon protein putative unclassified expressed
CQAX2	Vigor	plant height	Chr1	14620467	21701719	LOC_Os01g35220	19494744	19501911	transposon protein putative unclassified expressed
CQE2	Vigor	plant height	Chr1	2819089	42413852	LOC_Os01g35220	19494744	19501911	transposon protein putative unclassified expressed
CQN26	Development	leaf senescence	Chr1	6736882	39129065	LOC_Os01g35220	19494744	19501911	transposon protein putative unclassified expressed
CQN43	Yield	panicle weight	Chr1	6736882	39129065	LOC_Os01g35220	19494744	19501911	transposon protein putative unclassified expressed
CQN49	Yield	spikelet number	Chr1	2819089	42413852	LOC_Os01g35220	19494744	19501911	transposon protein putative unclassified expressed
CQN51	Yield	spikelet number	Chr1	6736882	39129065	LOC_Os01g35220	19494744	19501911	transposon protein putative unclassified expressed
AQAL060	Anatomy	root thickness	Chr1	7861994	21624023	LOC_Os01g35360	19560334	19561683	retrotransposon protein putative Ty3-gypsy subclass
AQCU070	Anatomy	leaf length	Chr1	11077466	23118656	LOC_Os01g35360	19560334	19561683	retrotransposon protein putative Ty3-gypsy subclass
AQCU240	Yield	spikelet number	Chr1	11077466	23118656	LOC_Os01g35360	19560334	19561683	retrotransposon protein putative Ty3-gypsy subclass
AQEP015	Vigor	seedling vigor	Chr1	11077466	21701719	LOC_Os01g35360	19560334	19561683	retrotransposon protein putative Ty3-gypsy subclass
CQAX2	Vigor	plant height	Chr1	14620467	21701719	LOC_Os01g35360	19560334	19561683	retrotransposon protein putative Ty3-gypsy subclass
CQE2	Vigor	plant height	Chr1	2819089	42413852	LOC_Os01g35360	19560334	19561683	retrotransposon protein putative Ty3-gypsy subclass
CQN26	Development	leaf senescence	Chr1	6736882	39129065	LOC_Os01g35360	19560334	19561683	retrotransposon protein putative Ty3-gypsy subclass
CQN43	Yield	panicle weight	Chr1	6736882	39129065	LOC_Os01g35360	19560334	19561683	retrotransposon protein putative Ty3-gypsy subclass
CQN49	Yield	spikelet number	Chr1	2819089	42413852	LOC_Os01g35360	19560334	19561683	retrotransposon protein putative Ty3-gypsy subclass
CQN51	Yield	spikelet number	Chr1	6736882	39129065	LOC_Os01g35360	19560334	19561683	retrotransposon protein putative Ty3-gypsy subclass
AQAL060	Anatomy	root thickness	Chr1	7861994	21624023	LOC_Os01g35370	19568086	19569111	retrotransposon protein putative unclassified
AQCU070	Anatomy	leaf length	Chr1	11077466	23118656	LOC_Os01g35370	19568086	19569111	retrotransposon protein putative unclassified
AQCU240	Yield	spikelet number	Chr1	11077466	23118656	LOC_Os01g35370	19568086	19569111	retrotransposon protein putative unclassified
AQEP015	Vigor	seedling vigor	Chr1	11077466	21701719	LOC_Os01g35370	19568086	19569111	retrotransposon protein putative unclassified
CQAX2	Vigor	plant height	Chr1	14620467	21701719	LOC_Os01g35370	19568086	19569111	retrotransposon protein putative unclassified
CQE2	Vigor	plant height	Chr1	2819089	42413852	LOC_Os01g35370	19568086	19569111	retrotransposon protein putative unclassified
CQN26	Development	leaf senescence	Chr1	6736882	39129065	LOC_Os01g35370	19568086	19569111	retrotransposon protein putative unclassified
CQN43	Yield	panicle weight	Chr1	6736882	39129065	LOC_Os01g35370	19568086	19569111	retrotransposon protein putative unclassified
CQN49	Yield	spikelet number	Chr1	2819089	42413852	LOC_Os01g35370	19568086	19569111	retrotransposon protein putative unclassified
CQN51	Yield	spikelet number	Chr1	6736882	39129065	LOC_Os01g35370	19568086	19569111	retrotransposon protein putative unclassified
AQAL060	Anatomy	root thickness	Chr1	7861994	21624023	LOC_Os01g35400	19584012	19586728	retrotransposon protein putative unclassified
AQCU070	Anatomy	leaf length	Chr1	11077466	23118656	LOC_Os01g35400	19584012	19586728	retrotransposon protein putative unclassified
AQCU240	Yield	spikelet number	Chr1	11077466	23118656	LOC_Os01g35400	19584012	19586728	retrotransposon protein putative unclassified
AQEP015	Vigor	seedling vigor	Chr1	11077466	21701719	LOC_Os01g35400	19584012	19586728	retrotransposon protein putative unclassified
CQAX2	Vigor	plant height	Chr1	14620467	21701719	LOC_Os01g35400	19584012	19586728	retrotransposon protein putative unclassified
CQE2	Vigor	plant height	Chr1	2819089	42413852	LOC_Os01g35400	19584012	19586728	retrotransposon protein putative unclassified
CQN26	Development	leaf senescence	Chr1	6736882	39129065	LOC_Os01g35400	19584012	19586728	retrotransposon protein putative unclassified
CQN43	Yield	panicle weight	Chr1	6736882	39129065	LOC_Os01g35400	19584012	19586728	retrotransposon protein putative unclassified
CQN49	Yield	spikelet number	Chr1	2819089	42413852	LOC_Os01g35400	19584012	19586728	retrotransposon protein putative unclassified
CQN51	Yield	spikelet number	Chr1	6736882	39129065	LOC_Os01g35400	19584012	19586728	retrotransposon protein putative unclassified
AQAL060	Anatomy	root thickness	Chr1	7861994	21624023	LOC_Os01g35520	19654524	19655198	retrotransposon protein putative unclassified
AQCU070	Anatomy	leaf length	Chr1	11077466	23118656	LOC_Os01g35520	19654524	19655198	retrotransposon protein putative unclassified
AQCU240	Yield	spikelet number	Chr1	11077466	23118656	LOC_Os01g35520	19654524	19655198	retrotransposon protein putative unclassified
AQEP015	Vigor	seedling vigor	Chr1	11077466	21701719	LOC_Os01g35520	19654524	19655198	retrotransposon protein putative unclassified
CQAX2	Vigor	plant height	Chr1	14620467	21701719	LOC_Os01g35520	19654524	19655198	retrotransposon protein putative unclassified
CQE2	Vigor	plant height	Chr1	2819089	42413852	LOC_Os01g35520	19654524	19655198	retrotransposon protein putative unclassified
CQN26	Development	leaf senescence	Chr1	6736882	39129065	LOC_Os01g35520	19654524	19655198	retrotransposon protein putative unclassified
CQN43	Yield	panicle weight	Chr1	6736882	39129065	LOC_Os01g35520	19654524	19655198	retrotransposon protein putative unclassified
CQN49	Yield	spikelet number	Chr1	2819089	42413852	LOC_Os01g35520	19654524	19655198	retrotransposon protein putative unclassified
CQN51	Yield	spikelet number	Chr1	6736882	39129065	LOC_Os01g35520	19654524	19655198	retrotransposon protein putative unclassified
AQAL060	Anatomy	root thickness	Chr1	7861994	21624023	LOC_Os01g35530	19656473	19658061	retrotransposon protein putative unclassified
AQCU070	Anatomy	leaf length	Chr1	11077466	23118656	LOC_Os01g35530	19656473	19658061	retrotransposon protein putative unclassified
AQCU240	Yield	spikelet number	Chr1	11077466	23118656	LOC_Os01g35530	19656473	19658061	retrotransposon protein putative unclassified
AQEP015	Vigor	seedling vigor	Chr1	11077466	21701719	LOC_Os01g35530	19656473	19658061	retrotransposon protein putative unclassified
CQAX2	Vigor	plant height	Chr1	14620467	21701719	LOC_Os01g35530	19656473	19658061	retrotransposon protein putative unclassified
CQE2	Vigor	plant height	Chr1	2819089	42413852	LOC_Os01g35530	19656473	19658061	retrotransposon protein putative unclassified
CQN26	Development	leaf senescence	Chr1	6736882	39129065	LOC_Os01g35530	19656473	19658061	retrotransposon protein putative unclassified
CQN43	Yield	panicle weight	Chr1	6736882	39129065	LOC_Os01g35530	19656473	19658061	retrotransposon protein putative unclassified
CQN49	Yield	spikelet number	Chr1	2819089	42413852	LOC_Os01g35530	19656473	19658061	retrotransposon protein putative unclassified
CQN51	Yield	spikelet number	Chr1	6736882	39129065	LOC_Os01g35530	19656473	19658061	retrotransposon protein putative unclassified
AQAL060	Anatomy	root thickness	Chr1	7861994	21624023	LOC_Os01g35540	19661806	19663154	retrotransposon protein putative unclassified
AQCU070	Anatomy	leaf length	Chr1	11077466	23118656	LOC_Os01g35540	19661806	19663154	retrotransposon protein putative unclassified
AQCU240	Yield	spikelet number	Chr1	11077466	23118656	LOC_Os01g35540	19661806	19663154	retrotransposon protein putative unclassified
AQEP015	Vigor	seedling vigor	Chr1	11077466	21701719	LOC_Os01g35540	19661806	19663154	retrotransposon protein putative unclassified
CQAX2	Vigor	plant height	Chr1	14620467	21701719	LOC_Os01g35540	19661806	19663154	retrotransposon protein putative unclassified
CQE2	Vigor	plant height	Chr1	2819089	42413852	LOC_Os01g35540	19661806	19663154	retrotransposon protein putative unclassified
CQN26	Development	leaf senescence	Chr1	6736882	39129065	LOC_Os01g35540	19661806	19663154	retrotransposon protein putative unclassified
CQN43	Yield	panicle weight	Chr1	6736882	39129065	LOC_Os01g35540	19661806	19663154	retrotransposon protein putative unclassified
CQN49	Yield	spikelet number	Chr1	2819089	42413852	LOC_Os01g35540	19661806	19663154	retrotransposon protein putative unclassified
CQN51	Yield	spikelet number	Chr1	6736882	39129065	LOC_Os01g35540	19661806	19663154	retrotransposon protein putative unclassified
AQAL060	Anatomy	root thickness	Chr1	7861994	21624023	LOC_Os01g35550	19667516	19668805	retrotransposon protein putative unclassified
AQCU070	Anatomy	leaf length	Chr1	11077466	23118656	LOC_Os01g35550	19667516	19668805	retrotransposon protein putative unclassified
AQCU240	Yield	spikelet number	Chr1	11077466	23118656	LOC_Os01g35550	19667516	19668805	retrotransposon protein putative unclassified
AQEP015	Vigor	seedling vigor	Chr1	11077466	21701719	LOC_Os01g35550	19667516	19668805	retrotransposon protein putative unclassified
CQAX2	Vigor	plant height	Chr1	14620467	21701719	LOC_Os01g35550	19667516	19668805	retrotransposon protein putative unclassified
CQE2	Vigor	plant height	Chr1	2819089	42413852	LOC_Os01g35550	19667516	19668805	retrotransposon protein putative unclassified
CQN26	Development	leaf senescence	Chr1	6736882	39129065	LOC_Os01g35550	19667516	19668805	retrotransposon protein putative unclassified
CQN43	Yield	panicle weight	Chr1	6736882	39129065	LOC_Os01g35550	19667516	19668805	retrotransposon protein putative unclassified
CQN49	Yield	spikelet number	Chr1	2819089	42413852	LOC_Os01g35550	19667516	19668805	retrotransposon protein putative unclassified
CQN51	Yield	spikelet number	Chr1	6736882	39129065	LOC_Os01g35550	19667516	19668805	retrotransposon protein putative unclassified
AQCF002	Yield	spikelet number	Chr1	1039086	5558814	LOC_Os01g04510	2006152	2007254	expressed protein
AQCF029	Yield	1000-seed weight	Chr1	1039086	5558814	LOC_Os01g04510	2006152	2007254	expressed protein
AQDY003	Yield	panicle number	Chr1	1404695	10491821	LOC_Os01g04510	2006152	2007254	expressed protein
AQGE020	Quality	grain weight	Chr1	1890153	4754502	LOC_Os01g04510	2006152	2007254	expressed protein
AQGI160	Yield	biomass yield	Chr1	1890153	4754502	LOC_Os01g04510	2006152	2007254	expressed protein
CQN28	Development	leaf senescence	Chr1	647235	15623428	LOC_Os01g04510	2006152	2007254	expressed protein
CQN45	Yield	panicle weight	Chr1	647235	15623428	LOC_Os01g04510	2006152	2007254	expressed protein
CQN53	Yield	spikelet number	Chr1	647235	15623428	LOC_Os01g04510	2006152	2007254	expressed protein
CQW1	Yield	spikelet number	Chr1	647235	9821253	LOC_Os01g04510	2006152	2007254	expressed protein
AQAL060	Anatomy	root thickness	Chr1	7861994	21624023	LOC_Os01g36360	20160927	20167304	retrotransposon protein putative Ty3-gypsy subclass expressed
AQCU070	Anatomy	leaf length	Chr1	11077466	23118656	LOC_Os01g36360	20160927	20167304	retrotransposon protein putative Ty3-gypsy subclass expressed
AQCU240	Yield	spikelet number	Chr1	11077466	23118656	LOC_Os01g36360	20160927	20167304	retrotransposon protein putative Ty3-gypsy subclass expressed
AQEP015	Vigor	seedling vigor	Chr1	11077466	21701719	LOC_Os01g36360	20160927	20167304	retrotransposon protein putative Ty3-gypsy subclass expressed
CQAX2	Vigor	plant height	Chr1	14620467	21701719	LOC_Os01g36360	20160927	20167304	retrotransposon protein putative Ty3-gypsy subclass expressed
CQE2	Vigor	plant height	Chr1	2819089	42413852	LOC_Os01g36360	20160927	20167304	retrotransposon protein putative Ty3-gypsy subclass expressed
CQN26	Development	leaf senescence	Chr1	6736882	39129065	LOC_Os01g36360	20160927	20167304	retrotransposon protein putative Ty3-gypsy subclass expressed
CQN43	Yield	panicle weight	Chr1	6736882	39129065	LOC_Os01g36360	20160927	20167304	retrotransposon protein putative Ty3-gypsy subclass expressed
CQN49	Yield	spikelet number	Chr1	2819089	42413852	LOC_Os01g36360	20160927	20167304	retrotransposon protein putative Ty3-gypsy subclass expressed
CQN51	Yield	spikelet number	Chr1	6736882	39129065	LOC_Os01g36360	20160927	20167304	retrotransposon protein putative Ty3-gypsy subclass expressed
AQAL060	Anatomy	root thickness	Chr1	7861994	21624023	LOC_Os01g36680	20366152	20370374	retrotransposon protein putative Ty1-copia subclass expressed
AQCU070	Anatomy	leaf length	Chr1	11077466	23118656	LOC_Os01g36680	20366152	20370374	retrotransposon protein putative Ty1-copia subclass expressed
AQCU240	Yield	spikelet number	Chr1	11077466	23118656	LOC_Os01g36680	20366152	20370374	retrotransposon protein putative Ty1-copia subclass expressed
AQEP015	Vigor	seedling vigor	Chr1	11077466	21701719	LOC_Os01g36680	20366152	20370374	retrotransposon protein putative Ty1-copia subclass expressed
CQAX2	Vigor	plant height	Chr1	14620467	21701719	LOC_Os01g36680	20366152	20370374	retrotransposon protein putative Ty1-copia subclass expressed
CQE2	Vigor	plant height	Chr1	2819089	42413852	LOC_Os01g36680	20366152	20370374	retrotransposon protein putative Ty1-copia subclass expressed
CQN26	Development	leaf senescence	Chr1	6736882	39129065	LOC_Os01g36680	20366152	20370374	retrotransposon protein putative Ty1-copia subclass expressed
CQN43	Yield	panicle weight	Chr1	6736882	39129065	LOC_Os01g36680	20366152	20370374	retrotransposon protein putative Ty1-copia subclass expressed
CQN49	Yield	spikelet number	Chr1	2819089	42413852	LOC_Os01g36680	20366152	20370374	retrotransposon protein putative Ty1-copia subclass expressed
CQN51	Yield	spikelet number	Chr1	6736882	39129065	LOC_Os01g36680	20366152	20370374	retrotransposon protein putative Ty1-copia subclass expressed
AQAL060	Anatomy	root thickness	Chr1	7861994	21624023	LOC_Os01g36700	20377793	20378550	expressed protein
AQCU070	Anatomy	leaf length	Chr1	11077466	23118656	LOC_Os01g36700	20377793	20378550	expressed protein
AQCU240	Yield	spikelet number	Chr1	11077466	23118656	LOC_Os01g36700	20377793	20378550	expressed protein
AQEP015	Vigor	seedling vigor	Chr1	11077466	21701719	LOC_Os01g36700	20377793	20378550	expressed protein
CQAX2	Vigor	plant height	Chr1	14620467	21701719	LOC_Os01g36700	20377793	20378550	expressed protein
CQE2	Vigor	plant height	Chr1	2819089	42413852	LOC_Os01g36700	20377793	20378550	expressed protein
CQN26	Development	leaf senescence	Chr1	6736882	39129065	LOC_Os01g36700	20377793	20378550	expressed protein
CQN43	Yield	panicle weight	Chr1	6736882	39129065	LOC_Os01g36700	20377793	20378550	expressed protein
CQN49	Yield	spikelet number	Chr1	2819089	42413852	LOC_Os01g36700	20377793	20378550	expressed protein
CQN51	Yield	spikelet number	Chr1	6736882	39129065	LOC_Os01g36700	20377793	20378550	expressed protein
AQCF002	Yield	spikelet number	Chr1	1039086	5558814	LOC_Os01g04560	2041300	2042770	expressed protein
AQCF029	Yield	1000-seed weight	Chr1	1039086	5558814	LOC_Os01g04560	2041300	2042770	expressed protein
AQDY003	Yield	panicle number	Chr1	1404695	10491821	LOC_Os01g04560	2041300	2042770	expressed protein
AQGE020	Quality	grain weight	Chr1	1890153	4754502	LOC_Os01g04560	2041300	2042770	expressed protein
AQGI160	Yield	biomass yield	Chr1	1890153	4754502	LOC_Os01g04560	2041300	2042770	expressed protein
CQN28	Development	leaf senescence	Chr1	647235	15623428	LOC_Os01g04560	2041300	2042770	expressed protein
CQN45	Yield	panicle weight	Chr1	647235	15623428	LOC_Os01g04560	2041300	2042770	expressed protein
CQN53	Yield	spikelet number	Chr1	647235	15623428	LOC_Os01g04560	2041300	2042770	expressed protein
CQW1	Yield	spikelet number	Chr1	647235	9821253	LOC_Os01g04560	2041300	2042770	expressed protein
AQAL060	Anatomy	root thickness	Chr1	7861994	21624023	LOC_Os01g36960	20612485	20616707	retrotransposon protein putative Ty1-copia subclass expressed
AQCU070	Anatomy	leaf length	Chr1	11077466	23118656	LOC_Os01g36960	20612485	20616707	retrotransposon protein putative Ty1-copia subclass expressed
AQCU240	Yield	spikelet number	Chr1	11077466	23118656	LOC_Os01g36960	20612485	20616707	retrotransposon protein putative Ty1-copia subclass expressed
AQEP015	Vigor	seedling vigor	Chr1	11077466	21701719	LOC_Os01g36960	20612485	20616707	retrotransposon protein putative Ty1-copia subclass expressed
CQAX2	Vigor	plant height	Chr1	14620467	21701719	LOC_Os01g36960	20612485	20616707	retrotransposon protein putative Ty1-copia subclass expressed
CQE2	Vigor	plant height	Chr1	2819089	42413852	LOC_Os01g36960	20612485	20616707	retrotransposon protein putative Ty1-copia subclass expressed
CQN26	Development	leaf senescence	Chr1	6736882	39129065	LOC_Os01g36960	20612485	20616707	retrotransposon protein putative Ty1-copia subclass expressed
CQN43	Yield	panicle weight	Chr1	6736882	39129065	LOC_Os01g36960	20612485	20616707	retrotransposon protein putative Ty1-copia subclass expressed
CQN49	Yield	spikelet number	Chr1	2819089	42413852	LOC_Os01g36960	20612485	20616707	retrotransposon protein putative Ty1-copia subclass expressed
CQN51	Yield	spikelet number	Chr1	6736882	39129065	LOC_Os01g36960	20612485	20616707	retrotransposon protein putative Ty1-copia subclass expressed
AQCU070	Anatomy	leaf length	Chr1	11077466	23118656	LOC_Os01g38540	21645147	21651299	transposon protein putative unclassified expressed
AQCU240	Yield	spikelet number	Chr1	11077466	23118656	LOC_Os01g38540	21645147	21651299	transposon protein putative unclassified expressed
AQEL009	Vigor	root number	Chr1	21623851	21701719	LOC_Os01g38540	21645147	21651299	transposon protein putative unclassified expressed
AQEP015	Vigor	seedling vigor	Chr1	11077466	21701719	LOC_Os01g38540	21645147	21651299	transposon protein putative unclassified expressed
CQAX2	Vigor	plant height	Chr1	14620467	21701719	LOC_Os01g38540	21645147	21651299	transposon protein putative unclassified expressed
CQE2	Vigor	plant height	Chr1	2819089	42413852	LOC_Os01g38540	21645147	21651299	transposon protein putative unclassified expressed
CQN26	Development	leaf senescence	Chr1	6736882	39129065	LOC_Os01g38540	21645147	21651299	transposon protein putative unclassified expressed
CQN43	Yield	panicle weight	Chr1	6736882	39129065	LOC_Os01g38540	21645147	21651299	transposon protein putative unclassified expressed
CQN49	Yield	spikelet number	Chr1	2819089	42413852	LOC_Os01g38540	21645147	21651299	transposon protein putative unclassified expressed
CQN51	Yield	spikelet number	Chr1	6736882	39129065	LOC_Os01g38540	21645147	21651299	transposon protein putative unclassified expressed
AQCU070	Anatomy	leaf length	Chr1	11077466	23118656	LOC_Os01g38550	21651915	21655138	transposon protein putative unclassified expressed
AQCU240	Yield	spikelet number	Chr1	11077466	23118656	LOC_Os01g38550	21651915	21655138	transposon protein putative unclassified expressed
AQEL009	Vigor	root number	Chr1	21623851	21701719	LOC_Os01g38550	21651915	21655138	transposon protein putative unclassified expressed
AQEP015	Vigor	seedling vigor	Chr1	11077466	21701719	LOC_Os01g38550	21651915	21655138	transposon protein putative unclassified expressed
CQAX2	Vigor	plant height	Chr1	14620467	21701719	LOC_Os01g38550	21651915	21655138	transposon protein putative unclassified expressed
CQE2	Vigor	plant height	Chr1	2819089	42413852	LOC_Os01g38550	21651915	21655138	transposon protein putative unclassified expressed
CQN26	Development	leaf senescence	Chr1	6736882	39129065	LOC_Os01g38550	21651915	21655138	transposon protein putative unclassified expressed
CQN43	Yield	panicle weight	Chr1	6736882	39129065	LOC_Os01g38550	21651915	21655138	transposon protein putative unclassified expressed
CQN49	Yield	spikelet number	Chr1	2819089	42413852	LOC_Os01g38550	21651915	21655138	transposon protein putative unclassified expressed
CQN51	Yield	spikelet number	Chr1	6736882	39129065	LOC_Os01g38550	21651915	21655138	transposon protein putative unclassified expressed
AQCU070	Anatomy	leaf length	Chr1	11077466	23118656	LOC_Os01g39550	22295733	22299955	retrotransposon protein putative Ty1-copia subclass expressed
AQCU240	Yield	spikelet number	Chr1	11077466	23118656	LOC_Os01g39550	22295733	22299955	retrotransposon protein putative Ty1-copia subclass expressed
CQE2	Vigor	plant height	Chr1	2819089	42413852	LOC_Os01g39550	22295733	22299955	retrotransposon protein putative Ty1-copia subclass expressed
CQN26	Development	leaf senescence	Chr1	6736882	39129065	LOC_Os01g39550	22295733	22299955	retrotransposon protein putative Ty1-copia subclass expressed
CQN43	Yield	panicle weight	Chr1	6736882	39129065	LOC_Os01g39550	22295733	22299955	retrotransposon protein putative Ty1-copia subclass expressed
CQN49	Yield	spikelet number	Chr1	2819089	42413852	LOC_Os01g39550	22295733	22299955	retrotransposon protein putative Ty1-copia subclass expressed
CQN51	Yield	spikelet number	Chr1	6736882	39129065	LOC_Os01g39550	22295733	22299955	retrotransposon protein putative Ty1-copia subclass expressed
AQBK040	Yield	seed number	Chr1	22339310	42955596	LOC_Os01g39660	22371526	22373706	transposon protein putative unclassified
AQCU070	Anatomy	leaf length	Chr1	11077466	23118656	LOC_Os01g39660	22371526	22373706	transposon protein putative unclassified
AQCU240	Yield	spikelet number	Chr1	11077466	23118656	LOC_Os01g39660	22371526	22373706	transposon protein putative unclassified
CQE2	Vigor	plant height	Chr1	2819089	42413852	LOC_Os01g39660	22371526	22373706	transposon protein putative unclassified
CQN26	Development	leaf senescence	Chr1	6736882	39129065	LOC_Os01g39660	22371526	22373706	transposon protein putative unclassified
CQN43	Yield	panicle weight	Chr1	6736882	39129065	LOC_Os01g39660	22371526	22373706	transposon protein putative unclassified
CQN49	Yield	spikelet number	Chr1	2819089	42413852	LOC_Os01g39660	22371526	22373706	transposon protein putative unclassified
CQN51	Yield	spikelet number	Chr1	6736882	39129065	LOC_Os01g39660	22371526	22373706	transposon protein putative unclassified
AQBK040	Yield	seed number	Chr1	22339310	42955596	LOC_Os01g40230	22698421	22705057	transposon protein putative unclassified expressed
AQCU070	Anatomy	leaf length	Chr1	11077466	23118656	LOC_Os01g40230	22698421	22705057	transposon protein putative unclassified expressed
AQCU240	Yield	spikelet number	Chr1	11077466	23118656	LOC_Os01g40230	22698421	22705057	transposon protein putative unclassified expressed
CQE2	Vigor	plant height	Chr1	2819089	42413852	LOC_Os01g40230	22698421	22705057	transposon protein putative unclassified expressed
CQN26	Development	leaf senescence	Chr1	6736882	39129065	LOC_Os01g40230	22698421	22705057	transposon protein putative unclassified expressed
CQN43	Yield	panicle weight	Chr1	6736882	39129065	LOC_Os01g40230	22698421	22705057	transposon protein putative unclassified expressed
CQN49	Yield	spikelet number	Chr1	2819089	42413852	LOC_Os01g40230	22698421	22705057	transposon protein putative unclassified expressed
CQN51	Yield	spikelet number	Chr1	6736882	39129065	LOC_Os01g40230	22698421	22705057	transposon protein putative unclassified expressed
AQCF002	Yield	spikelet number	Chr1	1039086	5558814	LOC_Os01g04960	2299737	2305323	transposon protein putative unclassified expressed
AQCF029	Yield	1000-seed weight	Chr1	1039086	5558814	LOC_Os01g04960	2299737	2305323	transposon protein putative unclassified expressed
AQDY003	Yield	panicle number	Chr1	1404695	10491821	LOC_Os01g04960	2299737	2305323	transposon protein putative unclassified expressed
AQGE020	Quality	grain weight	Chr1	1890153	4754502	LOC_Os01g04960	2299737	2305323	transposon protein putative unclassified expressed
AQGI160	Yield	biomass yield	Chr1	1890153	4754502	LOC_Os01g04960	2299737	2305323	transposon protein putative unclassified expressed
CQN28	Development	leaf senescence	Chr1	647235	15623428	LOC_Os01g04960	2299737	2305323	transposon protein putative unclassified expressed
CQN45	Yield	panicle weight	Chr1	647235	15623428	LOC_Os01g04960	2299737	2305323	transposon protein putative unclassified expressed
CQN53	Yield	spikelet number	Chr1	647235	15623428	LOC_Os01g04960	2299737	2305323	transposon protein putative unclassified expressed
CQW1	Yield	spikelet number	Chr1	647235	9821253	LOC_Os01g04960	2299737	2305323	transposon protein putative unclassified expressed
AQBK040	Yield	seed number	Chr1	22339310	42955596	LOC_Os01g41470	23478978	23480223	retrotransposon protein putative Ty3-gypsy subclass
AQCU076	Anatomy	leaf width	Chr1	23117968	27625559	LOC_Os01g41470	23478978	23480223	retrotransposon protein putative Ty3-gypsy subclass
AQCU156	Yield	spikelet number	Chr1	23117968	27625559	LOC_Os01g41470	23478978	23480223	retrotransposon protein putative Ty3-gypsy subclass
CQE2	Vigor	plant height	Chr1	2819089	42413852	LOC_Os01g41470	23478978	23480223	retrotransposon protein putative Ty3-gypsy subclass
CQN26	Development	leaf senescence	Chr1	6736882	39129065	LOC_Os01g41470	23478978	23480223	retrotransposon protein putative Ty3-gypsy subclass
CQN43	Yield	panicle weight	Chr1	6736882	39129065	LOC_Os01g41470	23478978	23480223	retrotransposon protein putative Ty3-gypsy subclass
CQN49	Yield	spikelet number	Chr1	2819089	42413852	LOC_Os01g41470	23478978	23480223	retrotransposon protein putative Ty3-gypsy subclass
CQN51	Yield	spikelet number	Chr1	6736882	39129065	LOC_Os01g41470	23478978	23480223	retrotransposon protein putative Ty3-gypsy subclass
AQBK040	Yield	seed number	Chr1	22339310	42955596	LOC_Os01g41516	23503852	23505645	retrotransposon protein putative Ty1-copia subclass expressed
AQCU076	Anatomy	leaf width	Chr1	23117968	27625559	LOC_Os01g41516	23503852	23505645	retrotransposon protein putative Ty1-copia subclass expressed
AQCU156	Yield	spikelet number	Chr1	23117968	27625559	LOC_Os01g41516	23503852	23505645	retrotransposon protein putative Ty1-copia subclass expressed
CQE2	Vigor	plant height	Chr1	2819089	42413852	LOC_Os01g41516	23503852	23505645	retrotransposon protein putative Ty1-copia subclass expressed
CQN26	Development	leaf senescence	Chr1	6736882	39129065	LOC_Os01g41516	23503852	23505645	retrotransposon protein putative Ty1-copia subclass expressed
CQN43	Yield	panicle weight	Chr1	6736882	39129065	LOC_Os01g41516	23503852	23505645	retrotransposon protein putative Ty1-copia subclass expressed
CQN49	Yield	spikelet number	Chr1	2819089	42413852	LOC_Os01g41516	23503852	23505645	retrotransposon protein putative Ty1-copia subclass expressed
CQN51	Yield	spikelet number	Chr1	6736882	39129065	LOC_Os01g41516	23503852	23505645	retrotransposon protein putative Ty1-copia subclass expressed
AQBK040	Yield	seed number	Chr1	22339310	42955596	LOC_Os01g41522	23506649	23507760	retrotransposon protein putative unclassified
AQCU076	Anatomy	leaf width	Chr1	23117968	27625559	LOC_Os01g41522	23506649	23507760	retrotransposon protein putative unclassified
AQCU156	Yield	spikelet number	Chr1	23117968	27625559	LOC_Os01g41522	23506649	23507760	retrotransposon protein putative unclassified
CQE2	Vigor	plant height	Chr1	2819089	42413852	LOC_Os01g41522	23506649	23507760	retrotransposon protein putative unclassified
CQN26	Development	leaf senescence	Chr1	6736882	39129065	LOC_Os01g41522	23506649	23507760	retrotransposon protein putative unclassified
CQN43	Yield	panicle weight	Chr1	6736882	39129065	LOC_Os01g41522	23506649	23507760	retrotransposon protein putative unclassified
CQN49	Yield	spikelet number	Chr1	2819089	42413852	LOC_Os01g41522	23506649	23507760	retrotransposon protein putative unclassified
CQN51	Yield	spikelet number	Chr1	6736882	39129065	LOC_Os01g41522	23506649	23507760	retrotransposon protein putative unclassified
AQBK040	Yield	seed number	Chr1	22339310	42955596	LOC_Os01g41620	23561705	23567329	transposon protein putative unclassified expressed
AQCU076	Anatomy	leaf width	Chr1	23117968	27625559	LOC_Os01g41620	23561705	23567329	transposon protein putative unclassified expressed
AQCU156	Yield	spikelet number	Chr1	23117968	27625559	LOC_Os01g41620	23561705	23567329	transposon protein putative unclassified expressed
CQE2	Vigor	plant height	Chr1	2819089	42413852	LOC_Os01g41620	23561705	23567329	transposon protein putative unclassified expressed
CQN26	Development	leaf senescence	Chr1	6736882	39129065	LOC_Os01g41620	23561705	23567329	transposon protein putative unclassified expressed
CQN43	Yield	panicle weight	Chr1	6736882	39129065	LOC_Os01g41620	23561705	23567329	transposon protein putative unclassified expressed
CQN49	Yield	spikelet number	Chr1	2819089	42413852	LOC_Os01g41620	23561705	23567329	transposon protein putative unclassified expressed
CQN51	Yield	spikelet number	Chr1	6736882	39129065	LOC_Os01g41620	23561705	23567329	transposon protein putative unclassified expressed
AQBK040	Yield	seed number	Chr1	22339310	42955596	LOC_Os01g41690	23595050	23601218	transposon protein putative unclassified expressed
AQCU076	Anatomy	leaf width	Chr1	23117968	27625559	LOC_Os01g41690	23595050	23601218	transposon protein putative unclassified expressed
AQCU156	Yield	spikelet number	Chr1	23117968	27625559	LOC_Os01g41690	23595050	23601218	transposon protein putative unclassified expressed
CQE2	Vigor	plant height	Chr1	2819089	42413852	LOC_Os01g41690	23595050	23601218	transposon protein putative unclassified expressed
CQN26	Development	leaf senescence	Chr1	6736882	39129065	LOC_Os01g41690	23595050	23601218	transposon protein putative unclassified expressed
CQN43	Yield	panicle weight	Chr1	6736882	39129065	LOC_Os01g41690	23595050	23601218	transposon protein putative unclassified expressed
CQN49	Yield	spikelet number	Chr1	2819089	42413852	LOC_Os01g41690	23595050	23601218	transposon protein putative unclassified expressed
CQN51	Yield	spikelet number	Chr1	6736882	39129065	LOC_Os01g41690	23595050	23601218	transposon protein putative unclassified expressed
AQBK040	Yield	seed number	Chr1	22339310	42955596	LOC_Os01g41700	23601853	23605086	transposon protein putative unclassified expressed
AQCU076	Anatomy	leaf width	Chr1	23117968	27625559	LOC_Os01g41700	23601853	23605086	transposon protein putative unclassified expressed
AQCU156	Yield	spikelet number	Chr1	23117968	27625559	LOC_Os01g41700	23601853	23605086	transposon protein putative unclassified expressed
CQE2	Vigor	plant height	Chr1	2819089	42413852	LOC_Os01g41700	23601853	23605086	transposon protein putative unclassified expressed
CQN26	Development	leaf senescence	Chr1	6736882	39129065	LOC_Os01g41700	23601853	23605086	transposon protein putative unclassified expressed
CQN43	Yield	panicle weight	Chr1	6736882	39129065	LOC_Os01g41700	23601853	23605086	transposon protein putative unclassified expressed
CQN49	Yield	spikelet number	Chr1	2819089	42413852	LOC_Os01g41700	23601853	23605086	transposon protein putative unclassified expressed
CQN51	Yield	spikelet number	Chr1	6736882	39129065	LOC_Os01g41700	23601853	23605086	transposon protein putative unclassified expressed
AQCF002	Yield	spikelet number	Chr1	1039086	5558814	LOC_Os01g05030	2364720	2367918	transposon protein putative unclassified expressed
AQCF029	Yield	1000-seed weight	Chr1	1039086	5558814	LOC_Os01g05030	2364720	2367918	transposon protein putative unclassified expressed
AQDY003	Yield	panicle number	Chr1	1404695	10491821	LOC_Os01g05030	2364720	2367918	transposon protein putative unclassified expressed
AQGE020	Quality	grain weight	Chr1	1890153	4754502	LOC_Os01g05030	2364720	2367918	transposon protein putative unclassified expressed
AQGI160	Yield	biomass yield	Chr1	1890153	4754502	LOC_Os01g05030	2364720	2367918	transposon protein putative unclassified expressed
CQN28	Development	leaf senescence	Chr1	647235	15623428	LOC_Os01g05030	2364720	2367918	transposon protein putative unclassified expressed
CQN45	Yield	panicle weight	Chr1	647235	15623428	LOC_Os01g05030	2364720	2367918	transposon protein putative unclassified expressed
CQN53	Yield	spikelet number	Chr1	647235	15623428	LOC_Os01g05030	2364720	2367918	transposon protein putative unclassified expressed
CQW1	Yield	spikelet number	Chr1	647235	9821253	LOC_Os01g05030	2364720	2367918	transposon protein putative unclassified expressed
AQBK040	Yield	seed number	Chr1	22339310	42955596	LOC_Os01g43300	24744209	24745219	retrotransposon protein putative unclassified expressed
AQCU076	Anatomy	leaf width	Chr1	23117968	27625559	LOC_Os01g43300	24744209	24745219	retrotransposon protein putative unclassified expressed
AQCU156	Yield	spikelet number	Chr1	23117968	27625559	LOC_Os01g43300	24744209	24745219	retrotransposon protein putative unclassified expressed
AQE068	Vigor	plant height	Chr1	23971321	33053654	LOC_Os01g43300	24744209	24745219	retrotransposon protein putative unclassified expressed
CQE2	Vigor	plant height	Chr1	2819089	42413852	LOC_Os01g43300	24744209	24745219	retrotransposon protein putative unclassified expressed
CQN26	Development	leaf senescence	Chr1	6736882	39129065	LOC_Os01g43300	24744209	24745219	retrotransposon protein putative unclassified expressed
CQN43	Yield	panicle weight	Chr1	6736882	39129065	LOC_Os01g43300	24744209	24745219	retrotransposon protein putative unclassified expressed
CQN49	Yield	spikelet number	Chr1	2819089	42413852	LOC_Os01g43300	24744209	24745219	retrotransposon protein putative unclassified expressed
CQN51	Yield	spikelet number	Chr1	6736882	39129065	LOC_Os01g43300	24744209	24745219	retrotransposon protein putative unclassified expressed
AQBK040	Yield	seed number	Chr1	22339310	42955596	LOC_Os01g43310	24745846	24746178	retrotransposon protein putative unclassified expressed
AQCU076	Anatomy	leaf width	Chr1	23117968	27625559	LOC_Os01g43310	24745846	24746178	retrotransposon protein putative unclassified expressed
AQCU156	Yield	spikelet number	Chr1	23117968	27625559	LOC_Os01g43310	24745846	24746178	retrotransposon protein putative unclassified expressed
AQE068	Vigor	plant height	Chr1	23971321	33053654	LOC_Os01g43310	24745846	24746178	retrotransposon protein putative unclassified expressed
CQE2	Vigor	plant height	Chr1	2819089	42413852	LOC_Os01g43310	24745846	24746178	retrotransposon protein putative unclassified expressed
CQN26	Development	leaf senescence	Chr1	6736882	39129065	LOC_Os01g43310	24745846	24746178	retrotransposon protein putative unclassified expressed
CQN43	Yield	panicle weight	Chr1	6736882	39129065	LOC_Os01g43310	24745846	24746178	retrotransposon protein putative unclassified expressed
CQN49	Yield	spikelet number	Chr1	2819089	42413852	LOC_Os01g43310	24745846	24746178	retrotransposon protein putative unclassified expressed
CQN51	Yield	spikelet number	Chr1	6736882	39129065	LOC_Os01g43310	24745846	24746178	retrotransposon protein putative unclassified expressed
AQBK040	Yield	seed number	Chr1	22339310	42955596	LOC_Os01g43790	25094280	25094594	transposon protein putative unclassified
AQCU076	Anatomy	leaf width	Chr1	23117968	27625559	LOC_Os01g43790	25094280	25094594	transposon protein putative unclassified
AQCU156	Yield	spikelet number	Chr1	23117968	27625559	LOC_Os01g43790	25094280	25094594	transposon protein putative unclassified
AQE068	Vigor	plant height	Chr1	23971321	33053654	LOC_Os01g43790	25094280	25094594	transposon protein putative unclassified
CQE2	Vigor	plant height	Chr1	2819089	42413852	LOC_Os01g43790	25094280	25094594	transposon protein putative unclassified
CQN26	Development	leaf senescence	Chr1	6736882	39129065	LOC_Os01g43790	25094280	25094594	transposon protein putative unclassified
CQN43	Yield	panicle weight	Chr1	6736882	39129065	LOC_Os01g43790	25094280	25094594	transposon protein putative unclassified
CQN49	Yield	spikelet number	Chr1	2819089	42413852	LOC_Os01g43790	25094280	25094594	transposon protein putative unclassified
CQN51	Yield	spikelet number	Chr1	6736882	39129065	LOC_Os01g43790	25094280	25094594	transposon protein putative unclassified
AQBK040	Yield	seed number	Chr1	22339310	42955596	LOC_Os01g43970	25196538	25202090	transposon protein putative unclassified expressed
AQCU076	Anatomy	leaf width	Chr1	23117968	27625559	LOC_Os01g43970	25196538	25202090	transposon protein putative unclassified expressed
AQCU156	Yield	spikelet number	Chr1	23117968	27625559	LOC_Os01g43970	25196538	25202090	transposon protein putative unclassified expressed
AQE068	Vigor	plant height	Chr1	23971321	33053654	LOC_Os01g43970	25196538	25202090	transposon protein putative unclassified expressed
CQE2	Vigor	plant height	Chr1	2819089	42413852	LOC_Os01g43970	25196538	25202090	transposon protein putative unclassified expressed
CQN26	Development	leaf senescence	Chr1	6736882	39129065	LOC_Os01g43970	25196538	25202090	transposon protein putative unclassified expressed
CQN43	Yield	panicle weight	Chr1	6736882	39129065	LOC_Os01g43970	25196538	25202090	transposon protein putative unclassified expressed
CQN49	Yield	spikelet number	Chr1	2819089	42413852	LOC_Os01g43970	25196538	25202090	transposon protein putative unclassified expressed
CQN51	Yield	spikelet number	Chr1	6736882	39129065	LOC_Os01g43970	25196538	25202090	transposon protein putative unclassified expressed
AQCF002	Yield	spikelet number	Chr1	1039086	5558814	LOC_Os01g05370	2535825	2540763	retrotransposon protein putative unclassified expressed
AQCF029	Yield	1000-seed weight	Chr1	1039086	5558814	LOC_Os01g05370	2535825	2540763	retrotransposon protein putative unclassified expressed
AQDY003	Yield	panicle number	Chr1	1404695	10491821	LOC_Os01g05370	2535825	2540763	retrotransposon protein putative unclassified expressed
AQGE020	Quality	grain weight	Chr1	1890153	4754502	LOC_Os01g05370	2535825	2540763	retrotransposon protein putative unclassified expressed
AQGI160	Yield	biomass yield	Chr1	1890153	4754502	LOC_Os01g05370	2535825	2540763	retrotransposon protein putative unclassified expressed
CQN28	Development	leaf senescence	Chr1	647235	15623428	LOC_Os01g05370	2535825	2540763	retrotransposon protein putative unclassified expressed
CQN45	Yield	panicle weight	Chr1	647235	15623428	LOC_Os01g05370	2535825	2540763	retrotransposon protein putative unclassified expressed
CQN53	Yield	spikelet number	Chr1	647235	15623428	LOC_Os01g05370	2535825	2540763	retrotransposon protein putative unclassified expressed
CQW1	Yield	spikelet number	Chr1	647235	9821253	LOC_Os01g05370	2535825	2540763	retrotransposon protein putative unclassified expressed
AQBK040	Yield	seed number	Chr1	22339310	42955596	LOC_Os01g45050	25567517	25572969	retrotransposon protein putative Ty3-gypsy subclass expressed
AQCU076	Anatomy	leaf width	Chr1	23117968	27625559	LOC_Os01g45050	25567517	25572969	retrotransposon protein putative Ty3-gypsy subclass expressed
AQCU156	Yield	spikelet number	Chr1	23117968	27625559	LOC_Os01g45050	25567517	25572969	retrotransposon protein putative Ty3-gypsy subclass expressed
AQE068	Vigor	plant height	Chr1	23971321	33053654	LOC_Os01g45050	25567517	25572969	retrotransposon protein putative Ty3-gypsy subclass expressed
CQE2	Vigor	plant height	Chr1	2819089	42413852	LOC_Os01g45050	25567517	25572969	retrotransposon protein putative Ty3-gypsy subclass expressed
CQN26	Development	leaf senescence	Chr1	6736882	39129065	LOC_Os01g45050	25567517	25572969	retrotransposon protein putative Ty3-gypsy subclass expressed
CQN43	Yield	panicle weight	Chr1	6736882	39129065	LOC_Os01g45050	25567517	25572969	retrotransposon protein putative Ty3-gypsy subclass expressed
CQN49	Yield	spikelet number	Chr1	2819089	42413852	LOC_Os01g45050	25567517	25572969	retrotransposon protein putative Ty3-gypsy subclass expressed
CQN51	Yield	spikelet number	Chr1	6736882	39129065	LOC_Os01g45050	25567517	25572969	retrotransposon protein putative Ty3-gypsy subclass expressed
AQBK040	Yield	seed number	Chr1	22339310	42955596	LOC_Os01g45690	25940500	25946172	transposon protein putative unclassified expressed
AQCU076	Anatomy	leaf width	Chr1	23117968	27625559	LOC_Os01g45690	25940500	25946172	transposon protein putative unclassified expressed
AQCU156	Yield	spikelet number	Chr1	23117968	27625559	LOC_Os01g45690	25940500	25946172	transposon protein putative unclassified expressed
AQE068	Vigor	plant height	Chr1	23971321	33053654	LOC_Os01g45690	25940500	25946172	transposon protein putative unclassified expressed
CQE2	Vigor	plant height	Chr1	2819089	42413852	LOC_Os01g45690	25940500	25946172	transposon protein putative unclassified expressed
CQN26	Development	leaf senescence	Chr1	6736882	39129065	LOC_Os01g45690	25940500	25946172	transposon protein putative unclassified expressed
CQN43	Yield	panicle weight	Chr1	6736882	39129065	LOC_Os01g45690	25940500	25946172	transposon protein putative unclassified expressed
CQN49	Yield	spikelet number	Chr1	2819089	42413852	LOC_Os01g45690	25940500	25946172	transposon protein putative unclassified expressed
CQN51	Yield	spikelet number	Chr1	6736882	39129065	LOC_Os01g45690	25940500	25946172	transposon protein putative unclassified expressed
AQBK040	Yield	seed number	Chr1	22339310	42955596	LOC_Os01g46100	26207973	26211659	transposon protein putative CACTA En/Spm sub-class expressed
AQCU076	Anatomy	leaf width	Chr1	23117968	27625559	LOC_Os01g46100	26207973	26211659	transposon protein putative CACTA En/Spm sub-class expressed
AQCU156	Yield	spikelet number	Chr1	23117968	27625559	LOC_Os01g46100	26207973	26211659	transposon protein putative CACTA En/Spm sub-class expressed
AQE068	Vigor	plant height	Chr1	23971321	33053654	LOC_Os01g46100	26207973	26211659	transposon protein putative CACTA En/Spm sub-class expressed
CQE2	Vigor	plant height	Chr1	2819089	42413852	LOC_Os01g46100	26207973	26211659	transposon protein putative CACTA En/Spm sub-class expressed
CQN26	Development	leaf senescence	Chr1	6736882	39129065	LOC_Os01g46100	26207973	26211659	transposon protein putative CACTA En/Spm sub-class expressed
CQN43	Yield	panicle weight	Chr1	6736882	39129065	LOC_Os01g46100	26207973	26211659	transposon protein putative CACTA En/Spm sub-class expressed
CQN49	Yield	spikelet number	Chr1	2819089	42413852	LOC_Os01g46100	26207973	26211659	transposon protein putative CACTA En/Spm sub-class expressed
CQN50	Yield	spikelet number	Chr1	26192044	26884802	LOC_Os01g46100	26207973	26211659	transposon protein putative CACTA En/Spm sub-class expressed
CQN51	Yield	spikelet number	Chr1	6736882	39129065	LOC_Os01g46100	26207973	26211659	transposon protein putative CACTA En/Spm sub-class expressed
AQBK040	Yield	seed number	Chr1	22339310	42955596	LOC_Os01g46110	26213260	26218244	transposon protein putative CACTA En/Spm sub-class expressed
AQCU076	Anatomy	leaf width	Chr1	23117968	27625559	LOC_Os01g46110	26213260	26218244	transposon protein putative CACTA En/Spm sub-class expressed
AQCU156	Yield	spikelet number	Chr1	23117968	27625559	LOC_Os01g46110	26213260	26218244	transposon protein putative CACTA En/Spm sub-class expressed
AQE068	Vigor	plant height	Chr1	23971321	33053654	LOC_Os01g46110	26213260	26218244	transposon protein putative CACTA En/Spm sub-class expressed
CQE2	Vigor	plant height	Chr1	2819089	42413852	LOC_Os01g46110	26213260	26218244	transposon protein putative CACTA En/Spm sub-class expressed
CQN26	Development	leaf senescence	Chr1	6736882	39129065	LOC_Os01g46110	26213260	26218244	transposon protein putative CACTA En/Spm sub-class expressed
CQN43	Yield	panicle weight	Chr1	6736882	39129065	LOC_Os01g46110	26213260	26218244	transposon protein putative CACTA En/Spm sub-class expressed
CQN49	Yield	spikelet number	Chr1	2819089	42413852	LOC_Os01g46110	26213260	26218244	transposon protein putative CACTA En/Spm sub-class expressed
CQN50	Yield	spikelet number	Chr1	26192044	26884802	LOC_Os01g46110	26213260	26218244	transposon protein putative CACTA En/Spm sub-class expressed
CQN51	Yield	spikelet number	Chr1	6736882	39129065	LOC_Os01g46110	26213260	26218244	transposon protein putative CACTA En/Spm sub-class expressed
AQCF002	Yield	spikelet number	Chr1	1039086	5558814	LOC_Os01g05520	2629374	2630050	expressed protein
AQCF029	Yield	1000-seed weight	Chr1	1039086	5558814	LOC_Os01g05520	2629374	2630050	expressed protein
AQDY003	Yield	panicle number	Chr1	1404695	10491821	LOC_Os01g05520	2629374	2630050	expressed protein
AQGE020	Quality	grain weight	Chr1	1890153	4754502	LOC_Os01g05520	2629374	2630050	expressed protein
AQGI160	Yield	biomass yield	Chr1	1890153	4754502	LOC_Os01g05520	2629374	2630050	expressed protein
CQN28	Development	leaf senescence	Chr1	647235	15623428	LOC_Os01g05520	2629374	2630050	expressed protein
CQN45	Yield	panicle weight	Chr1	647235	15623428	LOC_Os01g05520	2629374	2630050	expressed protein
CQN53	Yield	spikelet number	Chr1	647235	15623428	LOC_Os01g05520	2629374	2630050	expressed protein
CQW1	Yield	spikelet number	Chr1	647235	9821253	LOC_Os01g05520	2629374	2630050	expressed protein
AQBK040	Yield	seed number	Chr1	22339310	42955596	LOC_Os01g46320	26348451	26351862	transposon protein putative CACTA En/Spm sub-class expressed
AQCU076	Anatomy	leaf width	Chr1	23117968	27625559	LOC_Os01g46320	26348451	26351862	transposon protein putative CACTA En/Spm sub-class expressed
AQCU156	Yield	spikelet number	Chr1	23117968	27625559	LOC_Os01g46320	26348451	26351862	transposon protein putative CACTA En/Spm sub-class expressed
AQE068	Vigor	plant height	Chr1	23971321	33053654	LOC_Os01g46320	26348451	26351862	transposon protein putative CACTA En/Spm sub-class expressed
CQE2	Vigor	plant height	Chr1	2819089	42413852	LOC_Os01g46320	26348451	26351862	transposon protein putative CACTA En/Spm sub-class expressed
CQN26	Development	leaf senescence	Chr1	6736882	39129065	LOC_Os01g46320	26348451	26351862	transposon protein putative CACTA En/Spm sub-class expressed
CQN43	Yield	panicle weight	Chr1	6736882	39129065	LOC_Os01g46320	26348451	26351862	transposon protein putative CACTA En/Spm sub-class expressed
CQN49	Yield	spikelet number	Chr1	2819089	42413852	LOC_Os01g46320	26348451	26351862	transposon protein putative CACTA En/Spm sub-class expressed
CQN50	Yield	spikelet number	Chr1	26192044	26884802	LOC_Os01g46320	26348451	26351862	transposon protein putative CACTA En/Spm sub-class expressed
CQN51	Yield	spikelet number	Chr1	6736882	39129065	LOC_Os01g46320	26348451	26351862	transposon protein putative CACTA En/Spm sub-class expressed
AQBK040	Yield	seed number	Chr1	22339310	42955596	LOC_Os01g46330	26354733	26358433	transposon protein putative CACTA En/Spm sub-class expressed
AQCU076	Anatomy	leaf width	Chr1	23117968	27625559	LOC_Os01g46330	26354733	26358433	transposon protein putative CACTA En/Spm sub-class expressed
AQCU156	Yield	spikelet number	Chr1	23117968	27625559	LOC_Os01g46330	26354733	26358433	transposon protein putative CACTA En/Spm sub-class expressed
AQE068	Vigor	plant height	Chr1	23971321	33053654	LOC_Os01g46330	26354733	26358433	transposon protein putative CACTA En/Spm sub-class expressed
CQE2	Vigor	plant height	Chr1	2819089	42413852	LOC_Os01g46330	26354733	26358433	transposon protein putative CACTA En/Spm sub-class expressed
CQN26	Development	leaf senescence	Chr1	6736882	39129065	LOC_Os01g46330	26354733	26358433	transposon protein putative CACTA En/Spm sub-class expressed
CQN43	Yield	panicle weight	Chr1	6736882	39129065	LOC_Os01g46330	26354733	26358433	transposon protein putative CACTA En/Spm sub-class expressed
CQN49	Yield	spikelet number	Chr1	2819089	42413852	LOC_Os01g46330	26354733	26358433	transposon protein putative CACTA En/Spm sub-class expressed
CQN50	Yield	spikelet number	Chr1	26192044	26884802	LOC_Os01g46330	26354733	26358433	transposon protein putative CACTA En/Spm sub-class expressed
CQN51	Yield	spikelet number	Chr1	6736882	39129065	LOC_Os01g46330	26354733	26358433	transposon protein putative CACTA En/Spm sub-class expressed
AQBK040	Yield	seed number	Chr1	22339310	42955596	LOC_Os01g46626	26545781	26550080	retrotransposon protein putative Ty3-gypsy subclass expressed
AQCU076	Anatomy	leaf width	Chr1	23117968	27625559	LOC_Os01g46626	26545781	26550080	retrotransposon protein putative Ty3-gypsy subclass expressed
AQCU156	Yield	spikelet number	Chr1	23117968	27625559	LOC_Os01g46626	26545781	26550080	retrotransposon protein putative Ty3-gypsy subclass expressed
AQE068	Vigor	plant height	Chr1	23971321	33053654	LOC_Os01g46626	26545781	26550080	retrotransposon protein putative Ty3-gypsy subclass expressed
CQE2	Vigor	plant height	Chr1	2819089	42413852	LOC_Os01g46626	26545781	26550080	retrotransposon protein putative Ty3-gypsy subclass expressed
CQN26	Development	leaf senescence	Chr1	6736882	39129065	LOC_Os01g46626	26545781	26550080	retrotransposon protein putative Ty3-gypsy subclass expressed
CQN43	Yield	panicle weight	Chr1	6736882	39129065	LOC_Os01g46626	26545781	26550080	retrotransposon protein putative Ty3-gypsy subclass expressed
CQN49	Yield	spikelet number	Chr1	2819089	42413852	LOC_Os01g46626	26545781	26550080	retrotransposon protein putative Ty3-gypsy subclass expressed
CQN50	Yield	spikelet number	Chr1	26192044	26884802	LOC_Os01g46626	26545781	26550080	retrotransposon protein putative Ty3-gypsy subclass expressed
CQN51	Yield	spikelet number	Chr1	6736882	39129065	LOC_Os01g46626	26545781	26550080	retrotransposon protein putative Ty3-gypsy subclass expressed
AQBK040	Yield	seed number	Chr1	22339310	42955596	LOC_Os01g46632	26552315	26555543	retrotransposon protein putative Ty3-gypsy subclass expressed
AQCU076	Anatomy	leaf width	Chr1	23117968	27625559	LOC_Os01g46632	26552315	26555543	retrotransposon protein putative Ty3-gypsy subclass expressed
AQCU156	Yield	spikelet number	Chr1	23117968	27625559	LOC_Os01g46632	26552315	26555543	retrotransposon protein putative Ty3-gypsy subclass expressed
AQE068	Vigor	plant height	Chr1	23971321	33053654	LOC_Os01g46632	26552315	26555543	retrotransposon protein putative Ty3-gypsy subclass expressed
CQE2	Vigor	plant height	Chr1	2819089	42413852	LOC_Os01g46632	26552315	26555543	retrotransposon protein putative Ty3-gypsy subclass expressed
CQN26	Development	leaf senescence	Chr1	6736882	39129065	LOC_Os01g46632	26552315	26555543	retrotransposon protein putative Ty3-gypsy subclass expressed
CQN43	Yield	panicle weight	Chr1	6736882	39129065	LOC_Os01g46632	26552315	26555543	retrotransposon protein putative Ty3-gypsy subclass expressed
CQN49	Yield	spikelet number	Chr1	2819089	42413852	LOC_Os01g46632	26552315	26555543	retrotransposon protein putative Ty3-gypsy subclass expressed
CQN50	Yield	spikelet number	Chr1	26192044	26884802	LOC_Os01g46632	26552315	26555543	retrotransposon protein putative Ty3-gypsy subclass expressed
CQN51	Yield	spikelet number	Chr1	6736882	39129065	LOC_Os01g46632	26552315	26555543	retrotransposon protein putative Ty3-gypsy subclass expressed
AQBK040	Yield	seed number	Chr1	22339310	42955596	LOC_Os01g46660	26568189	26573815	transposon protein putative unclassified expressed
AQCU076	Anatomy	leaf width	Chr1	23117968	27625559	LOC_Os01g46660	26568189	26573815	transposon protein putative unclassified expressed
AQCU156	Yield	spikelet number	Chr1	23117968	27625559	LOC_Os01g46660	26568189	26573815	transposon protein putative unclassified expressed
AQE068	Vigor	plant height	Chr1	23971321	33053654	LOC_Os01g46660	26568189	26573815	transposon protein putative unclassified expressed
CQE2	Vigor	plant height	Chr1	2819089	42413852	LOC_Os01g46660	26568189	26573815	transposon protein putative unclassified expressed
CQN26	Development	leaf senescence	Chr1	6736882	39129065	LOC_Os01g46660	26568189	26573815	transposon protein putative unclassified expressed
CQN43	Yield	panicle weight	Chr1	6736882	39129065	LOC_Os01g46660	26568189	26573815	transposon protein putative unclassified expressed
CQN49	Yield	spikelet number	Chr1	2819089	42413852	LOC_Os01g46660	26568189	26573815	transposon protein putative unclassified expressed
CQN50	Yield	spikelet number	Chr1	26192044	26884802	LOC_Os01g46660	26568189	26573815	transposon protein putative unclassified expressed
CQN51	Yield	spikelet number	Chr1	6736882	39129065	LOC_Os01g46660	26568189	26573815	transposon protein putative unclassified expressed
AQBK040	Yield	seed number	Chr1	22339310	42955596	LOC_Os01g46890	26750450	26752099	retrotransposon protein putative unclassified
AQCU076	Anatomy	leaf width	Chr1	23117968	27625559	LOC_Os01g46890	26750450	26752099	retrotransposon protein putative unclassified
AQCU156	Yield	spikelet number	Chr1	23117968	27625559	LOC_Os01g46890	26750450	26752099	retrotransposon protein putative unclassified
AQE068	Vigor	plant height	Chr1	23971321	33053654	LOC_Os01g46890	26750450	26752099	retrotransposon protein putative unclassified
CQE2	Vigor	plant height	Chr1	2819089	42413852	LOC_Os01g46890	26750450	26752099	retrotransposon protein putative unclassified
CQN26	Development	leaf senescence	Chr1	6736882	39129065	LOC_Os01g46890	26750450	26752099	retrotransposon protein putative unclassified
CQN43	Yield	panicle weight	Chr1	6736882	39129065	LOC_Os01g46890	26750450	26752099	retrotransposon protein putative unclassified
CQN49	Yield	spikelet number	Chr1	2819089	42413852	LOC_Os01g46890	26750450	26752099	retrotransposon protein putative unclassified
CQN50	Yield	spikelet number	Chr1	26192044	26884802	LOC_Os01g46890	26750450	26752099	retrotransposon protein putative unclassified
CQN51	Yield	spikelet number	Chr1	6736882	39129065	LOC_Os01g46890	26750450	26752099	retrotransposon protein putative unclassified
AQBK040	Yield	seed number	Chr1	22339310	42955596	LOC_Os01g47000	26836488	26842535	transposon protein putative unclassified expressed
AQCU076	Anatomy	leaf width	Chr1	23117968	27625559	LOC_Os01g47000	26836488	26842535	transposon protein putative unclassified expressed
AQCU156	Yield	spikelet number	Chr1	23117968	27625559	LOC_Os01g47000	26836488	26842535	transposon protein putative unclassified expressed
AQE068	Vigor	plant height	Chr1	23971321	33053654	LOC_Os01g47000	26836488	26842535	transposon protein putative unclassified expressed
CQE2	Vigor	plant height	Chr1	2819089	42413852	LOC_Os01g47000	26836488	26842535	transposon protein putative unclassified expressed
CQN26	Development	leaf senescence	Chr1	6736882	39129065	LOC_Os01g47000	26836488	26842535	transposon protein putative unclassified expressed
CQN43	Yield	panicle weight	Chr1	6736882	39129065	LOC_Os01g47000	26836488	26842535	transposon protein putative unclassified expressed
CQN49	Yield	spikelet number	Chr1	2819089	42413852	LOC_Os01g47000	26836488	26842535	transposon protein putative unclassified expressed
CQN50	Yield	spikelet number	Chr1	26192044	26884802	LOC_Os01g47000	26836488	26842535	transposon protein putative unclassified expressed
CQN51	Yield	spikelet number	Chr1	6736882	39129065	LOC_Os01g47000	26836488	26842535	transposon protein putative unclassified expressed
AQBK040	Yield	seed number	Chr1	22339310	42955596	LOC_Os01g47020	26850343	26853580	transposon protein putative unclassified expressed
AQCU076	Anatomy	leaf width	Chr1	23117968	27625559	LOC_Os01g47020	26850343	26853580	transposon protein putative unclassified expressed
AQCU156	Yield	spikelet number	Chr1	23117968	27625559	LOC_Os01g47020	26850343	26853580	transposon protein putative unclassified expressed
AQE068	Vigor	plant height	Chr1	23971321	33053654	LOC_Os01g47020	26850343	26853580	transposon protein putative unclassified expressed
CQE2	Vigor	plant height	Chr1	2819089	42413852	LOC_Os01g47020	26850343	26853580	transposon protein putative unclassified expressed
CQN26	Development	leaf senescence	Chr1	6736882	39129065	LOC_Os01g47020	26850343	26853580	transposon protein putative unclassified expressed
CQN43	Yield	panicle weight	Chr1	6736882	39129065	LOC_Os01g47020	26850343	26853580	transposon protein putative unclassified expressed
CQN49	Yield	spikelet number	Chr1	2819089	42413852	LOC_Os01g47020	26850343	26853580	transposon protein putative unclassified expressed
CQN50	Yield	spikelet number	Chr1	26192044	26884802	LOC_Os01g47020	26850343	26853580	transposon protein putative unclassified expressed
CQN51	Yield	spikelet number	Chr1	6736882	39129065	LOC_Os01g47020	26850343	26853580	transposon protein putative unclassified expressed
AQBK040	Yield	seed number	Chr1	22339310	42955596	LOC_Os01g47030	26854210	26860368	transposon protein putative unclassified expressed
AQCU076	Anatomy	leaf width	Chr1	23117968	27625559	LOC_Os01g47030	26854210	26860368	transposon protein putative unclassified expressed
AQCU156	Yield	spikelet number	Chr1	23117968	27625559	LOC_Os01g47030	26854210	26860368	transposon protein putative unclassified expressed
AQE068	Vigor	plant height	Chr1	23971321	33053654	LOC_Os01g47030	26854210	26860368	transposon protein putative unclassified expressed
CQE2	Vigor	plant height	Chr1	2819089	42413852	LOC_Os01g47030	26854210	26860368	transposon protein putative unclassified expressed
CQN26	Development	leaf senescence	Chr1	6736882	39129065	LOC_Os01g47030	26854210	26860368	transposon protein putative unclassified expressed
CQN43	Yield	panicle weight	Chr1	6736882	39129065	LOC_Os01g47030	26854210	26860368	transposon protein putative unclassified expressed
CQN49	Yield	spikelet number	Chr1	2819089	42413852	LOC_Os01g47030	26854210	26860368	transposon protein putative unclassified expressed
CQN50	Yield	spikelet number	Chr1	26192044	26884802	LOC_Os01g47030	26854210	26860368	transposon protein putative unclassified expressed
CQN51	Yield	spikelet number	Chr1	6736882	39129065	LOC_Os01g47030	26854210	26860368	transposon protein putative unclassified expressed
AQBK040	Yield	seed number	Chr1	22339310	42955596	LOC_Os01g47430	27102119	27110016	protein of unknown function DUF1296 domain containing protein expressed
AQCU076	Anatomy	leaf width	Chr1	23117968	27625559	LOC_Os01g47430	27102119	27110016	protein of unknown function DUF1296 domain containing protein expressed
AQCU156	Yield	spikelet number	Chr1	23117968	27625559	LOC_Os01g47430	27102119	27110016	protein of unknown function DUF1296 domain containing protein expressed
AQE068	Vigor	plant height	Chr1	23971321	33053654	LOC_Os01g47430	27102119	27110016	protein of unknown function DUF1296 domain containing protein expressed
CQAS10	Yield	1000-seed weight	Chr1	27049959	31849256	LOC_Os01g47430	27102119	27110016	protein of unknown function DUF1296 domain containing protein expressed
CQAS11	Yield	spikelet number	Chr1	27049959	31849256	LOC_Os01g47430	27102119	27110016	protein of unknown function DUF1296 domain containing protein expressed
CQAS8	Yield	seed number	Chr1	27049959	31849256	LOC_Os01g47430	27102119	27110016	protein of unknown function DUF1296 domain containing protein expressed
CQE2	Vigor	plant height	Chr1	2819089	42413852	LOC_Os01g47430	27102119	27110016	protein of unknown function DUF1296 domain containing protein expressed
CQN26	Development	leaf senescence	Chr1	6736882	39129065	LOC_Os01g47430	27102119	27110016	protein of unknown function DUF1296 domain containing protein expressed
CQN43	Yield	panicle weight	Chr1	6736882	39129065	LOC_Os01g47430	27102119	27110016	protein of unknown function DUF1296 domain containing protein expressed
CQN49	Yield	spikelet number	Chr1	2819089	42413852	LOC_Os01g47430	27102119	27110016	protein of unknown function DUF1296 domain containing protein expressed
CQN51	Yield	spikelet number	Chr1	6736882	39129065	LOC_Os01g47430	27102119	27110016	protein of unknown function DUF1296 domain containing protein expressed
AQBK040	Yield	seed number	Chr1	22339310	42955596	LOC_Os01g48670	27900466	27904688	retrotransposon protein putative Ty1-copia subclass expressed
AQCU152	Yield	spikelet number	Chr1	27625475	29184844	LOC_Os01g48670	27900466	27904688	retrotransposon protein putative Ty1-copia subclass expressed
AQCU218	Anatomy	leaf width	Chr1	27625475	29184844	LOC_Os01g48670	27900466	27904688	retrotransposon protein putative Ty1-copia subclass expressed
AQCW004	Biochemical	chlorophyll content	Chr1	27266934	31558575	LOC_Os01g48670	27900466	27904688	retrotransposon protein putative Ty1-copia subclass expressed
AQE068	Vigor	plant height	Chr1	23971321	33053654	LOC_Os01g48670	27900466	27904688	retrotransposon protein putative Ty1-copia subclass expressed
AQEA304	Vigor	plant height	Chr1	27118807	30870559	LOC_Os01g48670	27900466	27904688	retrotransposon protein putative Ty1-copia subclass expressed
AQF006	Vigor	seed dormancy	Chr1	27625475	28280829	LOC_Os01g48670	27900466	27904688	retrotransposon protein putative Ty1-copia subclass expressed
AQF025	Vigor	seed dormancy	Chr1	27118807	28280829	LOC_Os01g48670	27900466	27904688	retrotransposon protein putative Ty1-copia subclass expressed
AQF118	Vigor	germination speed	Chr1	27118807	28280829	LOC_Os01g48670	27900466	27904688	retrotransposon protein putative Ty1-copia subclass expressed
AQF133	Anatomy	mesocotyl length	Chr1	27118807	28280829	LOC_Os01g48670	27900466	27904688	retrotransposon protein putative Ty1-copia subclass expressed
CQAH1	Vigor	seed dormancy	Chr1	27118807	28082082	LOC_Os01g48670	27900466	27904688	retrotransposon protein putative Ty1-copia subclass expressed
CQAS10	Yield	1000-seed weight	Chr1	27049959	31849256	LOC_Os01g48670	27900466	27904688	retrotransposon protein putative Ty1-copia subclass expressed
CQAS11	Yield	spikelet number	Chr1	27049959	31849256	LOC_Os01g48670	27900466	27904688	retrotransposon protein putative Ty1-copia subclass expressed
CQAS8	Yield	seed number	Chr1	27049959	31849256	LOC_Os01g48670	27900466	27904688	retrotransposon protein putative Ty1-copia subclass expressed
CQE2	Vigor	plant height	Chr1	2819089	42413852	LOC_Os01g48670	27900466	27904688	retrotransposon protein putative Ty1-copia subclass expressed
CQN26	Development	leaf senescence	Chr1	6736882	39129065	LOC_Os01g48670	27900466	27904688	retrotransposon protein putative Ty1-copia subclass expressed
CQN43	Yield	panicle weight	Chr1	6736882	39129065	LOC_Os01g48670	27900466	27904688	retrotransposon protein putative Ty1-copia subclass expressed
CQN49	Yield	spikelet number	Chr1	2819089	42413852	LOC_Os01g48670	27900466	27904688	retrotransposon protein putative Ty1-copia subclass expressed
CQN51	Yield	spikelet number	Chr1	6736882	39129065	LOC_Os01g48670	27900466	27904688	retrotransposon protein putative Ty1-copia subclass expressed
AQBK040	Yield	seed number	Chr1	22339310	42955596	LOC_Os01g48874	28032816	28051830	wax synthase putative expressed
AQCU152	Yield	spikelet number	Chr1	27625475	29184844	LOC_Os01g48874	28032816	28051830	wax synthase putative expressed
AQCU218	Anatomy	leaf width	Chr1	27625475	29184844	LOC_Os01g48874	28032816	28051830	wax synthase putative expressed
AQCW004	Biochemical	chlorophyll content	Chr1	27266934	31558575	LOC_Os01g48874	28032816	28051830	wax synthase putative expressed
AQE068	Vigor	plant height	Chr1	23971321	33053654	LOC_Os01g48874	28032816	28051830	wax synthase putative expressed
AQEA304	Vigor	plant height	Chr1	27118807	30870559	LOC_Os01g48874	28032816	28051830	wax synthase putative expressed
AQF006	Vigor	seed dormancy	Chr1	27625475	28280829	LOC_Os01g48874	28032816	28051830	wax synthase putative expressed
AQF025	Vigor	seed dormancy	Chr1	27118807	28280829	LOC_Os01g48874	28032816	28051830	wax synthase putative expressed
AQF118	Vigor	germination speed	Chr1	27118807	28280829	LOC_Os01g48874	28032816	28051830	wax synthase putative expressed
AQF133	Anatomy	mesocotyl length	Chr1	27118807	28280829	LOC_Os01g48874	28032816	28051830	wax synthase putative expressed
CQAH1	Vigor	seed dormancy	Chr1	27118807	28082082	LOC_Os01g48874	28032816	28051830	wax synthase putative expressed
CQAS10	Yield	1000-seed weight	Chr1	27049959	31849256	LOC_Os01g48874	28032816	28051830	wax synthase putative expressed
CQAS11	Yield	spikelet number	Chr1	27049959	31849256	LOC_Os01g48874	28032816	28051830	wax synthase putative expressed
CQAS8	Yield	seed number	Chr1	27049959	31849256	LOC_Os01g48874	28032816	28051830	wax synthase putative expressed
CQE2	Vigor	plant height	Chr1	2819089	42413852	LOC_Os01g48874	28032816	28051830	wax synthase putative expressed
CQN26	Development	leaf senescence	Chr1	6736882	39129065	LOC_Os01g48874	28032816	28051830	wax synthase putative expressed
CQN43	Yield	panicle weight	Chr1	6736882	39129065	LOC_Os01g48874	28032816	28051830	wax synthase putative expressed
CQN49	Yield	spikelet number	Chr1	2819089	42413852	LOC_Os01g48874	28032816	28051830	wax synthase putative expressed
CQN51	Yield	spikelet number	Chr1	6736882	39129065	LOC_Os01g48874	28032816	28051830	wax synthase putative expressed
AQBK040	Yield	seed number	Chr1	22339310	42955596	LOC_Os01g49970	28714308	28717533	retrotransposon protein putative unclassified expressed
AQCU152	Yield	spikelet number	Chr1	27625475	29184844	LOC_Os01g49970	28714308	28717533	retrotransposon protein putative unclassified expressed
AQCU218	Anatomy	leaf width	Chr1	27625475	29184844	LOC_Os01g49970	28714308	28717533	retrotransposon protein putative unclassified expressed
AQCW004	Biochemical	chlorophyll content	Chr1	27266934	31558575	LOC_Os01g49970	28714308	28717533	retrotransposon protein putative unclassified expressed
AQE068	Vigor	plant height	Chr1	23971321	33053654	LOC_Os01g49970	28714308	28717533	retrotransposon protein putative unclassified expressed
AQEA304	Vigor	plant height	Chr1	27118807	30870559	LOC_Os01g49970	28714308	28717533	retrotransposon protein putative unclassified expressed
CQAR5	Yield	spikelet number	Chr1	28610781	38281563	LOC_Os01g49970	28714308	28717533	retrotransposon protein putative unclassified expressed
CQAR6	Anatomy	spikelet density	Chr1	28610781	38281563	LOC_Os01g49970	28714308	28717533	retrotransposon protein putative unclassified expressed
CQAS10	Yield	1000-seed weight	Chr1	27049959	31849256	LOC_Os01g49970	28714308	28717533	retrotransposon protein putative unclassified expressed
CQAS11	Yield	spikelet number	Chr1	27049959	31849256	LOC_Os01g49970	28714308	28717533	retrotransposon protein putative unclassified expressed
CQAS8	Yield	seed number	Chr1	27049959	31849256	LOC_Os01g49970	28714308	28717533	retrotransposon protein putative unclassified expressed
CQE2	Vigor	plant height	Chr1	2819089	42413852	LOC_Os01g49970	28714308	28717533	retrotransposon protein putative unclassified expressed
CQN26	Development	leaf senescence	Chr1	6736882	39129065	LOC_Os01g49970	28714308	28717533	retrotransposon protein putative unclassified expressed
CQN43	Yield	panicle weight	Chr1	6736882	39129065	LOC_Os01g49970	28714308	28717533	retrotransposon protein putative unclassified expressed
CQN49	Yield	spikelet number	Chr1	2819089	42413852	LOC_Os01g49970	28714308	28717533	retrotransposon protein putative unclassified expressed
CQN51	Yield	spikelet number	Chr1	6736882	39129065	LOC_Os01g49970	28714308	28717533	retrotransposon protein putative unclassified expressed
AQBK040	Yield	seed number	Chr1	22339310	42955596	LOC_Os01g49980	28718156	28723385	retrotransposon protein putative unclassified expressed
AQCU152	Yield	spikelet number	Chr1	27625475	29184844	LOC_Os01g49980	28718156	28723385	retrotransposon protein putative unclassified expressed
AQCU218	Anatomy	leaf width	Chr1	27625475	29184844	LOC_Os01g49980	28718156	28723385	retrotransposon protein putative unclassified expressed
AQCW004	Biochemical	chlorophyll content	Chr1	27266934	31558575	LOC_Os01g49980	28718156	28723385	retrotransposon protein putative unclassified expressed
AQE068	Vigor	plant height	Chr1	23971321	33053654	LOC_Os01g49980	28718156	28723385	retrotransposon protein putative unclassified expressed
AQEA304	Vigor	plant height	Chr1	27118807	30870559	LOC_Os01g49980	28718156	28723385	retrotransposon protein putative unclassified expressed
CQAR5	Yield	spikelet number	Chr1	28610781	38281563	LOC_Os01g49980	28718156	28723385	retrotransposon protein putative unclassified expressed
CQAR6	Anatomy	spikelet density	Chr1	28610781	38281563	LOC_Os01g49980	28718156	28723385	retrotransposon protein putative unclassified expressed
CQAS10	Yield	1000-seed weight	Chr1	27049959	31849256	LOC_Os01g49980	28718156	28723385	retrotransposon protein putative unclassified expressed
CQAS11	Yield	spikelet number	Chr1	27049959	31849256	LOC_Os01g49980	28718156	28723385	retrotransposon protein putative unclassified expressed
CQAS8	Yield	seed number	Chr1	27049959	31849256	LOC_Os01g49980	28718156	28723385	retrotransposon protein putative unclassified expressed
CQE2	Vigor	plant height	Chr1	2819089	42413852	LOC_Os01g49980	28718156	28723385	retrotransposon protein putative unclassified expressed
CQN26	Development	leaf senescence	Chr1	6736882	39129065	LOC_Os01g49980	28718156	28723385	retrotransposon protein putative unclassified expressed
CQN43	Yield	panicle weight	Chr1	6736882	39129065	LOC_Os01g49980	28718156	28723385	retrotransposon protein putative unclassified expressed
CQN49	Yield	spikelet number	Chr1	2819089	42413852	LOC_Os01g49980	28718156	28723385	retrotransposon protein putative unclassified expressed
CQN51	Yield	spikelet number	Chr1	6736882	39129065	LOC_Os01g49980	28718156	28723385	retrotransposon protein putative unclassified expressed
AQBK040	Yield	seed number	Chr1	22339310	42955596	LOC_Os01g49990	28724108	28724440	retrotransposon protein putative unclassified
AQCU152	Yield	spikelet number	Chr1	27625475	29184844	LOC_Os01g49990	28724108	28724440	retrotransposon protein putative unclassified
AQCU218	Anatomy	leaf width	Chr1	27625475	29184844	LOC_Os01g49990	28724108	28724440	retrotransposon protein putative unclassified
AQCW004	Biochemical	chlorophyll content	Chr1	27266934	31558575	LOC_Os01g49990	28724108	28724440	retrotransposon protein putative unclassified
AQE068	Vigor	plant height	Chr1	23971321	33053654	LOC_Os01g49990	28724108	28724440	retrotransposon protein putative unclassified
AQEA304	Vigor	plant height	Chr1	27118807	30870559	LOC_Os01g49990	28724108	28724440	retrotransposon protein putative unclassified
CQAR5	Yield	spikelet number	Chr1	28610781	38281563	LOC_Os01g49990	28724108	28724440	retrotransposon protein putative unclassified
CQAR6	Anatomy	spikelet density	Chr1	28610781	38281563	LOC_Os01g49990	28724108	28724440	retrotransposon protein putative unclassified
CQAS10	Yield	1000-seed weight	Chr1	27049959	31849256	LOC_Os01g49990	28724108	28724440	retrotransposon protein putative unclassified
CQAS11	Yield	spikelet number	Chr1	27049959	31849256	LOC_Os01g49990	28724108	28724440	retrotransposon protein putative unclassified
CQAS8	Yield	seed number	Chr1	27049959	31849256	LOC_Os01g49990	28724108	28724440	retrotransposon protein putative unclassified
CQE2	Vigor	plant height	Chr1	2819089	42413852	LOC_Os01g49990	28724108	28724440	retrotransposon protein putative unclassified
CQN26	Development	leaf senescence	Chr1	6736882	39129065	LOC_Os01g49990	28724108	28724440	retrotransposon protein putative unclassified
CQN43	Yield	panicle weight	Chr1	6736882	39129065	LOC_Os01g49990	28724108	28724440	retrotransposon protein putative unclassified
CQN49	Yield	spikelet number	Chr1	2819089	42413852	LOC_Os01g49990	28724108	28724440	retrotransposon protein putative unclassified
CQN51	Yield	spikelet number	Chr1	6736882	39129065	LOC_Os01g49990	28724108	28724440	retrotransposon protein putative unclassified
AQBK040	Yield	seed number	Chr1	22339310	42955596	LOC_Os01g50180	28839404	28845217	retrotransposon protein putative Ty1-copia subclass expressed
AQCU152	Yield	spikelet number	Chr1	27625475	29184844	LOC_Os01g50180	28839404	28845217	retrotransposon protein putative Ty1-copia subclass expressed
AQCU218	Anatomy	leaf width	Chr1	27625475	29184844	LOC_Os01g50180	28839404	28845217	retrotransposon protein putative Ty1-copia subclass expressed
AQCW004	Biochemical	chlorophyll content	Chr1	27266934	31558575	LOC_Os01g50180	28839404	28845217	retrotransposon protein putative Ty1-copia subclass expressed
AQE068	Vigor	plant height	Chr1	23971321	33053654	LOC_Os01g50180	28839404	28845217	retrotransposon protein putative Ty1-copia subclass expressed
AQEA304	Vigor	plant height	Chr1	27118807	30870559	LOC_Os01g50180	28839404	28845217	retrotransposon protein putative Ty1-copia subclass expressed
CQAR5	Yield	spikelet number	Chr1	28610781	38281563	LOC_Os01g50180	28839404	28845217	retrotransposon protein putative Ty1-copia subclass expressed
CQAR6	Anatomy	spikelet density	Chr1	28610781	38281563	LOC_Os01g50180	28839404	28845217	retrotransposon protein putative Ty1-copia subclass expressed
CQAS10	Yield	1000-seed weight	Chr1	27049959	31849256	LOC_Os01g50180	28839404	28845217	retrotransposon protein putative Ty1-copia subclass expressed
CQAS11	Yield	spikelet number	Chr1	27049959	31849256	LOC_Os01g50180	28839404	28845217	retrotransposon protein putative Ty1-copia subclass expressed
CQAS8	Yield	seed number	Chr1	27049959	31849256	LOC_Os01g50180	28839404	28845217	retrotransposon protein putative Ty1-copia subclass expressed
CQE2	Vigor	plant height	Chr1	2819089	42413852	LOC_Os01g50180	28839404	28845217	retrotransposon protein putative Ty1-copia subclass expressed
CQN26	Development	leaf senescence	Chr1	6736882	39129065	LOC_Os01g50180	28839404	28845217	retrotransposon protein putative Ty1-copia subclass expressed
CQN43	Yield	panicle weight	Chr1	6736882	39129065	LOC_Os01g50180	28839404	28845217	retrotransposon protein putative Ty1-copia subclass expressed
CQN49	Yield	spikelet number	Chr1	2819089	42413852	LOC_Os01g50180	28839404	28845217	retrotransposon protein putative Ty1-copia subclass expressed
CQN51	Yield	spikelet number	Chr1	6736882	39129065	LOC_Os01g50180	28839404	28845217	retrotransposon protein putative Ty1-copia subclass expressed
AQBK040	Yield	seed number	Chr1	22339310	42955596	LOC_Os01g50640	29084957	29090885	retrotransposon protein putative unclassified expressed
AQCU152	Yield	spikelet number	Chr1	27625475	29184844	LOC_Os01g50640	29084957	29090885	retrotransposon protein putative unclassified expressed
AQCU218	Anatomy	leaf width	Chr1	27625475	29184844	LOC_Os01g50640	29084957	29090885	retrotransposon protein putative unclassified expressed
AQCW004	Biochemical	chlorophyll content	Chr1	27266934	31558575	LOC_Os01g50640	29084957	29090885	retrotransposon protein putative unclassified expressed
AQE068	Vigor	plant height	Chr1	23971321	33053654	LOC_Os01g50640	29084957	29090885	retrotransposon protein putative unclassified expressed
AQEA304	Vigor	plant height	Chr1	27118807	30870559	LOC_Os01g50640	29084957	29090885	retrotransposon protein putative unclassified expressed
CQAR5	Yield	spikelet number	Chr1	28610781	38281563	LOC_Os01g50640	29084957	29090885	retrotransposon protein putative unclassified expressed
CQAR6	Anatomy	spikelet density	Chr1	28610781	38281563	LOC_Os01g50640	29084957	29090885	retrotransposon protein putative unclassified expressed
CQAS10	Yield	1000-seed weight	Chr1	27049959	31849256	LOC_Os01g50640	29084957	29090885	retrotransposon protein putative unclassified expressed
CQAS11	Yield	spikelet number	Chr1	27049959	31849256	LOC_Os01g50640	29084957	29090885	retrotransposon protein putative unclassified expressed
CQAS8	Yield	seed number	Chr1	27049959	31849256	LOC_Os01g50640	29084957	29090885	retrotransposon protein putative unclassified expressed
CQE2	Vigor	plant height	Chr1	2819089	42413852	LOC_Os01g50640	29084957	29090885	retrotransposon protein putative unclassified expressed
CQN26	Development	leaf senescence	Chr1	6736882	39129065	LOC_Os01g50640	29084957	29090885	retrotransposon protein putative unclassified expressed
CQN43	Yield	panicle weight	Chr1	6736882	39129065	LOC_Os01g50640	29084957	29090885	retrotransposon protein putative unclassified expressed
CQN49	Yield	spikelet number	Chr1	2819089	42413852	LOC_Os01g50640	29084957	29090885	retrotransposon protein putative unclassified expressed
CQN51	Yield	spikelet number	Chr1	6736882	39129065	LOC_Os01g50640	29084957	29090885	retrotransposon protein putative unclassified expressed
AQBK040	Yield	seed number	Chr1	22339310	42955596	LOC_Os01g50650	29091272	29094763	retrotransposon protein putative unclassified expressed
AQCU152	Yield	spikelet number	Chr1	27625475	29184844	LOC_Os01g50650	29091272	29094763	retrotransposon protein putative unclassified expressed
AQCU218	Anatomy	leaf width	Chr1	27625475	29184844	LOC_Os01g50650	29091272	29094763	retrotransposon protein putative unclassified expressed
AQCW004	Biochemical	chlorophyll content	Chr1	27266934	31558575	LOC_Os01g50650	29091272	29094763	retrotransposon protein putative unclassified expressed
AQE068	Vigor	plant height	Chr1	23971321	33053654	LOC_Os01g50650	29091272	29094763	retrotransposon protein putative unclassified expressed
AQEA304	Vigor	plant height	Chr1	27118807	30870559	LOC_Os01g50650	29091272	29094763	retrotransposon protein putative unclassified expressed
CQAR5	Yield	spikelet number	Chr1	28610781	38281563	LOC_Os01g50650	29091272	29094763	retrotransposon protein putative unclassified expressed
CQAR6	Anatomy	spikelet density	Chr1	28610781	38281563	LOC_Os01g50650	29091272	29094763	retrotransposon protein putative unclassified expressed
CQAS10	Yield	1000-seed weight	Chr1	27049959	31849256	LOC_Os01g50650	29091272	29094763	retrotransposon protein putative unclassified expressed
CQAS11	Yield	spikelet number	Chr1	27049959	31849256	LOC_Os01g50650	29091272	29094763	retrotransposon protein putative unclassified expressed
CQAS8	Yield	seed number	Chr1	27049959	31849256	LOC_Os01g50650	29091272	29094763	retrotransposon protein putative unclassified expressed
CQE2	Vigor	plant height	Chr1	2819089	42413852	LOC_Os01g50650	29091272	29094763	retrotransposon protein putative unclassified expressed
CQN26	Development	leaf senescence	Chr1	6736882	39129065	LOC_Os01g50650	29091272	29094763	retrotransposon protein putative unclassified expressed
CQN43	Yield	panicle weight	Chr1	6736882	39129065	LOC_Os01g50650	29091272	29094763	retrotransposon protein putative unclassified expressed
CQN49	Yield	spikelet number	Chr1	2819089	42413852	LOC_Os01g50650	29091272	29094763	retrotransposon protein putative unclassified expressed
CQN51	Yield	spikelet number	Chr1	6736882	39129065	LOC_Os01g50650	29091272	29094763	retrotransposon protein putative unclassified expressed
AQBK040	Yield	seed number	Chr1	22339310	42955596	LOC_Os01g50660	29095700	29096026	retrotransposon protein putative unclassified
AQCU152	Yield	spikelet number	Chr1	27625475	29184844	LOC_Os01g50660	29095700	29096026	retrotransposon protein putative unclassified
AQCU218	Anatomy	leaf width	Chr1	27625475	29184844	LOC_Os01g50660	29095700	29096026	retrotransposon protein putative unclassified
AQCW004	Biochemical	chlorophyll content	Chr1	27266934	31558575	LOC_Os01g50660	29095700	29096026	retrotransposon protein putative unclassified
AQE068	Vigor	plant height	Chr1	23971321	33053654	LOC_Os01g50660	29095700	29096026	retrotransposon protein putative unclassified
AQEA304	Vigor	plant height	Chr1	27118807	30870559	LOC_Os01g50660	29095700	29096026	retrotransposon protein putative unclassified
CQAR5	Yield	spikelet number	Chr1	28610781	38281563	LOC_Os01g50660	29095700	29096026	retrotransposon protein putative unclassified
CQAR6	Anatomy	spikelet density	Chr1	28610781	38281563	LOC_Os01g50660	29095700	29096026	retrotransposon protein putative unclassified
CQAS10	Yield	1000-seed weight	Chr1	27049959	31849256	LOC_Os01g50660	29095700	29096026	retrotransposon protein putative unclassified
CQAS11	Yield	spikelet number	Chr1	27049959	31849256	LOC_Os01g50660	29095700	29096026	retrotransposon protein putative unclassified
CQAS8	Yield	seed number	Chr1	27049959	31849256	LOC_Os01g50660	29095700	29096026	retrotransposon protein putative unclassified
CQE2	Vigor	plant height	Chr1	2819089	42413852	LOC_Os01g50660	29095700	29096026	retrotransposon protein putative unclassified
CQN26	Development	leaf senescence	Chr1	6736882	39129065	LOC_Os01g50660	29095700	29096026	retrotransposon protein putative unclassified
CQN43	Yield	panicle weight	Chr1	6736882	39129065	LOC_Os01g50660	29095700	29096026	retrotransposon protein putative unclassified
CQN49	Yield	spikelet number	Chr1	2819089	42413852	LOC_Os01g50660	29095700	29096026	retrotransposon protein putative unclassified
CQN51	Yield	spikelet number	Chr1	6736882	39129065	LOC_Os01g50660	29095700	29096026	retrotransposon protein putative unclassified
AQBK040	Yield	seed number	Chr1	22339310	42955596	LOC_Os01g50800	29178975	29182737	expressed protein
AQCU152	Yield	spikelet number	Chr1	27625475	29184844	LOC_Os01g50800	29178975	29182737	expressed protein
AQCU218	Anatomy	leaf width	Chr1	27625475	29184844	LOC_Os01g50800	29178975	29182737	expressed protein
AQCW004	Biochemical	chlorophyll content	Chr1	27266934	31558575	LOC_Os01g50800	29178975	29182737	expressed protein
AQE068	Vigor	plant height	Chr1	23971321	33053654	LOC_Os01g50800	29178975	29182737	expressed protein
AQEA304	Vigor	plant height	Chr1	27118807	30870559	LOC_Os01g50800	29178975	29182737	expressed protein
CQAR5	Yield	spikelet number	Chr1	28610781	38281563	LOC_Os01g50800	29178975	29182737	expressed protein
CQAR6	Anatomy	spikelet density	Chr1	28610781	38281563	LOC_Os01g50800	29178975	29182737	expressed protein
CQAS10	Yield	1000-seed weight	Chr1	27049959	31849256	LOC_Os01g50800	29178975	29182737	expressed protein
CQAS11	Yield	spikelet number	Chr1	27049959	31849256	LOC_Os01g50800	29178975	29182737	expressed protein
CQAS8	Yield	seed number	Chr1	27049959	31849256	LOC_Os01g50800	29178975	29182737	expressed protein
CQE2	Vigor	plant height	Chr1	2819089	42413852	LOC_Os01g50800	29178975	29182737	expressed protein
CQN26	Development	leaf senescence	Chr1	6736882	39129065	LOC_Os01g50800	29178975	29182737	expressed protein
CQN43	Yield	panicle weight	Chr1	6736882	39129065	LOC_Os01g50800	29178975	29182737	expressed protein
CQN49	Yield	spikelet number	Chr1	2819089	42413852	LOC_Os01g50800	29178975	29182737	expressed protein
CQN51	Yield	spikelet number	Chr1	6736882	39129065	LOC_Os01g50800	29178975	29182737	expressed protein
AQBK040	Yield	seed number	Chr1	22339310	42955596	LOC_Os01g51080	29345445	29348224	retrotransposon protein putative unclassified expressed
AQCW004	Biochemical	chlorophyll content	Chr1	27266934	31558575	LOC_Os01g51080	29345445	29348224	retrotransposon protein putative unclassified expressed
AQE068	Vigor	plant height	Chr1	23971321	33053654	LOC_Os01g51080	29345445	29348224	retrotransposon protein putative unclassified expressed
AQEA304	Vigor	plant height	Chr1	27118807	30870559	LOC_Os01g51080	29345445	29348224	retrotransposon protein putative unclassified expressed
CQAR5	Yield	spikelet number	Chr1	28610781	38281563	LOC_Os01g51080	29345445	29348224	retrotransposon protein putative unclassified expressed
CQAR6	Anatomy	spikelet density	Chr1	28610781	38281563	LOC_Os01g51080	29345445	29348224	retrotransposon protein putative unclassified expressed
CQAS10	Yield	1000-seed weight	Chr1	27049959	31849256	LOC_Os01g51080	29345445	29348224	retrotransposon protein putative unclassified expressed
CQAS11	Yield	spikelet number	Chr1	27049959	31849256	LOC_Os01g51080	29345445	29348224	retrotransposon protein putative unclassified expressed
CQAS8	Yield	seed number	Chr1	27049959	31849256	LOC_Os01g51080	29345445	29348224	retrotransposon protein putative unclassified expressed
CQE2	Vigor	plant height	Chr1	2819089	42413852	LOC_Os01g51080	29345445	29348224	retrotransposon protein putative unclassified expressed
CQN26	Development	leaf senescence	Chr1	6736882	39129065	LOC_Os01g51080	29345445	29348224	retrotransposon protein putative unclassified expressed
CQN43	Yield	panicle weight	Chr1	6736882	39129065	LOC_Os01g51080	29345445	29348224	retrotransposon protein putative unclassified expressed
CQN49	Yield	spikelet number	Chr1	2819089	42413852	LOC_Os01g51080	29345445	29348224	retrotransposon protein putative unclassified expressed
CQN51	Yield	spikelet number	Chr1	6736882	39129065	LOC_Os01g51080	29345445	29348224	retrotransposon protein putative unclassified expressed
AQBK040	Yield	seed number	Chr1	22339310	42955596	LOC_Os01g51090	29348709	29351599	retrotransposon protein putative unclassified expressed
AQCW004	Biochemical	chlorophyll content	Chr1	27266934	31558575	LOC_Os01g51090	29348709	29351599	retrotransposon protein putative unclassified expressed
AQE068	Vigor	plant height	Chr1	23971321	33053654	LOC_Os01g51090	29348709	29351599	retrotransposon protein putative unclassified expressed
AQEA304	Vigor	plant height	Chr1	27118807	30870559	LOC_Os01g51090	29348709	29351599	retrotransposon protein putative unclassified expressed
CQAR5	Yield	spikelet number	Chr1	28610781	38281563	LOC_Os01g51090	29348709	29351599	retrotransposon protein putative unclassified expressed
CQAR6	Anatomy	spikelet density	Chr1	28610781	38281563	LOC_Os01g51090	29348709	29351599	retrotransposon protein putative unclassified expressed
CQAS10	Yield	1000-seed weight	Chr1	27049959	31849256	LOC_Os01g51090	29348709	29351599	retrotransposon protein putative unclassified expressed
CQAS11	Yield	spikelet number	Chr1	27049959	31849256	LOC_Os01g51090	29348709	29351599	retrotransposon protein putative unclassified expressed
CQAS8	Yield	seed number	Chr1	27049959	31849256	LOC_Os01g51090	29348709	29351599	retrotransposon protein putative unclassified expressed
CQE2	Vigor	plant height	Chr1	2819089	42413852	LOC_Os01g51090	29348709	29351599	retrotransposon protein putative unclassified expressed
CQN26	Development	leaf senescence	Chr1	6736882	39129065	LOC_Os01g51090	29348709	29351599	retrotransposon protein putative unclassified expressed
CQN43	Yield	panicle weight	Chr1	6736882	39129065	LOC_Os01g51090	29348709	29351599	retrotransposon protein putative unclassified expressed
CQN49	Yield	spikelet number	Chr1	2819089	42413852	LOC_Os01g51090	29348709	29351599	retrotransposon protein putative unclassified expressed
CQN51	Yield	spikelet number	Chr1	6736882	39129065	LOC_Os01g51090	29348709	29351599	retrotransposon protein putative unclassified expressed
AQBK040	Yield	seed number	Chr1	22339310	42955596	LOC_Os01g51100	29352683	29355515	retrotransposon protein putative unclassified expressed
AQCW004	Biochemical	chlorophyll content	Chr1	27266934	31558575	LOC_Os01g51100	29352683	29355515	retrotransposon protein putative unclassified expressed
AQE068	Vigor	plant height	Chr1	23971321	33053654	LOC_Os01g51100	29352683	29355515	retrotransposon protein putative unclassified expressed
AQEA304	Vigor	plant height	Chr1	27118807	30870559	LOC_Os01g51100	29352683	29355515	retrotransposon protein putative unclassified expressed
CQAR5	Yield	spikelet number	Chr1	28610781	38281563	LOC_Os01g51100	29352683	29355515	retrotransposon protein putative unclassified expressed
CQAR6	Anatomy	spikelet density	Chr1	28610781	38281563	LOC_Os01g51100	29352683	29355515	retrotransposon protein putative unclassified expressed
CQAS10	Yield	1000-seed weight	Chr1	27049959	31849256	LOC_Os01g51100	29352683	29355515	retrotransposon protein putative unclassified expressed
CQAS11	Yield	spikelet number	Chr1	27049959	31849256	LOC_Os01g51100	29352683	29355515	retrotransposon protein putative unclassified expressed
CQAS8	Yield	seed number	Chr1	27049959	31849256	LOC_Os01g51100	29352683	29355515	retrotransposon protein putative unclassified expressed
CQE2	Vigor	plant height	Chr1	2819089	42413852	LOC_Os01g51100	29352683	29355515	retrotransposon protein putative unclassified expressed
CQN26	Development	leaf senescence	Chr1	6736882	39129065	LOC_Os01g51100	29352683	29355515	retrotransposon protein putative unclassified expressed
CQN43	Yield	panicle weight	Chr1	6736882	39129065	LOC_Os01g51100	29352683	29355515	retrotransposon protein putative unclassified expressed
CQN49	Yield	spikelet number	Chr1	2819089	42413852	LOC_Os01g51100	29352683	29355515	retrotransposon protein putative unclassified expressed
CQN51	Yield	spikelet number	Chr1	6736882	39129065	LOC_Os01g51100	29352683	29355515	retrotransposon protein putative unclassified expressed
AQBK040	Yield	seed number	Chr1	22339310	42955596	LOC_Os01g51130	29369748	29376123	transposon protein putative unclassified expressed
AQCW004	Biochemical	chlorophyll content	Chr1	27266934	31558575	LOC_Os01g51130	29369748	29376123	transposon protein putative unclassified expressed
AQE068	Vigor	plant height	Chr1	23971321	33053654	LOC_Os01g51130	29369748	29376123	transposon protein putative unclassified expressed
AQEA304	Vigor	plant height	Chr1	27118807	30870559	LOC_Os01g51130	29369748	29376123	transposon protein putative unclassified expressed
CQAR5	Yield	spikelet number	Chr1	28610781	38281563	LOC_Os01g51130	29369748	29376123	transposon protein putative unclassified expressed
CQAR6	Anatomy	spikelet density	Chr1	28610781	38281563	LOC_Os01g51130	29369748	29376123	transposon protein putative unclassified expressed
CQAS10	Yield	1000-seed weight	Chr1	27049959	31849256	LOC_Os01g51130	29369748	29376123	transposon protein putative unclassified expressed
CQAS11	Yield	spikelet number	Chr1	27049959	31849256	LOC_Os01g51130	29369748	29376123	transposon protein putative unclassified expressed
CQAS8	Yield	seed number	Chr1	27049959	31849256	LOC_Os01g51130	29369748	29376123	transposon protein putative unclassified expressed
CQE2	Vigor	plant height	Chr1	2819089	42413852	LOC_Os01g51130	29369748	29376123	transposon protein putative unclassified expressed
CQN26	Development	leaf senescence	Chr1	6736882	39129065	LOC_Os01g51130	29369748	29376123	transposon protein putative unclassified expressed
CQN43	Yield	panicle weight	Chr1	6736882	39129065	LOC_Os01g51130	29369748	29376123	transposon protein putative unclassified expressed
CQN49	Yield	spikelet number	Chr1	2819089	42413852	LOC_Os01g51130	29369748	29376123	transposon protein putative unclassified expressed
CQN51	Yield	spikelet number	Chr1	6736882	39129065	LOC_Os01g51130	29369748	29376123	transposon protein putative unclassified expressed
AQBK040	Yield	seed number	Chr1	22339310	42955596	LOC_Os01g51180	29416278	29423224	transposon protein putative unclassified expressed
AQCW004	Biochemical	chlorophyll content	Chr1	27266934	31558575	LOC_Os01g51180	29416278	29423224	transposon protein putative unclassified expressed
AQE068	Vigor	plant height	Chr1	23971321	33053654	LOC_Os01g51180	29416278	29423224	transposon protein putative unclassified expressed
AQEA304	Vigor	plant height	Chr1	27118807	30870559	LOC_Os01g51180	29416278	29423224	transposon protein putative unclassified expressed
CQAR5	Yield	spikelet number	Chr1	28610781	38281563	LOC_Os01g51180	29416278	29423224	transposon protein putative unclassified expressed
CQAR6	Anatomy	spikelet density	Chr1	28610781	38281563	LOC_Os01g51180	29416278	29423224	transposon protein putative unclassified expressed
CQAS10	Yield	1000-seed weight	Chr1	27049959	31849256	LOC_Os01g51180	29416278	29423224	transposon protein putative unclassified expressed
CQAS11	Yield	spikelet number	Chr1	27049959	31849256	LOC_Os01g51180	29416278	29423224	transposon protein putative unclassified expressed
CQAS8	Yield	seed number	Chr1	27049959	31849256	LOC_Os01g51180	29416278	29423224	transposon protein putative unclassified expressed
CQE2	Vigor	plant height	Chr1	2819089	42413852	LOC_Os01g51180	29416278	29423224	transposon protein putative unclassified expressed
CQN26	Development	leaf senescence	Chr1	6736882	39129065	LOC_Os01g51180	29416278	29423224	transposon protein putative unclassified expressed
CQN43	Yield	panicle weight	Chr1	6736882	39129065	LOC_Os01g51180	29416278	29423224	transposon protein putative unclassified expressed
CQN49	Yield	spikelet number	Chr1	2819089	42413852	LOC_Os01g51180	29416278	29423224	transposon protein putative unclassified expressed
CQN51	Yield	spikelet number	Chr1	6736882	39129065	LOC_Os01g51180	29416278	29423224	transposon protein putative unclassified expressed
AQBK040	Yield	seed number	Chr1	22339310	42955596	LOC_Os01g52000	29881801	29886102	retrotransposon protein putative unclassified expressed
AQCW004	Biochemical	chlorophyll content	Chr1	27266934	31558575	LOC_Os01g52000	29881801	29886102	retrotransposon protein putative unclassified expressed
AQE068	Vigor	plant height	Chr1	23971321	33053654	LOC_Os01g52000	29881801	29886102	retrotransposon protein putative unclassified expressed
AQEA304	Vigor	plant height	Chr1	27118807	30870559	LOC_Os01g52000	29881801	29886102	retrotransposon protein putative unclassified expressed
CQAR5	Yield	spikelet number	Chr1	28610781	38281563	LOC_Os01g52000	29881801	29886102	retrotransposon protein putative unclassified expressed
CQAR6	Anatomy	spikelet density	Chr1	28610781	38281563	LOC_Os01g52000	29881801	29886102	retrotransposon protein putative unclassified expressed
CQAS10	Yield	1000-seed weight	Chr1	27049959	31849256	LOC_Os01g52000	29881801	29886102	retrotransposon protein putative unclassified expressed
CQAS11	Yield	spikelet number	Chr1	27049959	31849256	LOC_Os01g52000	29881801	29886102	retrotransposon protein putative unclassified expressed
CQAS8	Yield	seed number	Chr1	27049959	31849256	LOC_Os01g52000	29881801	29886102	retrotransposon protein putative unclassified expressed
CQE2	Vigor	plant height	Chr1	2819089	42413852	LOC_Os01g52000	29881801	29886102	retrotransposon protein putative unclassified expressed
CQN26	Development	leaf senescence	Chr1	6736882	39129065	LOC_Os01g52000	29881801	29886102	retrotransposon protein putative unclassified expressed
CQN43	Yield	panicle weight	Chr1	6736882	39129065	LOC_Os01g52000	29881801	29886102	retrotransposon protein putative unclassified expressed
CQN49	Yield	spikelet number	Chr1	2819089	42413852	LOC_Os01g52000	29881801	29886102	retrotransposon protein putative unclassified expressed
CQN51	Yield	spikelet number	Chr1	6736882	39129065	LOC_Os01g52000	29881801	29886102	retrotransposon protein putative unclassified expressed
AQBK040	Yield	seed number	Chr1	22339310	42955596	LOC_Os01g52840	30389668	30391804	transposon protein putative unclassified expressed
AQCW004	Biochemical	chlorophyll content	Chr1	27266934	31558575	LOC_Os01g52840	30389668	30391804	transposon protein putative unclassified expressed
AQE068	Vigor	plant height	Chr1	23971321	33053654	LOC_Os01g52840	30389668	30391804	transposon protein putative unclassified expressed
AQEA304	Vigor	plant height	Chr1	27118807	30870559	LOC_Os01g52840	30389668	30391804	transposon protein putative unclassified expressed
AQHP001	Anatomy	root thickness	Chr1	30065560	34940769	LOC_Os01g52840	30389668	30391804	transposon protein putative unclassified expressed
CQAR1	Vigor	plant height	Chr1	30065560	38281563	LOC_Os01g52840	30389668	30391804	transposon protein putative unclassified expressed
CQAR2	Yield	spikelet number	Chr1	30065560	38281563	LOC_Os01g52840	30389668	30391804	transposon protein putative unclassified expressed
CQAR3	Anatomy	spikelet density	Chr1	30065560	38281563	LOC_Os01g52840	30389668	30391804	transposon protein putative unclassified expressed
CQAR4	Yield	seed number	Chr1	30065560	38281563	LOC_Os01g52840	30389668	30391804	transposon protein putative unclassified expressed
CQAR5	Yield	spikelet number	Chr1	28610781	38281563	LOC_Os01g52840	30389668	30391804	transposon protein putative unclassified expressed
CQAR6	Anatomy	spikelet density	Chr1	28610781	38281563	LOC_Os01g52840	30389668	30391804	transposon protein putative unclassified expressed
CQAS10	Yield	1000-seed weight	Chr1	27049959	31849256	LOC_Os01g52840	30389668	30391804	transposon protein putative unclassified expressed
CQAS11	Yield	spikelet number	Chr1	27049959	31849256	LOC_Os01g52840	30389668	30391804	transposon protein putative unclassified expressed
CQAS8	Yield	seed number	Chr1	27049959	31849256	LOC_Os01g52840	30389668	30391804	transposon protein putative unclassified expressed
CQE2	Vigor	plant height	Chr1	2819089	42413852	LOC_Os01g52840	30389668	30391804	transposon protein putative unclassified expressed
CQN26	Development	leaf senescence	Chr1	6736882	39129065	LOC_Os01g52840	30389668	30391804	transposon protein putative unclassified expressed
CQN43	Yield	panicle weight	Chr1	6736882	39129065	LOC_Os01g52840	30389668	30391804	transposon protein putative unclassified expressed
CQN49	Yield	spikelet number	Chr1	2819089	42413852	LOC_Os01g52840	30389668	30391804	transposon protein putative unclassified expressed
CQN51	Yield	spikelet number	Chr1	6736882	39129065	LOC_Os01g52840	30389668	30391804	transposon protein putative unclassified expressed
AQBK040	Yield	seed number	Chr1	22339310	42955596	LOC_Os01g52930	30434032	30437324	retrotransposon protein putative unclassified expressed
AQCW004	Biochemical	chlorophyll content	Chr1	27266934	31558575	LOC_Os01g52930	30434032	30437324	retrotransposon protein putative unclassified expressed
AQE068	Vigor	plant height	Chr1	23971321	33053654	LOC_Os01g52930	30434032	30437324	retrotransposon protein putative unclassified expressed
AQEA304	Vigor	plant height	Chr1	27118807	30870559	LOC_Os01g52930	30434032	30437324	retrotransposon protein putative unclassified expressed
AQHP001	Anatomy	root thickness	Chr1	30065560	34940769	LOC_Os01g52930	30434032	30437324	retrotransposon protein putative unclassified expressed
CQAR1	Vigor	plant height	Chr1	30065560	38281563	LOC_Os01g52930	30434032	30437324	retrotransposon protein putative unclassified expressed
CQAR2	Yield	spikelet number	Chr1	30065560	38281563	LOC_Os01g52930	30434032	30437324	retrotransposon protein putative unclassified expressed
CQAR3	Anatomy	spikelet density	Chr1	30065560	38281563	LOC_Os01g52930	30434032	30437324	retrotransposon protein putative unclassified expressed
CQAR4	Yield	seed number	Chr1	30065560	38281563	LOC_Os01g52930	30434032	30437324	retrotransposon protein putative unclassified expressed
CQAR5	Yield	spikelet number	Chr1	28610781	38281563	LOC_Os01g52930	30434032	30437324	retrotransposon protein putative unclassified expressed
CQAR6	Anatomy	spikelet density	Chr1	28610781	38281563	LOC_Os01g52930	30434032	30437324	retrotransposon protein putative unclassified expressed
CQAS10	Yield	1000-seed weight	Chr1	27049959	31849256	LOC_Os01g52930	30434032	30437324	retrotransposon protein putative unclassified expressed
CQAS11	Yield	spikelet number	Chr1	27049959	31849256	LOC_Os01g52930	30434032	30437324	retrotransposon protein putative unclassified expressed
CQAS8	Yield	seed number	Chr1	27049959	31849256	LOC_Os01g52930	30434032	30437324	retrotransposon protein putative unclassified expressed
CQE2	Vigor	plant height	Chr1	2819089	42413852	LOC_Os01g52930	30434032	30437324	retrotransposon protein putative unclassified expressed
CQN26	Development	leaf senescence	Chr1	6736882	39129065	LOC_Os01g52930	30434032	30437324	retrotransposon protein putative unclassified expressed
CQN43	Yield	panicle weight	Chr1	6736882	39129065	LOC_Os01g52930	30434032	30437324	retrotransposon protein putative unclassified expressed
CQN49	Yield	spikelet number	Chr1	2819089	42413852	LOC_Os01g52930	30434032	30437324	retrotransposon protein putative unclassified expressed
CQN51	Yield	spikelet number	Chr1	6736882	39129065	LOC_Os01g52930	30434032	30437324	retrotransposon protein putative unclassified expressed
AQBK040	Yield	seed number	Chr1	22339310	42955596	LOC_Os01g52940	30438403	30440847	retrotransposon protein putative unclassified
AQCW004	Biochemical	chlorophyll content	Chr1	27266934	31558575	LOC_Os01g52940	30438403	30440847	retrotransposon protein putative unclassified
AQE068	Vigor	plant height	Chr1	23971321	33053654	LOC_Os01g52940	30438403	30440847	retrotransposon protein putative unclassified
AQEA304	Vigor	plant height	Chr1	27118807	30870559	LOC_Os01g52940	30438403	30440847	retrotransposon protein putative unclassified
AQHP001	Anatomy	root thickness	Chr1	30065560	34940769	LOC_Os01g52940	30438403	30440847	retrotransposon protein putative unclassified
CQAR1	Vigor	plant height	Chr1	30065560	38281563	LOC_Os01g52940	30438403	30440847	retrotransposon protein putative unclassified
CQAR2	Yield	spikelet number	Chr1	30065560	38281563	LOC_Os01g52940	30438403	30440847	retrotransposon protein putative unclassified
CQAR3	Anatomy	spikelet density	Chr1	30065560	38281563	LOC_Os01g52940	30438403	30440847	retrotransposon protein putative unclassified
CQAR4	Yield	seed number	Chr1	30065560	38281563	LOC_Os01g52940	30438403	30440847	retrotransposon protein putative unclassified
CQAR5	Yield	spikelet number	Chr1	28610781	38281563	LOC_Os01g52940	30438403	30440847	retrotransposon protein putative unclassified
CQAR6	Anatomy	spikelet density	Chr1	28610781	38281563	LOC_Os01g52940	30438403	30440847	retrotransposon protein putative unclassified
CQAS10	Yield	1000-seed weight	Chr1	27049959	31849256	LOC_Os01g52940	30438403	30440847	retrotransposon protein putative unclassified
CQAS11	Yield	spikelet number	Chr1	27049959	31849256	LOC_Os01g52940	30438403	30440847	retrotransposon protein putative unclassified
CQAS8	Yield	seed number	Chr1	27049959	31849256	LOC_Os01g52940	30438403	30440847	retrotransposon protein putative unclassified
CQE2	Vigor	plant height	Chr1	2819089	42413852	LOC_Os01g52940	30438403	30440847	retrotransposon protein putative unclassified
CQN26	Development	leaf senescence	Chr1	6736882	39129065	LOC_Os01g52940	30438403	30440847	retrotransposon protein putative unclassified
CQN43	Yield	panicle weight	Chr1	6736882	39129065	LOC_Os01g52940	30438403	30440847	retrotransposon protein putative unclassified
CQN49	Yield	spikelet number	Chr1	2819089	42413852	LOC_Os01g52940	30438403	30440847	retrotransposon protein putative unclassified
CQN51	Yield	spikelet number	Chr1	6736882	39129065	LOC_Os01g52940	30438403	30440847	retrotransposon protein putative unclassified
AQBK040	Yield	seed number	Chr1	22339310	42955596	LOC_Os01g52950	30441633	30444059	retrotransposon protein putative unclassified expressed
AQCW004	Biochemical	chlorophyll content	Chr1	27266934	31558575	LOC_Os01g52950	30441633	30444059	retrotransposon protein putative unclassified expressed
AQE068	Vigor	plant height	Chr1	23971321	33053654	LOC_Os01g52950	30441633	30444059	retrotransposon protein putative unclassified expressed
AQEA304	Vigor	plant height	Chr1	27118807	30870559	LOC_Os01g52950	30441633	30444059	retrotransposon protein putative unclassified expressed
AQHP001	Anatomy	root thickness	Chr1	30065560	34940769	LOC_Os01g52950	30441633	30444059	retrotransposon protein putative unclassified expressed
CQAR1	Vigor	plant height	Chr1	30065560	38281563	LOC_Os01g52950	30441633	30444059	retrotransposon protein putative unclassified expressed
CQAR2	Yield	spikelet number	Chr1	30065560	38281563	LOC_Os01g52950	30441633	30444059	retrotransposon protein putative unclassified expressed
CQAR3	Anatomy	spikelet density	Chr1	30065560	38281563	LOC_Os01g52950	30441633	30444059	retrotransposon protein putative unclassified expressed
CQAR4	Yield	seed number	Chr1	30065560	38281563	LOC_Os01g52950	30441633	30444059	retrotransposon protein putative unclassified expressed
CQAR5	Yield	spikelet number	Chr1	28610781	38281563	LOC_Os01g52950	30441633	30444059	retrotransposon protein putative unclassified expressed
CQAR6	Anatomy	spikelet density	Chr1	28610781	38281563	LOC_Os01g52950	30441633	30444059	retrotransposon protein putative unclassified expressed
CQAS10	Yield	1000-seed weight	Chr1	27049959	31849256	LOC_Os01g52950	30441633	30444059	retrotransposon protein putative unclassified expressed
CQAS11	Yield	spikelet number	Chr1	27049959	31849256	LOC_Os01g52950	30441633	30444059	retrotransposon protein putative unclassified expressed
CQAS8	Yield	seed number	Chr1	27049959	31849256	LOC_Os01g52950	30441633	30444059	retrotransposon protein putative unclassified expressed
CQE2	Vigor	plant height	Chr1	2819089	42413852	LOC_Os01g52950	30441633	30444059	retrotransposon protein putative unclassified expressed
CQN26	Development	leaf senescence	Chr1	6736882	39129065	LOC_Os01g52950	30441633	30444059	retrotransposon protein putative unclassified expressed
CQN43	Yield	panicle weight	Chr1	6736882	39129065	LOC_Os01g52950	30441633	30444059	retrotransposon protein putative unclassified expressed
CQN49	Yield	spikelet number	Chr1	2819089	42413852	LOC_Os01g52950	30441633	30444059	retrotransposon protein putative unclassified expressed
CQN51	Yield	spikelet number	Chr1	6736882	39129065	LOC_Os01g52950	30441633	30444059	retrotransposon protein putative unclassified expressed
AQBK040	Yield	seed number	Chr1	22339310	42955596	LOC_Os01g54150	31139425	31142455	retrotransposon protein putative unclassified expressed
AQCU132	Anatomy	leaf length	Chr1	30737705	40567354	LOC_Os01g54150	31139425	31142455	retrotransposon protein putative unclassified expressed
AQCW004	Biochemical	chlorophyll content	Chr1	27266934	31558575	LOC_Os01g54150	31139425	31142455	retrotransposon protein putative unclassified expressed
AQDY021	Anatomy	culm length	Chr1	31046003	37713775	LOC_Os01g54150	31139425	31142455	retrotransposon protein putative unclassified expressed
AQE068	Vigor	plant height	Chr1	23971321	33053654	LOC_Os01g54150	31139425	31142455	retrotransposon protein putative unclassified expressed
AQF001	Anatomy	grain shattering	Chr1	31046003	37887562	LOC_Os01g54150	31139425	31142455	retrotransposon protein putative unclassified expressed
AQHP001	Anatomy	root thickness	Chr1	30065560	34940769	LOC_Os01g54150	31139425	31142455	retrotransposon protein putative unclassified expressed
CQAR1	Vigor	plant height	Chr1	30065560	38281563	LOC_Os01g54150	31139425	31142455	retrotransposon protein putative unclassified expressed
CQAR2	Yield	spikelet number	Chr1	30065560	38281563	LOC_Os01g54150	31139425	31142455	retrotransposon protein putative unclassified expressed
CQAR3	Anatomy	spikelet density	Chr1	30065560	38281563	LOC_Os01g54150	31139425	31142455	retrotransposon protein putative unclassified expressed
CQAR4	Yield	seed number	Chr1	30065560	38281563	LOC_Os01g54150	31139425	31142455	retrotransposon protein putative unclassified expressed
CQAR5	Yield	spikelet number	Chr1	28610781	38281563	LOC_Os01g54150	31139425	31142455	retrotransposon protein putative unclassified expressed
CQAR6	Anatomy	spikelet density	Chr1	28610781	38281563	LOC_Os01g54150	31139425	31142455	retrotransposon protein putative unclassified expressed
CQAS10	Yield	1000-seed weight	Chr1	27049959	31849256	LOC_Os01g54150	31139425	31142455	retrotransposon protein putative unclassified expressed
CQAS11	Yield	spikelet number	Chr1	27049959	31849256	LOC_Os01g54150	31139425	31142455	retrotransposon protein putative unclassified expressed
CQAS8	Yield	seed number	Chr1	27049959	31849256	LOC_Os01g54150	31139425	31142455	retrotransposon protein putative unclassified expressed
CQE2	Vigor	plant height	Chr1	2819089	42413852	LOC_Os01g54150	31139425	31142455	retrotransposon protein putative unclassified expressed
CQN26	Development	leaf senescence	Chr1	6736882	39129065	LOC_Os01g54150	31139425	31142455	retrotransposon protein putative unclassified expressed
CQN43	Yield	panicle weight	Chr1	6736882	39129065	LOC_Os01g54150	31139425	31142455	retrotransposon protein putative unclassified expressed
CQN49	Yield	spikelet number	Chr1	2819089	42413852	LOC_Os01g54150	31139425	31142455	retrotransposon protein putative unclassified expressed
CQN51	Yield	spikelet number	Chr1	6736882	39129065	LOC_Os01g54150	31139425	31142455	retrotransposon protein putative unclassified expressed
CQQ24	Anatomy	root thickness	Chr1	30870122	32311314	LOC_Os01g54150	31139425	31142455	retrotransposon protein putative unclassified expressed
AQBK040	Yield	seed number	Chr1	22339310	42955596	LOC_Os01g54160	31145032	31150932	retrotransposon protein putative unclassified expressed
AQCU132	Anatomy	leaf length	Chr1	30737705	40567354	LOC_Os01g54160	31145032	31150932	retrotransposon protein putative unclassified expressed
AQCW004	Biochemical	chlorophyll content	Chr1	27266934	31558575	LOC_Os01g54160	31145032	31150932	retrotransposon protein putative unclassified expressed
AQDY021	Anatomy	culm length	Chr1	31046003	37713775	LOC_Os01g54160	31145032	31150932	retrotransposon protein putative unclassified expressed
AQE068	Vigor	plant height	Chr1	23971321	33053654	LOC_Os01g54160	31145032	31150932	retrotransposon protein putative unclassified expressed
AQF001	Anatomy	grain shattering	Chr1	31046003	37887562	LOC_Os01g54160	31145032	31150932	retrotransposon protein putative unclassified expressed
AQHP001	Anatomy	root thickness	Chr1	30065560	34940769	LOC_Os01g54160	31145032	31150932	retrotransposon protein putative unclassified expressed
CQAR1	Vigor	plant height	Chr1	30065560	38281563	LOC_Os01g54160	31145032	31150932	retrotransposon protein putative unclassified expressed
CQAR2	Yield	spikelet number	Chr1	30065560	38281563	LOC_Os01g54160	31145032	31150932	retrotransposon protein putative unclassified expressed
CQAR3	Anatomy	spikelet density	Chr1	30065560	38281563	LOC_Os01g54160	31145032	31150932	retrotransposon protein putative unclassified expressed
CQAR4	Yield	seed number	Chr1	30065560	38281563	LOC_Os01g54160	31145032	31150932	retrotransposon protein putative unclassified expressed
CQAR5	Yield	spikelet number	Chr1	28610781	38281563	LOC_Os01g54160	31145032	31150932	retrotransposon protein putative unclassified expressed
CQAR6	Anatomy	spikelet density	Chr1	28610781	38281563	LOC_Os01g54160	31145032	31150932	retrotransposon protein putative unclassified expressed
CQAS10	Yield	1000-seed weight	Chr1	27049959	31849256	LOC_Os01g54160	31145032	31150932	retrotransposon protein putative unclassified expressed
CQAS11	Yield	spikelet number	Chr1	27049959	31849256	LOC_Os01g54160	31145032	31150932	retrotransposon protein putative unclassified expressed
CQAS8	Yield	seed number	Chr1	27049959	31849256	LOC_Os01g54160	31145032	31150932	retrotransposon protein putative unclassified expressed
CQE2	Vigor	plant height	Chr1	2819089	42413852	LOC_Os01g54160	31145032	31150932	retrotransposon protein putative unclassified expressed
CQN26	Development	leaf senescence	Chr1	6736882	39129065	LOC_Os01g54160	31145032	31150932	retrotransposon protein putative unclassified expressed
CQN43	Yield	panicle weight	Chr1	6736882	39129065	LOC_Os01g54160	31145032	31150932	retrotransposon protein putative unclassified expressed
CQN49	Yield	spikelet number	Chr1	2819089	42413852	LOC_Os01g54160	31145032	31150932	retrotransposon protein putative unclassified expressed
CQN51	Yield	spikelet number	Chr1	6736882	39129065	LOC_Os01g54160	31145032	31150932	retrotransposon protein putative unclassified expressed
CQQ24	Anatomy	root thickness	Chr1	30870122	32311314	LOC_Os01g54160	31145032	31150932	retrotransposon protein putative unclassified expressed
AQBK040	Yield	seed number	Chr1	22339310	42955596	LOC_Os01g54220	31187274	31194826	transposon protein putative unclassified expressed
AQCU132	Anatomy	leaf length	Chr1	30737705	40567354	LOC_Os01g54220	31187274	31194826	transposon protein putative unclassified expressed
AQCW004	Biochemical	chlorophyll content	Chr1	27266934	31558575	LOC_Os01g54220	31187274	31194826	transposon protein putative unclassified expressed
AQDY021	Anatomy	culm length	Chr1	31046003	37713775	LOC_Os01g54220	31187274	31194826	transposon protein putative unclassified expressed
AQE068	Vigor	plant height	Chr1	23971321	33053654	LOC_Os01g54220	31187274	31194826	transposon protein putative unclassified expressed
AQF001	Anatomy	grain shattering	Chr1	31046003	37887562	LOC_Os01g54220	31187274	31194826	transposon protein putative unclassified expressed
AQHP001	Anatomy	root thickness	Chr1	30065560	34940769	LOC_Os01g54220	31187274	31194826	transposon protein putative unclassified expressed
CQAR1	Vigor	plant height	Chr1	30065560	38281563	LOC_Os01g54220	31187274	31194826	transposon protein putative unclassified expressed
CQAR2	Yield	spikelet number	Chr1	30065560	38281563	LOC_Os01g54220	31187274	31194826	transposon protein putative unclassified expressed
CQAR3	Anatomy	spikelet density	Chr1	30065560	38281563	LOC_Os01g54220	31187274	31194826	transposon protein putative unclassified expressed
CQAR4	Yield	seed number	Chr1	30065560	38281563	LOC_Os01g54220	31187274	31194826	transposon protein putative unclassified expressed
CQAR5	Yield	spikelet number	Chr1	28610781	38281563	LOC_Os01g54220	31187274	31194826	transposon protein putative unclassified expressed
CQAR6	Anatomy	spikelet density	Chr1	28610781	38281563	LOC_Os01g54220	31187274	31194826	transposon protein putative unclassified expressed
CQAS10	Yield	1000-seed weight	Chr1	27049959	31849256	LOC_Os01g54220	31187274	31194826	transposon protein putative unclassified expressed
CQAS11	Yield	spikelet number	Chr1	27049959	31849256	LOC_Os01g54220	31187274	31194826	transposon protein putative unclassified expressed
CQAS8	Yield	seed number	Chr1	27049959	31849256	LOC_Os01g54220	31187274	31194826	transposon protein putative unclassified expressed
CQE2	Vigor	plant height	Chr1	2819089	42413852	LOC_Os01g54220	31187274	31194826	transposon protein putative unclassified expressed
CQN26	Development	leaf senescence	Chr1	6736882	39129065	LOC_Os01g54220	31187274	31194826	transposon protein putative unclassified expressed
CQN43	Yield	panicle weight	Chr1	6736882	39129065	LOC_Os01g54220	31187274	31194826	transposon protein putative unclassified expressed
CQN49	Yield	spikelet number	Chr1	2819089	42413852	LOC_Os01g54220	31187274	31194826	transposon protein putative unclassified expressed
CQN51	Yield	spikelet number	Chr1	6736882	39129065	LOC_Os01g54220	31187274	31194826	transposon protein putative unclassified expressed
CQQ24	Anatomy	root thickness	Chr1	30870122	32311314	LOC_Os01g54220	31187274	31194826	transposon protein putative unclassified expressed
AQBK040	Yield	seed number	Chr1	22339310	42955596	LOC_Os01g54650	31440372	31443627	retrotransposon protein putative unclassified expressed
AQCU132	Anatomy	leaf length	Chr1	30737705	40567354	LOC_Os01g54650	31440372	31443627	retrotransposon protein putative unclassified expressed
AQCW004	Biochemical	chlorophyll content	Chr1	27266934	31558575	LOC_Os01g54650	31440372	31443627	retrotransposon protein putative unclassified expressed
AQDY021	Anatomy	culm length	Chr1	31046003	37713775	LOC_Os01g54650	31440372	31443627	retrotransposon protein putative unclassified expressed
AQE068	Vigor	plant height	Chr1	23971321	33053654	LOC_Os01g54650	31440372	31443627	retrotransposon protein putative unclassified expressed
AQF001	Anatomy	grain shattering	Chr1	31046003	37887562	LOC_Os01g54650	31440372	31443627	retrotransposon protein putative unclassified expressed
AQHP001	Anatomy	root thickness	Chr1	30065560	34940769	LOC_Os01g54650	31440372	31443627	retrotransposon protein putative unclassified expressed
AQO040	Anatomy	root thickness	Chr1	31426853	33053654	LOC_Os01g54650	31440372	31443627	retrotransposon protein putative unclassified expressed
CQAR1	Vigor	plant height	Chr1	30065560	38281563	LOC_Os01g54650	31440372	31443627	retrotransposon protein putative unclassified expressed
CQAR2	Yield	spikelet number	Chr1	30065560	38281563	LOC_Os01g54650	31440372	31443627	retrotransposon protein putative unclassified expressed
CQAR3	Anatomy	spikelet density	Chr1	30065560	38281563	LOC_Os01g54650	31440372	31443627	retrotransposon protein putative unclassified expressed
CQAR4	Yield	seed number	Chr1	30065560	38281563	LOC_Os01g54650	31440372	31443627	retrotransposon protein putative unclassified expressed
CQAR5	Yield	spikelet number	Chr1	28610781	38281563	LOC_Os01g54650	31440372	31443627	retrotransposon protein putative unclassified expressed
CQAR6	Anatomy	spikelet density	Chr1	28610781	38281563	LOC_Os01g54650	31440372	31443627	retrotransposon protein putative unclassified expressed
CQAS10	Yield	1000-seed weight	Chr1	27049959	31849256	LOC_Os01g54650	31440372	31443627	retrotransposon protein putative unclassified expressed
CQAS11	Yield	spikelet number	Chr1	27049959	31849256	LOC_Os01g54650	31440372	31443627	retrotransposon protein putative unclassified expressed
CQAS8	Yield	seed number	Chr1	27049959	31849256	LOC_Os01g54650	31440372	31443627	retrotransposon protein putative unclassified expressed
CQE2	Vigor	plant height	Chr1	2819089	42413852	LOC_Os01g54650	31440372	31443627	retrotransposon protein putative unclassified expressed
CQN26	Development	leaf senescence	Chr1	6736882	39129065	LOC_Os01g54650	31440372	31443627	retrotransposon protein putative unclassified expressed
CQN43	Yield	panicle weight	Chr1	6736882	39129065	LOC_Os01g54650	31440372	31443627	retrotransposon protein putative unclassified expressed
CQN49	Yield	spikelet number	Chr1	2819089	42413852	LOC_Os01g54650	31440372	31443627	retrotransposon protein putative unclassified expressed
CQN51	Yield	spikelet number	Chr1	6736882	39129065	LOC_Os01g54650	31440372	31443627	retrotransposon protein putative unclassified expressed
CQQ24	Anatomy	root thickness	Chr1	30870122	32311314	LOC_Os01g54650	31440372	31443627	retrotransposon protein putative unclassified expressed
AQBK040	Yield	seed number	Chr1	22339310	42955596	LOC_Os01g54660	31444256	31450372	retrotransposon protein putative unclassified expressed
AQCU132	Anatomy	leaf length	Chr1	30737705	40567354	LOC_Os01g54660	31444256	31450372	retrotransposon protein putative unclassified expressed
AQCW004	Biochemical	chlorophyll content	Chr1	27266934	31558575	LOC_Os01g54660	31444256	31450372	retrotransposon protein putative unclassified expressed
AQDY021	Anatomy	culm length	Chr1	31046003	37713775	LOC_Os01g54660	31444256	31450372	retrotransposon protein putative unclassified expressed
AQE068	Vigor	plant height	Chr1	23971321	33053654	LOC_Os01g54660	31444256	31450372	retrotransposon protein putative unclassified expressed
AQF001	Anatomy	grain shattering	Chr1	31046003	37887562	LOC_Os01g54660	31444256	31450372	retrotransposon protein putative unclassified expressed
AQHP001	Anatomy	root thickness	Chr1	30065560	34940769	LOC_Os01g54660	31444256	31450372	retrotransposon protein putative unclassified expressed
AQO040	Anatomy	root thickness	Chr1	31426853	33053654	LOC_Os01g54660	31444256	31450372	retrotransposon protein putative unclassified expressed
CQAR1	Vigor	plant height	Chr1	30065560	38281563	LOC_Os01g54660	31444256	31450372	retrotransposon protein putative unclassified expressed
CQAR2	Yield	spikelet number	Chr1	30065560	38281563	LOC_Os01g54660	31444256	31450372	retrotransposon protein putative unclassified expressed
CQAR3	Anatomy	spikelet density	Chr1	30065560	38281563	LOC_Os01g54660	31444256	31450372	retrotransposon protein putative unclassified expressed
CQAR4	Yield	seed number	Chr1	30065560	38281563	LOC_Os01g54660	31444256	31450372	retrotransposon protein putative unclassified expressed
CQAR5	Yield	spikelet number	Chr1	28610781	38281563	LOC_Os01g54660	31444256	31450372	retrotransposon protein putative unclassified expressed
CQAR6	Anatomy	spikelet density	Chr1	28610781	38281563	LOC_Os01g54660	31444256	31450372	retrotransposon protein putative unclassified expressed
CQAS10	Yield	1000-seed weight	Chr1	27049959	31849256	LOC_Os01g54660	31444256	31450372	retrotransposon protein putative unclassified expressed
CQAS11	Yield	spikelet number	Chr1	27049959	31849256	LOC_Os01g54660	31444256	31450372	retrotransposon protein putative unclassified expressed
CQAS8	Yield	seed number	Chr1	27049959	31849256	LOC_Os01g54660	31444256	31450372	retrotransposon protein putative unclassified expressed
CQE2	Vigor	plant height	Chr1	2819089	42413852	LOC_Os01g54660	31444256	31450372	retrotransposon protein putative unclassified expressed
CQN26	Development	leaf senescence	Chr1	6736882	39129065	LOC_Os01g54660	31444256	31450372	retrotransposon protein putative unclassified expressed
CQN43	Yield	panicle weight	Chr1	6736882	39129065	LOC_Os01g54660	31444256	31450372	retrotransposon protein putative unclassified expressed
CQN49	Yield	spikelet number	Chr1	2819089	42413852	LOC_Os01g54660	31444256	31450372	retrotransposon protein putative unclassified expressed
CQN51	Yield	spikelet number	Chr1	6736882	39129065	LOC_Os01g54660	31444256	31450372	retrotransposon protein putative unclassified expressed
CQQ24	Anatomy	root thickness	Chr1	30870122	32311314	LOC_Os01g54660	31444256	31450372	retrotransposon protein putative unclassified expressed
AQBK040	Yield	seed number	Chr1	22339310	42955596	LOC_Os01g56340	32466492	32469262	transposon protein putative unclassified expressed
AQCF026	Yield	grain yield	Chr1	32147123	37777336	LOC_Os01g56340	32466492	32469262	transposon protein putative unclassified expressed
AQCU132	Anatomy	leaf length	Chr1	30737705	40567354	LOC_Os01g56340	32466492	32469262	transposon protein putative unclassified expressed
AQDY021	Anatomy	culm length	Chr1	31046003	37713775	LOC_Os01g56340	32466492	32469262	transposon protein putative unclassified expressed
AQE068	Vigor	plant height	Chr1	23971321	33053654	LOC_Os01g56340	32466492	32469262	transposon protein putative unclassified expressed
AQF001	Anatomy	grain shattering	Chr1	31046003	37887562	LOC_Os01g56340	32466492	32469262	transposon protein putative unclassified expressed
AQHH019	Vigor	plant height	Chr1	32060549	34940769	LOC_Os01g56340	32466492	32469262	transposon protein putative unclassified expressed
AQHP001	Anatomy	root thickness	Chr1	30065560	34940769	LOC_Os01g56340	32466492	32469262	transposon protein putative unclassified expressed
AQJ004	Yield	panicle number	Chr1	32310761	40700598	LOC_Os01g56340	32466492	32469262	transposon protein putative unclassified expressed
AQO040	Anatomy	root thickness	Chr1	31426853	33053654	LOC_Os01g56340	32466492	32469262	transposon protein putative unclassified expressed
AQT001	Anatomy	culm length	Chr1	32099566	36734272	LOC_Os01g56340	32466492	32469262	transposon protein putative unclassified expressed
CQAQ1	Vigor	plant height	Chr1	32310761	34940769	LOC_Os01g56340	32466492	32469262	transposon protein putative unclassified expressed
CQAR1	Vigor	plant height	Chr1	30065560	38281563	LOC_Os01g56340	32466492	32469262	transposon protein putative unclassified expressed
CQAR2	Yield	spikelet number	Chr1	30065560	38281563	LOC_Os01g56340	32466492	32469262	transposon protein putative unclassified expressed
CQAR3	Anatomy	spikelet density	Chr1	30065560	38281563	LOC_Os01g56340	32466492	32469262	transposon protein putative unclassified expressed
CQAR4	Yield	seed number	Chr1	30065560	38281563	LOC_Os01g56340	32466492	32469262	transposon protein putative unclassified expressed
CQAR5	Yield	spikelet number	Chr1	28610781	38281563	LOC_Os01g56340	32466492	32469262	transposon protein putative unclassified expressed
CQAR6	Anatomy	spikelet density	Chr1	28610781	38281563	LOC_Os01g56340	32466492	32469262	transposon protein putative unclassified expressed
CQAX30	Vigor	plant height	Chr1	32310761	41969197	LOC_Os01g56340	32466492	32469262	transposon protein putative unclassified expressed
CQE2	Vigor	plant height	Chr1	2819089	42413852	LOC_Os01g56340	32466492	32469262	transposon protein putative unclassified expressed
CQN26	Development	leaf senescence	Chr1	6736882	39129065	LOC_Os01g56340	32466492	32469262	transposon protein putative unclassified expressed
CQN43	Yield	panicle weight	Chr1	6736882	39129065	LOC_Os01g56340	32466492	32469262	transposon protein putative unclassified expressed
CQN49	Yield	spikelet number	Chr1	2819089	42413852	LOC_Os01g56340	32466492	32469262	transposon protein putative unclassified expressed
CQN51	Yield	spikelet number	Chr1	6736882	39129065	LOC_Os01g56340	32466492	32469262	transposon protein putative unclassified expressed
AQBK040	Yield	seed number	Chr1	22339310	42955596	LOC_Os01g56410	32517707	32522007	retrotransposon protein putative unclassified expressed
AQCF026	Yield	grain yield	Chr1	32147123	37777336	LOC_Os01g56410	32517707	32522007	retrotransposon protein putative unclassified expressed
AQCU132	Anatomy	leaf length	Chr1	30737705	40567354	LOC_Os01g56410	32517707	32522007	retrotransposon protein putative unclassified expressed
AQDY021	Anatomy	culm length	Chr1	31046003	37713775	LOC_Os01g56410	32517707	32522007	retrotransposon protein putative unclassified expressed
AQE068	Vigor	plant height	Chr1	23971321	33053654	LOC_Os01g56410	32517707	32522007	retrotransposon protein putative unclassified expressed
AQF001	Anatomy	grain shattering	Chr1	31046003	37887562	LOC_Os01g56410	32517707	32522007	retrotransposon protein putative unclassified expressed
AQHH019	Vigor	plant height	Chr1	32060549	34940769	LOC_Os01g56410	32517707	32522007	retrotransposon protein putative unclassified expressed
AQHP001	Anatomy	root thickness	Chr1	30065560	34940769	LOC_Os01g56410	32517707	32522007	retrotransposon protein putative unclassified expressed
AQJ004	Yield	panicle number	Chr1	32310761	40700598	LOC_Os01g56410	32517707	32522007	retrotransposon protein putative unclassified expressed
AQO040	Anatomy	root thickness	Chr1	31426853	33053654	LOC_Os01g56410	32517707	32522007	retrotransposon protein putative unclassified expressed
AQT001	Anatomy	culm length	Chr1	32099566	36734272	LOC_Os01g56410	32517707	32522007	retrotransposon protein putative unclassified expressed
CQAQ1	Vigor	plant height	Chr1	32310761	34940769	LOC_Os01g56410	32517707	32522007	retrotransposon protein putative unclassified expressed
CQAR1	Vigor	plant height	Chr1	30065560	38281563	LOC_Os01g56410	32517707	32522007	retrotransposon protein putative unclassified expressed
CQAR2	Yield	spikelet number	Chr1	30065560	38281563	LOC_Os01g56410	32517707	32522007	retrotransposon protein putative unclassified expressed
CQAR3	Anatomy	spikelet density	Chr1	30065560	38281563	LOC_Os01g56410	32517707	32522007	retrotransposon protein putative unclassified expressed
CQAR4	Yield	seed number	Chr1	30065560	38281563	LOC_Os01g56410	32517707	32522007	retrotransposon protein putative unclassified expressed
CQAR5	Yield	spikelet number	Chr1	28610781	38281563	LOC_Os01g56410	32517707	32522007	retrotransposon protein putative unclassified expressed
CQAR6	Anatomy	spikelet density	Chr1	28610781	38281563	LOC_Os01g56410	32517707	32522007	retrotransposon protein putative unclassified expressed
CQAX30	Vigor	plant height	Chr1	32310761	41969197	LOC_Os01g56410	32517707	32522007	retrotransposon protein putative unclassified expressed
CQE2	Vigor	plant height	Chr1	2819089	42413852	LOC_Os01g56410	32517707	32522007	retrotransposon protein putative unclassified expressed
CQN26	Development	leaf senescence	Chr1	6736882	39129065	LOC_Os01g56410	32517707	32522007	retrotransposon protein putative unclassified expressed
CQN43	Yield	panicle weight	Chr1	6736882	39129065	LOC_Os01g56410	32517707	32522007	retrotransposon protein putative unclassified expressed
CQN49	Yield	spikelet number	Chr1	2819089	42413852	LOC_Os01g56410	32517707	32522007	retrotransposon protein putative unclassified expressed
CQN51	Yield	spikelet number	Chr1	6736882	39129065	LOC_Os01g56410	32517707	32522007	retrotransposon protein putative unclassified expressed
AQBK040	Yield	seed number	Chr1	22339310	42955596	LOC_Os01g56870	32842662	32847884	expressed protein
AQCF026	Yield	grain yield	Chr1	32147123	37777336	LOC_Os01g56870	32842662	32847884	expressed protein
AQCU132	Anatomy	leaf length	Chr1	30737705	40567354	LOC_Os01g56870	32842662	32847884	expressed protein
AQDY021	Anatomy	culm length	Chr1	31046003	37713775	LOC_Os01g56870	32842662	32847884	expressed protein
AQE068	Vigor	plant height	Chr1	23971321	33053654	LOC_Os01g56870	32842662	32847884	expressed protein
AQF001	Anatomy	grain shattering	Chr1	31046003	37887562	LOC_Os01g56870	32842662	32847884	expressed protein
AQHH019	Vigor	plant height	Chr1	32060549	34940769	LOC_Os01g56870	32842662	32847884	expressed protein
AQHP001	Anatomy	root thickness	Chr1	30065560	34940769	LOC_Os01g56870	32842662	32847884	expressed protein
AQJ004	Yield	panicle number	Chr1	32310761	40700598	LOC_Os01g56870	32842662	32847884	expressed protein
AQO040	Anatomy	root thickness	Chr1	31426853	33053654	LOC_Os01g56870	32842662	32847884	expressed protein
AQT001	Anatomy	culm length	Chr1	32099566	36734272	LOC_Os01g56870	32842662	32847884	expressed protein
CQAQ1	Vigor	plant height	Chr1	32310761	34940769	LOC_Os01g56870	32842662	32847884	expressed protein
CQAR1	Vigor	plant height	Chr1	30065560	38281563	LOC_Os01g56870	32842662	32847884	expressed protein
CQAR2	Yield	spikelet number	Chr1	30065560	38281563	LOC_Os01g56870	32842662	32847884	expressed protein
CQAR3	Anatomy	spikelet density	Chr1	30065560	38281563	LOC_Os01g56870	32842662	32847884	expressed protein
CQAR4	Yield	seed number	Chr1	30065560	38281563	LOC_Os01g56870	32842662	32847884	expressed protein
CQAR5	Yield	spikelet number	Chr1	28610781	38281563	LOC_Os01g56870	32842662	32847884	expressed protein
CQAR6	Anatomy	spikelet density	Chr1	28610781	38281563	LOC_Os01g56870	32842662	32847884	expressed protein
CQAX30	Vigor	plant height	Chr1	32310761	41969197	LOC_Os01g56870	32842662	32847884	expressed protein
CQE2	Vigor	plant height	Chr1	2819089	42413852	LOC_Os01g56870	32842662	32847884	expressed protein
CQN26	Development	leaf senescence	Chr1	6736882	39129065	LOC_Os01g56870	32842662	32847884	expressed protein
CQN43	Yield	panicle weight	Chr1	6736882	39129065	LOC_Os01g56870	32842662	32847884	expressed protein
CQN49	Yield	spikelet number	Chr1	2819089	42413852	LOC_Os01g56870	32842662	32847884	expressed protein
CQN51	Yield	spikelet number	Chr1	6736882	39129065	LOC_Os01g56870	32842662	32847884	expressed protein
AQBK040	Yield	seed number	Chr1	22339310	42955596	LOC_Os01g58240	33659782	33672538	OsSub6 - Putative Subtilisin homologue expressed
AQCF026	Yield	grain yield	Chr1	32147123	37777336	LOC_Os01g58240	33659782	33672538	OsSub6 - Putative Subtilisin homologue expressed
AQCU132	Anatomy	leaf length	Chr1	30737705	40567354	LOC_Os01g58240	33659782	33672538	OsSub6 - Putative Subtilisin homologue expressed
AQDY021	Anatomy	culm length	Chr1	31046003	37713775	LOC_Os01g58240	33659782	33672538	OsSub6 - Putative Subtilisin homologue expressed
AQF001	Anatomy	grain shattering	Chr1	31046003	37887562	LOC_Os01g58240	33659782	33672538	OsSub6 - Putative Subtilisin homologue expressed
AQFR014	Vigor	seedling vigor	Chr1	33053493	40167060	LOC_Os01g58240	33659782	33672538	OsSub6 - Putative Subtilisin homologue expressed
AQGI118	Yield	biomass yield	Chr1	33053493	40065325	LOC_Os01g58240	33659782	33672538	OsSub6 - Putative Subtilisin homologue expressed
AQHH019	Vigor	plant height	Chr1	32060549	34940769	LOC_Os01g58240	33659782	33672538	OsSub6 - Putative Subtilisin homologue expressed
AQHP001	Anatomy	root thickness	Chr1	30065560	34940769	LOC_Os01g58240	33659782	33672538	OsSub6 - Putative Subtilisin homologue expressed
AQJ004	Yield	panicle number	Chr1	32310761	40700598	LOC_Os01g58240	33659782	33672538	OsSub6 - Putative Subtilisin homologue expressed
AQO001	Yield	biomass yield	Chr1	33053493	37713775	LOC_Os01g58240	33659782	33672538	OsSub6 - Putative Subtilisin homologue expressed
AQT001	Anatomy	culm length	Chr1	32099566	36734272	LOC_Os01g58240	33659782	33672538	OsSub6 - Putative Subtilisin homologue expressed
CQAQ1	Vigor	plant height	Chr1	32310761	34940769	LOC_Os01g58240	33659782	33672538	OsSub6 - Putative Subtilisin homologue expressed
CQAR1	Vigor	plant height	Chr1	30065560	38281563	LOC_Os01g58240	33659782	33672538	OsSub6 - Putative Subtilisin homologue expressed
CQAR2	Yield	spikelet number	Chr1	30065560	38281563	LOC_Os01g58240	33659782	33672538	OsSub6 - Putative Subtilisin homologue expressed
CQAR3	Anatomy	spikelet density	Chr1	30065560	38281563	LOC_Os01g58240	33659782	33672538	OsSub6 - Putative Subtilisin homologue expressed
CQAR4	Yield	seed number	Chr1	30065560	38281563	LOC_Os01g58240	33659782	33672538	OsSub6 - Putative Subtilisin homologue expressed
CQAR5	Yield	spikelet number	Chr1	28610781	38281563	LOC_Os01g58240	33659782	33672538	OsSub6 - Putative Subtilisin homologue expressed
CQAR6	Anatomy	spikelet density	Chr1	28610781	38281563	LOC_Os01g58240	33659782	33672538	OsSub6 - Putative Subtilisin homologue expressed
CQAX30	Vigor	plant height	Chr1	32310761	41969197	LOC_Os01g58240	33659782	33672538	OsSub6 - Putative Subtilisin homologue expressed
CQE2	Vigor	plant height	Chr1	2819089	42413852	LOC_Os01g58240	33659782	33672538	OsSub6 - Putative Subtilisin homologue expressed
CQN26	Development	leaf senescence	Chr1	6736882	39129065	LOC_Os01g58240	33659782	33672538	OsSub6 - Putative Subtilisin homologue expressed
CQN43	Yield	panicle weight	Chr1	6736882	39129065	LOC_Os01g58240	33659782	33672538	OsSub6 - Putative Subtilisin homologue expressed
CQN49	Yield	spikelet number	Chr1	2819089	42413852	LOC_Os01g58240	33659782	33672538	OsSub6 - Putative Subtilisin homologue expressed
CQN51	Yield	spikelet number	Chr1	6736882	39129065	LOC_Os01g58240	33659782	33672538	OsSub6 - Putative Subtilisin homologue expressed
AQBK040	Yield	seed number	Chr1	22339310	42955596	LOC_Os01g58560	33846851	33849031	transposon protein putative unclassified
AQCF026	Yield	grain yield	Chr1	32147123	37777336	LOC_Os01g58560	33846851	33849031	transposon protein putative unclassified
AQCU132	Anatomy	leaf length	Chr1	30737705	40567354	LOC_Os01g58560	33846851	33849031	transposon protein putative unclassified
AQDY021	Anatomy	culm length	Chr1	31046003	37713775	LOC_Os01g58560	33846851	33849031	transposon protein putative unclassified
AQF001	Anatomy	grain shattering	Chr1	31046003	37887562	LOC_Os01g58560	33846851	33849031	transposon protein putative unclassified
AQFR014	Vigor	seedling vigor	Chr1	33053493	40167060	LOC_Os01g58560	33846851	33849031	transposon protein putative unclassified
AQGI118	Yield	biomass yield	Chr1	33053493	40065325	LOC_Os01g58560	33846851	33849031	transposon protein putative unclassified
AQHH019	Vigor	plant height	Chr1	32060549	34940769	LOC_Os01g58560	33846851	33849031	transposon protein putative unclassified
AQHP001	Anatomy	root thickness	Chr1	30065560	34940769	LOC_Os01g58560	33846851	33849031	transposon protein putative unclassified
AQJ004	Yield	panicle number	Chr1	32310761	40700598	LOC_Os01g58560	33846851	33849031	transposon protein putative unclassified
AQO001	Yield	biomass yield	Chr1	33053493	37713775	LOC_Os01g58560	33846851	33849031	transposon protein putative unclassified
AQT001	Anatomy	culm length	Chr1	32099566	36734272	LOC_Os01g58560	33846851	33849031	transposon protein putative unclassified
CQAQ1	Vigor	plant height	Chr1	32310761	34940769	LOC_Os01g58560	33846851	33849031	transposon protein putative unclassified
CQAR1	Vigor	plant height	Chr1	30065560	38281563	LOC_Os01g58560	33846851	33849031	transposon protein putative unclassified
CQAR2	Yield	spikelet number	Chr1	30065560	38281563	LOC_Os01g58560	33846851	33849031	transposon protein putative unclassified
CQAR3	Anatomy	spikelet density	Chr1	30065560	38281563	LOC_Os01g58560	33846851	33849031	transposon protein putative unclassified
CQAR4	Yield	seed number	Chr1	30065560	38281563	LOC_Os01g58560	33846851	33849031	transposon protein putative unclassified
CQAR5	Yield	spikelet number	Chr1	28610781	38281563	LOC_Os01g58560	33846851	33849031	transposon protein putative unclassified
CQAR6	Anatomy	spikelet density	Chr1	28610781	38281563	LOC_Os01g58560	33846851	33849031	transposon protein putative unclassified
CQAX30	Vigor	plant height	Chr1	32310761	41969197	LOC_Os01g58560	33846851	33849031	transposon protein putative unclassified
CQE2	Vigor	plant height	Chr1	2819089	42413852	LOC_Os01g58560	33846851	33849031	transposon protein putative unclassified
CQN26	Development	leaf senescence	Chr1	6736882	39129065	LOC_Os01g58560	33846851	33849031	transposon protein putative unclassified
CQN43	Yield	panicle weight	Chr1	6736882	39129065	LOC_Os01g58560	33846851	33849031	transposon protein putative unclassified
CQN49	Yield	spikelet number	Chr1	2819089	42413852	LOC_Os01g58560	33846851	33849031	transposon protein putative unclassified
CQN51	Yield	spikelet number	Chr1	6736882	39129065	LOC_Os01g58560	33846851	33849031	transposon protein putative unclassified
AQBK040	Yield	seed number	Chr1	22339310	42955596	LOC_Os01g58810	33980148	33983735	retrotransposon protein putative Ty1-copia subclass expressed
AQCF026	Yield	grain yield	Chr1	32147123	37777336	LOC_Os01g58810	33980148	33983735	retrotransposon protein putative Ty1-copia subclass expressed
AQCU132	Anatomy	leaf length	Chr1	30737705	40567354	LOC_Os01g58810	33980148	33983735	retrotransposon protein putative Ty1-copia subclass expressed
AQCW003	Biochemical	chlorophyll content	Chr1	33925557	34037039	LOC_Os01g58810	33980148	33983735	retrotransposon protein putative Ty1-copia subclass expressed
AQDY021	Anatomy	culm length	Chr1	31046003	37713775	LOC_Os01g58810	33980148	33983735	retrotransposon protein putative Ty1-copia subclass expressed
AQF001	Anatomy	grain shattering	Chr1	31046003	37887562	LOC_Os01g58810	33980148	33983735	retrotransposon protein putative Ty1-copia subclass expressed
AQFR014	Vigor	seedling vigor	Chr1	33053493	40167060	LOC_Os01g58810	33980148	33983735	retrotransposon protein putative Ty1-copia subclass expressed
AQGI118	Yield	biomass yield	Chr1	33053493	40065325	LOC_Os01g58810	33980148	33983735	retrotransposon protein putative Ty1-copia subclass expressed
AQHH019	Vigor	plant height	Chr1	32060549	34940769	LOC_Os01g58810	33980148	33983735	retrotransposon protein putative Ty1-copia subclass expressed
AQHP001	Anatomy	root thickness	Chr1	30065560	34940769	LOC_Os01g58810	33980148	33983735	retrotransposon protein putative Ty1-copia subclass expressed
AQJ004	Yield	panicle number	Chr1	32310761	40700598	LOC_Os01g58810	33980148	33983735	retrotransposon protein putative Ty1-copia subclass expressed
AQO001	Yield	biomass yield	Chr1	33053493	37713775	LOC_Os01g58810	33980148	33983735	retrotransposon protein putative Ty1-copia subclass expressed
AQT001	Anatomy	culm length	Chr1	32099566	36734272	LOC_Os01g58810	33980148	33983735	retrotransposon protein putative Ty1-copia subclass expressed
CQAQ1	Vigor	plant height	Chr1	32310761	34940769	LOC_Os01g58810	33980148	33983735	retrotransposon protein putative Ty1-copia subclass expressed
CQAR1	Vigor	plant height	Chr1	30065560	38281563	LOC_Os01g58810	33980148	33983735	retrotransposon protein putative Ty1-copia subclass expressed
CQAR2	Yield	spikelet number	Chr1	30065560	38281563	LOC_Os01g58810	33980148	33983735	retrotransposon protein putative Ty1-copia subclass expressed
CQAR3	Anatomy	spikelet density	Chr1	30065560	38281563	LOC_Os01g58810	33980148	33983735	retrotransposon protein putative Ty1-copia subclass expressed
CQAR4	Yield	seed number	Chr1	30065560	38281563	LOC_Os01g58810	33980148	33983735	retrotransposon protein putative Ty1-copia subclass expressed
CQAR5	Yield	spikelet number	Chr1	28610781	38281563	LOC_Os01g58810	33980148	33983735	retrotransposon protein putative Ty1-copia subclass expressed
CQAR6	Anatomy	spikelet density	Chr1	28610781	38281563	LOC_Os01g58810	33980148	33983735	retrotransposon protein putative Ty1-copia subclass expressed
CQAX30	Vigor	plant height	Chr1	32310761	41969197	LOC_Os01g58810	33980148	33983735	retrotransposon protein putative Ty1-copia subclass expressed
CQE2	Vigor	plant height	Chr1	2819089	42413852	LOC_Os01g58810	33980148	33983735	retrotransposon protein putative Ty1-copia subclass expressed
CQN26	Development	leaf senescence	Chr1	6736882	39129065	LOC_Os01g58810	33980148	33983735	retrotransposon protein putative Ty1-copia subclass expressed
CQN43	Yield	panicle weight	Chr1	6736882	39129065	LOC_Os01g58810	33980148	33983735	retrotransposon protein putative Ty1-copia subclass expressed
CQN49	Yield	spikelet number	Chr1	2819089	42413852	LOC_Os01g58810	33980148	33983735	retrotransposon protein putative Ty1-copia subclass expressed
CQN51	Yield	spikelet number	Chr1	6736882	39129065	LOC_Os01g58810	33980148	33983735	retrotransposon protein putative Ty1-copia subclass expressed
AQBK040	Yield	seed number	Chr1	22339310	42955596	LOC_Os01g58820	33985019	33988756	retrotransposon protein putative Ty1-copia subclass expressed
AQCF026	Yield	grain yield	Chr1	32147123	37777336	LOC_Os01g58820	33985019	33988756	retrotransposon protein putative Ty1-copia subclass expressed
AQCU132	Anatomy	leaf length	Chr1	30737705	40567354	LOC_Os01g58820	33985019	33988756	retrotransposon protein putative Ty1-copia subclass expressed
AQCW003	Biochemical	chlorophyll content	Chr1	33925557	34037039	LOC_Os01g58820	33985019	33988756	retrotransposon protein putative Ty1-copia subclass expressed
AQDY021	Anatomy	culm length	Chr1	31046003	37713775	LOC_Os01g58820	33985019	33988756	retrotransposon protein putative Ty1-copia subclass expressed
AQF001	Anatomy	grain shattering	Chr1	31046003	37887562	LOC_Os01g58820	33985019	33988756	retrotransposon protein putative Ty1-copia subclass expressed
AQFR014	Vigor	seedling vigor	Chr1	33053493	40167060	LOC_Os01g58820	33985019	33988756	retrotransposon protein putative Ty1-copia subclass expressed
AQGI118	Yield	biomass yield	Chr1	33053493	40065325	LOC_Os01g58820	33985019	33988756	retrotransposon protein putative Ty1-copia subclass expressed
AQHH019	Vigor	plant height	Chr1	32060549	34940769	LOC_Os01g58820	33985019	33988756	retrotransposon protein putative Ty1-copia subclass expressed
AQHP001	Anatomy	root thickness	Chr1	30065560	34940769	LOC_Os01g58820	33985019	33988756	retrotransposon protein putative Ty1-copia subclass expressed
AQJ004	Yield	panicle number	Chr1	32310761	40700598	LOC_Os01g58820	33985019	33988756	retrotransposon protein putative Ty1-copia subclass expressed
AQO001	Yield	biomass yield	Chr1	33053493	37713775	LOC_Os01g58820	33985019	33988756	retrotransposon protein putative Ty1-copia subclass expressed
AQT001	Anatomy	culm length	Chr1	32099566	36734272	LOC_Os01g58820	33985019	33988756	retrotransposon protein putative Ty1-copia subclass expressed
CQAQ1	Vigor	plant height	Chr1	32310761	34940769	LOC_Os01g58820	33985019	33988756	retrotransposon protein putative Ty1-copia subclass expressed
CQAR1	Vigor	plant height	Chr1	30065560	38281563	LOC_Os01g58820	33985019	33988756	retrotransposon protein putative Ty1-copia subclass expressed
CQAR2	Yield	spikelet number	Chr1	30065560	38281563	LOC_Os01g58820	33985019	33988756	retrotransposon protein putative Ty1-copia subclass expressed
CQAR3	Anatomy	spikelet density	Chr1	30065560	38281563	LOC_Os01g58820	33985019	33988756	retrotransposon protein putative Ty1-copia subclass expressed
CQAR4	Yield	seed number	Chr1	30065560	38281563	LOC_Os01g58820	33985019	33988756	retrotransposon protein putative Ty1-copia subclass expressed
CQAR5	Yield	spikelet number	Chr1	28610781	38281563	LOC_Os01g58820	33985019	33988756	retrotransposon protein putative Ty1-copia subclass expressed
CQAR6	Anatomy	spikelet density	Chr1	28610781	38281563	LOC_Os01g58820	33985019	33988756	retrotransposon protein putative Ty1-copia subclass expressed
CQAX30	Vigor	plant height	Chr1	32310761	41969197	LOC_Os01g58820	33985019	33988756	retrotransposon protein putative Ty1-copia subclass expressed
CQE2	Vigor	plant height	Chr1	2819089	42413852	LOC_Os01g58820	33985019	33988756	retrotransposon protein putative Ty1-copia subclass expressed
CQN26	Development	leaf senescence	Chr1	6736882	39129065	LOC_Os01g58820	33985019	33988756	retrotransposon protein putative Ty1-copia subclass expressed
CQN43	Yield	panicle weight	Chr1	6736882	39129065	LOC_Os01g58820	33985019	33988756	retrotransposon protein putative Ty1-copia subclass expressed
CQN49	Yield	spikelet number	Chr1	2819089	42413852	LOC_Os01g58820	33985019	33988756	retrotransposon protein putative Ty1-copia subclass expressed
CQN51	Yield	spikelet number	Chr1	6736882	39129065	LOC_Os01g58820	33985019	33988756	retrotransposon protein putative Ty1-copia subclass expressed
AQBK040	Yield	seed number	Chr1	22339310	42955596	LOC_Os01g59170	34180683	34180994	hypothetical protein
AQCF026	Yield	grain yield	Chr1	32147123	37777336	LOC_Os01g59170	34180683	34180994	hypothetical protein
AQCU132	Anatomy	leaf length	Chr1	30737705	40567354	LOC_Os01g59170	34180683	34180994	hypothetical protein
AQDY021	Anatomy	culm length	Chr1	31046003	37713775	LOC_Os01g59170	34180683	34180994	hypothetical protein
AQF001	Anatomy	grain shattering	Chr1	31046003	37887562	LOC_Os01g59170	34180683	34180994	hypothetical protein
AQFR014	Vigor	seedling vigor	Chr1	33053493	40167060	LOC_Os01g59170	34180683	34180994	hypothetical protein
AQGI118	Yield	biomass yield	Chr1	33053493	40065325	LOC_Os01g59170	34180683	34180994	hypothetical protein
AQHH019	Vigor	plant height	Chr1	32060549	34940769	LOC_Os01g59170	34180683	34180994	hypothetical protein
AQHP001	Anatomy	root thickness	Chr1	30065560	34940769	LOC_Os01g59170	34180683	34180994	hypothetical protein
AQJ004	Yield	panicle number	Chr1	32310761	40700598	LOC_Os01g59170	34180683	34180994	hypothetical protein
AQJ011	Yield	grain yield	Chr1	34032918	41541798	LOC_Os01g59170	34180683	34180994	hypothetical protein
AQO001	Yield	biomass yield	Chr1	33053493	37713775	LOC_Os01g59170	34180683	34180994	hypothetical protein
AQT001	Anatomy	culm length	Chr1	32099566	36734272	LOC_Os01g59170	34180683	34180994	hypothetical protein
CQAQ1	Vigor	plant height	Chr1	32310761	34940769	LOC_Os01g59170	34180683	34180994	hypothetical protein
CQAR1	Vigor	plant height	Chr1	30065560	38281563	LOC_Os01g59170	34180683	34180994	hypothetical protein
CQAR2	Yield	spikelet number	Chr1	30065560	38281563	LOC_Os01g59170	34180683	34180994	hypothetical protein
CQAR3	Anatomy	spikelet density	Chr1	30065560	38281563	LOC_Os01g59170	34180683	34180994	hypothetical protein
CQAR4	Yield	seed number	Chr1	30065560	38281563	LOC_Os01g59170	34180683	34180994	hypothetical protein
CQAR5	Yield	spikelet number	Chr1	28610781	38281563	LOC_Os01g59170	34180683	34180994	hypothetical protein
CQAR6	Anatomy	spikelet density	Chr1	28610781	38281563	LOC_Os01g59170	34180683	34180994	hypothetical protein
CQAX30	Vigor	plant height	Chr1	32310761	41969197	LOC_Os01g59170	34180683	34180994	hypothetical protein
CQE2	Vigor	plant height	Chr1	2819089	42413852	LOC_Os01g59170	34180683	34180994	hypothetical protein
CQN26	Development	leaf senescence	Chr1	6736882	39129065	LOC_Os01g59170	34180683	34180994	hypothetical protein
CQN43	Yield	panicle weight	Chr1	6736882	39129065	LOC_Os01g59170	34180683	34180994	hypothetical protein
CQN49	Yield	spikelet number	Chr1	2819089	42413852	LOC_Os01g59170	34180683	34180994	hypothetical protein
CQN51	Yield	spikelet number	Chr1	6736882	39129065	LOC_Os01g59170	34180683	34180994	hypothetical protein
AQBK040	Yield	seed number	Chr1	22339310	42955596	LOC_Os01g59370	34336293	34337371	expressed protein
AQCF026	Yield	grain yield	Chr1	32147123	37777336	LOC_Os01g59370	34336293	34337371	expressed protein
AQCU132	Anatomy	leaf length	Chr1	30737705	40567354	LOC_Os01g59370	34336293	34337371	expressed protein
AQDY021	Anatomy	culm length	Chr1	31046003	37713775	LOC_Os01g59370	34336293	34337371	expressed protein
AQF001	Anatomy	grain shattering	Chr1	31046003	37887562	LOC_Os01g59370	34336293	34337371	expressed protein
AQFR014	Vigor	seedling vigor	Chr1	33053493	40167060	LOC_Os01g59370	34336293	34337371	expressed protein
AQGI118	Yield	biomass yield	Chr1	33053493	40065325	LOC_Os01g59370	34336293	34337371	expressed protein
AQHH019	Vigor	plant height	Chr1	32060549	34940769	LOC_Os01g59370	34336293	34337371	expressed protein
AQHP001	Anatomy	root thickness	Chr1	30065560	34940769	LOC_Os01g59370	34336293	34337371	expressed protein
AQJ004	Yield	panicle number	Chr1	32310761	40700598	LOC_Os01g59370	34336293	34337371	expressed protein
AQJ011	Yield	grain yield	Chr1	34032918	41541798	LOC_Os01g59370	34336293	34337371	expressed protein
AQO001	Yield	biomass yield	Chr1	33053493	37713775	LOC_Os01g59370	34336293	34337371	expressed protein
AQT001	Anatomy	culm length	Chr1	32099566	36734272	LOC_Os01g59370	34336293	34337371	expressed protein
CQAQ1	Vigor	plant height	Chr1	32310761	34940769	LOC_Os01g59370	34336293	34337371	expressed protein
CQAR1	Vigor	plant height	Chr1	30065560	38281563	LOC_Os01g59370	34336293	34337371	expressed protein
CQAR2	Yield	spikelet number	Chr1	30065560	38281563	LOC_Os01g59370	34336293	34337371	expressed protein
CQAR3	Anatomy	spikelet density	Chr1	30065560	38281563	LOC_Os01g59370	34336293	34337371	expressed protein
CQAR4	Yield	seed number	Chr1	30065560	38281563	LOC_Os01g59370	34336293	34337371	expressed protein
CQAR5	Yield	spikelet number	Chr1	28610781	38281563	LOC_Os01g59370	34336293	34337371	expressed protein
CQAR6	Anatomy	spikelet density	Chr1	28610781	38281563	LOC_Os01g59370	34336293	34337371	expressed protein
CQAX30	Vigor	plant height	Chr1	32310761	41969197	LOC_Os01g59370	34336293	34337371	expressed protein
CQE2	Vigor	plant height	Chr1	2819089	42413852	LOC_Os01g59370	34336293	34337371	expressed protein
CQN26	Development	leaf senescence	Chr1	6736882	39129065	LOC_Os01g59370	34336293	34337371	expressed protein
CQN43	Yield	panicle weight	Chr1	6736882	39129065	LOC_Os01g59370	34336293	34337371	expressed protein
CQN49	Yield	spikelet number	Chr1	2819089	42413852	LOC_Os01g59370	34336293	34337371	expressed protein
CQN51	Yield	spikelet number	Chr1	6736882	39129065	LOC_Os01g59370	34336293	34337371	expressed protein
AQBK040	Yield	seed number	Chr1	22339310	42955596	LOC_Os01g59390	34343540	34344620	expressed protein
AQCF026	Yield	grain yield	Chr1	32147123	37777336	LOC_Os01g59390	34343540	34344620	expressed protein
AQCU132	Anatomy	leaf length	Chr1	30737705	40567354	LOC_Os01g59390	34343540	34344620	expressed protein
AQDY021	Anatomy	culm length	Chr1	31046003	37713775	LOC_Os01g59390	34343540	34344620	expressed protein
AQF001	Anatomy	grain shattering	Chr1	31046003	37887562	LOC_Os01g59390	34343540	34344620	expressed protein
AQFR014	Vigor	seedling vigor	Chr1	33053493	40167060	LOC_Os01g59390	34343540	34344620	expressed protein
AQGI118	Yield	biomass yield	Chr1	33053493	40065325	LOC_Os01g59390	34343540	34344620	expressed protein
AQHH019	Vigor	plant height	Chr1	32060549	34940769	LOC_Os01g59390	34343540	34344620	expressed protein
AQHP001	Anatomy	root thickness	Chr1	30065560	34940769	LOC_Os01g59390	34343540	34344620	expressed protein
AQJ004	Yield	panicle number	Chr1	32310761	40700598	LOC_Os01g59390	34343540	34344620	expressed protein
AQJ011	Yield	grain yield	Chr1	34032918	41541798	LOC_Os01g59390	34343540	34344620	expressed protein
AQO001	Yield	biomass yield	Chr1	33053493	37713775	LOC_Os01g59390	34343540	34344620	expressed protein
AQT001	Anatomy	culm length	Chr1	32099566	36734272	LOC_Os01g59390	34343540	34344620	expressed protein
CQAQ1	Vigor	plant height	Chr1	32310761	34940769	LOC_Os01g59390	34343540	34344620	expressed protein
CQAR1	Vigor	plant height	Chr1	30065560	38281563	LOC_Os01g59390	34343540	34344620	expressed protein
CQAR2	Yield	spikelet number	Chr1	30065560	38281563	LOC_Os01g59390	34343540	34344620	expressed protein
CQAR3	Anatomy	spikelet density	Chr1	30065560	38281563	LOC_Os01g59390	34343540	34344620	expressed protein
CQAR4	Yield	seed number	Chr1	30065560	38281563	LOC_Os01g59390	34343540	34344620	expressed protein
CQAR5	Yield	spikelet number	Chr1	28610781	38281563	LOC_Os01g59390	34343540	34344620	expressed protein
CQAR6	Anatomy	spikelet density	Chr1	28610781	38281563	LOC_Os01g59390	34343540	34344620	expressed protein
CQAX30	Vigor	plant height	Chr1	32310761	41969197	LOC_Os01g59390	34343540	34344620	expressed protein
CQE2	Vigor	plant height	Chr1	2819089	42413852	LOC_Os01g59390	34343540	34344620	expressed protein
CQN26	Development	leaf senescence	Chr1	6736882	39129065	LOC_Os01g59390	34343540	34344620	expressed protein
CQN43	Yield	panicle weight	Chr1	6736882	39129065	LOC_Os01g59390	34343540	34344620	expressed protein
CQN49	Yield	spikelet number	Chr1	2819089	42413852	LOC_Os01g59390	34343540	34344620	expressed protein
CQN51	Yield	spikelet number	Chr1	6736882	39129065	LOC_Os01g59390	34343540	34344620	expressed protein
AQBK040	Yield	seed number	Chr1	22339310	42955596	LOC_Os01g59819	34588827	34602432	Os1bglu2 - beta-glucosidase homologue similar to G. max isohydroxyurate hydrolase expressed
AQCF026	Yield	grain yield	Chr1	32147123	37777336	LOC_Os01g59819	34588827	34602432	Os1bglu2 - beta-glucosidase homologue similar to G. max isohydroxyurate hydrolase expressed
AQCU132	Anatomy	leaf length	Chr1	30737705	40567354	LOC_Os01g59819	34588827	34602432	Os1bglu2 - beta-glucosidase homologue similar to G. max isohydroxyurate hydrolase expressed
AQDY021	Anatomy	culm length	Chr1	31046003	37713775	LOC_Os01g59819	34588827	34602432	Os1bglu2 - beta-glucosidase homologue similar to G. max isohydroxyurate hydrolase expressed
AQF001	Anatomy	grain shattering	Chr1	31046003	37887562	LOC_Os01g59819	34588827	34602432	Os1bglu2 - beta-glucosidase homologue similar to G. max isohydroxyurate hydrolase expressed
AQFR014	Vigor	seedling vigor	Chr1	33053493	40167060	LOC_Os01g59819	34588827	34602432	Os1bglu2 - beta-glucosidase homologue similar to G. max isohydroxyurate hydrolase expressed
AQGI118	Yield	biomass yield	Chr1	33053493	40065325	LOC_Os01g59819	34588827	34602432	Os1bglu2 - beta-glucosidase homologue similar to G. max isohydroxyurate hydrolase expressed
AQHH019	Vigor	plant height	Chr1	32060549	34940769	LOC_Os01g59819	34588827	34602432	Os1bglu2 - beta-glucosidase homologue similar to G. max isohydroxyurate hydrolase expressed
AQHP001	Anatomy	root thickness	Chr1	30065560	34940769	LOC_Os01g59819	34588827	34602432	Os1bglu2 - beta-glucosidase homologue similar to G. max isohydroxyurate hydrolase expressed
AQJ004	Yield	panicle number	Chr1	32310761	40700598	LOC_Os01g59819	34588827	34602432	Os1bglu2 - beta-glucosidase homologue similar to G. max isohydroxyurate hydrolase expressed
AQJ011	Yield	grain yield	Chr1	34032918	41541798	LOC_Os01g59819	34588827	34602432	Os1bglu2 - beta-glucosidase homologue similar to G. max isohydroxyurate hydrolase expressed
AQO001	Yield	biomass yield	Chr1	33053493	37713775	LOC_Os01g59819	34588827	34602432	Os1bglu2 - beta-glucosidase homologue similar to G. max isohydroxyurate hydrolase expressed
AQT001	Anatomy	culm length	Chr1	32099566	36734272	LOC_Os01g59819	34588827	34602432	Os1bglu2 - beta-glucosidase homologue similar to G. max isohydroxyurate hydrolase expressed
CQAQ1	Vigor	plant height	Chr1	32310761	34940769	LOC_Os01g59819	34588827	34602432	Os1bglu2 - beta-glucosidase homologue similar to G. max isohydroxyurate hydrolase expressed
CQAR1	Vigor	plant height	Chr1	30065560	38281563	LOC_Os01g59819	34588827	34602432	Os1bglu2 - beta-glucosidase homologue similar to G. max isohydroxyurate hydrolase expressed
CQAR2	Yield	spikelet number	Chr1	30065560	38281563	LOC_Os01g59819	34588827	34602432	Os1bglu2 - beta-glucosidase homologue similar to G. max isohydroxyurate hydrolase expressed
CQAR3	Anatomy	spikelet density	Chr1	30065560	38281563	LOC_Os01g59819	34588827	34602432	Os1bglu2 - beta-glucosidase homologue similar to G. max isohydroxyurate hydrolase expressed
CQAR4	Yield	seed number	Chr1	30065560	38281563	LOC_Os01g59819	34588827	34602432	Os1bglu2 - beta-glucosidase homologue similar to G. max isohydroxyurate hydrolase expressed
CQAR5	Yield	spikelet number	Chr1	28610781	38281563	LOC_Os01g59819	34588827	34602432	Os1bglu2 - beta-glucosidase homologue similar to G. max isohydroxyurate hydrolase expressed
CQAR6	Anatomy	spikelet density	Chr1	28610781	38281563	LOC_Os01g59819	34588827	34602432	Os1bglu2 - beta-glucosidase homologue similar to G. max isohydroxyurate hydrolase expressed
CQAX30	Vigor	plant height	Chr1	32310761	41969197	LOC_Os01g59819	34588827	34602432	Os1bglu2 - beta-glucosidase homologue similar to G. max isohydroxyurate hydrolase expressed
CQE2	Vigor	plant height	Chr1	2819089	42413852	LOC_Os01g59819	34588827	34602432	Os1bglu2 - beta-glucosidase homologue similar to G. max isohydroxyurate hydrolase expressed
CQN26	Development	leaf senescence	Chr1	6736882	39129065	LOC_Os01g59819	34588827	34602432	Os1bglu2 - beta-glucosidase homologue similar to G. max isohydroxyurate hydrolase expressed
CQN43	Yield	panicle weight	Chr1	6736882	39129065	LOC_Os01g59819	34588827	34602432	Os1bglu2 - beta-glucosidase homologue similar to G. max isohydroxyurate hydrolase expressed
CQN49	Yield	spikelet number	Chr1	2819089	42413852	LOC_Os01g59819	34588827	34602432	Os1bglu2 - beta-glucosidase homologue similar to G. max isohydroxyurate hydrolase expressed
CQN51	Yield	spikelet number	Chr1	6736882	39129065	LOC_Os01g59819	34588827	34602432	Os1bglu2 - beta-glucosidase homologue similar to G. max isohydroxyurate hydrolase expressed
AQBK040	Yield	seed number	Chr1	22339310	42955596	LOC_Os01g60210	34822978	34823310	transposon protein putative unclassified
AQCF026	Yield	grain yield	Chr1	32147123	37777336	LOC_Os01g60210	34822978	34823310	transposon protein putative unclassified
AQCU132	Anatomy	leaf length	Chr1	30737705	40567354	LOC_Os01g60210	34822978	34823310	transposon protein putative unclassified
AQDY021	Anatomy	culm length	Chr1	31046003	37713775	LOC_Os01g60210	34822978	34823310	transposon protein putative unclassified
AQF001	Anatomy	grain shattering	Chr1	31046003	37887562	LOC_Os01g60210	34822978	34823310	transposon protein putative unclassified
AQFR014	Vigor	seedling vigor	Chr1	33053493	40167060	LOC_Os01g60210	34822978	34823310	transposon protein putative unclassified
AQGI118	Yield	biomass yield	Chr1	33053493	40065325	LOC_Os01g60210	34822978	34823310	transposon protein putative unclassified
AQHH019	Vigor	plant height	Chr1	32060549	34940769	LOC_Os01g60210	34822978	34823310	transposon protein putative unclassified
AQHP001	Anatomy	root thickness	Chr1	30065560	34940769	LOC_Os01g60210	34822978	34823310	transposon protein putative unclassified
AQJ004	Yield	panicle number	Chr1	32310761	40700598	LOC_Os01g60210	34822978	34823310	transposon protein putative unclassified
AQJ011	Yield	grain yield	Chr1	34032918	41541798	LOC_Os01g60210	34822978	34823310	transposon protein putative unclassified
AQO001	Yield	biomass yield	Chr1	33053493	37713775	LOC_Os01g60210	34822978	34823310	transposon protein putative unclassified
AQT001	Anatomy	culm length	Chr1	32099566	36734272	LOC_Os01g60210	34822978	34823310	transposon protein putative unclassified
CQAQ1	Vigor	plant height	Chr1	32310761	34940769	LOC_Os01g60210	34822978	34823310	transposon protein putative unclassified
CQAR1	Vigor	plant height	Chr1	30065560	38281563	LOC_Os01g60210	34822978	34823310	transposon protein putative unclassified
CQAR2	Yield	spikelet number	Chr1	30065560	38281563	LOC_Os01g60210	34822978	34823310	transposon protein putative unclassified
CQAR3	Anatomy	spikelet density	Chr1	30065560	38281563	LOC_Os01g60210	34822978	34823310	transposon protein putative unclassified
CQAR4	Yield	seed number	Chr1	30065560	38281563	LOC_Os01g60210	34822978	34823310	transposon protein putative unclassified
CQAR5	Yield	spikelet number	Chr1	28610781	38281563	LOC_Os01g60210	34822978	34823310	transposon protein putative unclassified
CQAR6	Anatomy	spikelet density	Chr1	28610781	38281563	LOC_Os01g60210	34822978	34823310	transposon protein putative unclassified
CQAX30	Vigor	plant height	Chr1	32310761	41969197	LOC_Os01g60210	34822978	34823310	transposon protein putative unclassified
CQE2	Vigor	plant height	Chr1	2819089	42413852	LOC_Os01g60210	34822978	34823310	transposon protein putative unclassified
CQN26	Development	leaf senescence	Chr1	6736882	39129065	LOC_Os01g60210	34822978	34823310	transposon protein putative unclassified
CQN43	Yield	panicle weight	Chr1	6736882	39129065	LOC_Os01g60210	34822978	34823310	transposon protein putative unclassified
CQN49	Yield	spikelet number	Chr1	2819089	42413852	LOC_Os01g60210	34822978	34823310	transposon protein putative unclassified
CQN51	Yield	spikelet number	Chr1	6736882	39129065	LOC_Os01g60210	34822978	34823310	transposon protein putative unclassified
AQBK040	Yield	seed number	Chr1	22339310	42955596	LOC_Os01g60220	34823945	34830100	transposon protein putative unclassified expressed
AQCF026	Yield	grain yield	Chr1	32147123	37777336	LOC_Os01g60220	34823945	34830100	transposon protein putative unclassified expressed
AQCU132	Anatomy	leaf length	Chr1	30737705	40567354	LOC_Os01g60220	34823945	34830100	transposon protein putative unclassified expressed
AQDY021	Anatomy	culm length	Chr1	31046003	37713775	LOC_Os01g60220	34823945	34830100	transposon protein putative unclassified expressed
AQF001	Anatomy	grain shattering	Chr1	31046003	37887562	LOC_Os01g60220	34823945	34830100	transposon protein putative unclassified expressed
AQFR014	Vigor	seedling vigor	Chr1	33053493	40167060	LOC_Os01g60220	34823945	34830100	transposon protein putative unclassified expressed
AQGI118	Yield	biomass yield	Chr1	33053493	40065325	LOC_Os01g60220	34823945	34830100	transposon protein putative unclassified expressed
AQHH019	Vigor	plant height	Chr1	32060549	34940769	LOC_Os01g60220	34823945	34830100	transposon protein putative unclassified expressed
AQHP001	Anatomy	root thickness	Chr1	30065560	34940769	LOC_Os01g60220	34823945	34830100	transposon protein putative unclassified expressed
AQJ004	Yield	panicle number	Chr1	32310761	40700598	LOC_Os01g60220	34823945	34830100	transposon protein putative unclassified expressed
AQJ011	Yield	grain yield	Chr1	34032918	41541798	LOC_Os01g60220	34823945	34830100	transposon protein putative unclassified expressed
AQO001	Yield	biomass yield	Chr1	33053493	37713775	LOC_Os01g60220	34823945	34830100	transposon protein putative unclassified expressed
AQT001	Anatomy	culm length	Chr1	32099566	36734272	LOC_Os01g60220	34823945	34830100	transposon protein putative unclassified expressed
CQAQ1	Vigor	plant height	Chr1	32310761	34940769	LOC_Os01g60220	34823945	34830100	transposon protein putative unclassified expressed
CQAR1	Vigor	plant height	Chr1	30065560	38281563	LOC_Os01g60220	34823945	34830100	transposon protein putative unclassified expressed
CQAR2	Yield	spikelet number	Chr1	30065560	38281563	LOC_Os01g60220	34823945	34830100	transposon protein putative unclassified expressed
CQAR3	Anatomy	spikelet density	Chr1	30065560	38281563	LOC_Os01g60220	34823945	34830100	transposon protein putative unclassified expressed
CQAR4	Yield	seed number	Chr1	30065560	38281563	LOC_Os01g60220	34823945	34830100	transposon protein putative unclassified expressed
CQAR5	Yield	spikelet number	Chr1	28610781	38281563	LOC_Os01g60220	34823945	34830100	transposon protein putative unclassified expressed
CQAR6	Anatomy	spikelet density	Chr1	28610781	38281563	LOC_Os01g60220	34823945	34830100	transposon protein putative unclassified expressed
CQAX30	Vigor	plant height	Chr1	32310761	41969197	LOC_Os01g60220	34823945	34830100	transposon protein putative unclassified expressed
CQE2	Vigor	plant height	Chr1	2819089	42413852	LOC_Os01g60220	34823945	34830100	transposon protein putative unclassified expressed
CQN26	Development	leaf senescence	Chr1	6736882	39129065	LOC_Os01g60220	34823945	34830100	transposon protein putative unclassified expressed
CQN43	Yield	panicle weight	Chr1	6736882	39129065	LOC_Os01g60220	34823945	34830100	transposon protein putative unclassified expressed
CQN49	Yield	spikelet number	Chr1	2819089	42413852	LOC_Os01g60220	34823945	34830100	transposon protein putative unclassified expressed
CQN51	Yield	spikelet number	Chr1	6736882	39129065	LOC_Os01g60220	34823945	34830100	transposon protein putative unclassified expressed
AQAS002	Vigor	plant height	Chr1	34937981	40700598	LOC_Os01g60880	35208970	35215278	transposon protein putative unclassified expressed
AQBK040	Yield	seed number	Chr1	22339310	42955596	LOC_Os01g60880	35208970	35215278	transposon protein putative unclassified expressed
AQCF026	Yield	grain yield	Chr1	32147123	37777336	LOC_Os01g60880	35208970	35215278	transposon protein putative unclassified expressed
AQCN002	Vigor	tiller number	Chr1	34937981	41541798	LOC_Os01g60880	35208970	35215278	transposon protein putative unclassified expressed
AQCU132	Anatomy	leaf length	Chr1	30737705	40567354	LOC_Os01g60880	35208970	35215278	transposon protein putative unclassified expressed
AQDH001	Quality	seed length	Chr1	34937981	40567354	LOC_Os01g60880	35208970	35215278	transposon protein putative unclassified expressed
AQDY021	Anatomy	culm length	Chr1	31046003	37713775	LOC_Os01g60880	35208970	35215278	transposon protein putative unclassified expressed
AQEE013	Quality	head rice	Chr1	35196573	41541798	LOC_Os01g60880	35208970	35215278	transposon protein putative unclassified expressed
AQEJ025	Anatomy	leaf width	Chr1	34937981	37777336	LOC_Os01g60880	35208970	35215278	transposon protein putative unclassified expressed
AQEP001	Vigor	seedling vigor	Chr1	34937981	43046407	LOC_Os01g60880	35208970	35215278	transposon protein putative unclassified expressed
AQEP007	Vigor	seedling vigor	Chr1	34937981	40743227	LOC_Os01g60880	35208970	35215278	transposon protein putative unclassified expressed
AQF001	Anatomy	grain shattering	Chr1	31046003	37887562	LOC_Os01g60880	35208970	35215278	transposon protein putative unclassified expressed
AQFR014	Vigor	seedling vigor	Chr1	33053493	40167060	LOC_Os01g60880	35208970	35215278	transposon protein putative unclassified expressed
AQGI118	Yield	biomass yield	Chr1	33053493	40065325	LOC_Os01g60880	35208970	35215278	transposon protein putative unclassified expressed
AQJ004	Yield	panicle number	Chr1	32310761	40700598	LOC_Os01g60880	35208970	35215278	transposon protein putative unclassified expressed
AQJ011	Yield	grain yield	Chr1	34032918	41541798	LOC_Os01g60880	35208970	35215278	transposon protein putative unclassified expressed
AQO001	Yield	biomass yield	Chr1	33053493	37713775	LOC_Os01g60880	35208970	35215278	transposon protein putative unclassified expressed
AQT001	Anatomy	culm length	Chr1	32099566	36734272	LOC_Os01g60880	35208970	35215278	transposon protein putative unclassified expressed
CQAQ3	Vigor	plant height	Chr1	34937981	41969197	LOC_Os01g60880	35208970	35215278	transposon protein putative unclassified expressed
CQAR1	Vigor	plant height	Chr1	30065560	38281563	LOC_Os01g60880	35208970	35215278	transposon protein putative unclassified expressed
CQAR2	Yield	spikelet number	Chr1	30065560	38281563	LOC_Os01g60880	35208970	35215278	transposon protein putative unclassified expressed
CQAR3	Anatomy	spikelet density	Chr1	30065560	38281563	LOC_Os01g60880	35208970	35215278	transposon protein putative unclassified expressed
CQAR4	Yield	seed number	Chr1	30065560	38281563	LOC_Os01g60880	35208970	35215278	transposon protein putative unclassified expressed
CQAR5	Yield	spikelet number	Chr1	28610781	38281563	LOC_Os01g60880	35208970	35215278	transposon protein putative unclassified expressed
CQAR6	Anatomy	spikelet density	Chr1	28610781	38281563	LOC_Os01g60880	35208970	35215278	transposon protein putative unclassified expressed
CQAX30	Vigor	plant height	Chr1	32310761	41969197	LOC_Os01g60880	35208970	35215278	transposon protein putative unclassified expressed
CQE2	Vigor	plant height	Chr1	2819089	42413852	LOC_Os01g60880	35208970	35215278	transposon protein putative unclassified expressed
CQN26	Development	leaf senescence	Chr1	6736882	39129065	LOC_Os01g60880	35208970	35215278	transposon protein putative unclassified expressed
CQN43	Yield	panicle weight	Chr1	6736882	39129065	LOC_Os01g60880	35208970	35215278	transposon protein putative unclassified expressed
CQN49	Yield	spikelet number	Chr1	2819089	42413852	LOC_Os01g60880	35208970	35215278	transposon protein putative unclassified expressed
CQN51	Yield	spikelet number	Chr1	6736882	39129065	LOC_Os01g60880	35208970	35215278	transposon protein putative unclassified expressed
AQAS002	Vigor	plant height	Chr1	34937981	40700598	LOC_Os01g60970	35272658	35277718	transposon protein putative unclassified expressed
AQBK040	Yield	seed number	Chr1	22339310	42955596	LOC_Os01g60970	35272658	35277718	transposon protein putative unclassified expressed
AQCF026	Yield	grain yield	Chr1	32147123	37777336	LOC_Os01g60970	35272658	35277718	transposon protein putative unclassified expressed
AQCN002	Vigor	tiller number	Chr1	34937981	41541798	LOC_Os01g60970	35272658	35277718	transposon protein putative unclassified expressed
AQCU132	Anatomy	leaf length	Chr1	30737705	40567354	LOC_Os01g60970	35272658	35277718	transposon protein putative unclassified expressed
AQDH001	Quality	seed length	Chr1	34937981	40567354	LOC_Os01g60970	35272658	35277718	transposon protein putative unclassified expressed
AQDY021	Anatomy	culm length	Chr1	31046003	37713775	LOC_Os01g60970	35272658	35277718	transposon protein putative unclassified expressed
AQEE013	Quality	head rice	Chr1	35196573	41541798	LOC_Os01g60970	35272658	35277718	transposon protein putative unclassified expressed
AQEJ025	Anatomy	leaf width	Chr1	34937981	37777336	LOC_Os01g60970	35272658	35277718	transposon protein putative unclassified expressed
AQEP001	Vigor	seedling vigor	Chr1	34937981	43046407	LOC_Os01g60970	35272658	35277718	transposon protein putative unclassified expressed
AQEP007	Vigor	seedling vigor	Chr1	34937981	40743227	LOC_Os01g60970	35272658	35277718	transposon protein putative unclassified expressed
AQF001	Anatomy	grain shattering	Chr1	31046003	37887562	LOC_Os01g60970	35272658	35277718	transposon protein putative unclassified expressed
AQFR014	Vigor	seedling vigor	Chr1	33053493	40167060	LOC_Os01g60970	35272658	35277718	transposon protein putative unclassified expressed
AQGI118	Yield	biomass yield	Chr1	33053493	40065325	LOC_Os01g60970	35272658	35277718	transposon protein putative unclassified expressed
AQJ004	Yield	panicle number	Chr1	32310761	40700598	LOC_Os01g60970	35272658	35277718	transposon protein putative unclassified expressed
AQJ011	Yield	grain yield	Chr1	34032918	41541798	LOC_Os01g60970	35272658	35277718	transposon protein putative unclassified expressed
AQO001	Yield	biomass yield	Chr1	33053493	37713775	LOC_Os01g60970	35272658	35277718	transposon protein putative unclassified expressed
AQT001	Anatomy	culm length	Chr1	32099566	36734272	LOC_Os01g60970	35272658	35277718	transposon protein putative unclassified expressed
CQAQ3	Vigor	plant height	Chr1	34937981	41969197	LOC_Os01g60970	35272658	35277718	transposon protein putative unclassified expressed
CQAR1	Vigor	plant height	Chr1	30065560	38281563	LOC_Os01g60970	35272658	35277718	transposon protein putative unclassified expressed
CQAR2	Yield	spikelet number	Chr1	30065560	38281563	LOC_Os01g60970	35272658	35277718	transposon protein putative unclassified expressed
CQAR3	Anatomy	spikelet density	Chr1	30065560	38281563	LOC_Os01g60970	35272658	35277718	transposon protein putative unclassified expressed
CQAR4	Yield	seed number	Chr1	30065560	38281563	LOC_Os01g60970	35272658	35277718	transposon protein putative unclassified expressed
CQAR5	Yield	spikelet number	Chr1	28610781	38281563	LOC_Os01g60970	35272658	35277718	transposon protein putative unclassified expressed
CQAR6	Anatomy	spikelet density	Chr1	28610781	38281563	LOC_Os01g60970	35272658	35277718	transposon protein putative unclassified expressed
CQAX30	Vigor	plant height	Chr1	32310761	41969197	LOC_Os01g60970	35272658	35277718	transposon protein putative unclassified expressed
CQE2	Vigor	plant height	Chr1	2819089	42413852	LOC_Os01g60970	35272658	35277718	transposon protein putative unclassified expressed
CQN26	Development	leaf senescence	Chr1	6736882	39129065	LOC_Os01g60970	35272658	35277718	transposon protein putative unclassified expressed
CQN43	Yield	panicle weight	Chr1	6736882	39129065	LOC_Os01g60970	35272658	35277718	transposon protein putative unclassified expressed
CQN49	Yield	spikelet number	Chr1	2819089	42413852	LOC_Os01g60970	35272658	35277718	transposon protein putative unclassified expressed
CQN51	Yield	spikelet number	Chr1	6736882	39129065	LOC_Os01g60970	35272658	35277718	transposon protein putative unclassified expressed
AQAS002	Vigor	plant height	Chr1	34937981	40700598	LOC_Os01g60980	35279877	35286598	retrotransposon protein putative Ty3-gypsy subclass expressed
AQBK040	Yield	seed number	Chr1	22339310	42955596	LOC_Os01g60980	35279877	35286598	retrotransposon protein putative Ty3-gypsy subclass expressed
AQCF026	Yield	grain yield	Chr1	32147123	37777336	LOC_Os01g60980	35279877	35286598	retrotransposon protein putative Ty3-gypsy subclass expressed
AQCN002	Vigor	tiller number	Chr1	34937981	41541798	LOC_Os01g60980	35279877	35286598	retrotransposon protein putative Ty3-gypsy subclass expressed
AQCU132	Anatomy	leaf length	Chr1	30737705	40567354	LOC_Os01g60980	35279877	35286598	retrotransposon protein putative Ty3-gypsy subclass expressed
AQDH001	Quality	seed length	Chr1	34937981	40567354	LOC_Os01g60980	35279877	35286598	retrotransposon protein putative Ty3-gypsy subclass expressed
AQDY021	Anatomy	culm length	Chr1	31046003	37713775	LOC_Os01g60980	35279877	35286598	retrotransposon protein putative Ty3-gypsy subclass expressed
AQEE013	Quality	head rice	Chr1	35196573	41541798	LOC_Os01g60980	35279877	35286598	retrotransposon protein putative Ty3-gypsy subclass expressed
AQEJ025	Anatomy	leaf width	Chr1	34937981	37777336	LOC_Os01g60980	35279877	35286598	retrotransposon protein putative Ty3-gypsy subclass expressed
AQEP001	Vigor	seedling vigor	Chr1	34937981	43046407	LOC_Os01g60980	35279877	35286598	retrotransposon protein putative Ty3-gypsy subclass expressed
AQEP007	Vigor	seedling vigor	Chr1	34937981	40743227	LOC_Os01g60980	35279877	35286598	retrotransposon protein putative Ty3-gypsy subclass expressed
AQF001	Anatomy	grain shattering	Chr1	31046003	37887562	LOC_Os01g60980	35279877	35286598	retrotransposon protein putative Ty3-gypsy subclass expressed
AQFR014	Vigor	seedling vigor	Chr1	33053493	40167060	LOC_Os01g60980	35279877	35286598	retrotransposon protein putative Ty3-gypsy subclass expressed
AQGI118	Yield	biomass yield	Chr1	33053493	40065325	LOC_Os01g60980	35279877	35286598	retrotransposon protein putative Ty3-gypsy subclass expressed
AQJ004	Yield	panicle number	Chr1	32310761	40700598	LOC_Os01g60980	35279877	35286598	retrotransposon protein putative Ty3-gypsy subclass expressed
AQJ011	Yield	grain yield	Chr1	34032918	41541798	LOC_Os01g60980	35279877	35286598	retrotransposon protein putative Ty3-gypsy subclass expressed
AQO001	Yield	biomass yield	Chr1	33053493	37713775	LOC_Os01g60980	35279877	35286598	retrotransposon protein putative Ty3-gypsy subclass expressed
AQT001	Anatomy	culm length	Chr1	32099566	36734272	LOC_Os01g60980	35279877	35286598	retrotransposon protein putative Ty3-gypsy subclass expressed
CQAQ3	Vigor	plant height	Chr1	34937981	41969197	LOC_Os01g60980	35279877	35286598	retrotransposon protein putative Ty3-gypsy subclass expressed
CQAR1	Vigor	plant height	Chr1	30065560	38281563	LOC_Os01g60980	35279877	35286598	retrotransposon protein putative Ty3-gypsy subclass expressed
CQAR2	Yield	spikelet number	Chr1	30065560	38281563	LOC_Os01g60980	35279877	35286598	retrotransposon protein putative Ty3-gypsy subclass expressed
CQAR3	Anatomy	spikelet density	Chr1	30065560	38281563	LOC_Os01g60980	35279877	35286598	retrotransposon protein putative Ty3-gypsy subclass expressed
CQAR4	Yield	seed number	Chr1	30065560	38281563	LOC_Os01g60980	35279877	35286598	retrotransposon protein putative Ty3-gypsy subclass expressed
CQAR5	Yield	spikelet number	Chr1	28610781	38281563	LOC_Os01g60980	35279877	35286598	retrotransposon protein putative Ty3-gypsy subclass expressed
CQAR6	Anatomy	spikelet density	Chr1	28610781	38281563	LOC_Os01g60980	35279877	35286598	retrotransposon protein putative Ty3-gypsy subclass expressed
CQAX30	Vigor	plant height	Chr1	32310761	41969197	LOC_Os01g60980	35279877	35286598	retrotransposon protein putative Ty3-gypsy subclass expressed
CQE2	Vigor	plant height	Chr1	2819089	42413852	LOC_Os01g60980	35279877	35286598	retrotransposon protein putative Ty3-gypsy subclass expressed
CQN26	Development	leaf senescence	Chr1	6736882	39129065	LOC_Os01g60980	35279877	35286598	retrotransposon protein putative Ty3-gypsy subclass expressed
CQN43	Yield	panicle weight	Chr1	6736882	39129065	LOC_Os01g60980	35279877	35286598	retrotransposon protein putative Ty3-gypsy subclass expressed
CQN49	Yield	spikelet number	Chr1	2819089	42413852	LOC_Os01g60980	35279877	35286598	retrotransposon protein putative Ty3-gypsy subclass expressed
CQN51	Yield	spikelet number	Chr1	6736882	39129065	LOC_Os01g60980	35279877	35286598	retrotransposon protein putative Ty3-gypsy subclass expressed
AQAS002	Vigor	plant height	Chr1	34937981	40700598	LOC_Os01g60990	35289511	35290896	retrotransposon protein putative unclassified expressed
AQBK040	Yield	seed number	Chr1	22339310	42955596	LOC_Os01g60990	35289511	35290896	retrotransposon protein putative unclassified expressed
AQCF026	Yield	grain yield	Chr1	32147123	37777336	LOC_Os01g60990	35289511	35290896	retrotransposon protein putative unclassified expressed
AQCN002	Vigor	tiller number	Chr1	34937981	41541798	LOC_Os01g60990	35289511	35290896	retrotransposon protein putative unclassified expressed
AQCU132	Anatomy	leaf length	Chr1	30737705	40567354	LOC_Os01g60990	35289511	35290896	retrotransposon protein putative unclassified expressed
AQDH001	Quality	seed length	Chr1	34937981	40567354	LOC_Os01g60990	35289511	35290896	retrotransposon protein putative unclassified expressed
AQDY021	Anatomy	culm length	Chr1	31046003	37713775	LOC_Os01g60990	35289511	35290896	retrotransposon protein putative unclassified expressed
AQEE013	Quality	head rice	Chr1	35196573	41541798	LOC_Os01g60990	35289511	35290896	retrotransposon protein putative unclassified expressed
AQEJ025	Anatomy	leaf width	Chr1	34937981	37777336	LOC_Os01g60990	35289511	35290896	retrotransposon protein putative unclassified expressed
AQEP001	Vigor	seedling vigor	Chr1	34937981	43046407	LOC_Os01g60990	35289511	35290896	retrotransposon protein putative unclassified expressed
AQEP007	Vigor	seedling vigor	Chr1	34937981	40743227	LOC_Os01g60990	35289511	35290896	retrotransposon protein putative unclassified expressed
AQF001	Anatomy	grain shattering	Chr1	31046003	37887562	LOC_Os01g60990	35289511	35290896	retrotransposon protein putative unclassified expressed
AQFR014	Vigor	seedling vigor	Chr1	33053493	40167060	LOC_Os01g60990	35289511	35290896	retrotransposon protein putative unclassified expressed
AQGI118	Yield	biomass yield	Chr1	33053493	40065325	LOC_Os01g60990	35289511	35290896	retrotransposon protein putative unclassified expressed
AQJ004	Yield	panicle number	Chr1	32310761	40700598	LOC_Os01g60990	35289511	35290896	retrotransposon protein putative unclassified expressed
AQJ011	Yield	grain yield	Chr1	34032918	41541798	LOC_Os01g60990	35289511	35290896	retrotransposon protein putative unclassified expressed
AQO001	Yield	biomass yield	Chr1	33053493	37713775	LOC_Os01g60990	35289511	35290896	retrotransposon protein putative unclassified expressed
AQT001	Anatomy	culm length	Chr1	32099566	36734272	LOC_Os01g60990	35289511	35290896	retrotransposon protein putative unclassified expressed
CQAQ3	Vigor	plant height	Chr1	34937981	41969197	LOC_Os01g60990	35289511	35290896	retrotransposon protein putative unclassified expressed
CQAR1	Vigor	plant height	Chr1	30065560	38281563	LOC_Os01g60990	35289511	35290896	retrotransposon protein putative unclassified expressed
CQAR2	Yield	spikelet number	Chr1	30065560	38281563	LOC_Os01g60990	35289511	35290896	retrotransposon protein putative unclassified expressed
CQAR3	Anatomy	spikelet density	Chr1	30065560	38281563	LOC_Os01g60990	35289511	35290896	retrotransposon protein putative unclassified expressed
CQAR4	Yield	seed number	Chr1	30065560	38281563	LOC_Os01g60990	35289511	35290896	retrotransposon protein putative unclassified expressed
CQAR5	Yield	spikelet number	Chr1	28610781	38281563	LOC_Os01g60990	35289511	35290896	retrotransposon protein putative unclassified expressed
CQAR6	Anatomy	spikelet density	Chr1	28610781	38281563	LOC_Os01g60990	35289511	35290896	retrotransposon protein putative unclassified expressed
CQAX30	Vigor	plant height	Chr1	32310761	41969197	LOC_Os01g60990	35289511	35290896	retrotransposon protein putative unclassified expressed
CQE2	Vigor	plant height	Chr1	2819089	42413852	LOC_Os01g60990	35289511	35290896	retrotransposon protein putative unclassified expressed
CQN26	Development	leaf senescence	Chr1	6736882	39129065	LOC_Os01g60990	35289511	35290896	retrotransposon protein putative unclassified expressed
CQN43	Yield	panicle weight	Chr1	6736882	39129065	LOC_Os01g60990	35289511	35290896	retrotransposon protein putative unclassified expressed
CQN49	Yield	spikelet number	Chr1	2819089	42413852	LOC_Os01g60990	35289511	35290896	retrotransposon protein putative unclassified expressed
CQN51	Yield	spikelet number	Chr1	6736882	39129065	LOC_Os01g60990	35289511	35290896	retrotransposon protein putative unclassified expressed
AQAS002	Vigor	plant height	Chr1	34937981	40700598	LOC_Os01g61000	35291528	35294763	transposon protein putative unclassified expressed
AQBK040	Yield	seed number	Chr1	22339310	42955596	LOC_Os01g61000	35291528	35294763	transposon protein putative unclassified expressed
AQCF026	Yield	grain yield	Chr1	32147123	37777336	LOC_Os01g61000	35291528	35294763	transposon protein putative unclassified expressed
AQCN002	Vigor	tiller number	Chr1	34937981	41541798	LOC_Os01g61000	35291528	35294763	transposon protein putative unclassified expressed
AQCU132	Anatomy	leaf length	Chr1	30737705	40567354	LOC_Os01g61000	35291528	35294763	transposon protein putative unclassified expressed
AQDH001	Quality	seed length	Chr1	34937981	40567354	LOC_Os01g61000	35291528	35294763	transposon protein putative unclassified expressed
AQDY021	Anatomy	culm length	Chr1	31046003	37713775	LOC_Os01g61000	35291528	35294763	transposon protein putative unclassified expressed
AQEE013	Quality	head rice	Chr1	35196573	41541798	LOC_Os01g61000	35291528	35294763	transposon protein putative unclassified expressed
AQEJ025	Anatomy	leaf width	Chr1	34937981	37777336	LOC_Os01g61000	35291528	35294763	transposon protein putative unclassified expressed
AQEP001	Vigor	seedling vigor	Chr1	34937981	43046407	LOC_Os01g61000	35291528	35294763	transposon protein putative unclassified expressed
AQEP007	Vigor	seedling vigor	Chr1	34937981	40743227	LOC_Os01g61000	35291528	35294763	transposon protein putative unclassified expressed
AQF001	Anatomy	grain shattering	Chr1	31046003	37887562	LOC_Os01g61000	35291528	35294763	transposon protein putative unclassified expressed
AQFR014	Vigor	seedling vigor	Chr1	33053493	40167060	LOC_Os01g61000	35291528	35294763	transposon protein putative unclassified expressed
AQGI118	Yield	biomass yield	Chr1	33053493	40065325	LOC_Os01g61000	35291528	35294763	transposon protein putative unclassified expressed
AQJ004	Yield	panicle number	Chr1	32310761	40700598	LOC_Os01g61000	35291528	35294763	transposon protein putative unclassified expressed
AQJ011	Yield	grain yield	Chr1	34032918	41541798	LOC_Os01g61000	35291528	35294763	transposon protein putative unclassified expressed
AQO001	Yield	biomass yield	Chr1	33053493	37713775	LOC_Os01g61000	35291528	35294763	transposon protein putative unclassified expressed
AQT001	Anatomy	culm length	Chr1	32099566	36734272	LOC_Os01g61000	35291528	35294763	transposon protein putative unclassified expressed
CQAQ3	Vigor	plant height	Chr1	34937981	41969197	LOC_Os01g61000	35291528	35294763	transposon protein putative unclassified expressed
CQAR1	Vigor	plant height	Chr1	30065560	38281563	LOC_Os01g61000	35291528	35294763	transposon protein putative unclassified expressed
CQAR2	Yield	spikelet number	Chr1	30065560	38281563	LOC_Os01g61000	35291528	35294763	transposon protein putative unclassified expressed
CQAR3	Anatomy	spikelet density	Chr1	30065560	38281563	LOC_Os01g61000	35291528	35294763	transposon protein putative unclassified expressed
CQAR4	Yield	seed number	Chr1	30065560	38281563	LOC_Os01g61000	35291528	35294763	transposon protein putative unclassified expressed
CQAR5	Yield	spikelet number	Chr1	28610781	38281563	LOC_Os01g61000	35291528	35294763	transposon protein putative unclassified expressed
CQAR6	Anatomy	spikelet density	Chr1	28610781	38281563	LOC_Os01g61000	35291528	35294763	transposon protein putative unclassified expressed
CQAX30	Vigor	plant height	Chr1	32310761	41969197	LOC_Os01g61000	35291528	35294763	transposon protein putative unclassified expressed
CQE2	Vigor	plant height	Chr1	2819089	42413852	LOC_Os01g61000	35291528	35294763	transposon protein putative unclassified expressed
CQN26	Development	leaf senescence	Chr1	6736882	39129065	LOC_Os01g61000	35291528	35294763	transposon protein putative unclassified expressed
CQN43	Yield	panicle weight	Chr1	6736882	39129065	LOC_Os01g61000	35291528	35294763	transposon protein putative unclassified expressed
CQN49	Yield	spikelet number	Chr1	2819089	42413852	LOC_Os01g61000	35291528	35294763	transposon protein putative unclassified expressed
CQN51	Yield	spikelet number	Chr1	6736882	39129065	LOC_Os01g61000	35291528	35294763	transposon protein putative unclassified expressed
AQAS002	Vigor	plant height	Chr1	34937981	40700598	LOC_Os01g61650	35669899	35673035	retrotransposon protein putative unclassified expressed
AQBK040	Yield	seed number	Chr1	22339310	42955596	LOC_Os01g61650	35669899	35673035	retrotransposon protein putative unclassified expressed
AQCF026	Yield	grain yield	Chr1	32147123	37777336	LOC_Os01g61650	35669899	35673035	retrotransposon protein putative unclassified expressed
AQCN002	Vigor	tiller number	Chr1	34937981	41541798	LOC_Os01g61650	35669899	35673035	retrotransposon protein putative unclassified expressed
AQCU132	Anatomy	leaf length	Chr1	30737705	40567354	LOC_Os01g61650	35669899	35673035	retrotransposon protein putative unclassified expressed
AQDH001	Quality	seed length	Chr1	34937981	40567354	LOC_Os01g61650	35669899	35673035	retrotransposon protein putative unclassified expressed
AQDY021	Anatomy	culm length	Chr1	31046003	37713775	LOC_Os01g61650	35669899	35673035	retrotransposon protein putative unclassified expressed
AQEE013	Quality	head rice	Chr1	35196573	41541798	LOC_Os01g61650	35669899	35673035	retrotransposon protein putative unclassified expressed
AQEJ025	Anatomy	leaf width	Chr1	34937981	37777336	LOC_Os01g61650	35669899	35673035	retrotransposon protein putative unclassified expressed
AQEP001	Vigor	seedling vigor	Chr1	34937981	43046407	LOC_Os01g61650	35669899	35673035	retrotransposon protein putative unclassified expressed
AQEP007	Vigor	seedling vigor	Chr1	34937981	40743227	LOC_Os01g61650	35669899	35673035	retrotransposon protein putative unclassified expressed
AQF001	Anatomy	grain shattering	Chr1	31046003	37887562	LOC_Os01g61650	35669899	35673035	retrotransposon protein putative unclassified expressed
AQFR014	Vigor	seedling vigor	Chr1	33053493	40167060	LOC_Os01g61650	35669899	35673035	retrotransposon protein putative unclassified expressed
AQGI118	Yield	biomass yield	Chr1	33053493	40065325	LOC_Os01g61650	35669899	35673035	retrotransposon protein putative unclassified expressed
AQJ004	Yield	panicle number	Chr1	32310761	40700598	LOC_Os01g61650	35669899	35673035	retrotransposon protein putative unclassified expressed
AQJ011	Yield	grain yield	Chr1	34032918	41541798	LOC_Os01g61650	35669899	35673035	retrotransposon protein putative unclassified expressed
AQO001	Yield	biomass yield	Chr1	33053493	37713775	LOC_Os01g61650	35669899	35673035	retrotransposon protein putative unclassified expressed
AQT001	Anatomy	culm length	Chr1	32099566	36734272	LOC_Os01g61650	35669899	35673035	retrotransposon protein putative unclassified expressed
CQAQ3	Vigor	plant height	Chr1	34937981	41969197	LOC_Os01g61650	35669899	35673035	retrotransposon protein putative unclassified expressed
CQAR1	Vigor	plant height	Chr1	30065560	38281563	LOC_Os01g61650	35669899	35673035	retrotransposon protein putative unclassified expressed
CQAR2	Yield	spikelet number	Chr1	30065560	38281563	LOC_Os01g61650	35669899	35673035	retrotransposon protein putative unclassified expressed
CQAR3	Anatomy	spikelet density	Chr1	30065560	38281563	LOC_Os01g61650	35669899	35673035	retrotransposon protein putative unclassified expressed
CQAR4	Yield	seed number	Chr1	30065560	38281563	LOC_Os01g61650	35669899	35673035	retrotransposon protein putative unclassified expressed
CQAR5	Yield	spikelet number	Chr1	28610781	38281563	LOC_Os01g61650	35669899	35673035	retrotransposon protein putative unclassified expressed
CQAR6	Anatomy	spikelet density	Chr1	28610781	38281563	LOC_Os01g61650	35669899	35673035	retrotransposon protein putative unclassified expressed
CQAX30	Vigor	plant height	Chr1	32310761	41969197	LOC_Os01g61650	35669899	35673035	retrotransposon protein putative unclassified expressed
CQE2	Vigor	plant height	Chr1	2819089	42413852	LOC_Os01g61650	35669899	35673035	retrotransposon protein putative unclassified expressed
CQN26	Development	leaf senescence	Chr1	6736882	39129065	LOC_Os01g61650	35669899	35673035	retrotransposon protein putative unclassified expressed
CQN43	Yield	panicle weight	Chr1	6736882	39129065	LOC_Os01g61650	35669899	35673035	retrotransposon protein putative unclassified expressed
CQN49	Yield	spikelet number	Chr1	2819089	42413852	LOC_Os01g61650	35669899	35673035	retrotransposon protein putative unclassified expressed
CQN51	Yield	spikelet number	Chr1	6736882	39129065	LOC_Os01g61650	35669899	35673035	retrotransposon protein putative unclassified expressed
AQAS002	Vigor	plant height	Chr1	34937981	40700598	LOC_Os01g61660	35673666	35679619	retrotransposon protein putative unclassified expressed
AQBK040	Yield	seed number	Chr1	22339310	42955596	LOC_Os01g61660	35673666	35679619	retrotransposon protein putative unclassified expressed
AQCF026	Yield	grain yield	Chr1	32147123	37777336	LOC_Os01g61660	35673666	35679619	retrotransposon protein putative unclassified expressed
AQCN002	Vigor	tiller number	Chr1	34937981	41541798	LOC_Os01g61660	35673666	35679619	retrotransposon protein putative unclassified expressed
AQCU132	Anatomy	leaf length	Chr1	30737705	40567354	LOC_Os01g61660	35673666	35679619	retrotransposon protein putative unclassified expressed
AQDH001	Quality	seed length	Chr1	34937981	40567354	LOC_Os01g61660	35673666	35679619	retrotransposon protein putative unclassified expressed
AQDY021	Anatomy	culm length	Chr1	31046003	37713775	LOC_Os01g61660	35673666	35679619	retrotransposon protein putative unclassified expressed
AQEE013	Quality	head rice	Chr1	35196573	41541798	LOC_Os01g61660	35673666	35679619	retrotransposon protein putative unclassified expressed
AQEJ025	Anatomy	leaf width	Chr1	34937981	37777336	LOC_Os01g61660	35673666	35679619	retrotransposon protein putative unclassified expressed
AQEP001	Vigor	seedling vigor	Chr1	34937981	43046407	LOC_Os01g61660	35673666	35679619	retrotransposon protein putative unclassified expressed
AQEP007	Vigor	seedling vigor	Chr1	34937981	40743227	LOC_Os01g61660	35673666	35679619	retrotransposon protein putative unclassified expressed
AQF001	Anatomy	grain shattering	Chr1	31046003	37887562	LOC_Os01g61660	35673666	35679619	retrotransposon protein putative unclassified expressed
AQFR014	Vigor	seedling vigor	Chr1	33053493	40167060	LOC_Os01g61660	35673666	35679619	retrotransposon protein putative unclassified expressed
AQGI118	Yield	biomass yield	Chr1	33053493	40065325	LOC_Os01g61660	35673666	35679619	retrotransposon protein putative unclassified expressed
AQJ004	Yield	panicle number	Chr1	32310761	40700598	LOC_Os01g61660	35673666	35679619	retrotransposon protein putative unclassified expressed
AQJ011	Yield	grain yield	Chr1	34032918	41541798	LOC_Os01g61660	35673666	35679619	retrotransposon protein putative unclassified expressed
AQO001	Yield	biomass yield	Chr1	33053493	37713775	LOC_Os01g61660	35673666	35679619	retrotransposon protein putative unclassified expressed
AQT001	Anatomy	culm length	Chr1	32099566	36734272	LOC_Os01g61660	35673666	35679619	retrotransposon protein putative unclassified expressed
CQAQ3	Vigor	plant height	Chr1	34937981	41969197	LOC_Os01g61660	35673666	35679619	retrotransposon protein putative unclassified expressed
CQAR1	Vigor	plant height	Chr1	30065560	38281563	LOC_Os01g61660	35673666	35679619	retrotransposon protein putative unclassified expressed
CQAR2	Yield	spikelet number	Chr1	30065560	38281563	LOC_Os01g61660	35673666	35679619	retrotransposon protein putative unclassified expressed
CQAR3	Anatomy	spikelet density	Chr1	30065560	38281563	LOC_Os01g61660	35673666	35679619	retrotransposon protein putative unclassified expressed
CQAR4	Yield	seed number	Chr1	30065560	38281563	LOC_Os01g61660	35673666	35679619	retrotransposon protein putative unclassified expressed
CQAR5	Yield	spikelet number	Chr1	28610781	38281563	LOC_Os01g61660	35673666	35679619	retrotransposon protein putative unclassified expressed
CQAR6	Anatomy	spikelet density	Chr1	28610781	38281563	LOC_Os01g61660	35673666	35679619	retrotransposon protein putative unclassified expressed
CQAX30	Vigor	plant height	Chr1	32310761	41969197	LOC_Os01g61660	35673666	35679619	retrotransposon protein putative unclassified expressed
CQE2	Vigor	plant height	Chr1	2819089	42413852	LOC_Os01g61660	35673666	35679619	retrotransposon protein putative unclassified expressed
CQN26	Development	leaf senescence	Chr1	6736882	39129065	LOC_Os01g61660	35673666	35679619	retrotransposon protein putative unclassified expressed
CQN43	Yield	panicle weight	Chr1	6736882	39129065	LOC_Os01g61660	35673666	35679619	retrotransposon protein putative unclassified expressed
CQN49	Yield	spikelet number	Chr1	2819089	42413852	LOC_Os01g61660	35673666	35679619	retrotransposon protein putative unclassified expressed
CQN51	Yield	spikelet number	Chr1	6736882	39129065	LOC_Os01g61660	35673666	35679619	retrotransposon protein putative unclassified expressed
AQAW023	Yield	spikelet number	Chr1	3445940	15623428	LOC_Os01g07550	3616498	3619216	hypothetical protein
AQAW036	Anatomy	secondary branch	Chr1	3445940	15623428	LOC_Os01g07550	3616498	3619216	hypothetical protein
AQAX003	Biochemical	carbohydrate content	Chr1	3445940	15623428	LOC_Os01g07550	3616498	3619216	hypothetical protein
AQBK024	Vigor	plant height	Chr1	3050029	10491821	LOC_Os01g07550	3616498	3619216	hypothetical protein
AQBK030	Yield	spikelet number	Chr1	3050029	10491821	LOC_Os01g07550	3616498	3619216	hypothetical protein
AQCF002	Yield	spikelet number	Chr1	1039086	5558814	LOC_Os01g07550	3616498	3619216	hypothetical protein
AQCF029	Yield	1000-seed weight	Chr1	1039086	5558814	LOC_Os01g07550	3616498	3619216	hypothetical protein
AQDY003	Yield	panicle number	Chr1	1404695	10491821	LOC_Os01g07550	3616498	3619216	hypothetical protein
AQF056	Anatomy	anther length	Chr1	3445940	7862478	LOC_Os01g07550	3616498	3619216	hypothetical protein
AQGE020	Quality	grain weight	Chr1	1890153	4754502	LOC_Os01g07550	3616498	3619216	hypothetical protein
AQGI160	Yield	biomass yield	Chr1	1890153	4754502	LOC_Os01g07550	3616498	3619216	hypothetical protein
CQE2	Vigor	plant height	Chr1	2819089	42413852	LOC_Os01g07550	3616498	3619216	hypothetical protein
CQN28	Development	leaf senescence	Chr1	647235	15623428	LOC_Os01g07550	3616498	3619216	hypothetical protein
CQN45	Yield	panicle weight	Chr1	647235	15623428	LOC_Os01g07550	3616498	3619216	hypothetical protein
CQN49	Yield	spikelet number	Chr1	2819089	42413852	LOC_Os01g07550	3616498	3619216	hypothetical protein
CQN53	Yield	spikelet number	Chr1	647235	15623428	LOC_Os01g07550	3616498	3619216	hypothetical protein
CQW1	Yield	spikelet number	Chr1	647235	9821253	LOC_Os01g07550	3616498	3619216	hypothetical protein
AQAS002	Vigor	plant height	Chr1	34937981	40700598	LOC_Os01g63170	36610777	36614913	transposon protein putative unclassified expressed
AQBK040	Yield	seed number	Chr1	22339310	42955596	LOC_Os01g63170	36610777	36614913	transposon protein putative unclassified expressed
AQCF026	Yield	grain yield	Chr1	32147123	37777336	LOC_Os01g63170	36610777	36614913	transposon protein putative unclassified expressed
AQCN002	Vigor	tiller number	Chr1	34937981	41541798	LOC_Os01g63170	36610777	36614913	transposon protein putative unclassified expressed
AQCU132	Anatomy	leaf length	Chr1	30737705	40567354	LOC_Os01g63170	36610777	36614913	transposon protein putative unclassified expressed
AQDH001	Quality	seed length	Chr1	34937981	40567354	LOC_Os01g63170	36610777	36614913	transposon protein putative unclassified expressed
AQDY021	Anatomy	culm length	Chr1	31046003	37713775	LOC_Os01g63170	36610777	36614913	transposon protein putative unclassified expressed
AQEE013	Quality	head rice	Chr1	35196573	41541798	LOC_Os01g63170	36610777	36614913	transposon protein putative unclassified expressed
AQEJ025	Anatomy	leaf width	Chr1	34937981	37777336	LOC_Os01g63170	36610777	36614913	transposon protein putative unclassified expressed
AQEP001	Vigor	seedling vigor	Chr1	34937981	43046407	LOC_Os01g63170	36610777	36614913	transposon protein putative unclassified expressed
AQEP007	Vigor	seedling vigor	Chr1	34937981	40743227	LOC_Os01g63170	36610777	36614913	transposon protein putative unclassified expressed
AQF001	Anatomy	grain shattering	Chr1	31046003	37887562	LOC_Os01g63170	36610777	36614913	transposon protein putative unclassified expressed
AQFR014	Vigor	seedling vigor	Chr1	33053493	40167060	LOC_Os01g63170	36610777	36614913	transposon protein putative unclassified expressed
AQGI118	Yield	biomass yield	Chr1	33053493	40065325	LOC_Os01g63170	36610777	36614913	transposon protein putative unclassified expressed
AQJ004	Yield	panicle number	Chr1	32310761	40700598	LOC_Os01g63170	36610777	36614913	transposon protein putative unclassified expressed
AQJ011	Yield	grain yield	Chr1	34032918	41541798	LOC_Os01g63170	36610777	36614913	transposon protein putative unclassified expressed
AQO001	Yield	biomass yield	Chr1	33053493	37713775	LOC_Os01g63170	36610777	36614913	transposon protein putative unclassified expressed
AQT001	Anatomy	culm length	Chr1	32099566	36734272	LOC_Os01g63170	36610777	36614913	transposon protein putative unclassified expressed
CQAQ3	Vigor	plant height	Chr1	34937981	41969197	LOC_Os01g63170	36610777	36614913	transposon protein putative unclassified expressed
CQAR1	Vigor	plant height	Chr1	30065560	38281563	LOC_Os01g63170	36610777	36614913	transposon protein putative unclassified expressed
CQAR2	Yield	spikelet number	Chr1	30065560	38281563	LOC_Os01g63170	36610777	36614913	transposon protein putative unclassified expressed
CQAR3	Anatomy	spikelet density	Chr1	30065560	38281563	LOC_Os01g63170	36610777	36614913	transposon protein putative unclassified expressed
CQAR4	Yield	seed number	Chr1	30065560	38281563	LOC_Os01g63170	36610777	36614913	transposon protein putative unclassified expressed
CQAR5	Yield	spikelet number	Chr1	28610781	38281563	LOC_Os01g63170	36610777	36614913	transposon protein putative unclassified expressed
CQAR6	Anatomy	spikelet density	Chr1	28610781	38281563	LOC_Os01g63170	36610777	36614913	transposon protein putative unclassified expressed
CQAS4	Anatomy	panicle length	Chr1	35708646	42254617	LOC_Os01g63170	36610777	36614913	transposon protein putative unclassified expressed
CQAS5	Yield	panicle number	Chr1	35708646	42254617	LOC_Os01g63170	36610777	36614913	transposon protein putative unclassified expressed
CQAS6	Yield	spikelet number	Chr1	35708646	42254617	LOC_Os01g63170	36610777	36614913	transposon protein putative unclassified expressed
CQAS7	Anatomy	spikelet density	Chr1	35708646	42254617	LOC_Os01g63170	36610777	36614913	transposon protein putative unclassified expressed
CQAX30	Vigor	plant height	Chr1	32310761	41969197	LOC_Os01g63170	36610777	36614913	transposon protein putative unclassified expressed
CQE2	Vigor	plant height	Chr1	2819089	42413852	LOC_Os01g63170	36610777	36614913	transposon protein putative unclassified expressed
CQN26	Development	leaf senescence	Chr1	6736882	39129065	LOC_Os01g63170	36610777	36614913	transposon protein putative unclassified expressed
CQN43	Yield	panicle weight	Chr1	6736882	39129065	LOC_Os01g63170	36610777	36614913	transposon protein putative unclassified expressed
CQN49	Yield	spikelet number	Chr1	2819089	42413852	LOC_Os01g63170	36610777	36614913	transposon protein putative unclassified expressed
CQN51	Yield	spikelet number	Chr1	6736882	39129065	LOC_Os01g63170	36610777	36614913	transposon protein putative unclassified expressed
AQAS002	Vigor	plant height	Chr1	34937981	40700598	LOC_Os01g63520	36819312	36822616	transposon protein putative CACTA En/Spm sub-class expressed
AQBK040	Yield	seed number	Chr1	22339310	42955596	LOC_Os01g63520	36819312	36822616	transposon protein putative CACTA En/Spm sub-class expressed
AQCF026	Yield	grain yield	Chr1	32147123	37777336	LOC_Os01g63520	36819312	36822616	transposon protein putative CACTA En/Spm sub-class expressed
AQCN002	Vigor	tiller number	Chr1	34937981	41541798	LOC_Os01g63520	36819312	36822616	transposon protein putative CACTA En/Spm sub-class expressed
AQCU132	Anatomy	leaf length	Chr1	30737705	40567354	LOC_Os01g63520	36819312	36822616	transposon protein putative CACTA En/Spm sub-class expressed
AQDH001	Quality	seed length	Chr1	34937981	40567354	LOC_Os01g63520	36819312	36822616	transposon protein putative CACTA En/Spm sub-class expressed
AQDY021	Anatomy	culm length	Chr1	31046003	37713775	LOC_Os01g63520	36819312	36822616	transposon protein putative CACTA En/Spm sub-class expressed
AQEE013	Quality	head rice	Chr1	35196573	41541798	LOC_Os01g63520	36819312	36822616	transposon protein putative CACTA En/Spm sub-class expressed
AQEI044	Development	leaf senescence	Chr1	36734135	40167060	LOC_Os01g63520	36819312	36822616	transposon protein putative CACTA En/Spm sub-class expressed
AQEJ025	Anatomy	leaf width	Chr1	34937981	37777336	LOC_Os01g63520	36819312	36822616	transposon protein putative CACTA En/Spm sub-class expressed
AQEL008	Vigor	root number	Chr1	36734135	38531467	LOC_Os01g63520	36819312	36822616	transposon protein putative CACTA En/Spm sub-class expressed
AQEP001	Vigor	seedling vigor	Chr1	34937981	43046407	LOC_Os01g63520	36819312	36822616	transposon protein putative CACTA En/Spm sub-class expressed
AQEP007	Vigor	seedling vigor	Chr1	34937981	40743227	LOC_Os01g63520	36819312	36822616	transposon protein putative CACTA En/Spm sub-class expressed
AQF001	Anatomy	grain shattering	Chr1	31046003	37887562	LOC_Os01g63520	36819312	36822616	transposon protein putative CACTA En/Spm sub-class expressed
AQFJ035	Yield	1000-seed weight	Chr1	36734135	40167060	LOC_Os01g63520	36819312	36822616	transposon protein putative CACTA En/Spm sub-class expressed
AQFJ039	Anatomy	panicle length	Chr1	36734135	40167060	LOC_Os01g63520	36819312	36822616	transposon protein putative CACTA En/Spm sub-class expressed
AQFR014	Vigor	seedling vigor	Chr1	33053493	40167060	LOC_Os01g63520	36819312	36822616	transposon protein putative CACTA En/Spm sub-class expressed
AQGI118	Yield	biomass yield	Chr1	33053493	40065325	LOC_Os01g63520	36819312	36822616	transposon protein putative CACTA En/Spm sub-class expressed
AQJ004	Yield	panicle number	Chr1	32310761	40700598	LOC_Os01g63520	36819312	36822616	transposon protein putative CACTA En/Spm sub-class expressed
AQJ011	Yield	grain yield	Chr1	34032918	41541798	LOC_Os01g63520	36819312	36822616	transposon protein putative CACTA En/Spm sub-class expressed
AQO001	Yield	biomass yield	Chr1	33053493	37713775	LOC_Os01g63520	36819312	36822616	transposon protein putative CACTA En/Spm sub-class expressed
CQAQ3	Vigor	plant height	Chr1	34937981	41969197	LOC_Os01g63520	36819312	36822616	transposon protein putative CACTA En/Spm sub-class expressed
CQAR1	Vigor	plant height	Chr1	30065560	38281563	LOC_Os01g63520	36819312	36822616	transposon protein putative CACTA En/Spm sub-class expressed
CQAR2	Yield	spikelet number	Chr1	30065560	38281563	LOC_Os01g63520	36819312	36822616	transposon protein putative CACTA En/Spm sub-class expressed
CQAR3	Anatomy	spikelet density	Chr1	30065560	38281563	LOC_Os01g63520	36819312	36822616	transposon protein putative CACTA En/Spm sub-class expressed
CQAR4	Yield	seed number	Chr1	30065560	38281563	LOC_Os01g63520	36819312	36822616	transposon protein putative CACTA En/Spm sub-class expressed
CQAR5	Yield	spikelet number	Chr1	28610781	38281563	LOC_Os01g63520	36819312	36822616	transposon protein putative CACTA En/Spm sub-class expressed
CQAR6	Anatomy	spikelet density	Chr1	28610781	38281563	LOC_Os01g63520	36819312	36822616	transposon protein putative CACTA En/Spm sub-class expressed
CQAS4	Anatomy	panicle length	Chr1	35708646	42254617	LOC_Os01g63520	36819312	36822616	transposon protein putative CACTA En/Spm sub-class expressed
CQAS5	Yield	panicle number	Chr1	35708646	42254617	LOC_Os01g63520	36819312	36822616	transposon protein putative CACTA En/Spm sub-class expressed
CQAS6	Yield	spikelet number	Chr1	35708646	42254617	LOC_Os01g63520	36819312	36822616	transposon protein putative CACTA En/Spm sub-class expressed
CQAS7	Anatomy	spikelet density	Chr1	35708646	42254617	LOC_Os01g63520	36819312	36822616	transposon protein putative CACTA En/Spm sub-class expressed
CQAX30	Vigor	plant height	Chr1	32310761	41969197	LOC_Os01g63520	36819312	36822616	transposon protein putative CACTA En/Spm sub-class expressed
CQE2	Vigor	plant height	Chr1	2819089	42413852	LOC_Os01g63520	36819312	36822616	transposon protein putative CACTA En/Spm sub-class expressed
CQN26	Development	leaf senescence	Chr1	6736882	39129065	LOC_Os01g63520	36819312	36822616	transposon protein putative CACTA En/Spm sub-class expressed
CQN43	Yield	panicle weight	Chr1	6736882	39129065	LOC_Os01g63520	36819312	36822616	transposon protein putative CACTA En/Spm sub-class expressed
CQN49	Yield	spikelet number	Chr1	2819089	42413852	LOC_Os01g63520	36819312	36822616	transposon protein putative CACTA En/Spm sub-class expressed
CQN51	Yield	spikelet number	Chr1	6736882	39129065	LOC_Os01g63520	36819312	36822616	transposon protein putative CACTA En/Spm sub-class expressed
AQAS002	Vigor	plant height	Chr1	34937981	40700598	LOC_Os01g63530	36824073	36829088	transposon protein putative CACTA En/Spm sub-class expressed
AQBK040	Yield	seed number	Chr1	22339310	42955596	LOC_Os01g63530	36824073	36829088	transposon protein putative CACTA En/Spm sub-class expressed
AQCF026	Yield	grain yield	Chr1	32147123	37777336	LOC_Os01g63530	36824073	36829088	transposon protein putative CACTA En/Spm sub-class expressed
AQCN002	Vigor	tiller number	Chr1	34937981	41541798	LOC_Os01g63530	36824073	36829088	transposon protein putative CACTA En/Spm sub-class expressed
AQCU132	Anatomy	leaf length	Chr1	30737705	40567354	LOC_Os01g63530	36824073	36829088	transposon protein putative CACTA En/Spm sub-class expressed
AQDH001	Quality	seed length	Chr1	34937981	40567354	LOC_Os01g63530	36824073	36829088	transposon protein putative CACTA En/Spm sub-class expressed
AQDY021	Anatomy	culm length	Chr1	31046003	37713775	LOC_Os01g63530	36824073	36829088	transposon protein putative CACTA En/Spm sub-class expressed
AQEE013	Quality	head rice	Chr1	35196573	41541798	LOC_Os01g63530	36824073	36829088	transposon protein putative CACTA En/Spm sub-class expressed
AQEI044	Development	leaf senescence	Chr1	36734135	40167060	LOC_Os01g63530	36824073	36829088	transposon protein putative CACTA En/Spm sub-class expressed
AQEJ025	Anatomy	leaf width	Chr1	34937981	37777336	LOC_Os01g63530	36824073	36829088	transposon protein putative CACTA En/Spm sub-class expressed
AQEL008	Vigor	root number	Chr1	36734135	38531467	LOC_Os01g63530	36824073	36829088	transposon protein putative CACTA En/Spm sub-class expressed
AQEP001	Vigor	seedling vigor	Chr1	34937981	43046407	LOC_Os01g63530	36824073	36829088	transposon protein putative CACTA En/Spm sub-class expressed
AQEP007	Vigor	seedling vigor	Chr1	34937981	40743227	LOC_Os01g63530	36824073	36829088	transposon protein putative CACTA En/Spm sub-class expressed
AQF001	Anatomy	grain shattering	Chr1	31046003	37887562	LOC_Os01g63530	36824073	36829088	transposon protein putative CACTA En/Spm sub-class expressed
AQFJ035	Yield	1000-seed weight	Chr1	36734135	40167060	LOC_Os01g63530	36824073	36829088	transposon protein putative CACTA En/Spm sub-class expressed
AQFJ039	Anatomy	panicle length	Chr1	36734135	40167060	LOC_Os01g63530	36824073	36829088	transposon protein putative CACTA En/Spm sub-class expressed
AQFR014	Vigor	seedling vigor	Chr1	33053493	40167060	LOC_Os01g63530	36824073	36829088	transposon protein putative CACTA En/Spm sub-class expressed
AQGI118	Yield	biomass yield	Chr1	33053493	40065325	LOC_Os01g63530	36824073	36829088	transposon protein putative CACTA En/Spm sub-class expressed
AQJ004	Yield	panicle number	Chr1	32310761	40700598	LOC_Os01g63530	36824073	36829088	transposon protein putative CACTA En/Spm sub-class expressed
AQJ011	Yield	grain yield	Chr1	34032918	41541798	LOC_Os01g63530	36824073	36829088	transposon protein putative CACTA En/Spm sub-class expressed
AQO001	Yield	biomass yield	Chr1	33053493	37713775	LOC_Os01g63530	36824073	36829088	transposon protein putative CACTA En/Spm sub-class expressed
CQAQ3	Vigor	plant height	Chr1	34937981	41969197	LOC_Os01g63530	36824073	36829088	transposon protein putative CACTA En/Spm sub-class expressed
CQAR1	Vigor	plant height	Chr1	30065560	38281563	LOC_Os01g63530	36824073	36829088	transposon protein putative CACTA En/Spm sub-class expressed
CQAR2	Yield	spikelet number	Chr1	30065560	38281563	LOC_Os01g63530	36824073	36829088	transposon protein putative CACTA En/Spm sub-class expressed
CQAR3	Anatomy	spikelet density	Chr1	30065560	38281563	LOC_Os01g63530	36824073	36829088	transposon protein putative CACTA En/Spm sub-class expressed
CQAR4	Yield	seed number	Chr1	30065560	38281563	LOC_Os01g63530	36824073	36829088	transposon protein putative CACTA En/Spm sub-class expressed
CQAR5	Yield	spikelet number	Chr1	28610781	38281563	LOC_Os01g63530	36824073	36829088	transposon protein putative CACTA En/Spm sub-class expressed
CQAR6	Anatomy	spikelet density	Chr1	28610781	38281563	LOC_Os01g63530	36824073	36829088	transposon protein putative CACTA En/Spm sub-class expressed
CQAS4	Anatomy	panicle length	Chr1	35708646	42254617	LOC_Os01g63530	36824073	36829088	transposon protein putative CACTA En/Spm sub-class expressed
CQAS5	Yield	panicle number	Chr1	35708646	42254617	LOC_Os01g63530	36824073	36829088	transposon protein putative CACTA En/Spm sub-class expressed
CQAS6	Yield	spikelet number	Chr1	35708646	42254617	LOC_Os01g63530	36824073	36829088	transposon protein putative CACTA En/Spm sub-class expressed
CQAS7	Anatomy	spikelet density	Chr1	35708646	42254617	LOC_Os01g63530	36824073	36829088	transposon protein putative CACTA En/Spm sub-class expressed
CQAX30	Vigor	plant height	Chr1	32310761	41969197	LOC_Os01g63530	36824073	36829088	transposon protein putative CACTA En/Spm sub-class expressed
CQE2	Vigor	plant height	Chr1	2819089	42413852	LOC_Os01g63530	36824073	36829088	transposon protein putative CACTA En/Spm sub-class expressed
CQN26	Development	leaf senescence	Chr1	6736882	39129065	LOC_Os01g63530	36824073	36829088	transposon protein putative CACTA En/Spm sub-class expressed
CQN43	Yield	panicle weight	Chr1	6736882	39129065	LOC_Os01g63530	36824073	36829088	transposon protein putative CACTA En/Spm sub-class expressed
CQN49	Yield	spikelet number	Chr1	2819089	42413852	LOC_Os01g63530	36824073	36829088	transposon protein putative CACTA En/Spm sub-class expressed
CQN51	Yield	spikelet number	Chr1	6736882	39129065	LOC_Os01g63530	36824073	36829088	transposon protein putative CACTA En/Spm sub-class expressed
AQAS002	Vigor	plant height	Chr1	34937981	40700598	LOC_Os01g64420	37384862	37390008	transposon protein putative unclassified expressed
AQBK040	Yield	seed number	Chr1	22339310	42955596	LOC_Os01g64420	37384862	37390008	transposon protein putative unclassified expressed
AQCF026	Yield	grain yield	Chr1	32147123	37777336	LOC_Os01g64420	37384862	37390008	transposon protein putative unclassified expressed
AQCN002	Vigor	tiller number	Chr1	34937981	41541798	LOC_Os01g64420	37384862	37390008	transposon protein putative unclassified expressed
AQCU132	Anatomy	leaf length	Chr1	30737705	40567354	LOC_Os01g64420	37384862	37390008	transposon protein putative unclassified expressed
AQDH001	Quality	seed length	Chr1	34937981	40567354	LOC_Os01g64420	37384862	37390008	transposon protein putative unclassified expressed
AQDY021	Anatomy	culm length	Chr1	31046003	37713775	LOC_Os01g64420	37384862	37390008	transposon protein putative unclassified expressed
AQEE013	Quality	head rice	Chr1	35196573	41541798	LOC_Os01g64420	37384862	37390008	transposon protein putative unclassified expressed
AQEI044	Development	leaf senescence	Chr1	36734135	40167060	LOC_Os01g64420	37384862	37390008	transposon protein putative unclassified expressed
AQEJ025	Anatomy	leaf width	Chr1	34937981	37777336	LOC_Os01g64420	37384862	37390008	transposon protein putative unclassified expressed
AQEL008	Vigor	root number	Chr1	36734135	38531467	LOC_Os01g64420	37384862	37390008	transposon protein putative unclassified expressed
AQEP001	Vigor	seedling vigor	Chr1	34937981	43046407	LOC_Os01g64420	37384862	37390008	transposon protein putative unclassified expressed
AQEP007	Vigor	seedling vigor	Chr1	34937981	40743227	LOC_Os01g64420	37384862	37390008	transposon protein putative unclassified expressed
AQF001	Anatomy	grain shattering	Chr1	31046003	37887562	LOC_Os01g64420	37384862	37390008	transposon protein putative unclassified expressed
AQFJ035	Yield	1000-seed weight	Chr1	36734135	40167060	LOC_Os01g64420	37384862	37390008	transposon protein putative unclassified expressed
AQFJ039	Anatomy	panicle length	Chr1	36734135	40167060	LOC_Os01g64420	37384862	37390008	transposon protein putative unclassified expressed
AQFR014	Vigor	seedling vigor	Chr1	33053493	40167060	LOC_Os01g64420	37384862	37390008	transposon protein putative unclassified expressed
AQGI118	Yield	biomass yield	Chr1	33053493	40065325	LOC_Os01g64420	37384862	37390008	transposon protein putative unclassified expressed
AQJ004	Yield	panicle number	Chr1	32310761	40700598	LOC_Os01g64420	37384862	37390008	transposon protein putative unclassified expressed
AQJ011	Yield	grain yield	Chr1	34032918	41541798	LOC_Os01g64420	37384862	37390008	transposon protein putative unclassified expressed
AQO001	Yield	biomass yield	Chr1	33053493	37713775	LOC_Os01g64420	37384862	37390008	transposon protein putative unclassified expressed
CQAQ3	Vigor	plant height	Chr1	34937981	41969197	LOC_Os01g64420	37384862	37390008	transposon protein putative unclassified expressed
CQAR1	Vigor	plant height	Chr1	30065560	38281563	LOC_Os01g64420	37384862	37390008	transposon protein putative unclassified expressed
CQAR2	Yield	spikelet number	Chr1	30065560	38281563	LOC_Os01g64420	37384862	37390008	transposon protein putative unclassified expressed
CQAR3	Anatomy	spikelet density	Chr1	30065560	38281563	LOC_Os01g64420	37384862	37390008	transposon protein putative unclassified expressed
CQAR4	Yield	seed number	Chr1	30065560	38281563	LOC_Os01g64420	37384862	37390008	transposon protein putative unclassified expressed
CQAR5	Yield	spikelet number	Chr1	28610781	38281563	LOC_Os01g64420	37384862	37390008	transposon protein putative unclassified expressed
CQAR6	Anatomy	spikelet density	Chr1	28610781	38281563	LOC_Os01g64420	37384862	37390008	transposon protein putative unclassified expressed
CQAS4	Anatomy	panicle length	Chr1	35708646	42254617	LOC_Os01g64420	37384862	37390008	transposon protein putative unclassified expressed
CQAS5	Yield	panicle number	Chr1	35708646	42254617	LOC_Os01g64420	37384862	37390008	transposon protein putative unclassified expressed
CQAS6	Yield	spikelet number	Chr1	35708646	42254617	LOC_Os01g64420	37384862	37390008	transposon protein putative unclassified expressed
CQAS7	Anatomy	spikelet density	Chr1	35708646	42254617	LOC_Os01g64420	37384862	37390008	transposon protein putative unclassified expressed
CQAX30	Vigor	plant height	Chr1	32310761	41969197	LOC_Os01g64420	37384862	37390008	transposon protein putative unclassified expressed
CQE2	Vigor	plant height	Chr1	2819089	42413852	LOC_Os01g64420	37384862	37390008	transposon protein putative unclassified expressed
CQN26	Development	leaf senescence	Chr1	6736882	39129065	LOC_Os01g64420	37384862	37390008	transposon protein putative unclassified expressed
CQN43	Yield	panicle weight	Chr1	6736882	39129065	LOC_Os01g64420	37384862	37390008	transposon protein putative unclassified expressed
CQN49	Yield	spikelet number	Chr1	2819089	42413852	LOC_Os01g64420	37384862	37390008	transposon protein putative unclassified expressed
CQN51	Yield	spikelet number	Chr1	6736882	39129065	LOC_Os01g64420	37384862	37390008	transposon protein putative unclassified expressed
AQAW023	Yield	spikelet number	Chr1	3445940	15623428	LOC_Os01g07820	3748865	3752620	transposon protein putative CACTA En/Spm sub-class expressed
AQAW036	Anatomy	secondary branch	Chr1	3445940	15623428	LOC_Os01g07820	3748865	3752620	transposon protein putative CACTA En/Spm sub-class expressed
AQAX003	Biochemical	carbohydrate content	Chr1	3445940	15623428	LOC_Os01g07820	3748865	3752620	transposon protein putative CACTA En/Spm sub-class expressed
AQBK024	Vigor	plant height	Chr1	3050029	10491821	LOC_Os01g07820	3748865	3752620	transposon protein putative CACTA En/Spm sub-class expressed
AQBK030	Yield	spikelet number	Chr1	3050029	10491821	LOC_Os01g07820	3748865	3752620	transposon protein putative CACTA En/Spm sub-class expressed
AQCF002	Yield	spikelet number	Chr1	1039086	5558814	LOC_Os01g07820	3748865	3752620	transposon protein putative CACTA En/Spm sub-class expressed
AQCF029	Yield	1000-seed weight	Chr1	1039086	5558814	LOC_Os01g07820	3748865	3752620	transposon protein putative CACTA En/Spm sub-class expressed
AQDY003	Yield	panicle number	Chr1	1404695	10491821	LOC_Os01g07820	3748865	3752620	transposon protein putative CACTA En/Spm sub-class expressed
AQF056	Anatomy	anther length	Chr1	3445940	7862478	LOC_Os01g07820	3748865	3752620	transposon protein putative CACTA En/Spm sub-class expressed
AQGE020	Quality	grain weight	Chr1	1890153	4754502	LOC_Os01g07820	3748865	3752620	transposon protein putative CACTA En/Spm sub-class expressed
AQGI160	Yield	biomass yield	Chr1	1890153	4754502	LOC_Os01g07820	3748865	3752620	transposon protein putative CACTA En/Spm sub-class expressed
CQE2	Vigor	plant height	Chr1	2819089	42413852	LOC_Os01g07820	3748865	3752620	transposon protein putative CACTA En/Spm sub-class expressed
CQN28	Development	leaf senescence	Chr1	647235	15623428	LOC_Os01g07820	3748865	3752620	transposon protein putative CACTA En/Spm sub-class expressed
CQN45	Yield	panicle weight	Chr1	647235	15623428	LOC_Os01g07820	3748865	3752620	transposon protein putative CACTA En/Spm sub-class expressed
CQN49	Yield	spikelet number	Chr1	2819089	42413852	LOC_Os01g07820	3748865	3752620	transposon protein putative CACTA En/Spm sub-class expressed
CQN53	Yield	spikelet number	Chr1	647235	15623428	LOC_Os01g07820	3748865	3752620	transposon protein putative CACTA En/Spm sub-class expressed
CQW1	Yield	spikelet number	Chr1	647235	9821253	LOC_Os01g07820	3748865	3752620	transposon protein putative CACTA En/Spm sub-class expressed
AQAS002	Vigor	plant height	Chr1	34937981	40700598	LOC_Os01g64600	37490731	37496885	retrotransposon protein putative unclassified expressed
AQBK040	Yield	seed number	Chr1	22339310	42955596	LOC_Os01g64600	37490731	37496885	retrotransposon protein putative unclassified expressed
AQCF026	Yield	grain yield	Chr1	32147123	37777336	LOC_Os01g64600	37490731	37496885	retrotransposon protein putative unclassified expressed
AQCN002	Vigor	tiller number	Chr1	34937981	41541798	LOC_Os01g64600	37490731	37496885	retrotransposon protein putative unclassified expressed
AQCU132	Anatomy	leaf length	Chr1	30737705	40567354	LOC_Os01g64600	37490731	37496885	retrotransposon protein putative unclassified expressed
AQDH001	Quality	seed length	Chr1	34937981	40567354	LOC_Os01g64600	37490731	37496885	retrotransposon protein putative unclassified expressed
AQDY021	Anatomy	culm length	Chr1	31046003	37713775	LOC_Os01g64600	37490731	37496885	retrotransposon protein putative unclassified expressed
AQEE013	Quality	head rice	Chr1	35196573	41541798	LOC_Os01g64600	37490731	37496885	retrotransposon protein putative unclassified expressed
AQEI044	Development	leaf senescence	Chr1	36734135	40167060	LOC_Os01g64600	37490731	37496885	retrotransposon protein putative unclassified expressed
AQEJ025	Anatomy	leaf width	Chr1	34937981	37777336	LOC_Os01g64600	37490731	37496885	retrotransposon protein putative unclassified expressed
AQEL008	Vigor	root number	Chr1	36734135	38531467	LOC_Os01g64600	37490731	37496885	retrotransposon protein putative unclassified expressed
AQEP001	Vigor	seedling vigor	Chr1	34937981	43046407	LOC_Os01g64600	37490731	37496885	retrotransposon protein putative unclassified expressed
AQEP007	Vigor	seedling vigor	Chr1	34937981	40743227	LOC_Os01g64600	37490731	37496885	retrotransposon protein putative unclassified expressed
AQF001	Anatomy	grain shattering	Chr1	31046003	37887562	LOC_Os01g64600	37490731	37496885	retrotransposon protein putative unclassified expressed
AQFJ035	Yield	1000-seed weight	Chr1	36734135	40167060	LOC_Os01g64600	37490731	37496885	retrotransposon protein putative unclassified expressed
AQFJ039	Anatomy	panicle length	Chr1	36734135	40167060	LOC_Os01g64600	37490731	37496885	retrotransposon protein putative unclassified expressed
AQFR014	Vigor	seedling vigor	Chr1	33053493	40167060	LOC_Os01g64600	37490731	37496885	retrotransposon protein putative unclassified expressed
AQGI118	Yield	biomass yield	Chr1	33053493	40065325	LOC_Os01g64600	37490731	37496885	retrotransposon protein putative unclassified expressed
AQJ004	Yield	panicle number	Chr1	32310761	40700598	LOC_Os01g64600	37490731	37496885	retrotransposon protein putative unclassified expressed
AQJ011	Yield	grain yield	Chr1	34032918	41541798	LOC_Os01g64600	37490731	37496885	retrotransposon protein putative unclassified expressed
AQO001	Yield	biomass yield	Chr1	33053493	37713775	LOC_Os01g64600	37490731	37496885	retrotransposon protein putative unclassified expressed
CQAQ3	Vigor	plant height	Chr1	34937981	41969197	LOC_Os01g64600	37490731	37496885	retrotransposon protein putative unclassified expressed
CQAR1	Vigor	plant height	Chr1	30065560	38281563	LOC_Os01g64600	37490731	37496885	retrotransposon protein putative unclassified expressed
CQAR2	Yield	spikelet number	Chr1	30065560	38281563	LOC_Os01g64600	37490731	37496885	retrotransposon protein putative unclassified expressed
CQAR3	Anatomy	spikelet density	Chr1	30065560	38281563	LOC_Os01g64600	37490731	37496885	retrotransposon protein putative unclassified expressed
CQAR4	Yield	seed number	Chr1	30065560	38281563	LOC_Os01g64600	37490731	37496885	retrotransposon protein putative unclassified expressed
CQAR5	Yield	spikelet number	Chr1	28610781	38281563	LOC_Os01g64600	37490731	37496885	retrotransposon protein putative unclassified expressed
CQAR6	Anatomy	spikelet density	Chr1	28610781	38281563	LOC_Os01g64600	37490731	37496885	retrotransposon protein putative unclassified expressed
CQAS4	Anatomy	panicle length	Chr1	35708646	42254617	LOC_Os01g64600	37490731	37496885	retrotransposon protein putative unclassified expressed
CQAS5	Yield	panicle number	Chr1	35708646	42254617	LOC_Os01g64600	37490731	37496885	retrotransposon protein putative unclassified expressed
CQAS6	Yield	spikelet number	Chr1	35708646	42254617	LOC_Os01g64600	37490731	37496885	retrotransposon protein putative unclassified expressed
CQAS7	Anatomy	spikelet density	Chr1	35708646	42254617	LOC_Os01g64600	37490731	37496885	retrotransposon protein putative unclassified expressed
CQAX30	Vigor	plant height	Chr1	32310761	41969197	LOC_Os01g64600	37490731	37496885	retrotransposon protein putative unclassified expressed
CQE2	Vigor	plant height	Chr1	2819089	42413852	LOC_Os01g64600	37490731	37496885	retrotransposon protein putative unclassified expressed
CQN26	Development	leaf senescence	Chr1	6736882	39129065	LOC_Os01g64600	37490731	37496885	retrotransposon protein putative unclassified expressed
CQN43	Yield	panicle weight	Chr1	6736882	39129065	LOC_Os01g64600	37490731	37496885	retrotransposon protein putative unclassified expressed
CQN49	Yield	spikelet number	Chr1	2819089	42413852	LOC_Os01g64600	37490731	37496885	retrotransposon protein putative unclassified expressed
CQN51	Yield	spikelet number	Chr1	6736882	39129065	LOC_Os01g64600	37490731	37496885	retrotransposon protein putative unclassified expressed
AQAS002	Vigor	plant height	Chr1	34937981	40700598	LOC_Os01g64610	37497518	37500819	retrotransposon protein putative unclassified expressed
AQBK040	Yield	seed number	Chr1	22339310	42955596	LOC_Os01g64610	37497518	37500819	retrotransposon protein putative unclassified expressed
AQCF026	Yield	grain yield	Chr1	32147123	37777336	LOC_Os01g64610	37497518	37500819	retrotransposon protein putative unclassified expressed
AQCN002	Vigor	tiller number	Chr1	34937981	41541798	LOC_Os01g64610	37497518	37500819	retrotransposon protein putative unclassified expressed
AQCU132	Anatomy	leaf length	Chr1	30737705	40567354	LOC_Os01g64610	37497518	37500819	retrotransposon protein putative unclassified expressed
AQDH001	Quality	seed length	Chr1	34937981	40567354	LOC_Os01g64610	37497518	37500819	retrotransposon protein putative unclassified expressed
AQDY021	Anatomy	culm length	Chr1	31046003	37713775	LOC_Os01g64610	37497518	37500819	retrotransposon protein putative unclassified expressed
AQEE013	Quality	head rice	Chr1	35196573	41541798	LOC_Os01g64610	37497518	37500819	retrotransposon protein putative unclassified expressed
AQEI044	Development	leaf senescence	Chr1	36734135	40167060	LOC_Os01g64610	37497518	37500819	retrotransposon protein putative unclassified expressed
AQEJ025	Anatomy	leaf width	Chr1	34937981	37777336	LOC_Os01g64610	37497518	37500819	retrotransposon protein putative unclassified expressed
AQEL008	Vigor	root number	Chr1	36734135	38531467	LOC_Os01g64610	37497518	37500819	retrotransposon protein putative unclassified expressed
AQEP001	Vigor	seedling vigor	Chr1	34937981	43046407	LOC_Os01g64610	37497518	37500819	retrotransposon protein putative unclassified expressed
AQEP007	Vigor	seedling vigor	Chr1	34937981	40743227	LOC_Os01g64610	37497518	37500819	retrotransposon protein putative unclassified expressed
AQF001	Anatomy	grain shattering	Chr1	31046003	37887562	LOC_Os01g64610	37497518	37500819	retrotransposon protein putative unclassified expressed
AQFJ035	Yield	1000-seed weight	Chr1	36734135	40167060	LOC_Os01g64610	37497518	37500819	retrotransposon protein putative unclassified expressed
AQFJ039	Anatomy	panicle length	Chr1	36734135	40167060	LOC_Os01g64610	37497518	37500819	retrotransposon protein putative unclassified expressed
AQFR014	Vigor	seedling vigor	Chr1	33053493	40167060	LOC_Os01g64610	37497518	37500819	retrotransposon protein putative unclassified expressed
AQGI118	Yield	biomass yield	Chr1	33053493	40065325	LOC_Os01g64610	37497518	37500819	retrotransposon protein putative unclassified expressed
AQJ004	Yield	panicle number	Chr1	32310761	40700598	LOC_Os01g64610	37497518	37500819	retrotransposon protein putative unclassified expressed
AQJ011	Yield	grain yield	Chr1	34032918	41541798	LOC_Os01g64610	37497518	37500819	retrotransposon protein putative unclassified expressed
AQO001	Yield	biomass yield	Chr1	33053493	37713775	LOC_Os01g64610	37497518	37500819	retrotransposon protein putative unclassified expressed
CQAQ3	Vigor	plant height	Chr1	34937981	41969197	LOC_Os01g64610	37497518	37500819	retrotransposon protein putative unclassified expressed
CQAR1	Vigor	plant height	Chr1	30065560	38281563	LOC_Os01g64610	37497518	37500819	retrotransposon protein putative unclassified expressed
CQAR2	Yield	spikelet number	Chr1	30065560	38281563	LOC_Os01g64610	37497518	37500819	retrotransposon protein putative unclassified expressed
CQAR3	Anatomy	spikelet density	Chr1	30065560	38281563	LOC_Os01g64610	37497518	37500819	retrotransposon protein putative unclassified expressed
CQAR4	Yield	seed number	Chr1	30065560	38281563	LOC_Os01g64610	37497518	37500819	retrotransposon protein putative unclassified expressed
CQAR5	Yield	spikelet number	Chr1	28610781	38281563	LOC_Os01g64610	37497518	37500819	retrotransposon protein putative unclassified expressed
CQAR6	Anatomy	spikelet density	Chr1	28610781	38281563	LOC_Os01g64610	37497518	37500819	retrotransposon protein putative unclassified expressed
CQAS4	Anatomy	panicle length	Chr1	35708646	42254617	LOC_Os01g64610	37497518	37500819	retrotransposon protein putative unclassified expressed
CQAS5	Yield	panicle number	Chr1	35708646	42254617	LOC_Os01g64610	37497518	37500819	retrotransposon protein putative unclassified expressed
CQAS6	Yield	spikelet number	Chr1	35708646	42254617	LOC_Os01g64610	37497518	37500819	retrotransposon protein putative unclassified expressed
CQAS7	Anatomy	spikelet density	Chr1	35708646	42254617	LOC_Os01g64610	37497518	37500819	retrotransposon protein putative unclassified expressed
CQAX30	Vigor	plant height	Chr1	32310761	41969197	LOC_Os01g64610	37497518	37500819	retrotransposon protein putative unclassified expressed
CQE2	Vigor	plant height	Chr1	2819089	42413852	LOC_Os01g64610	37497518	37500819	retrotransposon protein putative unclassified expressed
CQN26	Development	leaf senescence	Chr1	6736882	39129065	LOC_Os01g64610	37497518	37500819	retrotransposon protein putative unclassified expressed
CQN43	Yield	panicle weight	Chr1	6736882	39129065	LOC_Os01g64610	37497518	37500819	retrotransposon protein putative unclassified expressed
CQN49	Yield	spikelet number	Chr1	2819089	42413852	LOC_Os01g64610	37497518	37500819	retrotransposon protein putative unclassified expressed
CQN51	Yield	spikelet number	Chr1	6736882	39129065	LOC_Os01g64610	37497518	37500819	retrotransposon protein putative unclassified expressed
AQAW023	Yield	spikelet number	Chr1	3445940	15623428	LOC_Os01g07830	3755288	3758620	transposon protein putative CACTA En/Spm sub-class expressed
AQAW036	Anatomy	secondary branch	Chr1	3445940	15623428	LOC_Os01g07830	3755288	3758620	transposon protein putative CACTA En/Spm sub-class expressed
AQAX003	Biochemical	carbohydrate content	Chr1	3445940	15623428	LOC_Os01g07830	3755288	3758620	transposon protein putative CACTA En/Spm sub-class expressed
AQBK024	Vigor	plant height	Chr1	3050029	10491821	LOC_Os01g07830	3755288	3758620	transposon protein putative CACTA En/Spm sub-class expressed
AQBK030	Yield	spikelet number	Chr1	3050029	10491821	LOC_Os01g07830	3755288	3758620	transposon protein putative CACTA En/Spm sub-class expressed
AQCF002	Yield	spikelet number	Chr1	1039086	5558814	LOC_Os01g07830	3755288	3758620	transposon protein putative CACTA En/Spm sub-class expressed
AQCF029	Yield	1000-seed weight	Chr1	1039086	5558814	LOC_Os01g07830	3755288	3758620	transposon protein putative CACTA En/Spm sub-class expressed
AQDY003	Yield	panicle number	Chr1	1404695	10491821	LOC_Os01g07830	3755288	3758620	transposon protein putative CACTA En/Spm sub-class expressed
AQF056	Anatomy	anther length	Chr1	3445940	7862478	LOC_Os01g07830	3755288	3758620	transposon protein putative CACTA En/Spm sub-class expressed
AQGE020	Quality	grain weight	Chr1	1890153	4754502	LOC_Os01g07830	3755288	3758620	transposon protein putative CACTA En/Spm sub-class expressed
AQGI160	Yield	biomass yield	Chr1	1890153	4754502	LOC_Os01g07830	3755288	3758620	transposon protein putative CACTA En/Spm sub-class expressed
CQE2	Vigor	plant height	Chr1	2819089	42413852	LOC_Os01g07830	3755288	3758620	transposon protein putative CACTA En/Spm sub-class expressed
CQN28	Development	leaf senescence	Chr1	647235	15623428	LOC_Os01g07830	3755288	3758620	transposon protein putative CACTA En/Spm sub-class expressed
CQN45	Yield	panicle weight	Chr1	647235	15623428	LOC_Os01g07830	3755288	3758620	transposon protein putative CACTA En/Spm sub-class expressed
CQN49	Yield	spikelet number	Chr1	2819089	42413852	LOC_Os01g07830	3755288	3758620	transposon protein putative CACTA En/Spm sub-class expressed
CQN53	Yield	spikelet number	Chr1	647235	15623428	LOC_Os01g07830	3755288	3758620	transposon protein putative CACTA En/Spm sub-class expressed
CQW1	Yield	spikelet number	Chr1	647235	9821253	LOC_Os01g07830	3755288	3758620	transposon protein putative CACTA En/Spm sub-class expressed
AQAS002	Vigor	plant height	Chr1	34937981	40700598	LOC_Os01g65760	38172770	38174663	retrotransposon protein putative unclassified expressed
AQAW021	Yield	panicle number	Chr1	37713253	39498750	LOC_Os01g65760	38172770	38174663	retrotransposon protein putative unclassified expressed
AQBK040	Yield	seed number	Chr1	22339310	42955596	LOC_Os01g65760	38172770	38174663	retrotransposon protein putative unclassified expressed
AQCN002	Vigor	tiller number	Chr1	34937981	41541798	LOC_Os01g65760	38172770	38174663	retrotransposon protein putative unclassified expressed
AQCU132	Anatomy	leaf length	Chr1	30737705	40567354	LOC_Os01g65760	38172770	38174663	retrotransposon protein putative unclassified expressed
AQDH001	Quality	seed length	Chr1	34937981	40567354	LOC_Os01g65760	38172770	38174663	retrotransposon protein putative unclassified expressed
AQEE013	Quality	head rice	Chr1	35196573	41541798	LOC_Os01g65760	38172770	38174663	retrotransposon protein putative unclassified expressed
AQEI044	Development	leaf senescence	Chr1	36734135	40167060	LOC_Os01g65760	38172770	38174663	retrotransposon protein putative unclassified expressed
AQEL008	Vigor	root number	Chr1	36734135	38531467	LOC_Os01g65760	38172770	38174663	retrotransposon protein putative unclassified expressed
AQEP001	Vigor	seedling vigor	Chr1	34937981	43046407	LOC_Os01g65760	38172770	38174663	retrotransposon protein putative unclassified expressed
AQEP007	Vigor	seedling vigor	Chr1	34937981	40743227	LOC_Os01g65760	38172770	38174663	retrotransposon protein putative unclassified expressed
AQFJ035	Yield	1000-seed weight	Chr1	36734135	40167060	LOC_Os01g65760	38172770	38174663	retrotransposon protein putative unclassified expressed
AQFJ039	Anatomy	panicle length	Chr1	36734135	40167060	LOC_Os01g65760	38172770	38174663	retrotransposon protein putative unclassified expressed
AQFR014	Vigor	seedling vigor	Chr1	33053493	40167060	LOC_Os01g65760	38172770	38174663	retrotransposon protein putative unclassified expressed
AQGI118	Yield	biomass yield	Chr1	33053493	40065325	LOC_Os01g65760	38172770	38174663	retrotransposon protein putative unclassified expressed
AQHE130	Vigor	plant height	Chr1	37713253	39688417	LOC_Os01g65760	38172770	38174663	retrotransposon protein putative unclassified expressed
AQJ004	Yield	panicle number	Chr1	32310761	40700598	LOC_Os01g65760	38172770	38174663	retrotransposon protein putative unclassified expressed
AQJ011	Yield	grain yield	Chr1	34032918	41541798	LOC_Os01g65760	38172770	38174663	retrotransposon protein putative unclassified expressed
AQO006	Yield	biomass yield	Chr1	37713253	39688417	LOC_Os01g65760	38172770	38174663	retrotransposon protein putative unclassified expressed
CQAQ3	Vigor	plant height	Chr1	34937981	41969197	LOC_Os01g65760	38172770	38174663	retrotransposon protein putative unclassified expressed
CQAR1	Vigor	plant height	Chr1	30065560	38281563	LOC_Os01g65760	38172770	38174663	retrotransposon protein putative unclassified expressed
CQAR2	Yield	spikelet number	Chr1	30065560	38281563	LOC_Os01g65760	38172770	38174663	retrotransposon protein putative unclassified expressed
CQAR3	Anatomy	spikelet density	Chr1	30065560	38281563	LOC_Os01g65760	38172770	38174663	retrotransposon protein putative unclassified expressed
CQAR4	Yield	seed number	Chr1	30065560	38281563	LOC_Os01g65760	38172770	38174663	retrotransposon protein putative unclassified expressed
CQAR5	Yield	spikelet number	Chr1	28610781	38281563	LOC_Os01g65760	38172770	38174663	retrotransposon protein putative unclassified expressed
CQAR6	Anatomy	spikelet density	Chr1	28610781	38281563	LOC_Os01g65760	38172770	38174663	retrotransposon protein putative unclassified expressed
CQAS4	Anatomy	panicle length	Chr1	35708646	42254617	LOC_Os01g65760	38172770	38174663	retrotransposon protein putative unclassified expressed
CQAS5	Yield	panicle number	Chr1	35708646	42254617	LOC_Os01g65760	38172770	38174663	retrotransposon protein putative unclassified expressed
CQAS6	Yield	spikelet number	Chr1	35708646	42254617	LOC_Os01g65760	38172770	38174663	retrotransposon protein putative unclassified expressed
CQAS7	Anatomy	spikelet density	Chr1	35708646	42254617	LOC_Os01g65760	38172770	38174663	retrotransposon protein putative unclassified expressed
CQAX30	Vigor	plant height	Chr1	32310761	41969197	LOC_Os01g65760	38172770	38174663	retrotransposon protein putative unclassified expressed
CQE2	Vigor	plant height	Chr1	2819089	42413852	LOC_Os01g65760	38172770	38174663	retrotransposon protein putative unclassified expressed
CQN26	Development	leaf senescence	Chr1	6736882	39129065	LOC_Os01g65760	38172770	38174663	retrotransposon protein putative unclassified expressed
CQN43	Yield	panicle weight	Chr1	6736882	39129065	LOC_Os01g65760	38172770	38174663	retrotransposon protein putative unclassified expressed
CQN49	Yield	spikelet number	Chr1	2819089	42413852	LOC_Os01g65760	38172770	38174663	retrotransposon protein putative unclassified expressed
CQN51	Yield	spikelet number	Chr1	6736882	39129065	LOC_Os01g65760	38172770	38174663	retrotransposon protein putative unclassified expressed
DQC1	Vigor	tiller number	Chr1	37713253	39688417	LOC_Os01g65760	38172770	38174663	retrotransposon protein putative unclassified expressed
AQAS002	Vigor	plant height	Chr1	34937981	40700598	LOC_Os01g65902	38271601	38272684	apocytochrome f precursor putative expressed
AQAW021	Yield	panicle number	Chr1	37713253	39498750	LOC_Os01g65902	38271601	38272684	apocytochrome f precursor putative expressed
AQBK040	Yield	seed number	Chr1	22339310	42955596	LOC_Os01g65902	38271601	38272684	apocytochrome f precursor putative expressed
AQCN002	Vigor	tiller number	Chr1	34937981	41541798	LOC_Os01g65902	38271601	38272684	apocytochrome f precursor putative expressed
AQCU132	Anatomy	leaf length	Chr1	30737705	40567354	LOC_Os01g65902	38271601	38272684	apocytochrome f precursor putative expressed
AQDH001	Quality	seed length	Chr1	34937981	40567354	LOC_Os01g65902	38271601	38272684	apocytochrome f precursor putative expressed
AQEE013	Quality	head rice	Chr1	35196573	41541798	LOC_Os01g65902	38271601	38272684	apocytochrome f precursor putative expressed
AQEI044	Development	leaf senescence	Chr1	36734135	40167060	LOC_Os01g65902	38271601	38272684	apocytochrome f precursor putative expressed
AQEL008	Vigor	root number	Chr1	36734135	38531467	LOC_Os01g65902	38271601	38272684	apocytochrome f precursor putative expressed
AQEP001	Vigor	seedling vigor	Chr1	34937981	43046407	LOC_Os01g65902	38271601	38272684	apocytochrome f precursor putative expressed
AQEP007	Vigor	seedling vigor	Chr1	34937981	40743227	LOC_Os01g65902	38271601	38272684	apocytochrome f precursor putative expressed
AQFJ035	Yield	1000-seed weight	Chr1	36734135	40167060	LOC_Os01g65902	38271601	38272684	apocytochrome f precursor putative expressed
AQFJ039	Anatomy	panicle length	Chr1	36734135	40167060	LOC_Os01g65902	38271601	38272684	apocytochrome f precursor putative expressed
AQFR014	Vigor	seedling vigor	Chr1	33053493	40167060	LOC_Os01g65902	38271601	38272684	apocytochrome f precursor putative expressed
AQGI118	Yield	biomass yield	Chr1	33053493	40065325	LOC_Os01g65902	38271601	38272684	apocytochrome f precursor putative expressed
AQHE130	Vigor	plant height	Chr1	37713253	39688417	LOC_Os01g65902	38271601	38272684	apocytochrome f precursor putative expressed
AQJ004	Yield	panicle number	Chr1	32310761	40700598	LOC_Os01g65902	38271601	38272684	apocytochrome f precursor putative expressed
AQJ011	Yield	grain yield	Chr1	34032918	41541798	LOC_Os01g65902	38271601	38272684	apocytochrome f precursor putative expressed
AQO006	Yield	biomass yield	Chr1	37713253	39688417	LOC_Os01g65902	38271601	38272684	apocytochrome f precursor putative expressed
CQAQ3	Vigor	plant height	Chr1	34937981	41969197	LOC_Os01g65902	38271601	38272684	apocytochrome f precursor putative expressed
CQAR1	Vigor	plant height	Chr1	30065560	38281563	LOC_Os01g65902	38271601	38272684	apocytochrome f precursor putative expressed
CQAR2	Yield	spikelet number	Chr1	30065560	38281563	LOC_Os01g65902	38271601	38272684	apocytochrome f precursor putative expressed
CQAR3	Anatomy	spikelet density	Chr1	30065560	38281563	LOC_Os01g65902	38271601	38272684	apocytochrome f precursor putative expressed
CQAR4	Yield	seed number	Chr1	30065560	38281563	LOC_Os01g65902	38271601	38272684	apocytochrome f precursor putative expressed
CQAR5	Yield	spikelet number	Chr1	28610781	38281563	LOC_Os01g65902	38271601	38272684	apocytochrome f precursor putative expressed
CQAR6	Anatomy	spikelet density	Chr1	28610781	38281563	LOC_Os01g65902	38271601	38272684	apocytochrome f precursor putative expressed
CQAS4	Anatomy	panicle length	Chr1	35708646	42254617	LOC_Os01g65902	38271601	38272684	apocytochrome f precursor putative expressed
CQAS5	Yield	panicle number	Chr1	35708646	42254617	LOC_Os01g65902	38271601	38272684	apocytochrome f precursor putative expressed
CQAS6	Yield	spikelet number	Chr1	35708646	42254617	LOC_Os01g65902	38271601	38272684	apocytochrome f precursor putative expressed
CQAS7	Anatomy	spikelet density	Chr1	35708646	42254617	LOC_Os01g65902	38271601	38272684	apocytochrome f precursor putative expressed
CQAX30	Vigor	plant height	Chr1	32310761	41969197	LOC_Os01g65902	38271601	38272684	apocytochrome f precursor putative expressed
CQE2	Vigor	plant height	Chr1	2819089	42413852	LOC_Os01g65902	38271601	38272684	apocytochrome f precursor putative expressed
CQN26	Development	leaf senescence	Chr1	6736882	39129065	LOC_Os01g65902	38271601	38272684	apocytochrome f precursor putative expressed
CQN43	Yield	panicle weight	Chr1	6736882	39129065	LOC_Os01g65902	38271601	38272684	apocytochrome f precursor putative expressed
CQN49	Yield	spikelet number	Chr1	2819089	42413852	LOC_Os01g65902	38271601	38272684	apocytochrome f precursor putative expressed
CQN51	Yield	spikelet number	Chr1	6736882	39129065	LOC_Os01g65902	38271601	38272684	apocytochrome f precursor putative expressed
DQC1	Vigor	tiller number	Chr1	37713253	39688417	LOC_Os01g65902	38271601	38272684	apocytochrome f precursor putative expressed
AQAS002	Vigor	plant height	Chr1	34937981	40700598	LOC_Os01g66480	38594450	38594743	expressed protein
AQAW021	Yield	panicle number	Chr1	37713253	39498750	LOC_Os01g66480	38594450	38594743	expressed protein
AQBK040	Yield	seed number	Chr1	22339310	42955596	LOC_Os01g66480	38594450	38594743	expressed protein
AQCN002	Vigor	tiller number	Chr1	34937981	41541798	LOC_Os01g66480	38594450	38594743	expressed protein
AQCU132	Anatomy	leaf length	Chr1	30737705	40567354	LOC_Os01g66480	38594450	38594743	expressed protein
AQDH001	Quality	seed length	Chr1	34937981	40567354	LOC_Os01g66480	38594450	38594743	expressed protein
AQEE013	Quality	head rice	Chr1	35196573	41541798	LOC_Os01g66480	38594450	38594743	expressed protein
AQEI044	Development	leaf senescence	Chr1	36734135	40167060	LOC_Os01g66480	38594450	38594743	expressed protein
AQEP001	Vigor	seedling vigor	Chr1	34937981	43046407	LOC_Os01g66480	38594450	38594743	expressed protein
AQEP007	Vigor	seedling vigor	Chr1	34937981	40743227	LOC_Os01g66480	38594450	38594743	expressed protein
AQFJ035	Yield	1000-seed weight	Chr1	36734135	40167060	LOC_Os01g66480	38594450	38594743	expressed protein
AQFJ039	Anatomy	panicle length	Chr1	36734135	40167060	LOC_Os01g66480	38594450	38594743	expressed protein
AQFR014	Vigor	seedling vigor	Chr1	33053493	40167060	LOC_Os01g66480	38594450	38594743	expressed protein
AQGI118	Yield	biomass yield	Chr1	33053493	40065325	LOC_Os01g66480	38594450	38594743	expressed protein
AQHE130	Vigor	plant height	Chr1	37713253	39688417	LOC_Os01g66480	38594450	38594743	expressed protein
AQJ004	Yield	panicle number	Chr1	32310761	40700598	LOC_Os01g66480	38594450	38594743	expressed protein
AQJ011	Yield	grain yield	Chr1	34032918	41541798	LOC_Os01g66480	38594450	38594743	expressed protein
AQO006	Yield	biomass yield	Chr1	37713253	39688417	LOC_Os01g66480	38594450	38594743	expressed protein
CQAQ3	Vigor	plant height	Chr1	34937981	41969197	LOC_Os01g66480	38594450	38594743	expressed protein
CQAS4	Anatomy	panicle length	Chr1	35708646	42254617	LOC_Os01g66480	38594450	38594743	expressed protein
CQAS5	Yield	panicle number	Chr1	35708646	42254617	LOC_Os01g66480	38594450	38594743	expressed protein
CQAS6	Yield	spikelet number	Chr1	35708646	42254617	LOC_Os01g66480	38594450	38594743	expressed protein
CQAS7	Anatomy	spikelet density	Chr1	35708646	42254617	LOC_Os01g66480	38594450	38594743	expressed protein
CQAX30	Vigor	plant height	Chr1	32310761	41969197	LOC_Os01g66480	38594450	38594743	expressed protein
CQE2	Vigor	plant height	Chr1	2819089	42413852	LOC_Os01g66480	38594450	38594743	expressed protein
CQN26	Development	leaf senescence	Chr1	6736882	39129065	LOC_Os01g66480	38594450	38594743	expressed protein
CQN43	Yield	panicle weight	Chr1	6736882	39129065	LOC_Os01g66480	38594450	38594743	expressed protein
CQN49	Yield	spikelet number	Chr1	2819089	42413852	LOC_Os01g66480	38594450	38594743	expressed protein
CQN51	Yield	spikelet number	Chr1	6736882	39129065	LOC_Os01g66480	38594450	38594743	expressed protein
DQC1	Vigor	tiller number	Chr1	37713253	39688417	LOC_Os01g66480	38594450	38594743	expressed protein
AQAW023	Yield	spikelet number	Chr1	3445940	15623428	LOC_Os01g07990	3864260	3868543	retrotransposon protein putative unclassified expressed
AQAW036	Anatomy	secondary branch	Chr1	3445940	15623428	LOC_Os01g07990	3864260	3868543	retrotransposon protein putative unclassified expressed
AQAX003	Biochemical	carbohydrate content	Chr1	3445940	15623428	LOC_Os01g07990	3864260	3868543	retrotransposon protein putative unclassified expressed
AQBK024	Vigor	plant height	Chr1	3050029	10491821	LOC_Os01g07990	3864260	3868543	retrotransposon protein putative unclassified expressed
AQBK030	Yield	spikelet number	Chr1	3050029	10491821	LOC_Os01g07990	3864260	3868543	retrotransposon protein putative unclassified expressed
AQCF002	Yield	spikelet number	Chr1	1039086	5558814	LOC_Os01g07990	3864260	3868543	retrotransposon protein putative unclassified expressed
AQCF029	Yield	1000-seed weight	Chr1	1039086	5558814	LOC_Os01g07990	3864260	3868543	retrotransposon protein putative unclassified expressed
AQDY003	Yield	panicle number	Chr1	1404695	10491821	LOC_Os01g07990	3864260	3868543	retrotransposon protein putative unclassified expressed
AQF056	Anatomy	anther length	Chr1	3445940	7862478	LOC_Os01g07990	3864260	3868543	retrotransposon protein putative unclassified expressed
AQGE020	Quality	grain weight	Chr1	1890153	4754502	LOC_Os01g07990	3864260	3868543	retrotransposon protein putative unclassified expressed
AQGI160	Yield	biomass yield	Chr1	1890153	4754502	LOC_Os01g07990	3864260	3868543	retrotransposon protein putative unclassified expressed
CQE2	Vigor	plant height	Chr1	2819089	42413852	LOC_Os01g07990	3864260	3868543	retrotransposon protein putative unclassified expressed
CQN28	Development	leaf senescence	Chr1	647235	15623428	LOC_Os01g07990	3864260	3868543	retrotransposon protein putative unclassified expressed
CQN45	Yield	panicle weight	Chr1	647235	15623428	LOC_Os01g07990	3864260	3868543	retrotransposon protein putative unclassified expressed
CQN49	Yield	spikelet number	Chr1	2819089	42413852	LOC_Os01g07990	3864260	3868543	retrotransposon protein putative unclassified expressed
CQN53	Yield	spikelet number	Chr1	647235	15623428	LOC_Os01g07990	3864260	3868543	retrotransposon protein putative unclassified expressed
CQW1	Yield	spikelet number	Chr1	647235	9821253	LOC_Os01g07990	3864260	3868543	retrotransposon protein putative unclassified expressed
AQAS002	Vigor	plant height	Chr1	34937981	40700598	LOC_Os01g66930	38871378	38874494	transposon protein putative CACTA En/Spm sub-class expressed
AQAW021	Yield	panicle number	Chr1	37713253	39498750	LOC_Os01g66930	38871378	38874494	transposon protein putative CACTA En/Spm sub-class expressed
AQBK040	Yield	seed number	Chr1	22339310	42955596	LOC_Os01g66930	38871378	38874494	transposon protein putative CACTA En/Spm sub-class expressed
AQCN002	Vigor	tiller number	Chr1	34937981	41541798	LOC_Os01g66930	38871378	38874494	transposon protein putative CACTA En/Spm sub-class expressed
AQCU132	Anatomy	leaf length	Chr1	30737705	40567354	LOC_Os01g66930	38871378	38874494	transposon protein putative CACTA En/Spm sub-class expressed
AQDH001	Quality	seed length	Chr1	34937981	40567354	LOC_Os01g66930	38871378	38874494	transposon protein putative CACTA En/Spm sub-class expressed
AQEE013	Quality	head rice	Chr1	35196573	41541798	LOC_Os01g66930	38871378	38874494	transposon protein putative CACTA En/Spm sub-class expressed
AQEI044	Development	leaf senescence	Chr1	36734135	40167060	LOC_Os01g66930	38871378	38874494	transposon protein putative CACTA En/Spm sub-class expressed
AQEP001	Vigor	seedling vigor	Chr1	34937981	43046407	LOC_Os01g66930	38871378	38874494	transposon protein putative CACTA En/Spm sub-class expressed
AQEP007	Vigor	seedling vigor	Chr1	34937981	40743227	LOC_Os01g66930	38871378	38874494	transposon protein putative CACTA En/Spm sub-class expressed
AQFJ035	Yield	1000-seed weight	Chr1	36734135	40167060	LOC_Os01g66930	38871378	38874494	transposon protein putative CACTA En/Spm sub-class expressed
AQFJ039	Anatomy	panicle length	Chr1	36734135	40167060	LOC_Os01g66930	38871378	38874494	transposon protein putative CACTA En/Spm sub-class expressed
AQFR014	Vigor	seedling vigor	Chr1	33053493	40167060	LOC_Os01g66930	38871378	38874494	transposon protein putative CACTA En/Spm sub-class expressed
AQGI118	Yield	biomass yield	Chr1	33053493	40065325	LOC_Os01g66930	38871378	38874494	transposon protein putative CACTA En/Spm sub-class expressed
AQHE130	Vigor	plant height	Chr1	37713253	39688417	LOC_Os01g66930	38871378	38874494	transposon protein putative CACTA En/Spm sub-class expressed
AQJ004	Yield	panicle number	Chr1	32310761	40700598	LOC_Os01g66930	38871378	38874494	transposon protein putative CACTA En/Spm sub-class expressed
AQJ011	Yield	grain yield	Chr1	34032918	41541798	LOC_Os01g66930	38871378	38874494	transposon protein putative CACTA En/Spm sub-class expressed
AQO006	Yield	biomass yield	Chr1	37713253	39688417	LOC_Os01g66930	38871378	38874494	transposon protein putative CACTA En/Spm sub-class expressed
CQAQ3	Vigor	plant height	Chr1	34937981	41969197	LOC_Os01g66930	38871378	38874494	transposon protein putative CACTA En/Spm sub-class expressed
CQAS4	Anatomy	panicle length	Chr1	35708646	42254617	LOC_Os01g66930	38871378	38874494	transposon protein putative CACTA En/Spm sub-class expressed
CQAS5	Yield	panicle number	Chr1	35708646	42254617	LOC_Os01g66930	38871378	38874494	transposon protein putative CACTA En/Spm sub-class expressed
CQAS6	Yield	spikelet number	Chr1	35708646	42254617	LOC_Os01g66930	38871378	38874494	transposon protein putative CACTA En/Spm sub-class expressed
CQAS7	Anatomy	spikelet density	Chr1	35708646	42254617	LOC_Os01g66930	38871378	38874494	transposon protein putative CACTA En/Spm sub-class expressed
CQAX30	Vigor	plant height	Chr1	32310761	41969197	LOC_Os01g66930	38871378	38874494	transposon protein putative CACTA En/Spm sub-class expressed
CQE2	Vigor	plant height	Chr1	2819089	42413852	LOC_Os01g66930	38871378	38874494	transposon protein putative CACTA En/Spm sub-class expressed
CQN26	Development	leaf senescence	Chr1	6736882	39129065	LOC_Os01g66930	38871378	38874494	transposon protein putative CACTA En/Spm sub-class expressed
CQN43	Yield	panicle weight	Chr1	6736882	39129065	LOC_Os01g66930	38871378	38874494	transposon protein putative CACTA En/Spm sub-class expressed
CQN49	Yield	spikelet number	Chr1	2819089	42413852	LOC_Os01g66930	38871378	38874494	transposon protein putative CACTA En/Spm sub-class expressed
CQN51	Yield	spikelet number	Chr1	6736882	39129065	LOC_Os01g66930	38871378	38874494	transposon protein putative CACTA En/Spm sub-class expressed
DQC1	Vigor	tiller number	Chr1	37713253	39688417	LOC_Os01g66930	38871378	38874494	transposon protein putative CACTA En/Spm sub-class expressed
AQAS002	Vigor	plant height	Chr1	34937981	40700598	LOC_Os01g67800	39403151	39407485	retrotransposon protein putative unclassified expressed
AQAW021	Yield	panicle number	Chr1	37713253	39498750	LOC_Os01g67800	39403151	39407485	retrotransposon protein putative unclassified expressed
AQBK040	Yield	seed number	Chr1	22339310	42955596	LOC_Os01g67800	39403151	39407485	retrotransposon protein putative unclassified expressed
AQCN002	Vigor	tiller number	Chr1	34937981	41541798	LOC_Os01g67800	39403151	39407485	retrotransposon protein putative unclassified expressed
AQCU132	Anatomy	leaf length	Chr1	30737705	40567354	LOC_Os01g67800	39403151	39407485	retrotransposon protein putative unclassified expressed
AQDH001	Quality	seed length	Chr1	34937981	40567354	LOC_Os01g67800	39403151	39407485	retrotransposon protein putative unclassified expressed
AQEE013	Quality	head rice	Chr1	35196573	41541798	LOC_Os01g67800	39403151	39407485	retrotransposon protein putative unclassified expressed
AQEI044	Development	leaf senescence	Chr1	36734135	40167060	LOC_Os01g67800	39403151	39407485	retrotransposon protein putative unclassified expressed
AQEP001	Vigor	seedling vigor	Chr1	34937981	43046407	LOC_Os01g67800	39403151	39407485	retrotransposon protein putative unclassified expressed
AQEP007	Vigor	seedling vigor	Chr1	34937981	40743227	LOC_Os01g67800	39403151	39407485	retrotransposon protein putative unclassified expressed
AQFJ035	Yield	1000-seed weight	Chr1	36734135	40167060	LOC_Os01g67800	39403151	39407485	retrotransposon protein putative unclassified expressed
AQFJ039	Anatomy	panicle length	Chr1	36734135	40167060	LOC_Os01g67800	39403151	39407485	retrotransposon protein putative unclassified expressed
AQFR014	Vigor	seedling vigor	Chr1	33053493	40167060	LOC_Os01g67800	39403151	39407485	retrotransposon protein putative unclassified expressed
AQGI118	Yield	biomass yield	Chr1	33053493	40065325	LOC_Os01g67800	39403151	39407485	retrotransposon protein putative unclassified expressed
AQHE130	Vigor	plant height	Chr1	37713253	39688417	LOC_Os01g67800	39403151	39407485	retrotransposon protein putative unclassified expressed
AQJ004	Yield	panicle number	Chr1	32310761	40700598	LOC_Os01g67800	39403151	39407485	retrotransposon protein putative unclassified expressed
AQJ011	Yield	grain yield	Chr1	34032918	41541798	LOC_Os01g67800	39403151	39407485	retrotransposon protein putative unclassified expressed
AQO006	Yield	biomass yield	Chr1	37713253	39688417	LOC_Os01g67800	39403151	39407485	retrotransposon protein putative unclassified expressed
CQAQ3	Vigor	plant height	Chr1	34937981	41969197	LOC_Os01g67800	39403151	39407485	retrotransposon protein putative unclassified expressed
CQAS4	Anatomy	panicle length	Chr1	35708646	42254617	LOC_Os01g67800	39403151	39407485	retrotransposon protein putative unclassified expressed
CQAS5	Yield	panicle number	Chr1	35708646	42254617	LOC_Os01g67800	39403151	39407485	retrotransposon protein putative unclassified expressed
CQAS6	Yield	spikelet number	Chr1	35708646	42254617	LOC_Os01g67800	39403151	39407485	retrotransposon protein putative unclassified expressed
CQAS7	Anatomy	spikelet density	Chr1	35708646	42254617	LOC_Os01g67800	39403151	39407485	retrotransposon protein putative unclassified expressed
CQAX30	Vigor	plant height	Chr1	32310761	41969197	LOC_Os01g67800	39403151	39407485	retrotransposon protein putative unclassified expressed
CQE2	Vigor	plant height	Chr1	2819089	42413852	LOC_Os01g67800	39403151	39407485	retrotransposon protein putative unclassified expressed
CQN49	Yield	spikelet number	Chr1	2819089	42413852	LOC_Os01g67800	39403151	39407485	retrotransposon protein putative unclassified expressed
DQC1	Vigor	tiller number	Chr1	37713253	39688417	LOC_Os01g67800	39403151	39407485	retrotransposon protein putative unclassified expressed
AQAS002	Vigor	plant height	Chr1	34937981	40700598	LOC_Os01g68220	39647483	39653656	transposon protein putative unclassified expressed
AQBK040	Yield	seed number	Chr1	22339310	42955596	LOC_Os01g68220	39647483	39653656	transposon protein putative unclassified expressed
AQCN002	Vigor	tiller number	Chr1	34937981	41541798	LOC_Os01g68220	39647483	39653656	transposon protein putative unclassified expressed
AQCU132	Anatomy	leaf length	Chr1	30737705	40567354	LOC_Os01g68220	39647483	39653656	transposon protein putative unclassified expressed
AQCW001	Biochemical	chlorophyll content	Chr1	39428054	39680761	LOC_Os01g68220	39647483	39653656	transposon protein putative unclassified expressed
AQCW009	Biochemical	H2O2 content	Chr1	39428054	39680761	LOC_Os01g68220	39647483	39653656	transposon protein putative unclassified expressed
AQDH001	Quality	seed length	Chr1	34937981	40567354	LOC_Os01g68220	39647483	39653656	transposon protein putative unclassified expressed
AQEE013	Quality	head rice	Chr1	35196573	41541798	LOC_Os01g68220	39647483	39653656	transposon protein putative unclassified expressed
AQEI044	Development	leaf senescence	Chr1	36734135	40167060	LOC_Os01g68220	39647483	39653656	transposon protein putative unclassified expressed
AQEP001	Vigor	seedling vigor	Chr1	34937981	43046407	LOC_Os01g68220	39647483	39653656	transposon protein putative unclassified expressed
AQEP007	Vigor	seedling vigor	Chr1	34937981	40743227	LOC_Os01g68220	39647483	39653656	transposon protein putative unclassified expressed
AQFJ035	Yield	1000-seed weight	Chr1	36734135	40167060	LOC_Os01g68220	39647483	39653656	transposon protein putative unclassified expressed
AQFJ039	Anatomy	panicle length	Chr1	36734135	40167060	LOC_Os01g68220	39647483	39653656	transposon protein putative unclassified expressed
AQFR014	Vigor	seedling vigor	Chr1	33053493	40167060	LOC_Os01g68220	39647483	39653656	transposon protein putative unclassified expressed
AQGI118	Yield	biomass yield	Chr1	33053493	40065325	LOC_Os01g68220	39647483	39653656	transposon protein putative unclassified expressed
AQHE130	Vigor	plant height	Chr1	37713253	39688417	LOC_Os01g68220	39647483	39653656	transposon protein putative unclassified expressed
AQJ004	Yield	panicle number	Chr1	32310761	40700598	LOC_Os01g68220	39647483	39653656	transposon protein putative unclassified expressed
AQJ011	Yield	grain yield	Chr1	34032918	41541798	LOC_Os01g68220	39647483	39653656	transposon protein putative unclassified expressed
AQO006	Yield	biomass yield	Chr1	37713253	39688417	LOC_Os01g68220	39647483	39653656	transposon protein putative unclassified expressed
CQAQ3	Vigor	plant height	Chr1	34937981	41969197	LOC_Os01g68220	39647483	39653656	transposon protein putative unclassified expressed
CQAS4	Anatomy	panicle length	Chr1	35708646	42254617	LOC_Os01g68220	39647483	39653656	transposon protein putative unclassified expressed
CQAS5	Yield	panicle number	Chr1	35708646	42254617	LOC_Os01g68220	39647483	39653656	transposon protein putative unclassified expressed
CQAS6	Yield	spikelet number	Chr1	35708646	42254617	LOC_Os01g68220	39647483	39653656	transposon protein putative unclassified expressed
CQAS7	Anatomy	spikelet density	Chr1	35708646	42254617	LOC_Os01g68220	39647483	39653656	transposon protein putative unclassified expressed
CQAX30	Vigor	plant height	Chr1	32310761	41969197	LOC_Os01g68220	39647483	39653656	transposon protein putative unclassified expressed
CQE2	Vigor	plant height	Chr1	2819089	42413852	LOC_Os01g68220	39647483	39653656	transposon protein putative unclassified expressed
CQE5	Anatomy	leaf height	Chr1	39428054	42413852	LOC_Os01g68220	39647483	39653656	transposon protein putative unclassified expressed
CQN49	Yield	spikelet number	Chr1	2819089	42413852	LOC_Os01g68220	39647483	39653656	transposon protein putative unclassified expressed
DQC1	Vigor	tiller number	Chr1	37713253	39688417	LOC_Os01g68220	39647483	39653656	transposon protein putative unclassified expressed
AQAS002	Vigor	plant height	Chr1	34937981	40700598	LOC_Os01g69150	40196665	40197198	transposon protein putative unclassified
AQBK040	Yield	seed number	Chr1	22339310	42955596	LOC_Os01g69150	40196665	40197198	transposon protein putative unclassified
AQC003	Vigor	root number	Chr1	39687395	42413852	LOC_Os01g69150	40196665	40197198	transposon protein putative unclassified
AQCN002	Vigor	tiller number	Chr1	34937981	41541798	LOC_Os01g69150	40196665	40197198	transposon protein putative unclassified
AQCU132	Anatomy	leaf length	Chr1	30737705	40567354	LOC_Os01g69150	40196665	40197198	transposon protein putative unclassified
AQCU208	Anatomy	leaf length	Chr1	39687395	41969197	LOC_Os01g69150	40196665	40197198	transposon protein putative unclassified
AQDH001	Quality	seed length	Chr1	34937981	40567354	LOC_Os01g69150	40196665	40197198	transposon protein putative unclassified
AQEE013	Quality	head rice	Chr1	35196573	41541798	LOC_Os01g69150	40196665	40197198	transposon protein putative unclassified
AQEP001	Vigor	seedling vigor	Chr1	34937981	43046407	LOC_Os01g69150	40196665	40197198	transposon protein putative unclassified
AQEP007	Vigor	seedling vigor	Chr1	34937981	40743227	LOC_Os01g69150	40196665	40197198	transposon protein putative unclassified
AQFR022	Vigor	seedling vigor	Chr1	39687395	40567354	LOC_Os01g69150	40196665	40197198	transposon protein putative unclassified
AQFR030	Vigor	seedling vigor	Chr1	40166840	40567354	LOC_Os01g69150	40196665	40197198	transposon protein putative unclassified
AQJ004	Yield	panicle number	Chr1	32310761	40700598	LOC_Os01g69150	40196665	40197198	transposon protein putative unclassified
AQJ011	Yield	grain yield	Chr1	34032918	41541798	LOC_Os01g69150	40196665	40197198	transposon protein putative unclassified
CQAQ3	Vigor	plant height	Chr1	34937981	41969197	LOC_Os01g69150	40196665	40197198	transposon protein putative unclassified
CQAS4	Anatomy	panicle length	Chr1	35708646	42254617	LOC_Os01g69150	40196665	40197198	transposon protein putative unclassified
CQAS5	Yield	panicle number	Chr1	35708646	42254617	LOC_Os01g69150	40196665	40197198	transposon protein putative unclassified
CQAS6	Yield	spikelet number	Chr1	35708646	42254617	LOC_Os01g69150	40196665	40197198	transposon protein putative unclassified
CQAS7	Anatomy	spikelet density	Chr1	35708646	42254617	LOC_Os01g69150	40196665	40197198	transposon protein putative unclassified
CQAX30	Vigor	plant height	Chr1	32310761	41969197	LOC_Os01g69150	40196665	40197198	transposon protein putative unclassified
CQE2	Vigor	plant height	Chr1	2819089	42413852	LOC_Os01g69150	40196665	40197198	transposon protein putative unclassified
CQE5	Anatomy	leaf height	Chr1	39428054	42413852	LOC_Os01g69150	40196665	40197198	transposon protein putative unclassified
CQN49	Yield	spikelet number	Chr1	2819089	42413852	LOC_Os01g69150	40196665	40197198	transposon protein putative unclassified
AQBK040	Yield	seed number	Chr1	22339310	42955596	LOC_Os01g71890	41650971	41660060	transposon protein putative unclassified expressed
AQC003	Vigor	root number	Chr1	39687395	42413852	LOC_Os01g71890	41650971	41660060	transposon protein putative unclassified expressed
AQCU208	Anatomy	leaf length	Chr1	39687395	41969197	LOC_Os01g71890	41650971	41660060	transposon protein putative unclassified expressed
AQEP001	Vigor	seedling vigor	Chr1	34937981	43046407	LOC_Os01g71890	41650971	41660060	transposon protein putative unclassified expressed
AQEP002	Vigor	seedling vigor	Chr1	40741959	43046407	LOC_Os01g71890	41650971	41660060	transposon protein putative unclassified expressed
CQAQ3	Vigor	plant height	Chr1	34937981	41969197	LOC_Os01g71890	41650971	41660060	transposon protein putative unclassified expressed
CQAS4	Anatomy	panicle length	Chr1	35708646	42254617	LOC_Os01g71890	41650971	41660060	transposon protein putative unclassified expressed
CQAS5	Yield	panicle number	Chr1	35708646	42254617	LOC_Os01g71890	41650971	41660060	transposon protein putative unclassified expressed
CQAS6	Yield	spikelet number	Chr1	35708646	42254617	LOC_Os01g71890	41650971	41660060	transposon protein putative unclassified expressed
CQAS7	Anatomy	spikelet density	Chr1	35708646	42254617	LOC_Os01g71890	41650971	41660060	transposon protein putative unclassified expressed
CQAX30	Vigor	plant height	Chr1	32310761	41969197	LOC_Os01g71890	41650971	41660060	transposon protein putative unclassified expressed
CQE2	Vigor	plant height	Chr1	2819089	42413852	LOC_Os01g71890	41650971	41660060	transposon protein putative unclassified expressed
CQE5	Anatomy	leaf height	Chr1	39428054	42413852	LOC_Os01g71890	41650971	41660060	transposon protein putative unclassified expressed
CQN49	Yield	spikelet number	Chr1	2819089	42413852	LOC_Os01g71890	41650971	41660060	transposon protein putative unclassified expressed
AQAW023	Yield	spikelet number	Chr1	3445940	15623428	LOC_Os01g08480	4187493	4191715	retrotransposon protein putative Ty1-copia subclass expressed
AQAW036	Anatomy	secondary branch	Chr1	3445940	15623428	LOC_Os01g08480	4187493	4191715	retrotransposon protein putative Ty1-copia subclass expressed
AQAX003	Biochemical	carbohydrate content	Chr1	3445940	15623428	LOC_Os01g08480	4187493	4191715	retrotransposon protein putative Ty1-copia subclass expressed
AQBK024	Vigor	plant height	Chr1	3050029	10491821	LOC_Os01g08480	4187493	4191715	retrotransposon protein putative Ty1-copia subclass expressed
AQBK030	Yield	spikelet number	Chr1	3050029	10491821	LOC_Os01g08480	4187493	4191715	retrotransposon protein putative Ty1-copia subclass expressed
AQCF002	Yield	spikelet number	Chr1	1039086	5558814	LOC_Os01g08480	4187493	4191715	retrotransposon protein putative Ty1-copia subclass expressed
AQCF029	Yield	1000-seed weight	Chr1	1039086	5558814	LOC_Os01g08480	4187493	4191715	retrotransposon protein putative Ty1-copia subclass expressed
AQDY003	Yield	panicle number	Chr1	1404695	10491821	LOC_Os01g08480	4187493	4191715	retrotransposon protein putative Ty1-copia subclass expressed
AQF056	Anatomy	anther length	Chr1	3445940	7862478	LOC_Os01g08480	4187493	4191715	retrotransposon protein putative Ty1-copia subclass expressed
AQGE020	Quality	grain weight	Chr1	1890153	4754502	LOC_Os01g08480	4187493	4191715	retrotransposon protein putative Ty1-copia subclass expressed
AQGI160	Yield	biomass yield	Chr1	1890153	4754502	LOC_Os01g08480	4187493	4191715	retrotransposon protein putative Ty1-copia subclass expressed
CQE2	Vigor	plant height	Chr1	2819089	42413852	LOC_Os01g08480	4187493	4191715	retrotransposon protein putative Ty1-copia subclass expressed
CQN28	Development	leaf senescence	Chr1	647235	15623428	LOC_Os01g08480	4187493	4191715	retrotransposon protein putative Ty1-copia subclass expressed
CQN45	Yield	panicle weight	Chr1	647235	15623428	LOC_Os01g08480	4187493	4191715	retrotransposon protein putative Ty1-copia subclass expressed
CQN49	Yield	spikelet number	Chr1	2819089	42413852	LOC_Os01g08480	4187493	4191715	retrotransposon protein putative Ty1-copia subclass expressed
CQN53	Yield	spikelet number	Chr1	647235	15623428	LOC_Os01g08480	4187493	4191715	retrotransposon protein putative Ty1-copia subclass expressed
CQW1	Yield	spikelet number	Chr1	647235	9821253	LOC_Os01g08480	4187493	4191715	retrotransposon protein putative Ty1-copia subclass expressed
AQBK040	Yield	seed number	Chr1	22339310	42955596	LOC_Os01g72920	42288473	42289606	expressed protein
AQC003	Vigor	root number	Chr1	39687395	42413852	LOC_Os01g72920	42288473	42289606	expressed protein
AQCU192	Vigor	plant height	Chr1	41967890	42955596	LOC_Os01g72920	42288473	42289606	expressed protein
AQEP001	Vigor	seedling vigor	Chr1	34937981	43046407	LOC_Os01g72920	42288473	42289606	expressed protein
AQEP002	Vigor	seedling vigor	Chr1	40741959	43046407	LOC_Os01g72920	42288473	42289606	expressed protein
AQFW171	Yield	spikelet number	Chr1	41967890	42955596	LOC_Os01g72920	42288473	42289606	expressed protein
CQE2	Vigor	plant height	Chr1	2819089	42413852	LOC_Os01g72920	42288473	42289606	expressed protein
CQE5	Anatomy	leaf height	Chr1	39428054	42413852	LOC_Os01g72920	42288473	42289606	expressed protein
CQN49	Yield	spikelet number	Chr1	2819089	42413852	LOC_Os01g72920	42288473	42289606	expressed protein
AQBK040	Yield	seed number	Chr1	22339310	42955596	LOC_Os01g73850	42789121	42789753	retrotransposon protein putative unclassified
AQCU192	Vigor	plant height	Chr1	41967890	42955596	LOC_Os01g73850	42789121	42789753	retrotransposon protein putative unclassified
AQEP001	Vigor	seedling vigor	Chr1	34937981	43046407	LOC_Os01g73850	42789121	42789753	retrotransposon protein putative unclassified
AQEP002	Vigor	seedling vigor	Chr1	40741959	43046407	LOC_Os01g73850	42789121	42789753	retrotransposon protein putative unclassified
AQFW171	Yield	spikelet number	Chr1	41967890	42955596	LOC_Os01g73850	42789121	42789753	retrotransposon protein putative unclassified
CQE4	Vigor	plant height	Chr1	42412421	43236916	LOC_Os01g73850	42789121	42789753	retrotransposon protein putative unclassified
AQBK040	Yield	seed number	Chr1	22339310	42955596	LOC_Os01g73870	42804902	42810948	transposon protein putative unclassified expressed
AQCU192	Vigor	plant height	Chr1	41967890	42955596	LOC_Os01g73870	42804902	42810948	transposon protein putative unclassified expressed
AQEP001	Vigor	seedling vigor	Chr1	34937981	43046407	LOC_Os01g73870	42804902	42810948	transposon protein putative unclassified expressed
AQEP002	Vigor	seedling vigor	Chr1	40741959	43046407	LOC_Os01g73870	42804902	42810948	transposon protein putative unclassified expressed
AQFW171	Yield	spikelet number	Chr1	41967890	42955596	LOC_Os01g73870	42804902	42810948	transposon protein putative unclassified expressed
CQE4	Vigor	plant height	Chr1	42412421	43236916	LOC_Os01g73870	42804902	42810948	transposon protein putative unclassified expressed
AQAW023	Yield	spikelet number	Chr1	3445940	15623428	LOC_Os01g09050	4551112	4554640	retrotransposon protein putative Ty1-copia subclass expressed
AQAW036	Anatomy	secondary branch	Chr1	3445940	15623428	LOC_Os01g09050	4551112	4554640	retrotransposon protein putative Ty1-copia subclass expressed
AQAX003	Biochemical	carbohydrate content	Chr1	3445940	15623428	LOC_Os01g09050	4551112	4554640	retrotransposon protein putative Ty1-copia subclass expressed
AQBK024	Vigor	plant height	Chr1	3050029	10491821	LOC_Os01g09050	4551112	4554640	retrotransposon protein putative Ty1-copia subclass expressed
AQBK030	Yield	spikelet number	Chr1	3050029	10491821	LOC_Os01g09050	4551112	4554640	retrotransposon protein putative Ty1-copia subclass expressed
AQCF002	Yield	spikelet number	Chr1	1039086	5558814	LOC_Os01g09050	4551112	4554640	retrotransposon protein putative Ty1-copia subclass expressed
AQCF029	Yield	1000-seed weight	Chr1	1039086	5558814	LOC_Os01g09050	4551112	4554640	retrotransposon protein putative Ty1-copia subclass expressed
AQDY003	Yield	panicle number	Chr1	1404695	10491821	LOC_Os01g09050	4551112	4554640	retrotransposon protein putative Ty1-copia subclass expressed
AQDZ006	Anatomy	culm thickness	Chr1	4531016	7478961	LOC_Os01g09050	4551112	4554640	retrotransposon protein putative Ty1-copia subclass expressed
AQF056	Anatomy	anther length	Chr1	3445940	7862478	LOC_Os01g09050	4551112	4554640	retrotransposon protein putative Ty1-copia subclass expressed
AQGE020	Quality	grain weight	Chr1	1890153	4754502	LOC_Os01g09050	4551112	4554640	retrotransposon protein putative Ty1-copia subclass expressed
AQGI160	Yield	biomass yield	Chr1	1890153	4754502	LOC_Os01g09050	4551112	4554640	retrotransposon protein putative Ty1-copia subclass expressed
CQE2	Vigor	plant height	Chr1	2819089	42413852	LOC_Os01g09050	4551112	4554640	retrotransposon protein putative Ty1-copia subclass expressed
CQN28	Development	leaf senescence	Chr1	647235	15623428	LOC_Os01g09050	4551112	4554640	retrotransposon protein putative Ty1-copia subclass expressed
CQN45	Yield	panicle weight	Chr1	647235	15623428	LOC_Os01g09050	4551112	4554640	retrotransposon protein putative Ty1-copia subclass expressed
CQN49	Yield	spikelet number	Chr1	2819089	42413852	LOC_Os01g09050	4551112	4554640	retrotransposon protein putative Ty1-copia subclass expressed
CQN53	Yield	spikelet number	Chr1	647235	15623428	LOC_Os01g09050	4551112	4554640	retrotransposon protein putative Ty1-copia subclass expressed
CQW1	Yield	spikelet number	Chr1	647235	9821253	LOC_Os01g09050	4551112	4554640	retrotransposon protein putative Ty1-copia subclass expressed
AQAW023	Yield	spikelet number	Chr1	3445940	15623428	LOC_Os01g09060	4559006	4559950	retrotransposon protein putative Ty1-copia subclass
AQAW036	Anatomy	secondary branch	Chr1	3445940	15623428	LOC_Os01g09060	4559006	4559950	retrotransposon protein putative Ty1-copia subclass
AQAX003	Biochemical	carbohydrate content	Chr1	3445940	15623428	LOC_Os01g09060	4559006	4559950	retrotransposon protein putative Ty1-copia subclass
AQBK024	Vigor	plant height	Chr1	3050029	10491821	LOC_Os01g09060	4559006	4559950	retrotransposon protein putative Ty1-copia subclass
AQBK030	Yield	spikelet number	Chr1	3050029	10491821	LOC_Os01g09060	4559006	4559950	retrotransposon protein putative Ty1-copia subclass
AQCF002	Yield	spikelet number	Chr1	1039086	5558814	LOC_Os01g09060	4559006	4559950	retrotransposon protein putative Ty1-copia subclass
AQCF029	Yield	1000-seed weight	Chr1	1039086	5558814	LOC_Os01g09060	4559006	4559950	retrotransposon protein putative Ty1-copia subclass
AQDY003	Yield	panicle number	Chr1	1404695	10491821	LOC_Os01g09060	4559006	4559950	retrotransposon protein putative Ty1-copia subclass
AQDZ006	Anatomy	culm thickness	Chr1	4531016	7478961	LOC_Os01g09060	4559006	4559950	retrotransposon protein putative Ty1-copia subclass
AQF056	Anatomy	anther length	Chr1	3445940	7862478	LOC_Os01g09060	4559006	4559950	retrotransposon protein putative Ty1-copia subclass
AQGE020	Quality	grain weight	Chr1	1890153	4754502	LOC_Os01g09060	4559006	4559950	retrotransposon protein putative Ty1-copia subclass
AQGI160	Yield	biomass yield	Chr1	1890153	4754502	LOC_Os01g09060	4559006	4559950	retrotransposon protein putative Ty1-copia subclass
CQE2	Vigor	plant height	Chr1	2819089	42413852	LOC_Os01g09060	4559006	4559950	retrotransposon protein putative Ty1-copia subclass
CQN28	Development	leaf senescence	Chr1	647235	15623428	LOC_Os01g09060	4559006	4559950	retrotransposon protein putative Ty1-copia subclass
CQN45	Yield	panicle weight	Chr1	647235	15623428	LOC_Os01g09060	4559006	4559950	retrotransposon protein putative Ty1-copia subclass
CQN49	Yield	spikelet number	Chr1	2819089	42413852	LOC_Os01g09060	4559006	4559950	retrotransposon protein putative Ty1-copia subclass
CQN53	Yield	spikelet number	Chr1	647235	15623428	LOC_Os01g09060	4559006	4559950	retrotransposon protein putative Ty1-copia subclass
CQW1	Yield	spikelet number	Chr1	647235	9821253	LOC_Os01g09060	4559006	4559950	retrotransposon protein putative Ty1-copia subclass
AQAW023	Yield	spikelet number	Chr1	3445940	15623428	LOC_Os01g09206	4642301	4643110	retrotransposon protein putative Ty1-copia subclass
AQAW036	Anatomy	secondary branch	Chr1	3445940	15623428	LOC_Os01g09206	4642301	4643110	retrotransposon protein putative Ty1-copia subclass
AQAX003	Biochemical	carbohydrate content	Chr1	3445940	15623428	LOC_Os01g09206	4642301	4643110	retrotransposon protein putative Ty1-copia subclass
AQBK024	Vigor	plant height	Chr1	3050029	10491821	LOC_Os01g09206	4642301	4643110	retrotransposon protein putative Ty1-copia subclass
AQBK030	Yield	spikelet number	Chr1	3050029	10491821	LOC_Os01g09206	4642301	4643110	retrotransposon protein putative Ty1-copia subclass
AQCF002	Yield	spikelet number	Chr1	1039086	5558814	LOC_Os01g09206	4642301	4643110	retrotransposon protein putative Ty1-copia subclass
AQCF029	Yield	1000-seed weight	Chr1	1039086	5558814	LOC_Os01g09206	4642301	4643110	retrotransposon protein putative Ty1-copia subclass
AQDY003	Yield	panicle number	Chr1	1404695	10491821	LOC_Os01g09206	4642301	4643110	retrotransposon protein putative Ty1-copia subclass
AQDZ006	Anatomy	culm thickness	Chr1	4531016	7478961	LOC_Os01g09206	4642301	4643110	retrotransposon protein putative Ty1-copia subclass
AQF056	Anatomy	anther length	Chr1	3445940	7862478	LOC_Os01g09206	4642301	4643110	retrotransposon protein putative Ty1-copia subclass
AQGE020	Quality	grain weight	Chr1	1890153	4754502	LOC_Os01g09206	4642301	4643110	retrotransposon protein putative Ty1-copia subclass
AQGI160	Yield	biomass yield	Chr1	1890153	4754502	LOC_Os01g09206	4642301	4643110	retrotransposon protein putative Ty1-copia subclass
CQE2	Vigor	plant height	Chr1	2819089	42413852	LOC_Os01g09206	4642301	4643110	retrotransposon protein putative Ty1-copia subclass
CQN28	Development	leaf senescence	Chr1	647235	15623428	LOC_Os01g09206	4642301	4643110	retrotransposon protein putative Ty1-copia subclass
CQN45	Yield	panicle weight	Chr1	647235	15623428	LOC_Os01g09206	4642301	4643110	retrotransposon protein putative Ty1-copia subclass
CQN49	Yield	spikelet number	Chr1	2819089	42413852	LOC_Os01g09206	4642301	4643110	retrotransposon protein putative Ty1-copia subclass
CQN53	Yield	spikelet number	Chr1	647235	15623428	LOC_Os01g09206	4642301	4643110	retrotransposon protein putative Ty1-copia subclass
CQW1	Yield	spikelet number	Chr1	647235	9821253	LOC_Os01g09206	4642301	4643110	retrotransposon protein putative Ty1-copia subclass
AQAW023	Yield	spikelet number	Chr1	3445940	15623428	LOC_Os01g09212	4644061	4644696	retrotransposon protein putative Ty1-copia subclass expressed
AQAW036	Anatomy	secondary branch	Chr1	3445940	15623428	LOC_Os01g09212	4644061	4644696	retrotransposon protein putative Ty1-copia subclass expressed
AQAX003	Biochemical	carbohydrate content	Chr1	3445940	15623428	LOC_Os01g09212	4644061	4644696	retrotransposon protein putative Ty1-copia subclass expressed
AQBK024	Vigor	plant height	Chr1	3050029	10491821	LOC_Os01g09212	4644061	4644696	retrotransposon protein putative Ty1-copia subclass expressed
AQBK030	Yield	spikelet number	Chr1	3050029	10491821	LOC_Os01g09212	4644061	4644696	retrotransposon protein putative Ty1-copia subclass expressed
AQCF002	Yield	spikelet number	Chr1	1039086	5558814	LOC_Os01g09212	4644061	4644696	retrotransposon protein putative Ty1-copia subclass expressed
AQCF029	Yield	1000-seed weight	Chr1	1039086	5558814	LOC_Os01g09212	4644061	4644696	retrotransposon protein putative Ty1-copia subclass expressed
AQDY003	Yield	panicle number	Chr1	1404695	10491821	LOC_Os01g09212	4644061	4644696	retrotransposon protein putative Ty1-copia subclass expressed
AQDZ006	Anatomy	culm thickness	Chr1	4531016	7478961	LOC_Os01g09212	4644061	4644696	retrotransposon protein putative Ty1-copia subclass expressed
AQF056	Anatomy	anther length	Chr1	3445940	7862478	LOC_Os01g09212	4644061	4644696	retrotransposon protein putative Ty1-copia subclass expressed
AQGE020	Quality	grain weight	Chr1	1890153	4754502	LOC_Os01g09212	4644061	4644696	retrotransposon protein putative Ty1-copia subclass expressed
AQGI160	Yield	biomass yield	Chr1	1890153	4754502	LOC_Os01g09212	4644061	4644696	retrotransposon protein putative Ty1-copia subclass expressed
CQE2	Vigor	plant height	Chr1	2819089	42413852	LOC_Os01g09212	4644061	4644696	retrotransposon protein putative Ty1-copia subclass expressed
CQN28	Development	leaf senescence	Chr1	647235	15623428	LOC_Os01g09212	4644061	4644696	retrotransposon protein putative Ty1-copia subclass expressed
CQN45	Yield	panicle weight	Chr1	647235	15623428	LOC_Os01g09212	4644061	4644696	retrotransposon protein putative Ty1-copia subclass expressed
CQN49	Yield	spikelet number	Chr1	2819089	42413852	LOC_Os01g09212	4644061	4644696	retrotransposon protein putative Ty1-copia subclass expressed
CQN53	Yield	spikelet number	Chr1	647235	15623428	LOC_Os01g09212	4644061	4644696	retrotransposon protein putative Ty1-copia subclass expressed
CQW1	Yield	spikelet number	Chr1	647235	9821253	LOC_Os01g09212	4644061	4644696	retrotransposon protein putative Ty1-copia subclass expressed
AQAW001	Yield	panicle number	Chr1	4753787	10491821	LOC_Os01g09384	4768735	4782706	ankyrin repeat domain containing protein putative expressed
AQAW003	Yield	spikelet number	Chr1	4753787	10491821	LOC_Os01g09384	4768735	4782706	ankyrin repeat domain containing protein putative expressed
AQAW016	Anatomy	secondary branch	Chr1	4753787	10491821	LOC_Os01g09384	4768735	4782706	ankyrin repeat domain containing protein putative expressed
AQAW023	Yield	spikelet number	Chr1	3445940	15623428	LOC_Os01g09384	4768735	4782706	ankyrin repeat domain containing protein putative expressed
AQAW036	Anatomy	secondary branch	Chr1	3445940	15623428	LOC_Os01g09384	4768735	4782706	ankyrin repeat domain containing protein putative expressed
AQAX003	Biochemical	carbohydrate content	Chr1	3445940	15623428	LOC_Os01g09384	4768735	4782706	ankyrin repeat domain containing protein putative expressed
AQBK024	Vigor	plant height	Chr1	3050029	10491821	LOC_Os01g09384	4768735	4782706	ankyrin repeat domain containing protein putative expressed
AQBK030	Yield	spikelet number	Chr1	3050029	10491821	LOC_Os01g09384	4768735	4782706	ankyrin repeat domain containing protein putative expressed
AQCF002	Yield	spikelet number	Chr1	1039086	5558814	LOC_Os01g09384	4768735	4782706	ankyrin repeat domain containing protein putative expressed
AQCF029	Yield	1000-seed weight	Chr1	1039086	5558814	LOC_Os01g09384	4768735	4782706	ankyrin repeat domain containing protein putative expressed
AQDY003	Yield	panicle number	Chr1	1404695	10491821	LOC_Os01g09384	4768735	4782706	ankyrin repeat domain containing protein putative expressed
AQDY007	Yield	panicle number	Chr1	4753787	7478961	LOC_Os01g09384	4768735	4782706	ankyrin repeat domain containing protein putative expressed
AQDY011	Vigor	tiller number	Chr1	4753787	10491821	LOC_Os01g09384	4768735	4782706	ankyrin repeat domain containing protein putative expressed
AQDY012	Vigor	tiller number	Chr1	4753787	7478961	LOC_Os01g09384	4768735	4782706	ankyrin repeat domain containing protein putative expressed
AQDZ006	Anatomy	culm thickness	Chr1	4531016	7478961	LOC_Os01g09384	4768735	4782706	ankyrin repeat domain containing protein putative expressed
AQF056	Anatomy	anther length	Chr1	3445940	7862478	LOC_Os01g09384	4768735	4782706	ankyrin repeat domain containing protein putative expressed
CQE2	Vigor	plant height	Chr1	2819089	42413852	LOC_Os01g09384	4768735	4782706	ankyrin repeat domain containing protein putative expressed
CQN28	Development	leaf senescence	Chr1	647235	15623428	LOC_Os01g09384	4768735	4782706	ankyrin repeat domain containing protein putative expressed
CQN45	Yield	panicle weight	Chr1	647235	15623428	LOC_Os01g09384	4768735	4782706	ankyrin repeat domain containing protein putative expressed
CQN49	Yield	spikelet number	Chr1	2819089	42413852	LOC_Os01g09384	4768735	4782706	ankyrin repeat domain containing protein putative expressed
CQN53	Yield	spikelet number	Chr1	647235	15623428	LOC_Os01g09384	4768735	4782706	ankyrin repeat domain containing protein putative expressed
CQW1	Yield	spikelet number	Chr1	647235	9821253	LOC_Os01g09384	4768735	4782706	ankyrin repeat domain containing protein putative expressed
AQAW001	Yield	panicle number	Chr1	4753787	10491821	LOC_Os01g09490	4840354	4845339	transposon protein putative unclassified expressed
AQAW003	Yield	spikelet number	Chr1	4753787	10491821	LOC_Os01g09490	4840354	4845339	transposon protein putative unclassified expressed
AQAW016	Anatomy	secondary branch	Chr1	4753787	10491821	LOC_Os01g09490	4840354	4845339	transposon protein putative unclassified expressed
AQAW023	Yield	spikelet number	Chr1	3445940	15623428	LOC_Os01g09490	4840354	4845339	transposon protein putative unclassified expressed
AQAW036	Anatomy	secondary branch	Chr1	3445940	15623428	LOC_Os01g09490	4840354	4845339	transposon protein putative unclassified expressed
AQAX003	Biochemical	carbohydrate content	Chr1	3445940	15623428	LOC_Os01g09490	4840354	4845339	transposon protein putative unclassified expressed
AQBK024	Vigor	plant height	Chr1	3050029	10491821	LOC_Os01g09490	4840354	4845339	transposon protein putative unclassified expressed
AQBK030	Yield	spikelet number	Chr1	3050029	10491821	LOC_Os01g09490	4840354	4845339	transposon protein putative unclassified expressed
AQCF002	Yield	spikelet number	Chr1	1039086	5558814	LOC_Os01g09490	4840354	4845339	transposon protein putative unclassified expressed
AQCF029	Yield	1000-seed weight	Chr1	1039086	5558814	LOC_Os01g09490	4840354	4845339	transposon protein putative unclassified expressed
AQDY003	Yield	panicle number	Chr1	1404695	10491821	LOC_Os01g09490	4840354	4845339	transposon protein putative unclassified expressed
AQDY007	Yield	panicle number	Chr1	4753787	7478961	LOC_Os01g09490	4840354	4845339	transposon protein putative unclassified expressed
AQDY011	Vigor	tiller number	Chr1	4753787	10491821	LOC_Os01g09490	4840354	4845339	transposon protein putative unclassified expressed
AQDY012	Vigor	tiller number	Chr1	4753787	7478961	LOC_Os01g09490	4840354	4845339	transposon protein putative unclassified expressed
AQDZ006	Anatomy	culm thickness	Chr1	4531016	7478961	LOC_Os01g09490	4840354	4845339	transposon protein putative unclassified expressed
AQF056	Anatomy	anther length	Chr1	3445940	7862478	LOC_Os01g09490	4840354	4845339	transposon protein putative unclassified expressed
CQE2	Vigor	plant height	Chr1	2819089	42413852	LOC_Os01g09490	4840354	4845339	transposon protein putative unclassified expressed
CQN28	Development	leaf senescence	Chr1	647235	15623428	LOC_Os01g09490	4840354	4845339	transposon protein putative unclassified expressed
CQN45	Yield	panicle weight	Chr1	647235	15623428	LOC_Os01g09490	4840354	4845339	transposon protein putative unclassified expressed
CQN49	Yield	spikelet number	Chr1	2819089	42413852	LOC_Os01g09490	4840354	4845339	transposon protein putative unclassified expressed
CQN53	Yield	spikelet number	Chr1	647235	15623428	LOC_Os01g09490	4840354	4845339	transposon protein putative unclassified expressed
CQW1	Yield	spikelet number	Chr1	647235	9821253	LOC_Os01g09490	4840354	4845339	transposon protein putative unclassified expressed
AQAW001	Yield	panicle number	Chr1	4753787	10491821	LOC_Os01g09600	4932498	4938594	retrotransposon protein putative Ty3-gypsy subclass expressed
AQAW003	Yield	spikelet number	Chr1	4753787	10491821	LOC_Os01g09600	4932498	4938594	retrotransposon protein putative Ty3-gypsy subclass expressed
AQAW016	Anatomy	secondary branch	Chr1	4753787	10491821	LOC_Os01g09600	4932498	4938594	retrotransposon protein putative Ty3-gypsy subclass expressed
AQAW023	Yield	spikelet number	Chr1	3445940	15623428	LOC_Os01g09600	4932498	4938594	retrotransposon protein putative Ty3-gypsy subclass expressed
AQAW036	Anatomy	secondary branch	Chr1	3445940	15623428	LOC_Os01g09600	4932498	4938594	retrotransposon protein putative Ty3-gypsy subclass expressed
AQAX003	Biochemical	carbohydrate content	Chr1	3445940	15623428	LOC_Os01g09600	4932498	4938594	retrotransposon protein putative Ty3-gypsy subclass expressed
AQBK024	Vigor	plant height	Chr1	3050029	10491821	LOC_Os01g09600	4932498	4938594	retrotransposon protein putative Ty3-gypsy subclass expressed
AQBK030	Yield	spikelet number	Chr1	3050029	10491821	LOC_Os01g09600	4932498	4938594	retrotransposon protein putative Ty3-gypsy subclass expressed
AQCF002	Yield	spikelet number	Chr1	1039086	5558814	LOC_Os01g09600	4932498	4938594	retrotransposon protein putative Ty3-gypsy subclass expressed
AQCF029	Yield	1000-seed weight	Chr1	1039086	5558814	LOC_Os01g09600	4932498	4938594	retrotransposon protein putative Ty3-gypsy subclass expressed
AQDY003	Yield	panicle number	Chr1	1404695	10491821	LOC_Os01g09600	4932498	4938594	retrotransposon protein putative Ty3-gypsy subclass expressed
AQDY007	Yield	panicle number	Chr1	4753787	7478961	LOC_Os01g09600	4932498	4938594	retrotransposon protein putative Ty3-gypsy subclass expressed
AQDY011	Vigor	tiller number	Chr1	4753787	10491821	LOC_Os01g09600	4932498	4938594	retrotransposon protein putative Ty3-gypsy subclass expressed
AQDY012	Vigor	tiller number	Chr1	4753787	7478961	LOC_Os01g09600	4932498	4938594	retrotransposon protein putative Ty3-gypsy subclass expressed
AQDZ006	Anatomy	culm thickness	Chr1	4531016	7478961	LOC_Os01g09600	4932498	4938594	retrotransposon protein putative Ty3-gypsy subclass expressed
AQF056	Anatomy	anther length	Chr1	3445940	7862478	LOC_Os01g09600	4932498	4938594	retrotransposon protein putative Ty3-gypsy subclass expressed
AQFJ007	Yield	panicle number	Chr1	4885844	7445919	LOC_Os01g09600	4932498	4938594	retrotransposon protein putative Ty3-gypsy subclass expressed
CQE2	Vigor	plant height	Chr1	2819089	42413852	LOC_Os01g09600	4932498	4938594	retrotransposon protein putative Ty3-gypsy subclass expressed
CQN28	Development	leaf senescence	Chr1	647235	15623428	LOC_Os01g09600	4932498	4938594	retrotransposon protein putative Ty3-gypsy subclass expressed
CQN45	Yield	panicle weight	Chr1	647235	15623428	LOC_Os01g09600	4932498	4938594	retrotransposon protein putative Ty3-gypsy subclass expressed
CQN49	Yield	spikelet number	Chr1	2819089	42413852	LOC_Os01g09600	4932498	4938594	retrotransposon protein putative Ty3-gypsy subclass expressed
CQN53	Yield	spikelet number	Chr1	647235	15623428	LOC_Os01g09600	4932498	4938594	retrotransposon protein putative Ty3-gypsy subclass expressed
CQW1	Yield	spikelet number	Chr1	647235	9821253	LOC_Os01g09600	4932498	4938594	retrotransposon protein putative Ty3-gypsy subclass expressed
AQAW001	Yield	panicle number	Chr1	4753787	10491821	LOC_Os01g09610	4938911	4941835	retrotransposon protein putative Ty3-gypsy subclass expressed
AQAW003	Yield	spikelet number	Chr1	4753787	10491821	LOC_Os01g09610	4938911	4941835	retrotransposon protein putative Ty3-gypsy subclass expressed
AQAW016	Anatomy	secondary branch	Chr1	4753787	10491821	LOC_Os01g09610	4938911	4941835	retrotransposon protein putative Ty3-gypsy subclass expressed
AQAW023	Yield	spikelet number	Chr1	3445940	15623428	LOC_Os01g09610	4938911	4941835	retrotransposon protein putative Ty3-gypsy subclass expressed
AQAW036	Anatomy	secondary branch	Chr1	3445940	15623428	LOC_Os01g09610	4938911	4941835	retrotransposon protein putative Ty3-gypsy subclass expressed
AQAX003	Biochemical	carbohydrate content	Chr1	3445940	15623428	LOC_Os01g09610	4938911	4941835	retrotransposon protein putative Ty3-gypsy subclass expressed
AQBK024	Vigor	plant height	Chr1	3050029	10491821	LOC_Os01g09610	4938911	4941835	retrotransposon protein putative Ty3-gypsy subclass expressed
AQBK030	Yield	spikelet number	Chr1	3050029	10491821	LOC_Os01g09610	4938911	4941835	retrotransposon protein putative Ty3-gypsy subclass expressed
AQCF002	Yield	spikelet number	Chr1	1039086	5558814	LOC_Os01g09610	4938911	4941835	retrotransposon protein putative Ty3-gypsy subclass expressed
AQCF029	Yield	1000-seed weight	Chr1	1039086	5558814	LOC_Os01g09610	4938911	4941835	retrotransposon protein putative Ty3-gypsy subclass expressed
AQDY003	Yield	panicle number	Chr1	1404695	10491821	LOC_Os01g09610	4938911	4941835	retrotransposon protein putative Ty3-gypsy subclass expressed
AQDY007	Yield	panicle number	Chr1	4753787	7478961	LOC_Os01g09610	4938911	4941835	retrotransposon protein putative Ty3-gypsy subclass expressed
AQDY011	Vigor	tiller number	Chr1	4753787	10491821	LOC_Os01g09610	4938911	4941835	retrotransposon protein putative Ty3-gypsy subclass expressed
AQDY012	Vigor	tiller number	Chr1	4753787	7478961	LOC_Os01g09610	4938911	4941835	retrotransposon protein putative Ty3-gypsy subclass expressed
AQDZ006	Anatomy	culm thickness	Chr1	4531016	7478961	LOC_Os01g09610	4938911	4941835	retrotransposon protein putative Ty3-gypsy subclass expressed
AQF056	Anatomy	anther length	Chr1	3445940	7862478	LOC_Os01g09610	4938911	4941835	retrotransposon protein putative Ty3-gypsy subclass expressed
AQFJ007	Yield	panicle number	Chr1	4885844	7445919	LOC_Os01g09610	4938911	4941835	retrotransposon protein putative Ty3-gypsy subclass expressed
CQE2	Vigor	plant height	Chr1	2819089	42413852	LOC_Os01g09610	4938911	4941835	retrotransposon protein putative Ty3-gypsy subclass expressed
CQN28	Development	leaf senescence	Chr1	647235	15623428	LOC_Os01g09610	4938911	4941835	retrotransposon protein putative Ty3-gypsy subclass expressed
CQN45	Yield	panicle weight	Chr1	647235	15623428	LOC_Os01g09610	4938911	4941835	retrotransposon protein putative Ty3-gypsy subclass expressed
CQN49	Yield	spikelet number	Chr1	2819089	42413852	LOC_Os01g09610	4938911	4941835	retrotransposon protein putative Ty3-gypsy subclass expressed
CQN53	Yield	spikelet number	Chr1	647235	15623428	LOC_Os01g09610	4938911	4941835	retrotransposon protein putative Ty3-gypsy subclass expressed
CQW1	Yield	spikelet number	Chr1	647235	9821253	LOC_Os01g09610	4938911	4941835	retrotransposon protein putative Ty3-gypsy subclass expressed
AQAW001	Yield	panicle number	Chr1	4753787	10491821	LOC_Os01g09680	4987704	4988201	expressed protein
AQAW003	Yield	spikelet number	Chr1	4753787	10491821	LOC_Os01g09680	4987704	4988201	expressed protein
AQAW016	Anatomy	secondary branch	Chr1	4753787	10491821	LOC_Os01g09680	4987704	4988201	expressed protein
AQAW023	Yield	spikelet number	Chr1	3445940	15623428	LOC_Os01g09680	4987704	4988201	expressed protein
AQAW036	Anatomy	secondary branch	Chr1	3445940	15623428	LOC_Os01g09680	4987704	4988201	expressed protein
AQAX003	Biochemical	carbohydrate content	Chr1	3445940	15623428	LOC_Os01g09680	4987704	4988201	expressed protein
AQBK024	Vigor	plant height	Chr1	3050029	10491821	LOC_Os01g09680	4987704	4988201	expressed protein
AQBK030	Yield	spikelet number	Chr1	3050029	10491821	LOC_Os01g09680	4987704	4988201	expressed protein
AQCF002	Yield	spikelet number	Chr1	1039086	5558814	LOC_Os01g09680	4987704	4988201	expressed protein
AQCF029	Yield	1000-seed weight	Chr1	1039086	5558814	LOC_Os01g09680	4987704	4988201	expressed protein
AQDY003	Yield	panicle number	Chr1	1404695	10491821	LOC_Os01g09680	4987704	4988201	expressed protein
AQDY007	Yield	panicle number	Chr1	4753787	7478961	LOC_Os01g09680	4987704	4988201	expressed protein
AQDY011	Vigor	tiller number	Chr1	4753787	10491821	LOC_Os01g09680	4987704	4988201	expressed protein
AQDY012	Vigor	tiller number	Chr1	4753787	7478961	LOC_Os01g09680	4987704	4988201	expressed protein
AQDZ006	Anatomy	culm thickness	Chr1	4531016	7478961	LOC_Os01g09680	4987704	4988201	expressed protein
AQF056	Anatomy	anther length	Chr1	3445940	7862478	LOC_Os01g09680	4987704	4988201	expressed protein
AQFJ007	Yield	panicle number	Chr1	4885844	7445919	LOC_Os01g09680	4987704	4988201	expressed protein
CQE2	Vigor	plant height	Chr1	2819089	42413852	LOC_Os01g09680	4987704	4988201	expressed protein
CQN28	Development	leaf senescence	Chr1	647235	15623428	LOC_Os01g09680	4987704	4988201	expressed protein
CQN45	Yield	panicle weight	Chr1	647235	15623428	LOC_Os01g09680	4987704	4988201	expressed protein
CQN49	Yield	spikelet number	Chr1	2819089	42413852	LOC_Os01g09680	4987704	4988201	expressed protein
CQN53	Yield	spikelet number	Chr1	647235	15623428	LOC_Os01g09680	4987704	4988201	expressed protein
CQW1	Yield	spikelet number	Chr1	647235	9821253	LOC_Os01g09680	4987704	4988201	expressed protein
AQAW001	Yield	panicle number	Chr1	4753787	10491821	LOC_Os01g10600	5663323	5668903	aquaporin protein putative expressed
AQAW003	Yield	spikelet number	Chr1	4753787	10491821	LOC_Os01g10600	5663323	5668903	aquaporin protein putative expressed
AQAW016	Anatomy	secondary branch	Chr1	4753787	10491821	LOC_Os01g10600	5663323	5668903	aquaporin protein putative expressed
AQAW023	Yield	spikelet number	Chr1	3445940	15623428	LOC_Os01g10600	5663323	5668903	aquaporin protein putative expressed
AQAW036	Anatomy	secondary branch	Chr1	3445940	15623428	LOC_Os01g10600	5663323	5668903	aquaporin protein putative expressed
AQAX003	Biochemical	carbohydrate content	Chr1	3445940	15623428	LOC_Os01g10600	5663323	5668903	aquaporin protein putative expressed
AQBK024	Vigor	plant height	Chr1	3050029	10491821	LOC_Os01g10600	5663323	5668903	aquaporin protein putative expressed
AQBK030	Yield	spikelet number	Chr1	3050029	10491821	LOC_Os01g10600	5663323	5668903	aquaporin protein putative expressed
AQDY003	Yield	panicle number	Chr1	1404695	10491821	LOC_Os01g10600	5663323	5668903	aquaporin protein putative expressed
AQDY007	Yield	panicle number	Chr1	4753787	7478961	LOC_Os01g10600	5663323	5668903	aquaporin protein putative expressed
AQDY011	Vigor	tiller number	Chr1	4753787	10491821	LOC_Os01g10600	5663323	5668903	aquaporin protein putative expressed
AQDY012	Vigor	tiller number	Chr1	4753787	7478961	LOC_Os01g10600	5663323	5668903	aquaporin protein putative expressed
AQDZ006	Anatomy	culm thickness	Chr1	4531016	7478961	LOC_Os01g10600	5663323	5668903	aquaporin protein putative expressed
AQF056	Anatomy	anther length	Chr1	3445940	7862478	LOC_Os01g10600	5663323	5668903	aquaporin protein putative expressed
AQFJ007	Yield	panicle number	Chr1	4885844	7445919	LOC_Os01g10600	5663323	5668903	aquaporin protein putative expressed
CQAW3	Vigor	root number	Chr1	5094276	11077990	LOC_Os01g10600	5663323	5668903	aquaporin protein putative expressed
CQE2	Vigor	plant height	Chr1	2819089	42413852	LOC_Os01g10600	5663323	5668903	aquaporin protein putative expressed
CQN28	Development	leaf senescence	Chr1	647235	15623428	LOC_Os01g10600	5663323	5668903	aquaporin protein putative expressed
CQN45	Yield	panicle weight	Chr1	647235	15623428	LOC_Os01g10600	5663323	5668903	aquaporin protein putative expressed
CQN49	Yield	spikelet number	Chr1	2819089	42413852	LOC_Os01g10600	5663323	5668903	aquaporin protein putative expressed
CQN53	Yield	spikelet number	Chr1	647235	15623428	LOC_Os01g10600	5663323	5668903	aquaporin protein putative expressed
CQW1	Yield	spikelet number	Chr1	647235	9821253	LOC_Os01g10600	5663323	5668903	aquaporin protein putative expressed
AQAW001	Yield	panicle number	Chr1	4753787	10491821	LOC_Os01g10920	5823869	5828251	peptide-N4-asparagine amidase A putative expressed
AQAW003	Yield	spikelet number	Chr1	4753787	10491821	LOC_Os01g10920	5823869	5828251	peptide-N4-asparagine amidase A putative expressed
AQAW016	Anatomy	secondary branch	Chr1	4753787	10491821	LOC_Os01g10920	5823869	5828251	peptide-N4-asparagine amidase A putative expressed
AQAW023	Yield	spikelet number	Chr1	3445940	15623428	LOC_Os01g10920	5823869	5828251	peptide-N4-asparagine amidase A putative expressed
AQAW036	Anatomy	secondary branch	Chr1	3445940	15623428	LOC_Os01g10920	5823869	5828251	peptide-N4-asparagine amidase A putative expressed
AQAX003	Biochemical	carbohydrate content	Chr1	3445940	15623428	LOC_Os01g10920	5823869	5828251	peptide-N4-asparagine amidase A putative expressed
AQBK024	Vigor	plant height	Chr1	3050029	10491821	LOC_Os01g10920	5823869	5828251	peptide-N4-asparagine amidase A putative expressed
AQBK030	Yield	spikelet number	Chr1	3050029	10491821	LOC_Os01g10920	5823869	5828251	peptide-N4-asparagine amidase A putative expressed
AQDY003	Yield	panicle number	Chr1	1404695	10491821	LOC_Os01g10920	5823869	5828251	peptide-N4-asparagine amidase A putative expressed
AQDY007	Yield	panicle number	Chr1	4753787	7478961	LOC_Os01g10920	5823869	5828251	peptide-N4-asparagine amidase A putative expressed
AQDY011	Vigor	tiller number	Chr1	4753787	10491821	LOC_Os01g10920	5823869	5828251	peptide-N4-asparagine amidase A putative expressed
AQDY012	Vigor	tiller number	Chr1	4753787	7478961	LOC_Os01g10920	5823869	5828251	peptide-N4-asparagine amidase A putative expressed
AQDZ006	Anatomy	culm thickness	Chr1	4531016	7478961	LOC_Os01g10920	5823869	5828251	peptide-N4-asparagine amidase A putative expressed
AQF056	Anatomy	anther length	Chr1	3445940	7862478	LOC_Os01g10920	5823869	5828251	peptide-N4-asparagine amidase A putative expressed
AQFJ007	Yield	panicle number	Chr1	4885844	7445919	LOC_Os01g10920	5823869	5828251	peptide-N4-asparagine amidase A putative expressed
CQAW3	Vigor	root number	Chr1	5094276	11077990	LOC_Os01g10920	5823869	5828251	peptide-N4-asparagine amidase A putative expressed
CQE2	Vigor	plant height	Chr1	2819089	42413852	LOC_Os01g10920	5823869	5828251	peptide-N4-asparagine amidase A putative expressed
CQN27	Development	leaf senescence	Chr1	5773292	7478961	LOC_Os01g10920	5823869	5828251	peptide-N4-asparagine amidase A putative expressed
CQN28	Development	leaf senescence	Chr1	647235	15623428	LOC_Os01g10920	5823869	5828251	peptide-N4-asparagine amidase A putative expressed
CQN44	Yield	panicle weight	Chr1	5773292	7478961	LOC_Os01g10920	5823869	5828251	peptide-N4-asparagine amidase A putative expressed
CQN45	Yield	panicle weight	Chr1	647235	15623428	LOC_Os01g10920	5823869	5828251	peptide-N4-asparagine amidase A putative expressed
CQN49	Yield	spikelet number	Chr1	2819089	42413852	LOC_Os01g10920	5823869	5828251	peptide-N4-asparagine amidase A putative expressed
CQN52	Yield	spikelet number	Chr1	5773292	7478961	LOC_Os01g10920	5823869	5828251	peptide-N4-asparagine amidase A putative expressed
CQN53	Yield	spikelet number	Chr1	647235	15623428	LOC_Os01g10920	5823869	5828251	peptide-N4-asparagine amidase A putative expressed
CQW1	Yield	spikelet number	Chr1	647235	9821253	LOC_Os01g10920	5823869	5828251	peptide-N4-asparagine amidase A putative expressed
AQAW001	Yield	panicle number	Chr1	4753787	10491821	LOC_Os01g11450	6163187	6166385	retrotransposon protein putative Ty1-copia subclass expressed
AQAW003	Yield	spikelet number	Chr1	4753787	10491821	LOC_Os01g11450	6163187	6166385	retrotransposon protein putative Ty1-copia subclass expressed
AQAW016	Anatomy	secondary branch	Chr1	4753787	10491821	LOC_Os01g11450	6163187	6166385	retrotransposon protein putative Ty1-copia subclass expressed
AQAW023	Yield	spikelet number	Chr1	3445940	15623428	LOC_Os01g11450	6163187	6166385	retrotransposon protein putative Ty1-copia subclass expressed
AQAW036	Anatomy	secondary branch	Chr1	3445940	15623428	LOC_Os01g11450	6163187	6166385	retrotransposon protein putative Ty1-copia subclass expressed
AQAX003	Biochemical	carbohydrate content	Chr1	3445940	15623428	LOC_Os01g11450	6163187	6166385	retrotransposon protein putative Ty1-copia subclass expressed
AQBK024	Vigor	plant height	Chr1	3050029	10491821	LOC_Os01g11450	6163187	6166385	retrotransposon protein putative Ty1-copia subclass expressed
AQBK030	Yield	spikelet number	Chr1	3050029	10491821	LOC_Os01g11450	6163187	6166385	retrotransposon protein putative Ty1-copia subclass expressed
AQDY003	Yield	panicle number	Chr1	1404695	10491821	LOC_Os01g11450	6163187	6166385	retrotransposon protein putative Ty1-copia subclass expressed
AQDY007	Yield	panicle number	Chr1	4753787	7478961	LOC_Os01g11450	6163187	6166385	retrotransposon protein putative Ty1-copia subclass expressed
AQDY011	Vigor	tiller number	Chr1	4753787	10491821	LOC_Os01g11450	6163187	6166385	retrotransposon protein putative Ty1-copia subclass expressed
AQDY012	Vigor	tiller number	Chr1	4753787	7478961	LOC_Os01g11450	6163187	6166385	retrotransposon protein putative Ty1-copia subclass expressed
AQDZ006	Anatomy	culm thickness	Chr1	4531016	7478961	LOC_Os01g11450	6163187	6166385	retrotransposon protein putative Ty1-copia subclass expressed
AQF056	Anatomy	anther length	Chr1	3445940	7862478	LOC_Os01g11450	6163187	6166385	retrotransposon protein putative Ty1-copia subclass expressed
AQFJ007	Yield	panicle number	Chr1	4885844	7445919	LOC_Os01g11450	6163187	6166385	retrotransposon protein putative Ty1-copia subclass expressed
CQAW3	Vigor	root number	Chr1	5094276	11077990	LOC_Os01g11450	6163187	6166385	retrotransposon protein putative Ty1-copia subclass expressed
CQE2	Vigor	plant height	Chr1	2819089	42413852	LOC_Os01g11450	6163187	6166385	retrotransposon protein putative Ty1-copia subclass expressed
CQN27	Development	leaf senescence	Chr1	5773292	7478961	LOC_Os01g11450	6163187	6166385	retrotransposon protein putative Ty1-copia subclass expressed
CQN28	Development	leaf senescence	Chr1	647235	15623428	LOC_Os01g11450	6163187	6166385	retrotransposon protein putative Ty1-copia subclass expressed
CQN44	Yield	panicle weight	Chr1	5773292	7478961	LOC_Os01g11450	6163187	6166385	retrotransposon protein putative Ty1-copia subclass expressed
CQN45	Yield	panicle weight	Chr1	647235	15623428	LOC_Os01g11450	6163187	6166385	retrotransposon protein putative Ty1-copia subclass expressed
CQN49	Yield	spikelet number	Chr1	2819089	42413852	LOC_Os01g11450	6163187	6166385	retrotransposon protein putative Ty1-copia subclass expressed
CQN52	Yield	spikelet number	Chr1	5773292	7478961	LOC_Os01g11450	6163187	6166385	retrotransposon protein putative Ty1-copia subclass expressed
CQN53	Yield	spikelet number	Chr1	647235	15623428	LOC_Os01g11450	6163187	6166385	retrotransposon protein putative Ty1-copia subclass expressed
CQW1	Yield	spikelet number	Chr1	647235	9821253	LOC_Os01g11450	6163187	6166385	retrotransposon protein putative Ty1-copia subclass expressed
AQAW001	Yield	panicle number	Chr1	4753787	10491821	LOC_Os01g12040	6546714	6554267	transposon protein putative unclassified expressed
AQAW003	Yield	spikelet number	Chr1	4753787	10491821	LOC_Os01g12040	6546714	6554267	transposon protein putative unclassified expressed
AQAW016	Anatomy	secondary branch	Chr1	4753787	10491821	LOC_Os01g12040	6546714	6554267	transposon protein putative unclassified expressed
AQAW023	Yield	spikelet number	Chr1	3445940	15623428	LOC_Os01g12040	6546714	6554267	transposon protein putative unclassified expressed
AQAW025	Yield	spikelet number	Chr1	6266459	8948637	LOC_Os01g12040	6546714	6554267	transposon protein putative unclassified expressed
AQAW036	Anatomy	secondary branch	Chr1	3445940	15623428	LOC_Os01g12040	6546714	6554267	transposon protein putative unclassified expressed
AQAX003	Biochemical	carbohydrate content	Chr1	3445940	15623428	LOC_Os01g12040	6546714	6554267	transposon protein putative unclassified expressed
AQBK024	Vigor	plant height	Chr1	3050029	10491821	LOC_Os01g12040	6546714	6554267	transposon protein putative unclassified expressed
AQBK030	Yield	spikelet number	Chr1	3050029	10491821	LOC_Os01g12040	6546714	6554267	transposon protein putative unclassified expressed
AQDY003	Yield	panicle number	Chr1	1404695	10491821	LOC_Os01g12040	6546714	6554267	transposon protein putative unclassified expressed
AQDY007	Yield	panicle number	Chr1	4753787	7478961	LOC_Os01g12040	6546714	6554267	transposon protein putative unclassified expressed
AQDY011	Vigor	tiller number	Chr1	4753787	10491821	LOC_Os01g12040	6546714	6554267	transposon protein putative unclassified expressed
AQDY012	Vigor	tiller number	Chr1	4753787	7478961	LOC_Os01g12040	6546714	6554267	transposon protein putative unclassified expressed
AQDZ006	Anatomy	culm thickness	Chr1	4531016	7478961	LOC_Os01g12040	6546714	6554267	transposon protein putative unclassified expressed
AQF056	Anatomy	anther length	Chr1	3445940	7862478	LOC_Os01g12040	6546714	6554267	transposon protein putative unclassified expressed
AQFJ007	Yield	panicle number	Chr1	4885844	7445919	LOC_Os01g12040	6546714	6554267	transposon protein putative unclassified expressed
CQAW3	Vigor	root number	Chr1	5094276	11077990	LOC_Os01g12040	6546714	6554267	transposon protein putative unclassified expressed
CQE2	Vigor	plant height	Chr1	2819089	42413852	LOC_Os01g12040	6546714	6554267	transposon protein putative unclassified expressed
CQN27	Development	leaf senescence	Chr1	5773292	7478961	LOC_Os01g12040	6546714	6554267	transposon protein putative unclassified expressed
CQN28	Development	leaf senescence	Chr1	647235	15623428	LOC_Os01g12040	6546714	6554267	transposon protein putative unclassified expressed
CQN44	Yield	panicle weight	Chr1	5773292	7478961	LOC_Os01g12040	6546714	6554267	transposon protein putative unclassified expressed
CQN45	Yield	panicle weight	Chr1	647235	15623428	LOC_Os01g12040	6546714	6554267	transposon protein putative unclassified expressed
CQN49	Yield	spikelet number	Chr1	2819089	42413852	LOC_Os01g12040	6546714	6554267	transposon protein putative unclassified expressed
CQN52	Yield	spikelet number	Chr1	5773292	7478961	LOC_Os01g12040	6546714	6554267	transposon protein putative unclassified expressed
CQN53	Yield	spikelet number	Chr1	647235	15623428	LOC_Os01g12040	6546714	6554267	transposon protein putative unclassified expressed
CQW1	Yield	spikelet number	Chr1	647235	9821253	LOC_Os01g12040	6546714	6554267	transposon protein putative unclassified expressed
AQDY001	Anatomy	culm length	Chr1	647235	1405165	LOC_Os01g02240	678778	684594	transposon protein putative unclassified expressed
CQAL3	Quality	grain width	Chr1	198822	1891260	LOC_Os01g02240	678778	684594	transposon protein putative unclassified expressed
CQN28	Development	leaf senescence	Chr1	647235	15623428	LOC_Os01g02240	678778	684594	transposon protein putative unclassified expressed
CQN45	Yield	panicle weight	Chr1	647235	15623428	LOC_Os01g02240	678778	684594	transposon protein putative unclassified expressed
CQN53	Yield	spikelet number	Chr1	647235	15623428	LOC_Os01g02240	678778	684594	transposon protein putative unclassified expressed
CQW1	Yield	spikelet number	Chr1	647235	9821253	LOC_Os01g02240	678778	684594	transposon protein putative unclassified expressed
AQAW001	Yield	panicle number	Chr1	4753787	10491821	LOC_Os01g12590	6928001	6934154	retrotransposon protein putative unclassified expressed
AQAW003	Yield	spikelet number	Chr1	4753787	10491821	LOC_Os01g12590	6928001	6934154	retrotransposon protein putative unclassified expressed
AQAW016	Anatomy	secondary branch	Chr1	4753787	10491821	LOC_Os01g12590	6928001	6934154	retrotransposon protein putative unclassified expressed
AQAW023	Yield	spikelet number	Chr1	3445940	15623428	LOC_Os01g12590	6928001	6934154	retrotransposon protein putative unclassified expressed
AQAW025	Yield	spikelet number	Chr1	6266459	8948637	LOC_Os01g12590	6928001	6934154	retrotransposon protein putative unclassified expressed
AQAW036	Anatomy	secondary branch	Chr1	3445940	15623428	LOC_Os01g12590	6928001	6934154	retrotransposon protein putative unclassified expressed
AQAX003	Biochemical	carbohydrate content	Chr1	3445940	15623428	LOC_Os01g12590	6928001	6934154	retrotransposon protein putative unclassified expressed
AQBK024	Vigor	plant height	Chr1	3050029	10491821	LOC_Os01g12590	6928001	6934154	retrotransposon protein putative unclassified expressed
AQBK030	Yield	spikelet number	Chr1	3050029	10491821	LOC_Os01g12590	6928001	6934154	retrotransposon protein putative unclassified expressed
AQDY003	Yield	panicle number	Chr1	1404695	10491821	LOC_Os01g12590	6928001	6934154	retrotransposon protein putative unclassified expressed
AQDY007	Yield	panicle number	Chr1	4753787	7478961	LOC_Os01g12590	6928001	6934154	retrotransposon protein putative unclassified expressed
AQDY011	Vigor	tiller number	Chr1	4753787	10491821	LOC_Os01g12590	6928001	6934154	retrotransposon protein putative unclassified expressed
AQDY012	Vigor	tiller number	Chr1	4753787	7478961	LOC_Os01g12590	6928001	6934154	retrotransposon protein putative unclassified expressed
AQDZ006	Anatomy	culm thickness	Chr1	4531016	7478961	LOC_Os01g12590	6928001	6934154	retrotransposon protein putative unclassified expressed
AQF056	Anatomy	anther length	Chr1	3445940	7862478	LOC_Os01g12590	6928001	6934154	retrotransposon protein putative unclassified expressed
AQFJ007	Yield	panicle number	Chr1	4885844	7445919	LOC_Os01g12590	6928001	6934154	retrotransposon protein putative unclassified expressed
CQAW3	Vigor	root number	Chr1	5094276	11077990	LOC_Os01g12590	6928001	6934154	retrotransposon protein putative unclassified expressed
CQE2	Vigor	plant height	Chr1	2819089	42413852	LOC_Os01g12590	6928001	6934154	retrotransposon protein putative unclassified expressed
CQN26	Development	leaf senescence	Chr1	6736882	39129065	LOC_Os01g12590	6928001	6934154	retrotransposon protein putative unclassified expressed
CQN27	Development	leaf senescence	Chr1	5773292	7478961	LOC_Os01g12590	6928001	6934154	retrotransposon protein putative unclassified expressed
CQN28	Development	leaf senescence	Chr1	647235	15623428	LOC_Os01g12590	6928001	6934154	retrotransposon protein putative unclassified expressed
CQN43	Yield	panicle weight	Chr1	6736882	39129065	LOC_Os01g12590	6928001	6934154	retrotransposon protein putative unclassified expressed
CQN44	Yield	panicle weight	Chr1	5773292	7478961	LOC_Os01g12590	6928001	6934154	retrotransposon protein putative unclassified expressed
CQN45	Yield	panicle weight	Chr1	647235	15623428	LOC_Os01g12590	6928001	6934154	retrotransposon protein putative unclassified expressed
CQN49	Yield	spikelet number	Chr1	2819089	42413852	LOC_Os01g12590	6928001	6934154	retrotransposon protein putative unclassified expressed
CQN51	Yield	spikelet number	Chr1	6736882	39129065	LOC_Os01g12590	6928001	6934154	retrotransposon protein putative unclassified expressed
CQN52	Yield	spikelet number	Chr1	5773292	7478961	LOC_Os01g12590	6928001	6934154	retrotransposon protein putative unclassified expressed
CQN53	Yield	spikelet number	Chr1	647235	15623428	LOC_Os01g12590	6928001	6934154	retrotransposon protein putative unclassified expressed
CQW1	Yield	spikelet number	Chr1	647235	9821253	LOC_Os01g12590	6928001	6934154	retrotransposon protein putative unclassified expressed
AQAW001	Yield	panicle number	Chr1	4753787	10491821	LOC_Os01g12600	6934782	6938200	retrotransposon protein putative unclassified expressed
AQAW003	Yield	spikelet number	Chr1	4753787	10491821	LOC_Os01g12600	6934782	6938200	retrotransposon protein putative unclassified expressed
AQAW016	Anatomy	secondary branch	Chr1	4753787	10491821	LOC_Os01g12600	6934782	6938200	retrotransposon protein putative unclassified expressed
AQAW023	Yield	spikelet number	Chr1	3445940	15623428	LOC_Os01g12600	6934782	6938200	retrotransposon protein putative unclassified expressed
AQAW025	Yield	spikelet number	Chr1	6266459	8948637	LOC_Os01g12600	6934782	6938200	retrotransposon protein putative unclassified expressed
AQAW036	Anatomy	secondary branch	Chr1	3445940	15623428	LOC_Os01g12600	6934782	6938200	retrotransposon protein putative unclassified expressed
AQAX003	Biochemical	carbohydrate content	Chr1	3445940	15623428	LOC_Os01g12600	6934782	6938200	retrotransposon protein putative unclassified expressed
AQBK024	Vigor	plant height	Chr1	3050029	10491821	LOC_Os01g12600	6934782	6938200	retrotransposon protein putative unclassified expressed
AQBK030	Yield	spikelet number	Chr1	3050029	10491821	LOC_Os01g12600	6934782	6938200	retrotransposon protein putative unclassified expressed
AQDY003	Yield	panicle number	Chr1	1404695	10491821	LOC_Os01g12600	6934782	6938200	retrotransposon protein putative unclassified expressed
AQDY007	Yield	panicle number	Chr1	4753787	7478961	LOC_Os01g12600	6934782	6938200	retrotransposon protein putative unclassified expressed
AQDY011	Vigor	tiller number	Chr1	4753787	10491821	LOC_Os01g12600	6934782	6938200	retrotransposon protein putative unclassified expressed
AQDY012	Vigor	tiller number	Chr1	4753787	7478961	LOC_Os01g12600	6934782	6938200	retrotransposon protein putative unclassified expressed
AQDZ006	Anatomy	culm thickness	Chr1	4531016	7478961	LOC_Os01g12600	6934782	6938200	retrotransposon protein putative unclassified expressed
AQF056	Anatomy	anther length	Chr1	3445940	7862478	LOC_Os01g12600	6934782	6938200	retrotransposon protein putative unclassified expressed
AQFJ007	Yield	panicle number	Chr1	4885844	7445919	LOC_Os01g12600	6934782	6938200	retrotransposon protein putative unclassified expressed
CQAW3	Vigor	root number	Chr1	5094276	11077990	LOC_Os01g12600	6934782	6938200	retrotransposon protein putative unclassified expressed
CQE2	Vigor	plant height	Chr1	2819089	42413852	LOC_Os01g12600	6934782	6938200	retrotransposon protein putative unclassified expressed
CQN26	Development	leaf senescence	Chr1	6736882	39129065	LOC_Os01g12600	6934782	6938200	retrotransposon protein putative unclassified expressed
CQN27	Development	leaf senescence	Chr1	5773292	7478961	LOC_Os01g12600	6934782	6938200	retrotransposon protein putative unclassified expressed
CQN28	Development	leaf senescence	Chr1	647235	15623428	LOC_Os01g12600	6934782	6938200	retrotransposon protein putative unclassified expressed
CQN43	Yield	panicle weight	Chr1	6736882	39129065	LOC_Os01g12600	6934782	6938200	retrotransposon protein putative unclassified expressed
CQN44	Yield	panicle weight	Chr1	5773292	7478961	LOC_Os01g12600	6934782	6938200	retrotransposon protein putative unclassified expressed
CQN45	Yield	panicle weight	Chr1	647235	15623428	LOC_Os01g12600	6934782	6938200	retrotransposon protein putative unclassified expressed
CQN49	Yield	spikelet number	Chr1	2819089	42413852	LOC_Os01g12600	6934782	6938200	retrotransposon protein putative unclassified expressed
CQN51	Yield	spikelet number	Chr1	6736882	39129065	LOC_Os01g12600	6934782	6938200	retrotransposon protein putative unclassified expressed
CQN52	Yield	spikelet number	Chr1	5773292	7478961	LOC_Os01g12600	6934782	6938200	retrotransposon protein putative unclassified expressed
CQN53	Yield	spikelet number	Chr1	647235	15623428	LOC_Os01g12600	6934782	6938200	retrotransposon protein putative unclassified expressed
CQW1	Yield	spikelet number	Chr1	647235	9821253	LOC_Os01g12600	6934782	6938200	retrotransposon protein putative unclassified expressed
AQAW001	Yield	panicle number	Chr1	4753787	10491821	LOC_Os01g12630	6954748	6955074	retrotransposon protein putative unclassified
AQAW003	Yield	spikelet number	Chr1	4753787	10491821	LOC_Os01g12630	6954748	6955074	retrotransposon protein putative unclassified
AQAW016	Anatomy	secondary branch	Chr1	4753787	10491821	LOC_Os01g12630	6954748	6955074	retrotransposon protein putative unclassified
AQAW023	Yield	spikelet number	Chr1	3445940	15623428	LOC_Os01g12630	6954748	6955074	retrotransposon protein putative unclassified
AQAW025	Yield	spikelet number	Chr1	6266459	8948637	LOC_Os01g12630	6954748	6955074	retrotransposon protein putative unclassified
AQAW036	Anatomy	secondary branch	Chr1	3445940	15623428	LOC_Os01g12630	6954748	6955074	retrotransposon protein putative unclassified
AQAX003	Biochemical	carbohydrate content	Chr1	3445940	15623428	LOC_Os01g12630	6954748	6955074	retrotransposon protein putative unclassified
AQBK024	Vigor	plant height	Chr1	3050029	10491821	LOC_Os01g12630	6954748	6955074	retrotransposon protein putative unclassified
AQBK030	Yield	spikelet number	Chr1	3050029	10491821	LOC_Os01g12630	6954748	6955074	retrotransposon protein putative unclassified
AQDY003	Yield	panicle number	Chr1	1404695	10491821	LOC_Os01g12630	6954748	6955074	retrotransposon protein putative unclassified
AQDY007	Yield	panicle number	Chr1	4753787	7478961	LOC_Os01g12630	6954748	6955074	retrotransposon protein putative unclassified
AQDY011	Vigor	tiller number	Chr1	4753787	10491821	LOC_Os01g12630	6954748	6955074	retrotransposon protein putative unclassified
AQDY012	Vigor	tiller number	Chr1	4753787	7478961	LOC_Os01g12630	6954748	6955074	retrotransposon protein putative unclassified
AQDZ006	Anatomy	culm thickness	Chr1	4531016	7478961	LOC_Os01g12630	6954748	6955074	retrotransposon protein putative unclassified
AQF056	Anatomy	anther length	Chr1	3445940	7862478	LOC_Os01g12630	6954748	6955074	retrotransposon protein putative unclassified
AQFJ007	Yield	panicle number	Chr1	4885844	7445919	LOC_Os01g12630	6954748	6955074	retrotransposon protein putative unclassified
CQAW3	Vigor	root number	Chr1	5094276	11077990	LOC_Os01g12630	6954748	6955074	retrotransposon protein putative unclassified
CQE2	Vigor	plant height	Chr1	2819089	42413852	LOC_Os01g12630	6954748	6955074	retrotransposon protein putative unclassified
CQN26	Development	leaf senescence	Chr1	6736882	39129065	LOC_Os01g12630	6954748	6955074	retrotransposon protein putative unclassified
CQN27	Development	leaf senescence	Chr1	5773292	7478961	LOC_Os01g12630	6954748	6955074	retrotransposon protein putative unclassified
CQN28	Development	leaf senescence	Chr1	647235	15623428	LOC_Os01g12630	6954748	6955074	retrotransposon protein putative unclassified
CQN43	Yield	panicle weight	Chr1	6736882	39129065	LOC_Os01g12630	6954748	6955074	retrotransposon protein putative unclassified
CQN44	Yield	panicle weight	Chr1	5773292	7478961	LOC_Os01g12630	6954748	6955074	retrotransposon protein putative unclassified
CQN45	Yield	panicle weight	Chr1	647235	15623428	LOC_Os01g12630	6954748	6955074	retrotransposon protein putative unclassified
CQN49	Yield	spikelet number	Chr1	2819089	42413852	LOC_Os01g12630	6954748	6955074	retrotransposon protein putative unclassified
CQN51	Yield	spikelet number	Chr1	6736882	39129065	LOC_Os01g12630	6954748	6955074	retrotransposon protein putative unclassified
CQN52	Yield	spikelet number	Chr1	5773292	7478961	LOC_Os01g12630	6954748	6955074	retrotransposon protein putative unclassified
CQN53	Yield	spikelet number	Chr1	647235	15623428	LOC_Os01g12630	6954748	6955074	retrotransposon protein putative unclassified
CQW1	Yield	spikelet number	Chr1	647235	9821253	LOC_Os01g12630	6954748	6955074	retrotransposon protein putative unclassified
AQAW001	Yield	panicle number	Chr1	4753787	10491821	LOC_Os01g13830	7755841	7760520	expressed protein
AQAW003	Yield	spikelet number	Chr1	4753787	10491821	LOC_Os01g13830	7755841	7760520	expressed protein
AQAW016	Anatomy	secondary branch	Chr1	4753787	10491821	LOC_Os01g13830	7755841	7760520	expressed protein
AQAW023	Yield	spikelet number	Chr1	3445940	15623428	LOC_Os01g13830	7755841	7760520	expressed protein
AQAW025	Yield	spikelet number	Chr1	6266459	8948637	LOC_Os01g13830	7755841	7760520	expressed protein
AQAW031	Yield	spikelet number	Chr1	7476678	8948637	LOC_Os01g13830	7755841	7760520	expressed protein
AQAW036	Anatomy	secondary branch	Chr1	3445940	15623428	LOC_Os01g13830	7755841	7760520	expressed protein
AQAW037	Anatomy	secondary branch	Chr1	7476678	8948637	LOC_Os01g13830	7755841	7760520	expressed protein
AQAX003	Biochemical	carbohydrate content	Chr1	3445940	15623428	LOC_Os01g13830	7755841	7760520	expressed protein
AQBK024	Vigor	plant height	Chr1	3050029	10491821	LOC_Os01g13830	7755841	7760520	expressed protein
AQBK030	Yield	spikelet number	Chr1	3050029	10491821	LOC_Os01g13830	7755841	7760520	expressed protein
AQCU230	Anatomy	panicle length	Chr1	7445627	9707307	LOC_Os01g13830	7755841	7760520	expressed protein
AQDY003	Yield	panicle number	Chr1	1404695	10491821	LOC_Os01g13830	7755841	7760520	expressed protein
AQDY011	Vigor	tiller number	Chr1	4753787	10491821	LOC_Os01g13830	7755841	7760520	expressed protein
AQDY016	Anatomy	panicle length	Chr1	7476678	10491821	LOC_Os01g13830	7755841	7760520	expressed protein
AQDY020	Yield	panicle number	Chr1	7476678	10491821	LOC_Os01g13830	7755841	7760520	expressed protein
AQF056	Anatomy	anther length	Chr1	3445940	7862478	LOC_Os01g13830	7755841	7760520	expressed protein
AQFW169	Yield	spikelet number	Chr1	7445627	9707307	LOC_Os01g13830	7755841	7760520	expressed protein
CQAW3	Vigor	root number	Chr1	5094276	11077990	LOC_Os01g13830	7755841	7760520	expressed protein
CQE2	Vigor	plant height	Chr1	2819089	42413852	LOC_Os01g13830	7755841	7760520	expressed protein
CQN26	Development	leaf senescence	Chr1	6736882	39129065	LOC_Os01g13830	7755841	7760520	expressed protein
CQN28	Development	leaf senescence	Chr1	647235	15623428	LOC_Os01g13830	7755841	7760520	expressed protein
CQN43	Yield	panicle weight	Chr1	6736882	39129065	LOC_Os01g13830	7755841	7760520	expressed protein
CQN45	Yield	panicle weight	Chr1	647235	15623428	LOC_Os01g13830	7755841	7760520	expressed protein
[truncated: 1,999,116 more chars]
