# Supplementary material for: Genome-wide analysis of Dongxiang wild rice (Oryza rufipogon Griff.) to investigate lost/acquired genes during rice domestication
Source: BMC Plant Biol. 2016 Apr 26;16:103. doi: 10.1186/s12870-016-0788-2 (PMC4845489; doi:10.1186/s12870-016-0788-2)
Supplement: Additional file 5: — This file reports the functional annotation of 99,092 DXWR transcripts from the NCBI NR database using the software blast2go. This file is in the tab delimited format and can be opened using the software Excel. (TXT 12649 kb) [file 12870_2016_788_MOESM5_ESM.txt]

#This file is in the tab delimited format and can be opened using the software Excel.
Seq. Name	Seq. Description	Seq. Length	#Hits	min. eValue	mean Similarity	#GOs	GOs	Enzyme Codes	InterProScan
c0_g1_i1	---NA---	225	0			0	-
c0_g2_i1	hypothetical protein	385	2	8.69E-17	87.00%	0	-
c1_g1_i1	obtusifoliol 14-alpha demethylase	225	20	2.37E-39	91.65%	27	F:metal ion binding; P:oxidation-reduction process; F:oxidoreductase activity, acting on paired donors, with incorporation or reduction of molecular oxygen; F:heme binding; F:oxidoreductase activity; F:iron ion binding; F:monooxygenase activity; P:methylation; F:methyltransferase activity; C:cytoplasmic membrane-bounded vesicle; F:transferase activity; P:sterol biosynthetic process; C:membrane; P…
c4_g1_i1	e3 ubiquitin-protein ligase sina-like 10	514	17	5.61E-116	69.00%	1	C:cytoplasm	-
c4_g1_i2	e3 ubiquitin-protein ligase sina-like 10	356	20	3.22E-73	70.65%	9	F:metal ion binding; F:ligase activity; P:multicellular organismal development; F:zinc ion binding; P:protein ubiquitination; F:ubiquitin-protein transferase activity; P:ubiquitin-dependent protein catabolic process; C:nucleus; C:cytoplasmic membrane-bounded vesicle
c7_g1_i1	hypothetical protein	726	20	1.58E-123	79.00%	1	C:plastid	-
c7_g1_i2	udp-galactose:fucoside alpha-3-galactosyltransferase	537	20	3.60E-52	78.85%	1	C:plastid	-
c8_g1_i1	Os01g0959750	593	1	5.60E-25	100.00%	0	-
c9_g1_i1	probable -trehalose-phosphate synthase	211	20	3.91E-44	95.35%	3	P:trehalose biosynthetic process; P:metabolic process; F:catalytic activity
c9_g2_i1	probable -trehalose-phosphate synthase	643	20	1.37E-91	86.65%	9	P:trehalose biosynthetic process; P:metabolic process; F:catalytic activity; F:trehalose-phosphatase activity; F:transferase activity; P:dephosphorylation; F:hydrolase activity; F:transferase activity, transferring glycosyl groups; F:alpha,alpha-trehalose-phosphate synthase (UDP-forming) activity
c11_g1_i1	---NA---	1358	0			0	-
c12_g1_i1	---NA---	209	0			0	-
c13_g1_i1	verticillium wilt disease resistance protein	206	20	2.37E-35	76.80%	6	F:metal ion binding; F:nucleic acid binding; F:zinc ion binding; C:cytoplasmic membrane-bounded vesicle; F:kinase activity; P:phosphorylation
c16_g1_i1	boron transporter	284	20	2.15E-55	95.45%	11	P:anion transport; C:integral component of membrane; C:membrane; P:borate transmembrane transport; F:inorganic anion exchanger activity; F:borate efflux transmembrane transporter activity; P:borate transport; P:cellular response to boron-containing substance levels; C:plasma membrane; F:borate transmembrane transporter activity; F:nucleic acid binding
c16_g2_i1	boron transporter-like protein 2	217	20	5.81E-40	95.60%	10	P:anion transport; F:inorganic anion exchanger activity; C:integral component of membrane; C:membrane; P:borate transmembrane transport; F:borate efflux transmembrane transporter activity; P:borate transport; P:cellular response to boron-containing substance levels; C:plasma membrane; F:borate transmembrane transporter activity
c17_g1_i1	---NA---	206	0			0	-
c19_g1_i1	---NA---	300	0			0	-
c19_g2_i1	---NA---	733	0			0	-
c20_g1_i1	hypothetical protein OsI_38452	269	1	3.33E-17	100.00%	3	P:intracellular signal transduction; C:cytoplasmic membrane-bounded vesicle; C:membrane
c20_g2_i1	---NA---	352	0			0	-
c21_g1_i1	---NA---	437	0			0	-
c22_g1_i1	hypothetical protein OsI_18695	215	1	5.93E-36	98.00%	2	P:defense response; F:ADP binding
c23_g1_i1	nuclease harbi1-like	533	20	5.74E-106	73.35%	7	P:metabolic process; C:mitochondrion; P:cellular component organization; P:cellular process; P:nucleobase-containing compound metabolic process; P:reproduction; P:cell cycle	-
c26_g1_i1	---NA---	237	0			0	-
c26_g2_i1	---NA---	444	0			0	-
c27_g1_i1	wall-associated kinase 4	429	20	4.30E-93	79.55%	11	F:polysaccharide binding; C:cytoplasmic membrane-bounded vesicle; F:protein serine/threonine kinase activity; P:phosphorylation; F:protein kinase activity; P:protein phosphorylation; F:ATP binding; F:kinase activity; F:transferase activity, transferring phosphorus-containing groups; F:calcium ion binding; F:nucleotide binding
c28_g1_i1	protein cobra-like	1062	20	0	87.85%	12	C:cell wall; C:Golgi apparatus; P:cellular component organization; P:cellular process; C:plasma membrane; C:cytoplasm; C:cell; P:cell growth; C:membrane; C:plastid; P:response to stress; P:response to abiotic stimulus	-
c28_g2_i1	phytochelatin synthetase	574	20	2.58E-78	85.60%	14	P:cell growth; C:cytoplasmic membrane-bounded vesicle; C:integral component of membrane; C:membrane; C:anchored component of membrane; P:cellulose microfibril organization; P:multidimensional cell growth; C:plant-type cell wall; C:longitudinal side of cell surface; C:Golgi apparatus; P:response to salt stress; C:anchored component of plasma membrane; C:plasma membrane; C:plastid
c29_g1_i1	Os01g0207500	300	2	1.20E-62	99.50%	3	C:vacuolar membrane; C:vacuole; C:plant-type cell wall
c30_g1_i1	---NA---	217	0			0	-
c31_g1_i1	---NA---	323	0			0	-
c32_g1_i1	tpa: electron transporter	704	20	8.43E-137	79.60%	5	P:cellular homeostasis; F:molecular_function; C:mitochondrion; F:catalytic activity; P:metabolic process	-
c32_g2_i1	---NA---	331	0			0	-
c33_g1_i1	Os02g0662300	420	4	6.61E-94	66.25%	0	-
c33_g2_i1	---NA---	253	0			0	-
c34_g1_i1	---NA---	271	0			0	-
c35_g1_i1	---NA---	518	0			0	-
c36_g1_i1	unnamed protein product	509	3	2.06E-63	99.00%	1	C:plastid	-
c37_g1_i1	---NA---	218	0			0	-
c37_g2_i1	---NA---	353	0			0	-
c38_g1_i1	---NA---	329	0			0	-
c38_g2_i1	---NA---	264	0			0	-
c39_g1_i1	leucine-rich repeat receptor kinase-like protein	408	20	1.05E-69	86.30%	11	F:ATP binding; F:protein kinase activity; P:protein phosphorylation; F:transferase activity, transferring phosphorus-containing groups; F:protein serine/threonine kinase activity; C:cytoplasmic membrane-bounded vesicle; C:integral component of membrane; C:membrane; F:kinase activity; P:phosphorylation; F:nucleotide binding
c39_g2_i1	probable lrr receptor-like serine threonine-protein kinase at3g47570-like	595	20	2.41E-76	73.90%	2	F:kinase activity; P:cellular protein modification process	-
c40_g1_i1	---NA---	604	0			0	-
c40_g2_i1	---NA---	563	0			0	-
c41_g1_i1	---NA---	369	0			0	-
c41_g2_i1	---NA---	203	0			0	-
c43_g1_i1	---NA---	252	0			0	-
c44_g1_i1	---NA---	342	0			0	-
c44_g2_i1	protein	335	19	1.40E-19	91.47%	1	C:cytoplasm	-
c45_g1_i1	---NA---	288	0			0	-
c46_g1_i1	---NA---	257	0			0	-
c46_g2_i1	---NA---	209	0			0	-
c47_g1_i1	---NA---	690	0			0	-
c49_g1_i1	---NA---	501	0			0	-
c49_g2_i1	---NA---	666	0			0	-
c50_g1_i1	alpha-rhamnosidase-like protein	1470	20	4.59E-60	84.05%	3	C:cytoplasm; C:mitochondrion; C:plastid	-
c50_g1_i2	retrotransposon ty1-copia subclass	1252	18	5.80E-60	78.44%	3	C:cytoplasm; C:mitochondrion; C:plastid	-
c51_g1_i1	---NA---	511	0			0	-
c52_g1_i1	zinc finger protein id1	950	13	3.46E-143	67.54%	2	F:binding; F:nucleic acid binding	-
c52_g2_i1	---NA---	615	0			0	-
c53_g1_i1	nbs-lrr-like protein	332	2	2.05E-14	100.00%	1	F:ADP binding
c53_g2_i1	nbs-lrr-like protein	268	20	2.33E-55	64.45%	1	F:ADP binding
c54_g1_i1	cytochrome c oxidase subunit mitochondrial	211	20	6.40E-41	76.50%	5	C:mitochondrion; C:plastid; P:hydrogen ion transmembrane transport; C:mitochondrial envelope; F:cytochrome-c oxidase activity
c55_g1_i1	---NA---	265	0			0	-
c56_g1_i1	---NA---	314	0			0	-
c57_g1_i1	---NA---	351	0			0	-
c58_g1_i1	---NA---	302	0			0	-
c59_g1_i1	---NA---	336	0			0	-
c60_g1_i1	---NA---	275	0			0	-
c61_g1_i1	e3 ubiquitin-protein ligase herc1	268	20	1.83E-52	97.90%	7	F:metal ion binding; P:cortical protein anchoring; C:cell cortex; F:phospholipid binding; C:plasma membrane; F:ligase activity; P:metabolic process
c64_g1_i1	auxin transport protein	215	1	2.27E-28	100.00%	0	-
c65_g1_i1	hypothetical protein OsI_15602	994	20	8.40E-158	75.15%	1	P:response to oxidative stress
c65_g1_i2	Os04g0379800	1421	20	0	73.30%	1	P:response to oxidative stress
c66_g1_i1	leucine rich repeat family expressed	263	20	1.05E-51	79.30%	1	C:cytoplasmic membrane-bounded vesicle
c67_g1_i1	protein	284	20	9.06E-29	82.20%	10	F:methyltransferase activity; P:glycine metabolic process; F:glycine hydroxymethyltransferase activity; F:transferase activity; F:catalytic activity; P:L-serine metabolic process; P:methylation; F:pyridoxal phosphate binding; P:tetrahydrofolate interconversion; P:one-carbon metabolic process
c67_g2_i1	serine hydroxymethyltransferase	201	20	1.72E-33	85.45%	26	F:methyltransferase activity; P:glycine metabolic process; F:glycine hydroxymethyltransferase activity; F:transferase activity; F:catalytic activity; P:L-serine metabolic process; P:methylation; F:pyridoxal phosphate binding; P:tetrahydrofolate interconversion; P:one-carbon metabolic process; C:apoplast; C:chloroplast; P:circadian rhythm; C:nucleus; C:chloroplast thylakoid; C:membrane; F:poly(U) …
c68_g1_i1	---NA---	236	0			0	-
c68_g2_i1	---NA---	269	0			0	-
c69_g1_i1	---NA---	309	0			0	-
c69_g1_i2	---NA---	628	0			0	-
c71_g1_i1	Os01g0500400	328	5	4.72E-58	96.80%	1	C:mitochondrion	-
c71_g2_i1	---NA---	412	0			0	-
c72_g1_i1	---NA---	470	0			0	-
c74_g1_i1	---NA---	1090	0			0	-
c75_g1_i1	#NAME?	295	20	8.86E-39	84.75%	3	P:metabolic process; F:binding; F:catalytic activity	-
c75_g1_i2	#NAME?	255	20	5.39E-50	97.40%	5	P:metabolic process; F:catalytic activity; F:pyridoxal phosphate binding; F:transferase activity; F:transaminase activity
c78_g1_i1	protein binding	277	20	1.92E-54	80.60%	2	F:catalytic activity; P:metabolic process	EC:1.8.1.8
c79_g1_i1	---NA---	205	0			0	-
c80_g1_i1	50s ribosomal protein l12-2	369	20	6.82E-76	83.50%	5	C:ribosome; F:structural molecule activity; P:translation; C:mitochondrion; P:biological_process	-
c80_g2_i1	50s ribosomal protein l12-2	442	12	1.51E-11	99.50%	4	C:ribosome; F:structural molecule activity; P:translation; P:biological_process	-
c81_g1_i1	---NA---	212	0			0	-
c82_g1_i1	---NA---	664	0			0	-
c82_g2_i1	---NA---	287	0			0	-
c83_g1_i1	---NA---	467	0			0	-
c85_g1_i1	elongation factor-1 alpha	559	20	8.65E-26	76.65%	15	F:protein binding; F:translation factor activity, nucleic acid binding; C:extracellular space; F:nucleotide binding; C:nucleolus; C:cytosol; C:extracellular region; C:cytoplasm; P:cellular component organization; P:response to endogenous stimulus; P:cellular process; C:plasma membrane; F:RNA binding; C:ribosome; P:translation	-
c86_g1_i1	---NA---	205	0			0	-
c87_g1_i1	---NA---	849	0			0	-
c88_g1_i1	---NA---	320	0			0	-
c89_g1_i1	tbc1 domain family member 13-like	1383	20	0	89.65%	4	F:enzyme regulator activity; P:catabolic process; P:nucleobase-containing compound metabolic process; C:plastid	-
c90_g1_i1	---NA---	511	0			0	-
c91_g1_i1	---NA---	479	0			0	-
c92_g1_i1	myosin-h heavy chain-like	216	20	1.23E-39	73.15%	10	F:ATP binding; P:metabolic process; F:nucleotide binding; C:myosin complex; F:motor activity; P:regulation of transcription, DNA-templated; F:DNA binding; C:mitochondrion; F:nucleoside-triphosphatase activity; F:actin binding
c92_g2_i1	myosin-h heavy chain-like	346	20	1.10E-60	79.20%	7	F:ATP binding; P:metabolic process; F:nucleotide binding; C:myosin complex; F:motor activity; F:nucleoside-triphosphatase activity; F:actin binding
c93_g1_i1	Os12g0250700	327	1	4.91E-71	100.00%	0	-
c93_g2_i1	hypothetical protein OsJ_35726	823	3	9.72E-31	91.67%	0	-
c94_g1_i1	hypothetical protein OsJ_25357	227	9	3.88E-48	84.78%	3	C:plastid; F:zinc ion binding; C:mitochondrion
c95_g1_i1	---NA---	362	0			0	-
c98_g1_i1	---NA---	222	0			0	-
c99_g1_i1	---NA---	525	0			0	-
c99_g2_i1	---NA---	260	0			0	-
c100_g1_i1	---NA---	210	0			0	-
c101_g1_i1	Os03g0722200	537	1	3.68E-37	97.00%	1	C:plastid	-
c102_g1_i1	---NA---	318	0			0	-
c103_g1_i1	---NA---	503	0			0	-
c104_g1_i1	Os12g0610300	267	5	9.42E-47	80.80%	0	-
c104_g2_i1	formin-like protein 5-like	295	20	4.33E-59	82.30%	1	C:mitochondrion	-
c106_g1_i1	---NA---	355	0			0	-
c108_g1_i1	---NA---	293	0			0	-
c109_g1_i1	---NA---	579	0			0	-
c110_g1_i1	---NA---	203	0			0	-
c110_g2_i1	---NA---	284	0			0	-
c111_g1_i1	---NA---	296	0			0	-
c113_g1_i1	phd finger protein	866	20	1.06E-75	75.20%	8	P:cellular component organization; P:cellular process; F:protein binding; F:binding; P:biosynthetic process; P:nucleobase-containing compound metabolic process; C:membrane; C:nucleus	-
c113_g1_i2	phd finger protein	1185	20	0	82.90%	17	P:cellular component organization; P:cellular process; C:cytosol; F:protein binding; P:anatomical structure morphogenesis; P:cell differentiation; P:multicellular organismal development; P:cell growth; F:binding; P:biological_process; P:biosynthetic process; P:nucleobase-containing compound metabolic process; P:response to extracellular stimulus; P:cell communication; P:response to stress; C:memb…	-
c114_g1_i1	---NA---	364	0			0	-
c115_g1_i1	---NA---	330	0			0	-
c116_g1_i1	---NA---	333	0			0	-
c117_g1_i1	---NA---	548	0			0	-
c118_g1_i1	---NA---	298	0			0	-
c119_g1_i1	---NA---	225	0			0	-
c121_g1_i1	---NA---	215	0			0	-
c122_g1_i1	---NA---	218	0			0	-
c124_g1_i1	---NA---	992	0			0	-
c125_g1_i1	submergence induced protein si397	431	5	1.14E-43	87.60%	0	-
c126_g1_i1	---NA---	492	0			0	-
c127_g1_i1	Os01g0144300	228	15	3.45E-34	91.40%	3	P:regulation of transcription, DNA-templated; P:DNA repair; C:Ino80 complex
c128_g1_i1	---NA---	201	0			0	-
c130_g1_i1	---NA---	349	0			0	-
c132_g1_i1	---NA---	477	0			0	-
c132_g2_i1	---NA---	277	0			0	-
c133_g1_i1	---NA---	245	0			0	-
c134_g1_i1	---NA---	244	0			0	-
c135_g1_i1	---NA---	315	0			0	-
c136_g1_i1	---NA---	302	0			0	-
c137_g1_i1	---NA---	314	0			0	-
c137_g1_i2	---NA---	467	0			0	-
c138_g1_i1	upf0481 protein at3g47200-like	348	20	2.21E-61	73.55%	1	C:mitochondrion
c139_g1_i1	f-box domain containing protein	249	14	2.40E-47	72.71%	1	C:mitochondrion
c140_g1_i1	carbohydrate esterase family 1 protein	362	20	1.17E-76	79.35%	2	P:metabolic process; F:hydrolase activity	-
c141_g1_i1	---NA---	1275	0			0	-
c143_g1_i1	---NA---	403	0			0	-
c144_g1_i1	---NA---	276	0			0	-
c145_g1_i1	---NA---	355	0			0	-
c146_g1_i1	hypothetical protein OsI_20561	495	2	1.11E-64	88.50%	3	P:proteolysis; C:cytoplasmic membrane-bounded vesicle; F:cysteine-type peptidase activity
c146_g1_i2	hypothetical protein OsI_20561	464	2	5.29E-66	97.50%	3	P:proteolysis; C:cytoplasmic membrane-bounded vesicle; F:cysteine-type peptidase activity
c148_g1_i1	disulfide oxidoreductase monooxygenase oxidoreductase	219	20	7.15E-42	75.40%	6	P:oxidation-reduction process; F:N,N-dimethylaniline monooxygenase activity; F:monooxygenase activity; F:NADP binding; F:flavin adenine dinucleotide binding; F:oxidoreductase activity
c149_g1_i1	1-deoxyxylulose 5-phosphate synthase	433	20	7.50E-96	94.20%	11	P:1-deoxy-D-xylulose 5-phosphate biosynthetic process; F:transferase activity; P:isoprenoid biosynthetic process; P:thiamine biosynthetic process; P:terpenoid biosynthetic process; F:1-deoxy-D-xylulose-5-phosphate synthase activity; F:catalytic activity; F:metal ion binding; P:metabolic process; C:chloroplast; C:plastid
c151_g1_i1	---NA---	297	0			0	-
c152_g1_i1	---NA---	260	0			0	-
c153_g1_i1	hypothetical protein OsI_32175	273	2	4.61E-44	100.00%	0	-
c154_g1_i1	hypothetical protein OsJ_19498	749	1	9.42E-10	91.00%	0	-
c154_g1_i2	---NA---	462	0			0	-
c155_g1_i1	hypothetical protein OsJ_09980	283	3	1.96E-27	94.67%	0	-
c157_g1_i1	40s ribosomal protein s3	408	20	3.34E-52	78.25%	13	C:Golgi apparatus; F:structural molecule activity; C:cellular_component; F:RNA binding; C:membrane; C:vacuole; C:ribosome; C:cytosol; C:plastid; P:translation; P:response to stress; P:response to abiotic stimulus; P:biological_process	-
c158_g1_i1	---NA---	285	0			0	-
c160_g1_i1	retrotransposon unclassified	302	20	4.86E-59	95.65%	7	F:nucleic acid binding; P:RNA phosphodiester bond hydrolysis, endonucleolytic; F:RNA-DNA hybrid ribonuclease activity; P:DNA integration; F:RNA binding; P:RNA-dependent DNA replication; F:RNA-directed DNA polymerase activity
c161_g1_i1	ptb domain-containing engulfment adapter protein 1 isoform 1	429	20	9.31E-47	79.30%	1	C:plastid	-
c163_g1_i1	---NA---	234	0			0	-
c166_g1_i1	---NA---	315	0			0	-
c166_g2_i1	---NA---	229	0			0	-
c167_g1_i1	---NA---	229	0			0	-
c168_g1_i1	---NA---	222	0			0	-
c169_g1_i1	---NA---	271	0			0	-
c170_g1_i1	---NA---	476	0			0	-
c171_g1_i1	---NA---	223	0			0	-
c172_g1_i1	dnaj domain protein	1030	20	3.43E-128	75.25%	2	F:nucleic acid binding; F:nucleotide binding	-
c172_g2_i1	dnaj homolog subfamily c member 17-like	408	20	2.10E-54	84.60%	3	F:nucleic acid binding; F:nucleotide binding; P:response to stress
c174_g1_i1	Os05g0293450	383	1	2.23E-57	100.00%	0	-
c174_g2_i1	---NA---	352	0			0	-
c176_g1_i1	---NA---	325	0			0	-
c180_g1_i1	---NA---	373	0			0	-
c180_g2_i1	---NA---	302	0			0	-
c181_g1_i1	glycosyltransferase protein 2-like	453	8	8.17E-17	83.25%	2	F:transferase activity; P:metabolic process
c181_g2_i1	glycosyltransferase protein 2-like	622	20	6.39E-146	91.65%	3	F:transferase activity; P:metabolic process; F:transferase activity, transferring glycosyl groups
c182_g1_i1	---NA---	231	0			0	-
c183_g1_i1	Os04g0188433	505	6	2.33E-70	75.67%	1	C:cytoplasm	-
c184_g1_i1	period circadian	257	20	1.11E-17	75.65%	1	P:response to abiotic stimulus	-
c185_g1_i1	---NA---	301	0			0	-
c186_g1_i1	unnamed protein product	1199	1	2.62E-37	100.00%	1	C:cytoplasm	-
c187_g1_i1	pentatricopeptide repeat-containing protein chloroplastic-like	381	20	2.40E-82	77.35%	3	C:mitochondrion; P:biological_process; P:fatty acid catabolic process
c190_g1_i1	---NA---	321	0			0	-
c191_g1_i1	hesb-like domain-containing protein 2	701	20	8.11E-95	92.25%	5	P:cellular component organization; P:biosynthetic process; F:structural molecule activity; C:mitochondrion; F:binding	-
c192_g1_i1	---NA---	248	0			0	-
c195_g1_i1	receptor-like protein kinase feronia	421	20	1.76E-93	69.35%	14	F:ATP binding; F:protein kinase activity; P:protein phosphorylation; F:transferase activity, transferring phosphorus-containing groups; F:protein serine/threonine kinase activity; C:plasmodesma; C:cytoplasmic membrane-bounded vesicle; P:protein autophosphorylation; P:pollen tube reception; P:post-embryonic development; P:defense response to fungus; C:filiform apparatus; F:kinase activity; P:phosp…
c196_g1_i1	---NA---	224	0			0	-
c196_g1_i2	hypothetical protein	210	1	7.15E-13	85.00%	0	-
c198_g1_i1	isomultiflorenol synthase	201	7	3.09E-14	91.57%	2	F:catalytic activity; P:metabolic process	EC:5.4.99
c199_g1_i1	---NA---	336	0			0	-
c201_g1_i1	protein grpe-like	1510	20	0	79.45%	10	P:response to abiotic stimulus; F:binding; F:nucleotide binding; F:enzyme regulator activity; P:protein metabolic process; P:cellular process; F:protein binding; P:response to stress; C:mitochondrion; P:metabolic process	-
c201_g1_i2	protein grpe-like	1582	20	2.31E-180	75.80%	10	P:response to abiotic stimulus; F:binding; F:nucleotide binding; F:enzyme regulator activity; P:protein metabolic process; P:cellular process; F:protein binding; P:response to stress; C:mitochondrion; P:metabolic process	-
c202_g1_i1	---NA---	255	0			0	-
c205_g1_i1	Os08g0428300	1062	1	8.50E-16	80.00%	1	C:mitochondrion	-
c206_g1_i1	---NA---	370	0			0	-
c206_g2_i1	---NA---	255	0			0	-
c207_g1_i1	nuclear protein	492	20	1.12E-98	63.05%	2	C:nucleus; P:response to gibberellin
c207_g2_i1	---NA---	213	0			0	-
c209_g1_i1	---NA---	319	0			0	-
c210_g1_i1	---NA---	428	0			0	-
c214_g1_i1	---NA---	242	0			0	-
c218_g1_i1	---NA---	395	0			0	-
c220_g1_i1	aquaporin tip4-3	434	20	5.33E-35	84.50%	8	C:integral component of membrane; C:membrane; P:transport; F:transporter activity; C:vacuolar membrane; C:vacuole; C:central vacuole; C:plant-type vacuole membrane
c220_g1_i2	aquaporin tip4-4-like	351	20	9.11E-46	84.00%	1	C:membrane	-
c221_g1_i1	---NA---	843	0			0	-
c224_g1_i1	---NA---	275	0			0	-
c225_g1_i1	---NA---	224	0			0	-
c226_g1_i1	salicylate o-methyltransferase-like	1418	20	0	77.80%	5	P:response to stress; P:response to external stimulus; P:response to biotic stimulus; F:transferase activity; P:metabolic process	EC:2.1.1
c226_g1_i2	salicylate o-methyltransferase-like	1495	20	0	77.90%	5	P:response to stress; P:response to external stimulus; P:response to biotic stimulus; F:transferase activity; P:metabolic process	EC:2.1.1
c230_g1_i1	---NA---	243	0			0	-
c231_g1_i1	hat family dimerisation domain containing expressed	759	20	9.20E-148	74.60%	3	F:nucleic acid binding; F:protein dimerization activity; F:DNA binding
c232_g1_i1	ankyrin-like protein	635	20	3.38E-55	53.85%	3	C:mitochondrion; C:plastid; C:membrane
c236_g1_i1	---NA---	221	0			0	-
c236_g1_i2	---NA---	413	0			0	-
c238_g1_i1	---NA---	497	0			0	-
c239_g1_i1	cellulose synthase-like protein d1-like	1173	20	3.31E-180	96.00%	7	C:membrane; C:Golgi apparatus; F:transferase activity; P:biosynthetic process; P:carbohydrate metabolic process; P:cellular process; P:nucleobase-containing compound metabolic process	EC:2.4.1.12
c244_g1_i1	tesmin tso1-like cxc domain containing expressed	338	20	6.82E-72	86.35%	0	-
c247_g1_i1	---NA---	366	0			0	-
c247_g2_i1	---NA---	308	0			0	-
c248_g1_i1	protein kinase g11a-like	557	20	2.71E-41	69.50%	12	F:ATP binding; F:protein kinase activity; F:protein tyrosine kinase activity; P:protein phosphorylation; F:transferase activity, transferring phosphorus-containing groups; C:plasma membrane; C:nucleus; F:protein serine/threonine kinase activity; P:phosphorylation; F:kinase activity; C:basal plasma membrane; P:basipetal auxin transport
c248_g2_i1	protein kinase g11a	249	20	1.80E-51	93.05%	12	F:ATP binding; F:protein kinase activity; F:protein tyrosine kinase activity; P:protein phosphorylation; F:transferase activity, transferring phosphorus-containing groups; C:plasma membrane; C:nucleus; F:protein serine/threonine kinase activity; P:phosphorylation; F:kinase activity; C:basal plasma membrane; P:basipetal auxin transport
c250_g1_i1	---NA---	756	0			0	-
c253_g1_i1	---NA---	293	0			0	-
c254_g1_i1	---NA---	855	0			0	-
c255_g1_i1	---NA---	600	0			0	-
c255_g1_i2	---NA---	273	0			0	-
c256_g1_i1	---NA---	262	0			0	-
c257_g1_i1	---NA---	943	0			0	-
c257_g1_i2	---NA---	867	0			0	-
c259_g1_i1	---NA---	299	0			0	-
c260_g1_i1	---NA---	356	0			0	-
c261_g1_i1	root abundant factor	855	12	5.17E-117	77.83%	7	P:biosynthetic process; P:nucleobase-containing compound metabolic process; F:sequence-specific DNA binding transcription factor activity; F:DNA binding; C:nucleus; C:plastid; C:intracellular	-
c261_g1_i2	dehydration-responsive element binding protein	890	20	2.63E-126	74.55%	7	P:biosynthetic process; P:nucleobase-containing compound metabolic process; F:sequence-specific DNA binding transcription factor activity; F:DNA binding; C:nucleus; C:plastid; C:intracellular	-
c264_g1_i1	---NA---	292	0			0	-
c265_g1_i1	---NA---	229	0			0	-
c267_g1_i1	---NA---	354	0			0	-
c268_g1_i1	seed maturation protein expressed	288	2	2.58E-28	100.00%	1	C:plastid
c269_g1_i1	elongation factor 3	462	20	1.35E-75	66.50%	10	P:translational elongation; F:ATPase activity; F:ATP binding; F:translation elongation factor activity; F:nucleotide binding; F:nucleoside-triphosphatase activity; P:obsolete ATP catabolic process; P:metabolic process; C:nucleus; F:hydrolase activity
c270_g1_i1	cytochrome p450 94a1	361	20	4.09E-29	95.30%	10	F:metal ion binding; C:mitochondrion; P:oxidation-reduction process; F:oxidoreductase activity, acting on paired donors, with incorporation or reduction of molecular oxygen; F:heme binding; F:oxidoreductase activity; F:iron ion binding; F:monooxygenase activity; P:metabolic process; F:catalytic activity
c271_g1_i1	hypothetical protein OsI_06787	204	3	1.27E-36	100.00%	0	-
c271_g2_i1	hypothetical protein OsJ_06294	332	13	5.27E-69	71.62%	0	-
c272_g1_i1	---NA---	233	0			0	-
c273_g1_i1	---NA---	397	0			0	-
c274_g1_i1	---NA---	274	0			0	-
c280_g1_i1	Os01g0302800	625	2	2.44E-77	88.50%	1	C:mitochondrion	-
c281_g1_i1	---NA---	206	0			0	-
c282_g1_i1	crooked neck-like protein 1	230	20	1.12E-42	91.00%	3	P:RNA processing; C:nucleus; C:intracellular
c283_g1_i1	---NA---	240	0			0	-
c284_g1_i1	---NA---	340	0			0	-
c286_g1_i1	---NA---	1527	0			0	-
c286_g1_i2	---NA---	488	0			0	-
c287_g1_i1	---NA---	211	0			0	-
c288_g1_i1	Os06g0611300	388	3	3.66E-35	100.00%	2	C:mitochondrion; C:plastid	-
c289_g1_i1	cytochrome b561-related	1380	20	2.99E-171	75.35%	2	C:membrane; C:mitochondrion	-
c290_g1_i1	---NA---	364	0			0	-
c290_g1_i2	---NA---	458	0			0	-
c291_g1_i1	hypothetical peroxisomal multifunctional enzyme 2	516	20	1.48E-56	68.80%	11	F:catalytic activity; F:receptor binding; P:metabolic process; P:cellular process; P:lipid metabolic process; P:biosynthetic process; P:catabolic process; F:protein binding; C:peroxisome; C:membrane; P:signal transduction	EC:4.2.1.107; EC:1.1.1.35; EC:4.2.1.74
c292_g1_i1	---NA---	205	0			0	-
c294_g1_i1	probable lrr receptor-like serine threonine-protein kinase at1g34110-like	210	20	2.92E-33	86.70%	14	C:integral component of membrane; F:protein serine/threonine kinase activity; C:membrane; P:phosphorylation; F:protein kinase activity; P:protein phosphorylation; F:ATP binding; F:kinase activity; F:transferase activity, transferring phosphorus-containing groups; C:endoplasmic reticulum; F:transferase activity; F:nucleotide binding; F:DNA binding; P:DNA methylation
c296_g1_i1	probable peptide nitrate transporter at2g40460-like	583	20	4.45E-96	89.00%	3	F:transporter activity; C:membrane; P:transport	-
c297_g1_i1	Os11g0456200	361	2	1.43E-34	98.00%	0	-
c297_g2_i1	hypothetical protein OsI_36003	543	2	1.48E-88	100.00%	0	-
c298_g1_i1	avr9 cf-9 rapidly elicited protein 141	547	20	5.94E-90	84.55%	9	C:cytoplasm; P:transport; P:cellular process; F:transporter activity; F:receptor activity; F:signal transducer activity; C:membrane; P:signal transduction; P:cell-cell signaling	-
c299_g1_i1	---NA---	283	0			0	-
c300_g1_i1	---NA---	364	0			0	-
c301_g1_i1	---NA---	840	0			0	-
c302_g1_i1	---NA---	352	0			0	-
c304_g1_i1	auxin efflux carrier component	886	20	1.86E-87	96.85%	15	F:auxin efflux transmembrane transporter activity; P:positive gravitropism; C:cytoplasmic membrane-bounded vesicle; C:integral component of membrane; C:membrane; P:auxin polar transport; C:basal plasma membrane; P:transport; C:lytic vacuole; P:auxin-activated signaling pathway; P:auxin efflux; P:transmembrane transport; P:response to ethylene; C:plasma membrane; P:response to glucose
c305_g1_i1	---NA---	238	0			0	-
c306_g1_i1	retrotransposon unclassified	625	1	1.23E-10	76.00%	0	-
c307_g1_i1	hypothetical protein OsJ_22716	216	1	1.19E-09	75.00%	1	C:plastid
c308_g1_i1	Os02g0282100	1112	20	5.46E-96	76.85%	3	P:biosynthetic process; P:cellular process; P:nucleobase-containing compound metabolic process	-
c309_g1_i1	---NA---	347	0			0	-
c310_g1_i1	---NA---	932	0			0	-
c313_g1_i1	---NA---	230	0			0	-
c314_g1_i1	cytochrome b561	1119	20	1.60E-163	73.65%	18	P:cell growth; C:membrane; P:anatomical structure morphogenesis; P:cell differentiation; P:multicellular organismal development; P:biosynthetic process; P:carbohydrate metabolic process; P:cellular component organization; P:cellular process; C:cytoplasm; P:response to external stimulus; P:response to abiotic stimulus; P:biological_process; F:protein binding; C:extracellular region; C:plastid; C:v…	EC:1.2.2.4
c315_g1_i1	---NA---	636	0			0	-
c316_g1_i1	cytochrome p450 -like	209	9	3.89E-19	88.33%	8	P:oxidation-reduction process; F:oxidoreductase activity, acting on paired donors, with incorporation or reduction of molecular oxygen; F:heme binding; F:iron ion binding; F:metal ion binding; F:oxidoreductase activity; P:electron transport chain; F:monooxygenase activity
c317_g1_i1	---NA---	575	0			0	-
c318_g1_i1	expressed protein	703	20	1.67E-56	78.75%	2	C:nucleus; C:mitochondrion	-
c319_g1_i1	hypothetical protein OsJ_31558	256	1	2.51E-48	100.00%	0	-
c320_g1_i1	---NA---	304	0			0	-
c321_g1_i1	---NA---	290	0			0	-
c322_g1_i1	---NA---	890	0			0	-
c323_g1_i1	---NA---	213	0			0	-
c325_g1_i1	rna-binding protein 42-like	1114	20	1.83E-166	82.30%	2	F:nucleic acid binding; F:nucleotide binding	-
c325_g1_i2	rna-binding protein 42-like isoform x1	629	20	2.23E-77	79.60%	2	F:nucleic acid binding; F:nucleotide binding	-
c329_g1_i1	---NA---	325	0			0	-
c333_g1_i1	---NA---	221	0			0	-
c334_g1_i1	---NA---	325	0			0	-
c339_g1_i1	---NA---	205	0			0	-
c341_g1_i1	ubiquitin-specific protease	1234	20	0	72.80%	5	F:metal ion binding; P:ubiquitin-dependent protein catabolic process; P:proteolysis; F:peptidase activity; F:hydrolase activity
c342_g1_i1	---NA---	303	0			0	-
c343_g1_i1	---NA---	367	0			0	-
c346_g1_i1	---NA---	202	0			0	-
c347_g1_i1	---NA---	213	0			0	-
c349_g1_i1	---NA---	202	0			0	-
c350_g1_i1	---NA---	264	0			0	-
c352_g1_i1	ribosomal protein l31	404	20	4.23E-46	81.50%	12	P:translation; P:biosynthetic process; P:nucleobase-containing compound metabolic process; C:extracellular region; F:structural molecule activity; F:RNA binding; P:cellular component organization; P:transport; C:ribosome; C:cytosol; P:catabolic process; P:biological_process	-
c353_g1_i1	bronze-2 protein	250	20	4.93E-49	84.25%	2	P:metabolic process; F:transferase activity	-
c353_g2_i1	bronze-2 protein	670	20	3.90E-103	81.15%	4	F:transferase activity; P:biosynthetic process; P:metabolic process; P:cellular process	EC:2.5.1.18
c354_g1_i1	hypothetical protein OsJ_04768	297	3	6.23E-59	99.33%	1	F:calmodulin binding
c355_g1_i1	---NA---	276	0			0	-
c356_g1_i1	ribulose- -bisphosphate carboxylase oxygenase small subunit	216	19	6.07E-18	84.37%	11	P:photorespiration; P:photosynthesis; P:carbon fixation; P:oxidation-reduction process; F:lyase activity; F:oxidoreductase activity; F:ribulose-bisphosphate carboxylase activity; F:monooxygenase activity; C:plastid; P:reductive pentose-phosphate cycle; C:chloroplast
c356_g1_i2	chloroplast ribulose- -bisphosphate carboxylase oxygenase small subunit	222	20	6.73E-28	72.40%	6	F:catalytic activity; P:biosynthetic process; P:cellular process; P:metabolic process; P:photosynthesis; C:plastid	EC:4.1.1.39
c357_g1_i1	---NA---	300	0			0	-
c358_g1_i1	---NA---	1018	0			0	-
c359_g1_i1	hypothetical protein OsI_06602	215	8	1.63E-23	87.13%	0	-
c360_g1_i1	---NA---	496	0			0	-
c360_g1_i2	---NA---	484	0			0	-
c361_g1_i1	---NA---	355	0			0	-
c362_g1_i1	non-specific lipid-transfer protein	982	20	1.86E-112	78.00%	5	F:hydrolase activity; F:lipid binding; C:cytoplasm; P:transport; P:protein metabolic process	-
c363_g1_i1	---NA---	358	0			0	-
c364_g1_i1	---NA---	702	0			0	-
c365_g1_i1	---NA---	519	0			0	-
c368_g1_i1	---NA---	659	0			0	-
c369_g1_i1	bark storage protein a-like	226	15	4.79E-12	77.60%	3	P:nucleoside metabolic process; C:cytoplasmic membrane-bounded vesicle; F:catalytic activity
c369_g1_i2	bark storage protein a-like	434	20	6.30E-100	85.70%	3	C:cytoplasm; P:nucleobase-containing compound metabolic process; F:catalytic activity	-
c370_g1_i1	---NA---	307	0			0	-
c372_g1_i1	---NA---	208	0			0	-
c373_g1_i1	---NA---	303	0			0	-
c374_g1_i1	---NA---	520	0			0	-
c375_g1_i1	f-box family	623	20	5.91E-120	68.75%	1	P:embryo development ending in seed dormancy
c378_g1_i1	---NA---	481	0			0	-
c380_g1_i1	---NA---	557	0			0	-
c381_g1_i1	programmed cell death protein 2	1161	20	0	68.45%	2	F:binding; C:cytoplasm	-
c381_g1_i2	programmed cell death protein 2	672	20	1.72E-90	76.15%	2	F:binding; C:cytoplasm	-
c382_g1_i1	alpha-l-fucosidase 2 precursor	748	20	2.23E-56	90.95%	5	P:lipid metabolic process; C:cytoplasmic membrane-bounded vesicle; F:hydrolase activity, acting on ester bonds; F:hydrolase activity; P:metabolic process
c384_g1_i1	f-box protein fbx14-like	249	20	5.39E-43	91.20%	4	F:ADP binding; P:auxin-activated signaling pathway; F:inositol hexakisphosphate binding; C:mitochondrion
c385_g1_i1	extracellular matrix protein	224	10	1.10E-11	59.70%	0	-
c387_g1_i1	---NA---	687	0			0	-
c387_g1_i2	---NA---	283	0			0	-
c388_g1_i1	auxin-responsive protein iaa33-like	363	16	2.71E-58	78.69%	6	P:response to endogenous stimulus; P:signal transduction; P:biosynthetic process; P:nucleobase-containing compound metabolic process; F:protein binding; C:nucleus	-
c388_g2_i1	indole-3-acetic acid inducible 33	421	20	2.39E-51	83.60%	6	P:response to endogenous stimulus; P:signal transduction; P:biosynthetic process; P:nucleobase-containing compound metabolic process; F:protein binding; C:nucleus	-
c389_g1_i1	pseudouridylate synthase transporter	1803	20	0	81.35%	4	F:catalytic activity; F:RNA binding; P:nucleobase-containing compound metabolic process; C:mitochondrion	EC:5.4.99.12
c390_g1_i1	---NA---	286	0			0	-
c391_g1_i1	---NA---	215	0			0	-
c392_g1_i1	---NA---	207	0			0	-
c393_g1_i1	---NA---	1050	0			0	-
c395_g1_i1	---NA---	317	0			0	-
c396_g1_i1	jasmonate-induced protein	1142	20	2.10E-74	76.80%	3	P:biosynthetic process; P:nucleobase-containing compound metabolic process; F:DNA binding	-
c396_g1_i2	mannose-specific jacalin-related lectin	938	20	8.80E-68	79.35%	2	P:regulation of transcription, DNA-templated; F:DNA binding
c397_g1_i1	dolichyl-diphosphooligosaccharide--protein glycosyltransferase subunit 4a-like	487	20	4.94E-16	93.15%	3	C:membrane; C:cytoplasm; C:endoplasmic reticulum	-
c398_g1_i1	phosphatidylinositol-4-phosphate 5-kinase expressed	280	5	1.82E-51	88.20%	10	F:kinase activity; P:phosphatidylinositol metabolic process; F:ATP binding; P:phosphorylation; F:1-phosphatidylinositol-4-phosphate 5-kinase activity; P:phosphatidylinositol phosphorylation; F:phosphatidylinositol phosphate kinase activity; C:apical plasma membrane; C:pollen tube; P:clathrin-mediated endocytosis
c400_g1_i1	---NA---	692	0			0	-
c401_g1_i1	---NA---	494	0			0	-
c401_g2_i1	---NA---	211	0			0	-
c402_g1_i1	wd40-like beta propeller repeat family expressed	2593	20	0	80.10%	0	-
c402_g1_i2	wd40-like beta propeller repeat family expressed	2505	20	0	80.65%	0	-
c403_g1_i1	---NA---	299	0			0	-
c406_g1_i1	---NA---	634	0			0	-
c407_g1_i1	---NA---	1322	0			0	-
c407_g2_i1	---NA---	224	0			0	-
c408_g1_i1	Os05g0465000	629	20	1.39E-47	67.35%	0	-
c409_g1_i1	---NA---	1392	0			0	-
c409_g2_i1	---NA---	571	0			0	-
c410_g1_i1	myb-related protein p	206	20	8.15E-39	81.40%	6	F:chromatin binding; F:DNA binding; P:flavonol biosynthetic process; P:response to ethylene; P:positive regulation of transcription, DNA-templated; P:response to auxin
c413_g1_i1	peroxidase 44-like	209	20	5.38E-41	71.00%	12	F:metal ion binding; P:oxidation-reduction process; F:heme binding; F:oxidoreductase activity; P:response to oxidative stress; F:peroxidase activity; C:plasmodesma; C:plant-type cell wall; C:cytoplasmic membrane-bounded vesicle; C:membrane; C:cell wall; P:cellular response to hypoxia
c414_g1_i1	tata-binding protein-associated factor tafii55-like	217	2	2.19E-43	84.00%	3	P:transcription initiation from RNA polymerase II promoter; C:transcription factor TFIID complex; C:plastid
c414_g1_i2	tata-binding protein-associated factor tafii55-like	346	9	1.28E-36	62.67%	3	P:transcription initiation from RNA polymerase II promoter; C:transcription factor TFIID complex; C:plastid
c415_g1_i1	---NA---	993	0			0	-
c416_g1_i1	---NA---	378	0			0	-
c416_g2_i1	---NA---	341	0			0	-
c417_g1_i1	---NA---	371	0			0	-
c418_g1_i1	alpha-glucosidase ii	521	20	5.96E-82	80.05%	2	P:carbohydrate metabolic process; F:hydrolase activity	-
c418_g2_i1	neutral alpha-glucosidase ab-like isoform x2	246	20	1.44E-29	75.60%	18	F:hydrolase activity, hydrolyzing O-glycosyl compounds; F:carbohydrate binding; P:carbohydrate metabolic process; F:catalytic activity; F:poly(A) RNA binding; C:melanosome; C:glucosidase II complex; P:cellular protein metabolic process; C:Golgi apparatus; P:post-translational protein modification; C:endoplasmic reticulum lumen; F:glucan 1,3-alpha-glucosidase activity; C:extracellular vesicular ex…
c419_g1_i1	disease resistance protein rpm1	432	20	3.05E-21	83.00%	6	P:defense response; F:ADP binding; P:regulation of transcription, DNA-templated; F:sequence-specific DNA binding; F:sequence-specific DNA binding transcription factor activity; C:cytoplasmic membrane-bounded vesicle
c419_g1_i2	disease resistance protein rpm1	558	20	1.01E-20	83.00%	6	P:defense response; F:ADP binding; P:regulation of transcription, DNA-templated; F:sequence-specific DNA binding; F:sequence-specific DNA binding transcription factor activity; C:cytoplasmic membrane-bounded vesicle
c420_g1_i1	Os08g0285500	1020	3	8.06E-84	90.67%	0	-
c421_g1_i1	---NA---	707	0			0	-
c423_g1_i1	---NA---	221	0			0	-
c424_g1_i1	glycine rich protein	297	6	1.94E-29	84.67%	1	C:cytoplasm	-
c426_g1_i1	ble2 protein	734	20	3.46E-106	70.60%	3	C:membrane; C:mitochondrion; C:cytoplasmic membrane-bounded vesicle
c427_g1_i1	---NA---	767	0			0	-
c428_g1_i1	---NA---	273	0			0	-
c429_g1_i1	---NA---	366	0			0	-
c432_g1_i1	hexose carrier	225	20	1.17E-38	84.60%	5	C:membrane; C:cytoplasm; P:transport; P:cellular process; F:transporter activity	-
c433_g1_i1	protein transparent testa 1	296	6	1.19E-59	73.50%	8	F:metal ion binding; F:nucleic acid binding; P:leaf vascular tissue pattern formation; P:shoot system development; P:phloem or xylem histogenesis; P:cotyledon vascular tissue pattern formation; P:root development; C:nucleus
c433_g2_i1	---NA---	287	0			0	-
c434_g1_i1	retrotransposon unclassified	225	20	8.83E-36	81.75%	5	C:plastid; P:ubiquitin-dependent protein catabolic process; F:nucleic acid binding; P:DNA integration; C:cytoplasmic membrane-bounded vesicle
c435_g1_i1	---NA---	466	0			0	-
c435_g2_i1	---NA---	319	0			0	-
c437_g1_i1	---NA---	209	0			0	-
c438_g1_i1	auxin-induced protein 5ng4	557	20	1.59E-104	82.30%	2	C:cytoplasm; C:membrane	-
c439_g1_i1	fibroin heavy chain-like	1302	16	0	69.44%	2	P:defense response; F:ADP binding
c441_g1_i1	---NA---	291	0			0	-
c442_g1_i1	---NA---	314	0			0	-
c443_g1_i1	---NA---	448	0			0	-
c444_g1_i1	---NA---	530	0			0	-
c444_g2_i1	---NA---	203	0			0	-
c446_g1_i1	---NA---	1380	0			0	-
c447_g1_i1	---NA---	232	0			0	-
c448_g1_i1	---NA---	238	0			0	-
c449_g1_i1	---NA---	335	0			0	-
c449_g2_i1	---NA---	487	0			0	-
c450_g1_i1	---NA---	268	0			0	-
c450_g2_i1	---NA---	569	0			0	-
c451_g1_i1	---NA---	206	0			0	-
c454_g1_i1	---NA---	360	0			0	-
c454_g2_i1	---NA---	273	0			0	-
c455_g1_i1	---NA---	217	0			0	-
c455_g1_i2	---NA---	315	0			0	-
c457_g1_i1	phosphate synthase-like	316	6	3.67E-20	79.33%	3	F:3-deoxy-7-phosphoheptulonate synthase activity; P:aromatic amino acid family biosynthetic process; C:cytoplasmic membrane-bounded vesicle
c457_g1_i2	phosphate synthase-like	301	6	3.91E-22	78.67%	3	F:3-deoxy-7-phosphoheptulonate synthase activity; P:aromatic amino acid family biosynthetic process; C:cytoplasmic membrane-bounded vesicle
c458_g1_i1	---NA---	315	0			0	-
c459_g1_i1	coatomer subunit gamma-1	2707	20	0	93.75%	8	C:cellular_component; C:plasma membrane; P:transport; C:plastid; C:cytosol; C:membrane; C:Golgi apparatus; F:structural molecule activity	-
c459_g2_i1	nonclathrin coat protein gamma - like protein	624	20	6.70E-44	97.00%	3	P:transport; C:membrane; C:cytoplasm	-
c460_g1_i1	pentatricopeptide repeat-containing protein	1333	20	0	82.60%	7	P:oxidation-reduction process; F:oxidoreductase activity, acting on paired donors, with incorporation or reduction of molecular oxygen; F:heme binding; F:iron ion binding; C:mitochondrion; F:molecular_function; P:biological_process
c461_g1_i1	---NA---	319	0			0	-
c462_g1_i1	---NA---	272	0			0	-
c463_g1_i1	zinc finger hit domain-containing protein 1 homolog	1035	20	3.85E-109	88.70%	10	F:protein binding; P:response to external stimulus; P:response to stress; P:response to biotic stimulus; P:growth; P:cellular component organization; P:cellular process; P:flower development; C:nucleus; C:plastid	-
c463_g1_i2	zinc finger hit domain-containing protein 1 homolog	988	20	7.53E-144	88.55%	8	F:protein binding; P:response to external stimulus; P:response to stress; P:response to biotic stimulus; P:growth; P:flower development; C:nucleus; C:plastid	-
c464_g1_i1	---NA---	358	0			0	-
c464_g2_i1	hypothetical protein	437	1	7.09E-23	95.00%	0	-
c465_g1_i1	gcn5-interacting protein eml	706	20	8.53E-76	80.85%	2	C:mitochondrion; C:plastid	-
c467_g1_i1	---NA---	856	0			0	-
c468_g1_i1	---NA---	325	0			0	-
c468_g2_i1	---NA---	324	0			0	-
c469_g1_i1	ribosomal rna apurinic site specific lyase	1530	20	0	65.15%	1	C:plastid	-
c469_g2_i1	hypothetical protein OsI_03614	205	2	4.50E-32	99.00%	1	C:plastid
c470_g1_i1	ulp1 protease c-terminal catalytic domain containing protein	338	20	2.27E-65	66.75%	8	P:proteolysis; F:cysteine-type peptidase activity; F:hydrolase activity, hydrolyzing O-glycosyl compounds; F:hydrolase activity; P:metabolic process; P:carbohydrate metabolic process; F:hydrolase activity, acting on glycosyl bonds; F:peptidase activity
c470_g2_i1	ulp1 protease c-terminal catalytic domain containing protein	1775	20	0	66.55%	2	P:protein metabolic process; F:hydrolase activity	EC:3.4
c472_g1_i1	thioredoxin h2-like	899	20	2.04E-82	63.55%	3	P:cellular homeostasis; P:metabolic process; F:catalytic activity	-
c472_g1_i2	thioredoxin h2-like	780	20	3.09E-83	64.10%	3	P:cellular homeostasis; P:metabolic process; F:catalytic activity	-
c473_g1_i1	receptor-type protein kinase lrk1	1238	20	3.80E-91	73.50%	5	P:cellular protein modification process; F:nucleotide binding; F:kinase activity; P:metabolic process; P:cellular process	EC:2.7.11
c473_g2_i1	cysteine-rich receptor-like protein kinase 25	237	5	1.08E-37	79.60%	10	C:cytoplasmic membrane-bounded vesicle; P:phosphorylation; F:protein serine/threonine kinase activity; F:protein kinase activity; P:protein phosphorylation; F:nucleotide binding; F:ATP binding; F:kinase activity; F:protein tyrosine kinase activity; F:transferase activity, transferring phosphorus-containing groups
c474_g1_i1	---NA---	352	0			0	-
c474_g2_i1	hypothetical protein	521	1	2.26E-09	100.00%	7	P:regulation of transcription, DNA-templated; P:transcription, DNA-templated; P:multicellular organismal development; P:post-embryonic morphogenesis; P:mRNA transcription; C:nucleus; F:DNA binding
c477_g1_i1	---NA---	270	0			0	-
c478_g1_i1	---NA---	559	0			0	-
c478_g2_i1	---NA---	487	0			0	-
c479_g1_i1	ring-h2 zinc finger	940	2	1.35E-23	100.00%	2	F:metal ion binding; F:zinc ion binding
c479_g1_i2	e3 ubiquitin-protein ligase atl41-like	1146	20	1.71E-162	63.00%	1	F:binding	-
c480_g1_i1	ubiquitin-associated ts-n domain-containing protein	1574	20	0	90.15%	2	F:binding; C:cytosol	-
c481_g1_i1	n-acetylglucosaminyltransferase iii	602	20	5.67E-18	93.05%	6	P:protein N-linked glycosylation; F:beta-1,4-mannosylglycoprotein 4-beta-N-acetylglucosaminyltransferase activity; C:membrane; F:transferase activity; F:transferase activity, transferring glycosyl groups; C:cytoplasmic membrane-bounded vesicle
c482_g1_i1	---NA---	277	0			0	-
c484_g1_i1	della protein	1757	20	0	80.30%	2	P:biosynthetic process; P:nucleobase-containing compound metabolic process	-
c485_g1_i1	fruit bromelain	1238	20	0	81.90%	3	C:cytoplasm; P:protein metabolic process; F:hydrolase activity	EC:3.4
c487_g1_i1	---NA---	478	0			0	-
c488_g1_i1	---NA---	423	0			0	-
c489_g1_i1	---NA---	254	0			0	-
c489_g2_i1	---NA---	398	0			0	-
c490_g1_i1	---NA---	363	0			0	-
c491_g1_i1	unnamed protein product	255	20	4.57E-51	82.60%	1	F:nucleic acid binding
c492_g1_i1	---NA---	269	0			0	-
c493_g1_i1	---NA---	294	0			0	-
c494_g1_i1	---NA---	557	0			0	-
c495_g1_i1	transcription factor org2	1687	20	2.69E-152	79.00%	3	F:protein binding; C:nucleus; F:DNA binding	-
c495_g1_i2	transcription factor org2	1774	20	3.79E-146	70.45%	3	F:protein binding; C:nucleus; F:DNA binding	-
c496_g1_i1	hypothetical protein OsI_01200	1013	20	4.79E-151	78.50%	1	C:plastid	-
c497_g1_i1	hypothetical protein	480	10	1.99E-92	70.10%	0	-
c498_g1_i1	---NA---	658	0			0	-
c499_g1_i1	---NA---	273	0			0	-
c500_g1_i1	zinc finger mym-type protein 1-like	322	20	6.76E-67	61.65%	2	F:nucleic acid binding; F:protein dimerization activity
c501_g1_i1	psbp domain-containing protein chloroplastic-like isoform x2	1429	20	0	86.75%	5	C:membrane; C:thylakoid; F:binding; P:photosynthesis; C:plastid	-
c502_g1_i1	hypothetical protein OsJ_04728	2476	17	0	60.88%	2	F:nucleic acid binding; C:mitochondrion	-
c504_g1_i1	---NA---	356	0			0	-
c505_g1_i1	---NA---	246	0			0	-
c506_g1_i1	---NA---	207	0			0	-
c507_g1_i1	H0409D10.5	208	3	6.35E-15	84.00%	6	F:ATP binding; F:protein kinase activity; P:protein phosphorylation; F:transferase activity, transferring phosphorus-containing groups; F:protein serine/threonine kinase activity; F:nucleotide binding
c508_g1_i1	---NA---	237	0			0	-
c509_g1_i1	hypothetical protein OsI_31229	216	1	4.14E-22	100.00%	0	-
c509_g1_i2	hypothetical protein OsI_31229	214	1	4.21E-39	93.00%	0	-
c511_g1_i1	lysosomal trafficking regulator 2	319	7	1.77E-49	83.00%	0	-
c512_g1_i1	bifunctional protein aas	1624	20	0	77.10%	7	P:oxidation-reduction process; F:heme binding; F:catalase activity; P:metabolic process; F:catalytic activity; P:response to oxidative stress; C:membrane
c512_g2_i1	bifunctional protein aas	928	20	0	81.10%	7	P:oxidation-reduction process; F:heme binding; F:catalase activity; P:metabolic process; F:catalytic activity; C:membrane; P:response to oxidative stress
c513_g1_i1	probable receptor-like protein kinase at5g20050-like	408	20	4.32E-87	78.30%	9	F:ATP binding; F:protein kinase activity; C:cytoplasmic membrane-bounded vesicle; F:nucleotide binding; P:protein phosphorylation; F:transferase activity, transferring phosphorus-containing groups; F:protein serine/threonine kinase activity; P:phosphorylation; F:kinase activity
c514_g1_i1	---NA---	1353	0			0	-
c514_g1_i2	---NA---	1130	0			0	-
c515_g1_i1	---NA---	211	0			0	-
c516_g1_i1	---NA---	840	0			0	-
c517_g1_i1	---NA---	350	0			0	-
c517_g2_i1	tpa: hlh dna-binding domain superfamily protein	355	20	2.48E-64	85.45%	3	F:protein dimerization activity; C:nucleus; F:DNA binding
c518_g1_i1	ubiquitin-specific protease-like	782	20	0	60.50%	8	F:metal ion binding; P:proteolysis; F:hydrolase activity; F:cysteine-type peptidase activity; F:zinc ion binding; F:peptidase activity; P:ubiquitin-dependent protein catabolic process; C:plastid
c520_g1_i1	---NA---	1104	0			0	-
c521_g1_i1	---NA---	320	0			0	-
c522_g1_i1	Os08g0206700	689	7	5.75E-52	76.29%	3	C:plastid; C:nucleus; F:DNA binding
c522_g1_i2	Os08g0206700	611	7	2.38E-52	76.29%	3	C:plastid; C:nucleus; F:DNA binding
c524_g1_i1	---NA---	235	0			0	-
c525_g1_i1	Os05g0126800	806	20	4.17E-94	66.05%	1	C:plasma membrane
c525_g1_i2	Os05g0126800	945	20	5.33E-74	66.70%	1	C:plasma membrane
c526_g1_i1	---NA---	259	0			0	-
c527_g1_i1	brassinosteroid receptor	392	20	3.13E-70	72.70%	17	C:cytoplasmic membrane-bounded vesicle; C:integral component of membrane; F:protein serine/threonine kinase activity; C:membrane; F:protein kinase activity; P:protein phosphorylation; F:nucleotide binding; F:ATP binding; F:transferase activity, transferring phosphorus-containing groups; P:transcription, DNA-templated; C:nucleus; F:DNA binding; P:response to wounding; F:transmembrane signaling rec…
c528_g1_i1	ribonuclease 1	1054	20	0	76.90%	4	C:cytoplasm; F:RNA binding; P:nucleobase-containing compound metabolic process; F:nuclease activity	EC:3.1.27.1
c530_g1_i1	dna (cytosine-5)-methyltransferase drm1-like	2658	20	0	73.00%	3	P:regulation of gene expression, epigenetic; P:DNA metabolic process; F:transferase activity	-
c531_g1_i1	---NA---	795	0			0	-
c532_g1_i1	dead-box atp-dependent rna helicase 37-like	2422	20	0	83.60%	7	C:nucleolus; F:hydrolase activity; C:peroxisome; C:plasma membrane; F:RNA binding; F:nucleotide binding; P:metabolic process	-
c533_g1_i1	---NA---	323	0			0	-
c535_g1_i1	---NA---	858	0			0	-
c535_g2_i1	---NA---	514	0			0	-
c536_g1_i1	mad33_orysj ame: full=mads-box transcription factor 33 ame: full= 33	348	2	1.43E-10	54.00%	6	P:regulation of transcription, DNA-templated; P:transcription, DNA-templated; F:protein dimerization activity; C:nucleus; F:sequence-specific DNA binding transcription factor activity; F:DNA binding
c537_g1_i1	---NA---	253	0			0	-
c538_g1_i1	---NA---	291	0			0	-
c539_g1_i1	arf guanine-nucleotide exchange factor gnom-like	487	8	8.07E-33	83.63%	20	P:establishment of planar polarity; P:hydrotropism; F:protein homodimerization activity; F:identical protein binding; P:guanine nucleotide transport; P:phloem or xylem histogenesis; P:unidimensional cell growth; F:ARF guanyl-nucleotide exchange factor activity; P:retrograde vesicle-mediated transport, Golgi to ER; P:regulation of ARF protein signal transduction; P:root hair cell differentiation; …
c540_g1_i1	amidase family protein	2232	20	0	83.00%	10	C:membrane; C:plastid; P:biosynthetic process; P:nucleobase-containing compound metabolic process; F:catalytic activity; F:hydrolase activity; F:transferase activity; P:metabolic process; P:cellular process; P:catabolic process	EC:3.5.1.4
c541_g1_i1	---NA---	208	0			0	-
c541_g2_i1	---NA---	337	0			0	-
c542_g1_i1	r40g2 protein	301	20	7.54E-51	87.00%	0	-
c543_g1_i1	---NA---	802	0			0	-
c544_g1_i1	---NA---	541	0			0	-
c544_g2_i1	---NA---	932	0			0	-
c545_g1_i1	---NA---	457	0			0	-
c546_g1_i1	---NA---	290	0			0	-
c548_g1_i1	---NA---	216	0			0	-
c549_g1_i1	---NA---	659	0			0	-
c550_g1_i1	---NA---	384	0			0	-
c551_g1_i1	---NA---	873	0			0	-
c552_g1_i1	---NA---	288	0			0	-
c552_g2_i1	---NA---	246	0			0	-
c554_g1_i1	---NA---	230	0			0	-
c554_g1_i2	---NA---	358	0			0	-
c556_g1_i1	---NA---	418	0			0	-
c556_g2_i1	---NA---	251	0			0	-
c557_g1_i1	---NA---	448	0			0	-
c558_g1_i1	ac026815_21 disease resistance protein	646	2	1.63E-63	100.00%	1	C:cytoplasmic membrane-bounded vesicle
c560_g1_i1	aspartic proteinase pcs1-like	516	20	2.04E-115	76.45%	3	P:cell death; P:protein metabolic process; F:hydrolase activity	EC:3.4.23
c561_g1_i1	---NA---	309	0			0	-
c562_g1_i1	---NA---	659	0			0	-
c562_g1_i2	---NA---	550	0			0	-
c563_g1_i1	---NA---	462	0			0	-
c564_g1_i1	---NA---	427	0			0	-
c565_g1_i1	---NA---	304	0			0	-
c567_g1_i1	---NA---	478	0			0	-
c567_g2_i1	---NA---	256	0			0	-
c568_g1_i1	lim domain containing protein	314	20	8.70E-24	58.95%	2	F:metal ion binding; F:zinc ion binding
c570_g1_i1	tpa: s-locus receptor-like protein kinase family protein	326	20	2.78E-75	77.75%	4	F:kinase activity; P:cellular protein modification process; F:nucleotide binding; C:mitochondrion	-
c571_g1_i1	ribosomal protein s6	629	20	2.20E-80	79.00%	6	F:structural molecule activity; P:nucleobase-containing compound metabolic process; C:ribosome; C:cytosol; P:biological_process; P:translation	-
c572_g1_i1	---NA---	384	0			0	-
c573_g1_i1	probable indole-3-acetic acid-amido synthetase -like	299	20	6.06E-62	92.45%	4	F:ligase activity; P:metabolic process; F:indole-3-acetic acid amido synthetase activity; P:response to auxin
c578_g1_i1	---NA---	261	0			0	-
c579_g1_i1	glutamyl aminopeptidase	242	20	3.01E-11	60.25%	18	P:proteolysis; F:metallopeptidase activity; F:zinc ion binding; P:cell migration; C:brush border; P:glomerulus development; C:apical part of cell; P:angiogenesis; C:lysosomal membrane; C:external side of plasma membrane; C:cytoplasmic vesicle; C:apical plasma membrane; F:peptidase activity; P:regulation of systemic arterial blood pressure by renin-angiotensin; P:cell proliferation; F:aminopeptida…
c580_g1_i1	retrotransposon ty3-gypsy subclass	235	20	1.43E-45	99.90%	16	C:nucleus; F:nucleic acid binding; F:RNA-directed DNA polymerase activity; F:RNA binding; P:DNA integration; F:aspartic-type endopeptidase activity; P:RNA-dependent DNA replication; P:proteolysis; C:plastid; F:zinc ion binding; F:metal ion binding; P:DNA recombination; F:DNA binding; C:cytoplasmic membrane-bounded vesicle; F:chromatin binding; P:chromatin assembly or disassembly
c581_g1_i1	o-methyltransferase zrp4	585	20	3.04E-123	87.35%	3	F:transferase activity; F:protein binding; P:metabolic process	EC:2.1.1
c581_g1_i2	o-methyltransferase zrp4	515	20	4.63E-78	86.95%	7	F:methyltransferase activity; F:transferase activity; F:protein dimerization activity; P:methylation; F:O-methyltransferase activity; P:microtubule organizing center organization; P:spindle assembly
c582_g1_i1	---NA---	409	0			0	-
c582_g2_i1	---NA---	513	0			0	-
c583_g1_i1	---NA---	459	0			0	-
c584_g1_i1	---NA---	201	0			0	-
c585_g1_i1	---NA---	236	0			0	-
c586_g1_i1	---NA---	515	0			0	-
c586_g1_i2	---NA---	414	0			0	-
c588_g1_i1	---NA---	243	0			0	-
c589_g1_i1	calcium binding egf domain containing expressed	1187	20	4.74E-36	74.80%	13	F:ATP binding; F:protein kinase activity; F:polysaccharide binding; F:nucleotide binding; P:protein phosphorylation; F:transferase activity, transferring phosphorus-containing groups; F:protein serine/threonine kinase activity; F:calcium ion binding; C:cytoplasmic membrane-bounded vesicle; P:phosphorylation; F:kinase activity; F:protein tyrosine kinase activity; C:mitochondrion
c589_g1_i2	calcium binding egf domain containing expressed	1316	20	8.39E-36	74.80%	13	F:ATP binding; F:protein kinase activity; F:polysaccharide binding; F:nucleotide binding; P:protein phosphorylation; F:transferase activity, transferring phosphorus-containing groups; F:protein serine/threonine kinase activity; F:calcium ion binding; C:cytoplasmic membrane-bounded vesicle; P:phosphorylation; F:kinase activity; F:protein tyrosine kinase activity; C:mitochondrion
c590_g1_i1	c2 domain containing protein	867	10	1.68E-141	81.80%	0	-
c590_g2_i1	c2 domain containing protein	298	20	3.74E-47	81.85%	0	-
c591_g1_i1	---NA---	686	0			0	-
c591_g2_i1	---NA---	584	0			0	-
c592_g1_i1	o-acyltransferase wsd1-like	335	20	1.63E-72	85.15%	6	C:plastid; F:diacylglycerol O-acyltransferase activity; P:glycerolipid biosynthetic process; P:petal morphogenesis; C:plasma membrane; P:autophagy
c593_g1_i1	glutamine synthetase	271	20	9.03E-32	84.35%	3	F:catalytic activity; P:biosynthetic process; P:cellular process	EC:6.3.1.2
c595_g1_i1	Os06g0708300	383	1	5.68E-19	100.00%	1	C:membrane	-
c595_g2_i1	---NA---	451	0			0	-
c596_g1_i1	---NA---	213	0			0	-
c597_g1_i1	OSJNBb0065J09.7	308	1	4.47E-48	98.00%	1	C:plastid
c598_g1_i1	---NA---	205	0			0	-
c599_g1_i1	extensin precursor	1244	3	4.64E-31	85.67%	8	P:anatomical structure morphogenesis; P:cell differentiation; P:multicellular organismal development; C:cell wall; C:cellular_component; C:cytoplasm; P:cellular component organization; P:cell growth	-
c599_g2_i1	leucine-rich repeat extensin-like protein 2-like	237	20	2.90E-47	81.00%	6	C:cytoplasmic membrane-bounded vesicle; P:trichoblast differentiation; C:plasmodesma; C:plant-type cell wall; P:cell morphogenesis involved in differentiation; P:unidimensional cell growth
c600_g1_i1	---NA---	770	0			0	-
c600_g2_i1	---NA---	462	0			0	-
c601_g1_i1	---NA---	288	0			0	-
c601_g2_i1	---NA---	399	0			0	-
c602_g1_i1	hypothetical protein	233	2	4.31E-29	100.00%	0	-
c603_g1_i1	---NA---	212	0			0	-
c603_g2_i1	---NA---	377	0			0	-
c604_g1_i1	lipase plat lh2	298	20	4.72E-51	79.65%	5	P:response to abiotic stimulus; C:cytoplasm; C:membrane; C:vacuole; C:cellular_component	-
c604_g2_i1	lipase plat lh2	363	20	1.33E-44	78.05%	1	C:cytoplasm	-
c605_g1_i1	---NA---	221	0			0	-
c605_g2_i1	---NA---	261	0			0	-
c606_g1_i1	beta- -glucanase	521	20	1.35E-78	88.35%	2	P:metabolic process; F:hydrolase activity	-
c606_g2_i1	beta- -glucanase	867	20	0	77.80%	3	F:hydrolase activity; P:carbohydrate metabolic process; C:cytoplasm	-
c608_g1_i1	inositol transporter 4	440	20	7.45E-95	85.45%	14	F:transporter activity; C:integral component of membrane; P:myo-inositol transport; C:membrane; P:transport; F:substrate-specific transmembrane transporter activity; F:myo-inositol:proton symporter activity; F:transmembrane transporter activity; P:transmembrane transport; P:proton transport; P:carbohydrate transport; F:carbohydrate transmembrane transporter activity; F:sugar:proton symporter acti…
c608_g2_i1	inositol transporter 4-like	505	20	6.69E-109	91.40%	12	F:transmembrane transporter activity; F:substrate-specific transmembrane transporter activity; C:integral component of membrane; C:membrane; P:transmembrane transport; P:transport; F:transporter activity; P:myo-inositol transport; F:myo-inositol:proton symporter activity; P:proton transport; P:multicellular organismal development; F:receptor activity
c609_g1_i1	---NA---	306	0			0	-
c609_g2_i1	---NA---	254	0			0	-
c610_g1_i1	---NA---	227	0			0	-
c611_g1_i1	---NA---	269	0			0	-
c614_g1_i1	---NA---	756	0			0	-
c616_g1_i1	jacalin-like lectin domain containing expressed	201	20	6.95E-35	73.95%	8	P:defense response; F:ADP binding; F:ATP binding; F:protein kinase activity; F:nucleotide binding; P:protein phosphorylation; F:transferase activity, transferring phosphorus-containing groups; F:protein serine/threonine kinase activity
c617_g1_i1	---NA---	211	0			0	-
c617_g1_i2	---NA---	244	0			0	-
c618_g1_i1	---NA---	292	0			0	-
c618_g2_i1	---NA---	413	0			0	-
c620_g1_i1	lrr receptor-like serine threonine-protein kinase	1513	20	0	76.05%	7	F:kinase activity; P:cellular protein modification process; F:nucleotide binding; C:membrane; C:mitochondrion; P:metabolic process; P:cellular process	EC:2.7.11; EC:2.7.10
c621_g1_i1	hypothetical protein OsI_07478	547	2	1.98E-46	100.00%	2	F:metal ion binding; F:zinc ion binding
c622_g1_i1	---NA---	420	0			0	-
c623_g1_i1	---NA---	440	0			0	-
c624_g1_i1	reticulon-like protein b2-like	352	20	3.82E-18	65.85%	4	C:cell; C:intracellular; C:cytoplasm; C:membrane	-
c625_g1_i1	u-box domain-containing protein	2006	20	0	73.65%	4	F:transferase activity; P:cellular protein modification process; C:plastid; C:intracellular	-
c626_g1_i1	sterile alpha motif domain-containing isoform 1	1114	20	3.08E-165	59.90%	0	-
c627_g1_i1	respiratory burst oxidase homolog protein b-like	685	20	3.29E-163	89.40%	6	C:membrane; P:post-embryonic development; F:catalytic activity; P:metabolic process; P:response to stress; P:response to abiotic stimulus	EC:1.6.3.1
c628_g1_i1	glycerol-3-phosphate transporter 1-like	2278	20	0	89.65%	6	P:biological_process; P:transport; P:cellular process; C:membrane; C:mitochondrion; F:transporter activity	-
c630_g1_i1	mitogen-activated protein kinase kinase kinase a-like	384	20	9.62E-84	85.45%	3	F:kinase activity; P:cellular protein modification process; F:nucleotide binding	-
c630_g2_i1	mitogen-activated protein kinase kinase kinase a-like	308	12	6.50E-66	79.50%	6	F:ATP binding; F:protein kinase activity; F:nucleotide binding; P:protein phosphorylation; F:transferase activity, transferring phosphorus-containing groups; F:protein serine/threonine kinase activity
c631_g1_i1	btb poz domain-containing protein at5g48130-like	861	17	9.53E-82	69.53%	0	-
c631_g2_i1	btb poz domain-containing protein at5g48130-like	1154	20	0	78.15%	0	-
c632_g1_i1	hypothetical protein OsI_06075	952	16	0	63.44%	1	C:plastid
c632_g2_i1	Os02g0177400	303	6	4.39E-56	78.67%	0	-
c633_g1_i1	probable carboxylesterase 12-like	398	20	1.70E-77	78.00%	3	F:hydrolase activity; P:metabolic process; C:cytosol
c634_g1_i1	---NA---	815	0			0	-
c635_g1_i1	small nuclear ribonucleoprotein e	661	20	2.15E-44	98.25%	4	C:nucleus; P:nucleobase-containing compound metabolic process; C:cellular_component; C:cytosol	-
c636_g1_i1	adrenodoxin-like mitochondrial-like	933	20	3.55E-104	88.40%	10	F:binding; F:molecular_function; P:biosynthetic process; P:cellular process; P:protein metabolic process; P:catabolic process; P:cellular component organization; C:plastid; P:response to stress; C:mitochondrion	-
c637_g1_i1	---NA---	257	0			0	-
c638_g1_i1	---NA---	369	0			0	-
c640_g1_i1	---NA---	698	0			0	-
c641_g1_i1	hypothetical protein OsI_15945	220	2	1.38E-27	100.00%	10	F:transferase activity; C:Golgi cisterna membrane; C:integral component of membrane; C:membrane; F:transferase activity, transferring glycosyl groups; P:fucosylation; C:Golgi apparatus; F:fucosyltransferase activity; P:protein glycosylation; P:Lewis a epitope biosynthetic process
c642_g1_i1	---NA---	352	0			0	-
c643_g1_i1	---NA---	431	0			0	-
c644_g1_i1	cst complex subunit ctc1-like	252	5	9.08E-24	86.80%	2	C:chromosome, telomeric region; P:telomere maintenance
c644_g2_i1	cst complex subunit ctc1-like	307	10	4.54E-55	77.00%	2	C:chromosome, telomeric region; P:telomere maintenance
c645_g1_i1	mitochondrial import receptor subunit tom7-1-like	621	20	1.10E-26	86.30%	6	C:membrane; P:transport; P:cellular component organization; P:cellular process; C:mitochondrion; C:plastid	-
c648_g1_i1	protein	346	20	1.03E-55	87.30%	8	C:nucleolus; F:structural molecule activity; C:cellular_component; C:plasma membrane; C:ribosome; C:cytosol; P:translation; P:biological_process	-
c648_g1_i2	protein	289	20	1.66E-38	83.35%	8	C:nucleolus; F:structural molecule activity; C:cellular_component; C:plasma membrane; C:ribosome; C:cytosol; P:translation; P:biological_process	-
c649_g1_i1	---NA---	208	0			0	-
c650_g1_i1	---NA---	572	0			0	-
c652_g1_i1	---NA---	1108	0			0	-
c653_g1_i1	---NA---	385	0			0	-
c653_g2_i1	---NA---	222	0			0	-
c654_g1_i1	---NA---	216	0			0	-
c654_g2_i1	---NA---	235	0			0	-
c655_g1_i1	---NA---	250	0			0	-
c655_g2_i1	---NA---	246	0			0	-
c656_g1_i1	udp-glycosyltransferase	447	20	8.89E-76	74.65%	12	P:metabolic process; F:transferase activity, transferring hexosyl groups; F:transferase activity; F:quercetin 7-O-glucosyltransferase activity; F:quercetin 3-O-glucosyltransferase activity; F:UDP-glucosyltransferase activity; F:quercetin 4'-O-glucosyltransferase activity; F:anthocyanidin 3-O-glucosyltransferase activity; F:transferase activity, transferring glycosyl groups; P:fatty acid catabolic…
c657_g1_i1	---NA---	335	0			0	-
c657_g2_i1	---NA---	568	0			0	-
c659_g1_i1	---NA---	260	0			0	-
c661_g1_i1	ubiquitin-specific protease-like	721	20	4.46E-152	71.70%	4	P:protein metabolic process; P:catabolic process; P:cellular process; F:hydrolase activity	-
c662_g1_i1	---NA---	233	0			0	-
c662_g2_i1	---NA---	607	0			0	-
c663_g1_i1	---NA---	201	0			0	-
c664_g1_i1	---NA---	219	0			0	-
c664_g1_i2	---NA---	490	0			0	-
c665_g1_i1	---NA---	224	0			0	-
c666_g1_i1	pentatricopeptide repeat-containing protein at2g02980-like	294	20	3.26E-57	70.55%	0	-
c667_g1_i1	hypothetical protein OsI_35152	493	1	1.67E-33	96.00%	2	C:ribosome; C:cytosol	-
c667_g2_i1	ac011806_2 transposable element	342	6	2.76E-12	74.33%	2	F:nucleic acid binding; F:protein dimerization activity
c668_g1_i1	pksa o-methyltransferase	400	9	2.53E-65	88.56%	2	F:transferase activity; P:metabolic process	-
c668_g1_i2	ring-h2 finger protein atl2-like	449	20	1.85E-41	73.00%	3	C:mitochondrion; F:binding; F:transferase activity	-
c669_g1_i1	---NA---	256	0			0	-
c669_g2_i1	---NA---	212	0			0	-
c670_g1_i1	c2 and gram domain-containing protein at1g03370-like	252	20	2.26E-51	89.15%	7	P:phosphatidylinositol-mediated signaling; P:calcium-mediated signaling; P:pollen maturation; P:protein ubiquitination involved in ubiquitin-dependent protein catabolic process; C:cytoplasm; F:ubiquitin-protein transferase activity; C:nucleus
c670_g1_i2	c2 and gram domain-containing protein at1g03370-like	297	20	1.54E-47	88.65%	7	P:phosphatidylinositol-mediated signaling; P:calcium-mediated signaling; P:pollen maturation; P:protein ubiquitination involved in ubiquitin-dependent protein catabolic process; C:cytoplasm; F:ubiquitin-protein transferase activity; C:nucleus
c671_g1_i1	Os05g0232700	747	6	5.46E-89	71.33%	1	C:mitochondrion	-
c672_g1_i1	tpa: ring zinc finger and vwf domain family protein	654	20	1.88E-151	59.25%	3	F:metal ion binding; C:mitochondrion; F:zinc ion binding
c676_g1_i1	2-oxoglutarate-dependent oxygenase	364	20	6.27E-75	77.05%	4	P:oxidation-reduction process; F:oxidoreductase activity, acting on paired donors, with incorporation or reduction of molecular oxygen, 2-oxoglutarate as one donor, and incorporation of one atom each of oxygen into both donors; F:oxidoreductase activity; F:dioxygenase activity
c678_g1_i1	myb transcription factor	620	20	7.05E-76	92.50%	4	P:response to endogenous stimulus; F:DNA binding; F:chromatin binding; C:intracellular	-
c678_g1_i2	myb transcription factor	518	20	1.96E-76	92.50%	4	P:response to endogenous stimulus; F:DNA binding; F:chromatin binding; C:intracellular	-
c679_g1_i1	hypothetical protein	559	3	4.99E-52	99.00%	0	-
c679_g2_i1	---NA---	210	0			0	-
c680_g1_i1	auxin efflux carrier component 5	1322	20	0	71.55%	12	P:anatomical structure morphogenesis; C:cell; P:biological_process; P:post-embryonic development; P:multicellular organismal development; P:reproduction; P:response to endogenous stimulus; P:signal transduction; P:embryo development; C:membrane; P:transport; P:cellular process	-
c680_g2_i1	auxin efflux carrier	376	20	4.00E-46	85.05%	3	P:transport; P:cellular process; C:membrane	-
c681_g1_i1	---NA---	503	0			0	-
c681_g2_i1	---NA---	328	0			0	-
c684_g1_i1	epidermal patterning factor-like protein 9-like	1062	20	2.93E-68	80.75%	6	P:post-embryonic development; C:cytoplasm; P:cell-cell signaling; C:extracellular region; P:multicellular organismal development; P:nucleobase-containing compound metabolic process	-
c686_g1_i1	---NA---	464	0			0	-
c686_g2_i1	---NA---	417	0			0	-
c687_g1_i1	protein phosphatase 2c 39	734	7	3.82E-55	67.43%	3	F:hydrolase activity; F:binding; P:cellular protein modification process	EC:3.1.3.16
c689_g1_i1	---NA---	488	0			0	-
c691_g1_i1	---NA---	752	0			0	-
c693_g1_i1	---NA---	239	0			0	-
c694_g1_i1	rp1-like protein	532	20	9.51E-88	80.45%	3	P:defense response; F:ADP binding; C:cytoplasmic membrane-bounded vesicle
c694_g1_i2	rp1-like protein	614	20	6.78E-130	84.20%	2	P:response to stress; F:nucleotide binding	-
c695_g1_i1	aspartyl aminopeptidase	242	20	2.22E-33	80.45%	16	F:metal ion binding; P:proteolysis; F:metallopeptidase activity; F:hydrolase activity; F:aminopeptidase activity; F:zinc ion binding; F:peptidase activity; C:vacuolar membrane; C:vacuole; P:response to cadmium ion; C:cytosol; P:fatty acid beta-oxidation; P:xylan biosynthetic process; P:glucuronoxylan metabolic process; P:protein import into peroxisome matrix; C:chloroplast
c696_g1_i1	---NA---	443	0			0	-
c697_g1_i1	---NA---	239	0			0	-
c699_g1_i1	---NA---	335	0			0	-
c700_g1_i1	---NA---	559	0			0	-
c700_g2_i1	---NA---	235	0			0	-
c701_g1_i1	alpha-tubulin	225	20	3.13E-47	100.00%	6	F:structural molecule activity; F:nucleotide binding; P:cellular process; P:cellular component organization; F:hydrolase activity; C:cytoskeleton	-
c701_g2_i1	alpha tubulin	257	20	1.88E-51	100.00%	6	F:structural molecule activity; F:nucleotide binding; P:cellular process; P:cellular component organization; F:hydrolase activity; C:cytoskeleton	-
c702_g1_i1	---NA---	314	0			0	-
c703_g1_i1	nucleic acid binding protein	1330	20	0	93.80%	2	F:nucleic acid binding; F:nucleotide binding	-
c705_g1_i1	---NA---	464	0			0	-
c707_g1_i1	beta- -glucanase	2193	20	0	79.20%	3	F:hydrolase activity; P:carbohydrate metabolic process; C:cytoplasm	-
c708_g1_i1	---NA---	410	0			0	-
c708_g2_i1	---NA---	210	0			0	-
c711_g1_i1	dph4-like protein	1157	20	9.05E-171	70.05%	0	-
c711_g1_i2	dph4-like protein	957	20	6.71E-118	68.65%	0	-
c712_g1_i1	n-(5 -phosphoribosyl)anthranilate isomerase	1613	20	0	82.05%	7	F:catalytic activity; P:multicellular organismal development; P:growth; C:plastid; P:response to abiotic stimulus; P:biosynthetic process; P:cellular process	EC:5.3.1.24
c712_g1_i2	n-(5 -phosphoribosyl)anthranilate isomerase	908	20	2.19E-52	90.10%	4	F:catalytic activity; P:biosynthetic process; P:cellular process; C:plastid	EC:5.3.1.24
c714_g1_i1	hypothetical protein	351	3	7.81E-11	59.00%	0	-
c715_g1_i1	adipose-regulatory protein	737	20	1.40E-97	80.75%	4	C:plastid; F:molecular_function; P:biological_process; C:nucleus
c715_g1_i2	adipose-regulatory protein	1391	20	0	67.85%	1	C:plastid	-
c716_g1_i1	---NA---	239	0			0	-
c717_g1_i1	---NA---	237	0			0	-
c719_g1_i1	---NA---	347	0			0	-
c720_g1_i1	---NA---	242	0			0	-
c721_g1_i1	fad binding domain containing expressed	289	20	1.88E-60	86.05%	4	P:oxidation-reduction process; F:oxidoreductase activity; P:metabolic process; F:monooxygenase activity
c721_g2_i1	fad binding domain containing expressed	420	20	1.57E-95	87.40%	5	P:response to external stimulus; P:response to stress; P:response to biotic stimulus; F:catalytic activity; P:metabolic process	-
c722_g1_i1	protein flowering locus t-like	967	20	2.49E-76	95.45%	0	-
c722_g1_i2	protein flowering locus t-like	859	20	7.54E-77	95.45%	0	-
c723_g1_i1	ac077693_24 f-box domain containing protein	226	11	3.38E-24	88.00%	0	-
c723_g2_i1	ac077693_24 f-box domain containing protein	576	20	4.78E-130	73.80%	0	-
c724_g1_i1	ac091735_9 atfp3	1085	20	2.72E-111	70.35%	2	P:transport; F:binding	-
c724_g1_i2	ac091735_9 atfp3	1127	20	5.22E-113	70.35%	2	P:transport; F:binding	-
c725_g1_i1	ras-related protein rab7-like	1165	20	2.07E-150	92.40%	14	C:mitochondrion; P:signal transduction; C:membrane; C:vacuole; P:biological_process; P:cell differentiation; P:cell death; P:metabolic process; P:catabolic process; P:cellular process; F:hydrolase activity; P:transport; C:Golgi apparatus; F:nucleotide binding	-
c725_g1_i2	ras-related protein rab7-like	1206	20	1.64E-127	92.15%	14	C:mitochondrion; P:signal transduction; C:membrane; C:vacuole; P:biological_process; P:cell differentiation; P:cell death; P:metabolic process; P:catabolic process; P:cellular process; F:hydrolase activity; P:transport; C:Golgi apparatus; F:nucleotide binding	-
c728_g1_i1	hypothetical protein OsI_36479	379	20	4.85E-85	65.15%	6	C:mitochondrion; C:plastid; F:ATP binding; F:protein kinase activity; P:protein phosphorylation; F:transferase activity, transferring phosphorus-containing groups
c729_g1_i1	fasciclin-like arabinogalactan protein 7 precursor	1233	20	0	73.60%	2	C:cytoplasm; C:cell	-
c730_g1_i1	early nodulin 75 precursor-like protein	765	19	2.24E-89	72.74%	1	C:cytoplasm	-
c731_g1_i1	---NA---	546	0			0	-
c732_g1_i1	---NA---	286	0			0	-
c732_g2_i1	---NA---	229	0			0	-
c733_g1_i1	mesoderm induction early response protein isoform 1	1395	20	0	63.75%	2	C:intracellular membrane-bounded organelle; C:endoplasmic reticulum
c734_g1_i1	---NA---	260	0			0	-
c735_g1_i1	heat shock cognate 70 kda protein 1	374	20	4.56E-52	71.95%	20	C:cytoplasmic membrane-bounded vesicle; C:membrane; P:response to virus; C:apoplast; C:vacuolar membrane; C:vacuole; C:chloroplast; F:protease binding; C:plasmodesma; F:ATP binding; C:cell wall; P:response to cadmium ion; P:response to karrikin; P:response to heat; C:cytosolic ribosome; F:nucleotide binding; P:response to stress; C:Golgi apparatus; C:cytosol; C:plasma membrane
c735_g2_i1	Os05g0324300	260	5	2.17E-51	88.40%	2	C:cytoplasmic membrane-bounded vesicle; C:membrane
c738_g1_i1	resistance complex protein i2c-2	300	7	1.96E-57	77.86%	2	P:defense response; F:ADP binding
c739_g1_i1	---NA---	479	0			0	-
c740_g1_i1	e3 ubiquitin-protein ligase os04g0590900-like	2257	20	0	75.15%	4	C:membrane; P:cellular protein modification process; F:binding; F:transferase activity	-
c741_g1_i1	e3 ubiquitin-protein ligase prt1-like	992	20	1.37E-158	61.10%	3	F:binding; P:metabolic process; F:catalytic activity	-
c741_g1_i2	e3 ubiquitin-protein ligase prt1-like	921	20	5.54E-159	60.75%	3	F:binding; P:metabolic process; F:catalytic activity	-
c742_g1_i1	eukaryotic aspartyl protease family expressed	283	20	1.61E-56	72.00%	5	P:proteolysis; F:aspartic-type endopeptidase activity; F:peptidase activity; C:cytoplasmic membrane-bounded vesicle; C:mitochondrion
c744_g1_i1	---NA---	232	0			0	-
c745_g1_i1	mads-box transcription factor 25	729	20	3.38E-136	78.60%	7	P:biosynthetic process; P:nucleobase-containing compound metabolic process; F:DNA binding; F:protein binding; F:sequence-specific DNA binding transcription factor activity; C:nucleus; C:intracellular	-
c747_g1_i1	---NA---	282	0			0	-
c750_g1_i1	---NA---	323	0			0	-
c751_g1_i1	24-methylenesterol c-methyltransferase 2	1868	20	0	93.15%	11	P:cell growth; C:membrane; P:metabolic process; P:multicellular organismal development; P:biosynthetic process; P:DNA metabolic process; P:cell cycle; C:cytoplasm; F:transferase activity; C:Golgi apparatus; P:lipid metabolic process	EC:2.1.1.143
c752_g1_i1	---NA---	384	0			0	-
c754_g1_i1	Os07g0123900	482	1	3.22E-23	98.00%	1	C:cytoplasmic membrane-bounded vesicle
c755_g1_i1	sulfotransferase 17	422	20	5.71E-97	79.10%	2	F:transferase activity; P:metabolic process	-
c755_g2_i1	sulfotransferase 17	466	20	6.43E-87	81.30%	3	F:transferase activity; P:metabolic process; F:sulfotransferase activity
c756_g1_i1	disease resistance protein rpp13	201	17	2.13E-36	68.12%	3	P:defense response; F:ADP binding; C:cytoplasmic membrane-bounded vesicle
c757_g1_i1	---NA---	226	0			0	-
c757_g2_i1	---NA---	234	0			0	-
c758_g1_i1	---NA---	231	0			0	-
c759_g1_i1	---NA---	269	0			0	-
c760_g1_i1	heat stress transcription factor a-6a-like	485	20	8.44E-72	82.45%	9	P:biosynthetic process; P:nucleobase-containing compound metabolic process; F:DNA binding; P:cellular process; F:sequence-specific DNA binding transcription factor activity; C:cytoplasm; P:response to stress; C:nucleus; C:intracellular	-
c760_g1_i2	heat stress transcription factor a-2	1218	20	0	70.60%	12	P:biosynthetic process; P:nucleobase-containing compound metabolic process; P:response to stress; P:cellular process; P:response to abiotic stimulus; C:mitochondrion; F:DNA binding; P:response to endogenous stimulus; F:protein binding; F:sequence-specific DNA binding transcription factor activity; C:nucleus; C:intracellular	-
c761_g1_i1	---NA---	212	0			0	-
c762_g1_i1	hypothetical protein OsJ_32005	273	1	8.26E-18	95.00%	1	C:mitochondrion
c763_g1_i1	---NA---	1024	0			0	-
c764_g1_i1	protein nlp3-like	3131	20	0	77.10%	9	P:cellular process; P:response to stress; P:response to abiotic stimulus; P:biosynthetic process; P:nucleobase-containing compound metabolic process; F:DNA binding; P:metabolic process; P:biological_process; C:nucleus	-
c764_g1_i2	protein nlp3-like	3914	20	0	79.40%	9	P:cellular process; P:response to stress; P:response to abiotic stimulus; P:biosynthetic process; P:nucleobase-containing compound metabolic process; F:DNA binding; P:metabolic process; P:biological_process; C:nucleus	-
c765_g1_i1	#NAME?	224	1	3.36E-20	98.00%	6	P:cellular aromatic compound metabolic process; C:plastid; C:mitochondrion; C:chloroplast; F:catalytic activity; F:carbon-carbon lyase activity
c765_g2_i1	2-keto-3-deoxy-l-rhamnonate aldolase-like	1204	20	0	85.15%	5	P:metabolic process; P:cellular process; C:mitochondrion; F:catalytic activity; C:plastid	-
c766_g1_i1	f-box only protein 6-like	1926	20	0	86.45%	4	P:multicellular organismal development; P:response to endogenous stimulus; P:signal transduction; P:anatomical structure morphogenesis	-
c767_g1_i1	---NA---	221	0			0	-
c769_g1_i1	retrotransposon unclassified	521	20	6.10E-97	79.50%	18	F:nucleic acid binding; P:DNA integration; C:nucleus; F:RNA binding; P:RNA-dependent DNA replication; F:RNA-directed DNA polymerase activity; C:plastid; F:chromatin binding; P:DNA recombination; P:chromatin assembly or disassembly; F:DNA binding; F:aspartic-type endopeptidase activity; P:proteolysis; P:defense response; F:sequence-specific DNA binding; F:sequence-specific DNA binding transcriptio…
c769_g2_i1	retrotransposon unclassified	407	20	7.46E-59	72.65%	13	F:nucleic acid binding; P:DNA integration; C:nucleus; F:chromatin binding; P:DNA recombination; P:chromatin assembly or disassembly; F:DNA binding; F:RNA binding; P:RNA-dependent DNA replication; F:RNA-directed DNA polymerase activity; P:proteolysis; F:aspartic-type endopeptidase activity; C:plastid
c770_g1_i1	---NA---	657	0			0	-
c771_g1_i1	ras-related protein ric1	1105	20	1.02E-146	95.55%	19	C:cytosol; P:signal transduction; C:cellular_component; C:cytoplasm; P:pollination; P:cellular component organization; P:anatomical structure morphogenesis; P:cell differentiation; P:cell growth; P:multicellular organismal development; P:transport; P:metabolic process; C:vacuole; P:biological_process; F:hydrolase activity; C:membrane; C:Golgi apparatus; F:nucleotide binding; C:plasma membrane	-
c773_g1_i1	60s ribosomal protein l7a-like	509	20	5.64E-65	79.00%	12	P:response to stress; P:DNA metabolic process; C:nucleolus; C:cellular_component; F:DNA binding; C:membrane; C:vacuole; P:biological_process; F:nuclease activity; C:plastid; C:ribosome; C:cytosol	EC:3.1
c774_g1_i1	fimbrin-like protein 2-like	2609	20	0	84.15%	3	F:protein binding; P:biological_process; F:binding	-
c775_g1_i1	---NA---	283	0			0	-
c776_g1_i1	nucleoporin seh1-like	1312	20	0	82.90%	1	C:nuclear envelope	-
c779_g1_i1	uncharacterized gpi-anchored protein at4g28100-like	340	20	3.24E-54	74.30%	0	-
c780_g1_i1	---NA---	390	0			0	-
c781_g1_i1	nac domain-containing protein 74-like	326	9	1.02E-72	82.67%	3	P:biosynthetic process; P:nucleobase-containing compound metabolic process; F:DNA binding	-
c781_g2_i1	nac domain-containing protein 74-like	371	20	4.22E-59	69.70%	3	P:biosynthetic process; P:nucleobase-containing compound metabolic process; F:DNA binding	-
c782_g1_i1	---NA---	221	0			0	-
c783_g1_i1	---NA---	1766	0			0	-
c784_g1_i1	hypothetical protein OsI_06031	228	1	5.42E-07	61.00%	1	C:mitochondrion
c785_g1_i1	protein iq-domain 1-like	270	20	1.68E-50	79.55%	7	C:mitochondrion; P:response to chitin; C:cytoplasm; P:polar nucleus fusion; F:calmodulin binding; P:regulation of stomatal movement; C:nucleus
c785_g1_i2	protein iq-domain 1-like	250	20	3.82E-38	74.60%	7	C:mitochondrion; P:response to chitin; C:cytoplasm; P:polar nucleus fusion; F:calmodulin binding; P:regulation of stomatal movement; C:nucleus
c786_g1_i1	alkylated dna repair protein alkb homolog 8-like	1577	20	0	82.30%	3	P:nucleobase-containing compound metabolic process; F:transferase activity; C:mitochondrion	EC:2.1.1
c786_g1_i2	alkylated dna repair protein alkb homolog 8-like	1913	20	0	83.05%	3	P:nucleobase-containing compound metabolic process; F:transferase activity; C:mitochondrion	EC:2.1.1
c787_g1_i1	1-acyl-sn-glycerol-3-phosphate acyltransferase delta isoform 1	718	20	3.38E-122	84.50%	1	C:membrane	-
c787_g1_i2	Os05g0571400	700	20	2.18E-117	83.10%	1	C:membrane	-
c788_g1_i1	pdr-like abc transporter	562	20	1.38E-120	92.80%	13	C:integral component of membrane; C:membrane; P:transport; P:obsolete ATP catabolic process; F:nucleotide binding; F:nucleoside-triphosphatase activity; F:ATP binding; F:ATPase activity; P:metabolic process; P:terpenoid transport; P:lead ion transport; P:response to ozone; P:abscisic acid transport
c789_g1_i1	P0650D04.15	901	2	2.08E-08	57.50%	6	F:metal ion binding; F:RNA binding; F:nucleic acid binding; P:RNA-dependent DNA replication; F:zinc ion binding; F:RNA-directed DNA polymerase activity
c790_g1_i1	nadph hc toxin reductase	892	20	5.55E-33	86.10%	4	C:plastid; P:cellular metabolic process; F:catalytic activity; F:coenzyme binding
c790_g1_i2	nadph hc toxin reductase	298	20	5.38E-57	92.50%	5	P:metabolic process; P:cellular process; F:catalytic activity; F:binding; C:plastid	-
c793_g1_i1	dehydrin 13	859	13	2.45E-25	81.85%	0	-
c794_g1_i1	cct motif family expressed	2265	20	0	73.60%	2	F:signal transducer activity; P:signal transduction	-
c795_g1_i1	---NA---	230	0			0	-
c796_g1_i1	---NA---	217	0			0	-
c798_g1_i1	---NA---	524	0			0	-
c799_g1_i1	---NA---	233	0			0	-
c801_g1_i1	alpha-l-fucosidase 2 precursor	590	20	1.21E-49	81.05%	2	P:lipid metabolic process; F:hydrolase activity	-
c802_g1_i1	---NA---	281	0			0	-
c802_g2_i1	---NA---	253	0			0	-
c802_g2_i2	---NA---	253	0			0	-
c803_g1_i1	helicase-like protein	337	20	4.61E-29	83.50%	11	F:helicase activity; F:ATP binding; P:DNA repair; P:DNA duplex unwinding; F:DNA helicase activity; P:telomere maintenance; C:membrane; C:cytoplasmic membrane-bounded vesicle; P:metabolic process; C:mitochondrion; C:plastid
c803_g1_i2	helicase-like protein	445	20	1.15E-26	82.80%	11	F:helicase activity; F:ATP binding; P:DNA repair; P:DNA duplex unwinding; F:DNA helicase activity; P:telomere maintenance; C:membrane; C:cytoplasmic membrane-bounded vesicle; P:metabolic process; C:mitochondrion; C:plastid
c804_g1_i1	basic salivary proline-rich protein 2	2263	14	2.21E-156	70.00%	1	C:plastid	-
c804_g1_i2	basic salivary proline-rich protein 2	1392	20	0	60.40%	1	C:plastid	-
c805_g1_i1	fibroin heavy chain precursor-like	1847	3	0	99.67%	2	C:cytoplasm; C:plastid	-
c806_g1_i1	---NA---	309	0			0	-
c806_g2_i1	---NA---	484	0			0	-
c807_g1_i1	---NA---	233	0			0	-
c807_g2_i1	---NA---	335	0			0	-
c808_g1_i1	---NA---	392	0			0	-
c809_g1_i1	---NA---	201	0			0	-
c810_g1_i1	hypothetical protein	378	1	4.19E-27	92.00%	0	-
c811_g1_i1	---NA---	361	0			0	-
c811_g2_i1	---NA---	457	0			0	-
c812_g1_i1	---NA---	245	0			0	-
c813_g1_i1	zinc finger (c2h2 type)	407	4	8.25E-55	91.75%	3	F:metal ion binding; F:NAD+ ADP-ribosyltransferase activity; P:metabolic process
c813_g1_i2	zinc finger (c2h2 type)	368	3	8.51E-40	98.67%	3	F:metal ion binding; F:NAD+ ADP-ribosyltransferase activity; P:metabolic process
c814_g1_i1	serine threonine-protein phosphatase pp1	1910	20	0	95.45%	4	C:cell; F:binding; F:hydrolase activity; P:cellular protein modification process	-
c816_g1_i1	---NA---	292	0			0	-
c817_g1_i1	retrotransposon unclassified	519	7	3.86E-27	92.29%	5	F:RNA binding; F:nucleic acid binding; P:RNA-dependent DNA replication; F:zinc ion binding; F:RNA-directed DNA polymerase activity
c817_g1_i2	---NA---	586	0			0	-
c818_g1_i1	dcd (development and cell death) domain protein	2567	20	0	63.35%	3	F:molecular_function; P:biological_process; C:nucleus
c818_g1_i2	dcd (development and cell death) domain protein	530	20	7.59E-107	76.40%	3	F:molecular_function; P:biological_process; C:nucleus
c819_g1_i1	---NA---	205	0			0	-
c821_g1_i1	fatty acyl coa reductase	2071	20	0	79.85%	10	P:biosynthetic process; P:metabolic process; P:cellular process; P:DNA metabolic process; P:response to abiotic stimulus; F:binding; P:cellular component organization; C:cell; F:catalytic activity; P:response to stress	-
c823_g1_i1	PREDICTED: uncharacterized protein LOC100835685	323	1	2.86E-07	66.00%	2	F:metal ion binding; F:zinc ion binding
c824_g1_i1	thylakoid lumenal kda chloroplastic-like	1248	20	1.39E-164	78.25%	17	P:generation of precursor metabolites and energy; P:photosynthesis; P:nucleobase-containing compound metabolic process; P:carbohydrate metabolic process; P:catabolic process; C:plastid; P:biosynthetic process; P:cellular process; P:lipid metabolic process; P:metabolic process; P:response to external stimulus; P:response to stress; P:response to biotic stimulus; P:response to abiotic stimulus; C:t…	-
c825_g1_i1	peroxidase 12	321	20	1.58E-46	79.95%	11	F:metal ion binding; P:oxidation-reduction process; F:heme binding; F:oxidoreductase activity; C:cytoplasmic membrane-bounded vesicle; P:response to oxidative stress; F:peroxidase activity; C:plasmodesma; C:plant-type cell wall; C:membrane; C:cell wall
c826_g1_i1	---NA---	309	0			0	-
c827_g1_i1	---NA---	330	0			0	-
c829_g1_i1	Os08g0484800	327	9	1.49E-62	81.22%	1	C:chloroplast envelope
c830_g1_i1	non-specific lipid transfer 1-like	276	20	1.33E-55	68.20%	4	F:hydrolase activity; C:membrane; C:cytoplasm; P:protein metabolic process	-
c831_g1_i1	---NA---	321	0			0	-
c832_g1_i1	Os02g0582800	1004	20	1.18E-119	73.50%	0	-
c832_g1_i2	Os02g0582800	988	20	1.40E-118	73.50%	0	-
c833_g1_i1	---NA---	241	0			0	-
c834_g1_i1	disease resistance protein rpm1	1475	20	0	60.70%	2	F:nucleotide binding; C:cytoplasm	-
c834_g1_i2	disease resistance protein rpm1	1565	20	0	60.70%	2	F:nucleotide binding; C:cytoplasm	-
c835_g1_i1	---NA---	243	0			0	-
c835_g2_i1	---NA---	301	0			0	-
c837_g1_i1	---NA---	380	0			0	-
c837_g2_i1	hypothetical protein OsI_04061	271	2	1.07E-37	98.00%	1	C:cytoplasm	-
c838_g1_i1	---NA---	441	0			0	-
c840_g1_i1	armadillo repeat containing	3152	20	0	78.15%	4	F:transferase activity; P:cellular protein modification process; C:mitochondrion; C:intracellular	-
c841_g1_i1	---NA---	318	0			0	-
c842_g1_i1	---NA---	385	0			0	-
c843_g1_i1	---NA---	294	0			0	-
c844_g1_i1	---NA---	255	0			0	-
c844_g2_i1	---NA---	227	0			0	-
c845_g1_i1	---NA---	259	0			0	-
c845_g2_i1	---NA---	273	0			0	-
c846_g1_i1	---NA---	1020	0			0	-
c847_g1_i1	---NA---	224	0			0	-
c849_g1_i1	---NA---	409	0			0	-
c849_g2_i1	phospholipase+d	223	20	1.53E-46	92.25%	18	P:metabolic process; F:catalytic activity; P:phosphatidylcholine metabolic process; P:response to oxidative stress; C:membrane; F:N-acylphosphatidylethanolamine-specific phospholipase D activity; F:hydrolase activity; P:defense response to bacterium, incompatible interaction; P:lipid catabolic process; P:embryo development ending in seed dormancy; F:phosphatidylinositol-4,5-bisphosphate binding; …
c850_g1_i1	uncharacterized loc101210921	787	20	1.37E-120	65.10%	0	-
c850_g2_i1	---NA---	228	0			0	-
c852_g1_i1	wd repeat-containing protein 3-like	2803	20	0	85.05%	6	C:nucleolus; F:kinase activity; P:cellular protein modification process; P:metabolic process; P:cellular process; C:cytoskeleton	EC:2.7.11.7
c853_g1_i1	expressed protein	2339	1	1.50E-29	100.00%	0	-
c853_g1_i2	---NA---	1952	0			0	-
c854_g1_i1	hypothetical protein OsI_02837	477	2	4.18E-26	98.50%	0	-
c855_g1_i1	histone h1	701	20	1.14E-89	82.00%	7	P:response to stress; P:response to abiotic stimulus; C:intracellular; F:DNA binding; P:cellular component organization; P:DNA metabolic process; C:nucleus	-
c855_g2_i1	Os04g0253000	237	3	2.91E-41	100.00%	5	C:chromosome; C:nucleosome; P:nucleosome assembly; C:nucleus; F:DNA binding
c856_g1_i1	---NA---	396	0			0	-
c856_g1_i2	---NA---	396	0			0	-
c856_g2_i1	---NA---	1230	0			0	-
c857_g1_i1	translocation protein sec63 homolog	2811	20	0	90.35%	11	F:transporter activity; C:membrane; C:endoplasmic reticulum; C:mitochondrion; P:transport; P:cellular component organization; P:cellular process; C:cytoplasm; P:response to stress; C:Golgi apparatus; C:plasma membrane	-
c857_g1_i2	translocation protein sec63 homolog	2715	20	0	90.35%	11	F:transporter activity; C:membrane; C:endoplasmic reticulum; C:mitochondrion; P:transport; P:cellular component organization; P:cellular process; C:cytoplasm; P:response to stress; C:Golgi apparatus; C:plasma membrane	-
c858_g1_i1	protein	1880	20	0	83.90%	4	C:membrane; C:cytoplasm; F:catalytic activity; P:metabolic process	-
c859_g1_i1	protein kinase domain containing expressed	862	20	2.99E-49	71.25%	8	F:kinase activity; F:ATP binding; F:protein kinase activity; P:phosphorylation; P:protein phosphorylation; F:transferase activity, transferring phosphorus-containing groups; F:protein serine/threonine kinase activity; F:nucleotide binding
c859_g1_i2	---NA---	212	0			0	-
c860_g1_i1	---NA---	226	0			0	-
c861_g1_i1	---NA---	201	0			0	-
c862_g1_i1	ring-h2 finger protein expressed	1750	20	0	85.80%	7	P:multicellular organismal development; C:plasma membrane; P:cell cycle; F:binding; P:protein metabolic process; P:catabolic process; P:cellular process	-
c863_g1_i1	two-component response regulator-like prr73	255	20	5.65E-24	78.80%	13	P:phosphorelay signal transduction system; P:intracellular signal transduction; F:phosphorelay response regulator activity; P:circadian rhythm; P:response to temperature stimulus; F:DNA binding; C:mitochondrion; P:negative regulation of transcription, DNA-templated; P:red or far-red light signaling pathway; C:nucleus; P:regulation of transcription, DNA-templated; P:rhythmic process; P:transcripti…
c863_g1_i2	two-component response regulator-like prr73	254	20	1.15E-23	77.80%	13	P:phosphorelay signal transduction system; P:intracellular signal transduction; F:phosphorelay response regulator activity; P:circadian rhythm; P:response to temperature stimulus; F:DNA binding; C:mitochondrion; P:negative regulation of transcription, DNA-templated; P:red or far-red light signaling pathway; C:nucleus; P:regulation of transcription, DNA-templated; P:rhythmic process; P:transcripti…
c864_g1_i1	glucose-6-phosphate phosphate- translocator precursor	974	20	2.08E-98	97.30%	5	F:transporter activity; C:plastid; P:transport; P:cellular process; C:membrane	-
c864_g1_i2	glucose-6-phosphate phosphate translocator chloroplastic-like	1171	20	0	96.55%	14	C:membrane; F:transporter activity; P:transport; P:cellular process; P:photosynthesis; P:multicellular organismal development; C:plastid; C:vacuole; P:biological_process; P:cellular component organization; P:response to abiotic stimulus; P:response to external stimulus; P:response to biotic stimulus; P:embryo development	-
c865_g1_i1	---NA---	349	0			0	-
c865_g1_i2	---NA---	344	0			0	-
c866_g1_i1	Os06g0601100	1175	20	1.99E-51	70.55%	0	-
c866_g2_i1	ap2 domain protein	741	11	1.18E-33	76.18%	5	P:regulation of transcription, DNA-templated; P:transcription, DNA-templated; C:nucleus; F:sequence-specific DNA binding transcription factor activity; F:DNA binding
c868_g1_i1	---NA---	230	0			0	-
c868_g2_i1	---NA---	255	0			0	-
c869_g1_i1	---NA---	261	0			0	-
c870_g1_i1	---NA---	834	0			0	-
c871_g1_i1	retrotransposon unclassified	256	20	6.82E-23	66.40%	7	F:RNA binding; P:RNA-dependent DNA replication; F:RNA-directed DNA polymerase activity; C:mitochondrion; F:nucleic acid binding; P:DNA integration; F:zinc ion binding
c872_g1_i1	---NA---	812	0			0	-
c872_g2_i1	---NA---	293	0			0	-
c873_g1_i1	---NA---	239	0			0	-
c874_g1_i1	flagellar attachment zone protein 1-like	547	20	2.58E-38	75.00%	1	C:mitochondrion
c875_g1_i1	tpa: tify domain cct motif transcription factor family protein	1412	20	1.14E-168	78.50%	0	-
c876_g1_i1	2og-fe oxygenase family expressed	406	20	1.76E-94	94.10%	4	P:response to external stimulus; P:response to biotic stimulus; F:catalytic activity; P:metabolic process	EC:1.14.11
c876_g2_i1	2og-fe oxygenase family expressed	279	20	3.39E-59	86.15%	2	P:response to external stimulus; P:response to biotic stimulus	-
c877_g1_i1	hypothetical protein OsI_21233	1019	2	1.76E-15	79.00%	0	-
c878_g1_i1	plant-specific domain tigr01568 family protein	215	20	2.36E-41	88.75%	0	-
c878_g2_i1	hypothetical protein OsJ_07929	285	3	1.16E-29	99.33%	0	-
c879_g1_i1	---NA---	222	0			0	-
c880_g1_i1	cct motif family protein	247	2	5.48E-48	99.00%	0	-
c880_g2_i1	cct motif family protein	226	19	1.64E-47	66.84%	9	F:ribonuclease activity; P:RNA phosphodiester bond hydrolysis; P:tRNA processing; F:catalytic activity; F:sequence-specific DNA binding; F:protein heterodimerization activity; C:nucleus; C:intracellular; C:plastid
c881_g1_i1	---NA---	334	0			0	-
c881_g1_i2	---NA---	367	0			0	-
c882_g1_i1	photoperiod responsive protein	1592	20	0	66.60%	3	F:transferase activity; P:cellular protein modification process; C:intracellular	-
c883_g1_i1	calreticulin precursor	1762	20	0	94.20%	17	P:response to stress; P:cellular homeostasis; F:binding; C:mitochondrion; P:protein metabolic process; P:cellular process; P:response to abiotic stimulus; C:cellular_component; C:membrane; C:vacuole; C:cytoplasm; C:endoplasmic reticulum; F:protein binding; P:multicellular organismal development; C:plastid; P:biological_process; C:extracellular region	-
c884_g1_i1	hypothetical protein LOC_Os10g31070	218	1	3.72E-10	67.00%	0	-
c885_g1_i1	protein pair1-like	2308	20	0	66.90%	6	P:reproduction; P:multicellular organismal development; P:cell cycle; P:cellular component organization; P:nucleobase-containing compound metabolic process; C:nucleus	-
c885_g1_i2	---NA---	305	0			0	-
c886_g1_i1	---NA---	396	0			0	-
c887_g1_i1	---NA---	1007	0			0	-
c888_g1_i1	---NA---	564	0			0	-
c889_g1_i1	cytochrome p450	1002	20	0	79.40%	4	F:binding; C:cytoplasm; F:catalytic activity; P:metabolic process	-
c889_g2_i1	tpa: cytochrome p450 superfamily protein	221	20	1.68E-40	73.45%	7	P:oxidation-reduction process; F:oxidoreductase activity, acting on paired donors, with incorporation or reduction of molecular oxygen; F:heme binding; F:iron ion binding; F:metal ion binding; F:oxidoreductase activity; F:monooxygenase activity
c890_g1_i1	---NA---	204	0			0	-
c891_g1_i1	Os04g0330400	749	1	3.61E-21	93.00%	0	-
c892_g1_i1	pollen-specific protein like	859	20	1.85E-97	80.20%	7	P:DNA metabolic process; P:biosynthetic process; F:DNA binding; C:cytoplasm; F:protein binding; C:nucleus; P:response to stress	-
c892_g1_i2	pollen-specific protein like	879	20	2.05E-73	79.90%	6	P:DNA metabolic process; P:biosynthetic process; F:DNA binding; F:protein binding; C:nucleus; P:response to stress	-
c895_g1_i1	probable atp-dependent rna helicase ythdc2-like	4732	20	0	83.55%	6	F:hydrolase activity; F:DNA binding; F:nucleotide binding; P:metabolic process; C:nucleus; C:plastid	-
c895_g1_i2	probable atp-dependent rna helicase ythdc2-like	5535	20	0	84.10%	6	F:hydrolase activity; F:DNA binding; F:nucleotide binding; P:metabolic process; C:nucleus; C:plastid	-
c896_g1_i1	dna binding protein	806	20	6.72E-110	84.60%	3	F:protein binding; C:nucleus; F:DNA binding	-
c896_g1_i2	dna binding protein	1039	20	7.68E-79	85.90%	3	F:protein binding; C:nucleus; F:DNA binding	-
c898_g1_i1	nudix hydrolase chloroplastic-like	1661	20	0	81.00%	4	C:cytosol; P:metabolic process; F:hydrolase activity; F:binding	-
c899_g1_i1	---NA---	217	0			0	-
c900_g1_i1	insulin degrading enzyme	348	20	2.52E-73	92.15%	6	F:metal ion binding; P:proteolysis; F:catalytic activity; F:metalloendopeptidase activity; C:plastid; C:cytoplasm
c900_g2_i1	peptidase m16 family protein	257	20	7.30E-51	83.10%	7	F:metal ion binding; P:proteolysis; F:catalytic activity; F:metalloendopeptidase activity; C:plastid; C:cytoplasm; P:metabolic process
c901_g1_i1	carotenoid cleavage dioxygenase 7	774	20	0	83.65%	11	P:biosynthetic process; P:cellular process; P:lipid metabolic process; P:response to endogenous stimulus; P:anatomical structure morphogenesis; P:multicellular organismal development; P:metabolic process; P:catabolic process; F:binding; C:plastid; F:catalytic activity	EC:1.13.11.51
c902_g1_i1	40s ribosomal protein s7	1109	20	3.54E-133	96.05%	12	P:translation; C:cell wall; C:nucleolus; C:cellular_component; P:nucleobase-containing compound metabolic process; F:structural molecule activity; C:ribosome; C:cytosol; C:intracellular; P:biological_process; C:plastid; C:plasma membrane	-
c904_g1_i1	---NA---	218	0			0	-
c905_g1_i1	hypothetical protein OsI_29269	220	5	1.43E-21	86.00%	1	C:membrane
c905_g2_i1	hypothetical protein OsI_29269	283	3	9.98E-31	98.67%	1	C:membrane
c906_g1_i1	hypothetical protein OsI_18132	1589	20	0	69.25%	0	-
c906_g1_i2	Os05g0106900	658	20	3.30E-122	72.20%	0	-
c907_g1_i1	glutathione peroxidase	715	20	3.57E-101	97.90%	8	F:catalytic activity; C:membrane; C:cytosol; C:mitochondrion; C:nucleus; P:metabolic process; P:response to stress; P:cellular process	EC:1.11.1.9
c907_g2_i1	probable phospholipid hydroperoxide glutathione peroxidase mitochondrial-like	305	4	1.19E-47	84.25%	6	P:oxidation-reduction process; C:mitochondrion; F:oxidoreductase activity; P:response to oxidative stress; F:glutathione peroxidase activity; F:peroxidase activity
c908_g1_i1	brefeldin a-inhibited guanine nucleotide-exchange protein 1-like	5958	20	0	89.20%	8	F:molecular_function; P:nucleobase-containing compound metabolic process; P:catabolic process; P:transport; P:multicellular organismal development; C:nucleus; C:cytosol; C:Golgi apparatus	-
c909_g1_i1	acylamide amidohydrolase	244	20	8.05E-18	70.35%	6	P:nitrogen compound metabolic process; F:hydrolase activity, acting on carbon-nitrogen (but not peptide) bonds; F:transferase activity; F:transferase activity, transferring acyl groups; F:hydrolase activity; F:amidase activity
c910_g1_i1	---NA---	763	0			0	-
c911_g1_i1	---NA---	376	0			0	-
c911_g2_i1	---NA---	279	0			0	-
c913_g1_i1	monoglyceride lipase-like	1362	20	0	87.65%	6	P:response to endogenous stimulus; P:response to stress; P:response to abiotic stimulus; P:metabolic process; C:cytoplasm; F:hydrolase activity	-
c914_g1_i1	dual specificity protein phosphatase diacylglycerol catalytic region	1258	20	0	89.45%	7	P:cellular protein modification process; P:signal transduction; F:hydrolase activity; P:metabolic process; P:cellular process; F:kinase activity; C:membrane	EC:3.1.3
c916_g1_i1	glyoxalase ii	1667	20	0	91.20%	8	P:biosynthetic process; P:cellular process; F:binding; C:mitochondrion; P:catabolic process; F:hydrolase activity; C:plastid; P:metabolic process	EC:3.1.2.6
c918_g1_i1	tpa: mads-box transcription factor family protein	219	20	2.49E-40	73.50%	19	P:regulation of transcription, DNA-templated; P:transcription, DNA-templated; F:protein dimerization activity; C:nucleus; F:sequence-specific DNA binding transcription factor activity; F:DNA binding; P:maintenance of inflorescence meristem identity; P:leaf senescence; P:protein import into nucleus, translocation; P:response to gibberellin; P:floral organ senescence; P:regulation of flower develop…
c918_g2_i1	hypothetical protein	372	2	2.38E-35	100.00%	5	F:sequence-specific DNA binding transcription factor activity; P:biosynthetic process; P:nucleobase-containing compound metabolic process; C:nucleus; C:intracellular	-
c919_g1_i1	Os04g0374175	324	3	8.74E-19	93.33%	3	P:defense response; F:ADP binding; C:membrane
c920_g1_i1	---NA---	229	0			0	-
c921_g1_i1	hydrolyzing o-glycosyl	313	19	3.82E-21	86.00%	3	C:cytoplasmic membrane-bounded vesicle; F:hydrolase activity; P:metabolic process
c923_g1_i1	duf246 domain-containing protein at1g04910-like	2155	20	0	88.05%	1	C:mitochondrion	-
c924_g1_i1	---NA---	437	0			0	-
c925_g1_i1	ethylene-responsive transcription factor 12-like	1149	20	1.35E-126	60.65%	6	P:biosynthetic process; P:nucleobase-containing compound metabolic process; F:sequence-specific DNA binding transcription factor activity; F:DNA binding; C:nucleus; C:intracellular	-
c926_g1_i1	nifu-like n-terminal domain-containing protein	1055	20	7.85E-117	86.45%	4	F:binding; P:cellular component organization; P:biosynthetic process; C:mitochondrion	-
c928_g1_i1	snf1-related protein kinase catalytic subunit alpha kin10-like	1642	20	0	90.60%	12	P:cellular protein modification process; P:multicellular organismal development; F:kinase activity; P:post-embryonic development; P:response to extracellular stimulus; P:signal transduction; P:response to endogenous stimulus; F:nucleotide binding; P:reproduction; C:nucleus; P:metabolic process; P:cellular process	EC:2.7.11; EC:2.7.10
c928_g2_i1	snf1-related protein kinase catalytic subunit alpha kin10-like	504	20	1.73E-89	95.80%	19	F:transferase activity; F:protein serine/threonine kinase activity; P:phosphorylation; F:protein kinase activity; P:protein phosphorylation; F:nucleotide binding; F:ATP binding; F:kinase activity; F:transferase activity, transferring phosphorus-containing groups; P:primary root development; P:abscisic acid-activated signaling pathway; P:developmental process involved in reproduction; P:vegetative…
c929_g1_i1	senescence-associated expressed	1982	20	0	75.85%	5	P:response to stress; P:response to abiotic stimulus; C:cellular_component; C:plasma membrane; C:mitochondrion	-
c931_g1_i1	hypothetical protein	313	2	6.79E-38	86.00%	0	-
c932_g1_i1	---NA---	247	0			0	-
c934_g1_i1	transmembrane emp24 domain-containing protein 10	1163	20	4.73E-153	91.45%	4	C:membrane; P:transport; C:intracellular; C:cytoplasm	-
c936_g1_i1	---NA---	221	0			0	-
c936_g2_i1	---NA---	523	0			0	-
c937_g1_i1	probable lrr receptor-like serine threonine-protein kinase at5g45840-like	429	20	1.41E-92	72.85%	10	C:integral component of membrane; C:membrane; P:phosphorylation; F:protein kinase activity; P:root hair cell differentiation; C:mitochondrion; P:protein phosphorylation; F:ATP binding; F:kinase activity; F:transferase activity, transferring phosphorus-containing groups
c939_g1_i1	voltage-dependent anion channel	652	20	3.37E-127	82.20%	16	P:transport; P:cellular process; P:post-embryonic development; C:cell wall; F:transporter activity; C:nucleolus; P:response to external stimulus; P:response to stress; P:response to biotic stimulus; P:response to abiotic stimulus; C:plastid; C:membrane; C:mitochondrion; C:vacuole; P:generation of precursor metabolites and energy; C:plasma membrane	-
c940_g1_i1	---NA---	250	0			0	-
c942_g1_i1	---NA---	268	0			0	-
c944_g1_i1	---NA---	604	0			0	-
c946_g1_i1	---NA---	298	0			0	-
c948_g1_i1	hypothetical protein	366	2	1.07E-27	89.00%	1	C:plastid	-
c949_g1_i1	---NA---	212	0			0	-
c950_g1_i1	---NA---	276	0			0	-
c951_g1_i1	glutaredoxin c4	742	20	7.69E-92	84.55%	7	C:Golgi apparatus; F:molecular_function; P:cellular homeostasis; F:catalytic activity; C:plastid; C:endoplasmic reticulum; P:metabolic process	EC:1.20.4.1
c954_g1_i1	---NA---	498	0			0	-
c955_g1_i1	pentatricopeptide repeat-containing protein mitochondrial-like	2164	20	0	77.40%	1	C:mitochondrion	-
c955_g1_i2	pentatricopeptide repeat-containing protein mitochondrial-like	2039	20	0	77.40%	1	C:mitochondrion	-
c956_g1_i1	---NA---	297	0			0	-
c957_g1_i1	---NA---	393	0			0	-
c958_g1_i1	lrr receptor-like serine threonine-protein kinase	214	20	1.14E-26	78.50%	12	F:ATP binding; F:protein kinase activity; P:protein phosphorylation; F:transferase activity, transferring phosphorus-containing groups; F:protein serine/threonine kinase activity; C:integral component of membrane; C:membrane; P:phosphorylation; F:kinase activity; C:cytoplasmic membrane-bounded vesicle; C:plastid; P:metabolic process
c960_g1_i1	actin 2	207	20	1.48E-37	98.30%	3	C:cytoskeleton; C:cytoplasm; F:nucleotide binding	-
c961_g1_i1	btb poz domain containing expressed	313	20	6.20E-45	86.85%	1	C:plastid
c961_g2_i1	hypothetical protein LOC_Os10g29159	265	14	2.48E-20	73.93%	1	C:mitochondrion	-
c962_g1_i1	---NA---	241	0			0	-
c963_g1_i1	---NA---	314	0			0	-
c965_g1_i1	---NA---	212	0			0	-
c966_g1_i1	---NA---	223	0			0	-
c966_g2_i1	AF377947_2hypothetical protein	871	8	2.69E-100	65.75%	0	-
c967_g1_i1	receptor serine threonine kinase pr5k	258	20	2.96E-42	80.55%	1	F:transferase activity	-
c968_g1_i1	---NA---	598	0			0	-
c968_g1_i2	---NA---	1358	0			0	-
c970_g1_i1	---NA---	348	0			0	-
c971_g1_i1	---NA---	535	0			0	-
c972_g1_i1	---NA---	273	0			0	-
c973_g1_i1	---NA---	749	0			0	-
c975_g1_i1	20s proteasome subunit beta-4	1495	20	0	82.30%	2	C:intracellular; C:plastid	-
c976_g1_i1	---NA---	245	0			0	-
c977_g1_i1	---NA---	203	0			0	-
c978_g1_i1	u-box domain-containing protein 15-like	223	20	2.20E-39	89.55%	3	C:ubiquitin ligase complex; P:protein ubiquitination; F:ubiquitin-protein transferase activity
c979_g1_i1	pectinesterase 66	357	20	6.44E-78	71.00%	6	F:hydrolase activity; P:cellular component organization; P:cellular process; C:cytoplasm; C:cell wall; P:carbohydrate metabolic process	EC:3.1.1.11
c979_g1_i2	probable pectinesterase 66-like	430	8	8.32E-27	79.25%	8	C:cell wall; C:cytoplasmic membrane-bounded vesicle; P:cell wall modification; F:hydrolase activity; P:metabolic process; F:aspartyl esterase activity; F:pectinesterase activity; C:membrane
c981_g1_i1	retrotransposon unclassified	507	20	9.93E-73	65.95%	1	C:cytoplasm	-
c983_g1_i1	---NA---	361	0			0	-
c985_g1_i1	---NA---	203	0			0	-
c988_g1_i1	histone deacetylase hd2-like protein	518	6	4.58E-65	82.67%	1	C:plastid	-
c989_g1_i1	retrotransposon unclassified	521	14	3.28E-120	58.43%	3	F:rRNA N-glycosylase activity; P:metabolic process; P:negative regulation of translation
c990_g1_i1	hypothetical protein OsI_20300	298	3	9.53E-12	87.00%	0	-
c992_g1_i1	disease resistance rpp13-like protein 1-like	278	20	1.33E-57	79.70%	3	F:ADP binding; P:regulation of transcription, DNA-templated; P:transcription, DNA-templated
c993_g1_i1	---NA---	324	0			0	-
c994_g1_i1	pathogenesis-related maize seed protein	224	20	1.63E-35	82.85%	2	C:extracellular region; C:cytoplasm	-
c995_g1_i1	patatin group a-3-like	537	20	3.16E-99	71.70%	4	P:metabolic process; F:hydrolase activity; P:lipid metabolic process; C:cellular_component
c996_g1_i1	---NA---	340	0			0	-
c996_g1_i2	---NA---	272	0			0	-
c997_g1_i1	hypothetical protein	701	1	3.41E-24	81.00%	0	-
c997_g1_i2	---NA---	311	0			0	-
c998_g1_i1	---NA---	278	0			0	-
c999_g1_i1	tpa: bzip transcription factor superfamily protein	871	20	2.54E-121	68.35%	6	P:biosynthetic process; P:nucleobase-containing compound metabolic process; F:sequence-specific DNA binding transcription factor activity; F:DNA binding; C:mitochondrion; C:intracellular	-
c1000_g1_i1	light repressible receptor protein kinase	394	20	3.68E-79	81.10%	5	P:cellular protein modification process; F:nucleotide binding; F:kinase activity; P:metabolic process; P:cellular process	EC:2.7.11
c1001_g1_i1	---NA---	206	0			0	-
c1002_g1_i1	hypothetical protein OsJ_19581	208	1	8.40E-36	93.00%	7	F:transmembrane transporter activity; F:substrate-specific transmembrane transporter activity; C:integral component of membrane; C:membrane; P:transmembrane transport; P:transport; F:transporter activity
c1003_g1_i1	lim and sh3 domain protein lasp-	272	20	2.04E-21	74.20%	2	F:protein binding; P:signal transduction	-
c1004_g1_i1	collagen triple helix repeat containing protein	328	20	6.17E-20	66.40%	3	C:cell wall; C:virion; C:collagen trimer
c1005_g1_i1	---NA---	233	0			0	-
c1006_g1_i1	---NA---	372	0			0	-
c1008_g1_i1	---NA---	538	0			0	-
c1009_g1_i1	Os01g0754800	748	2	3.28E-53	76.50%	1	C:cytoplasm	-
c1012_g1_i1	---NA---	208	0			0	-
c1015_g1_i1	---NA---	918	0			0	-
c1015_g2_i1	---NA---	302	0			0	-
c1016_g1_i1	---NA---	208	0			0	-
c1017_g1_i1	---NA---	292	0			0	-
c1018_g1_i1	---NA---	214	0			0	-
c1021_g1_i1	isoleucyl-trna synthetase	4051	20	0	87.90%	14	F:catalytic activity; P:biosynthetic process; P:cellular process; P:lipid metabolic process; P:reproduction; P:post-embryonic development; P:embryo development; P:translation; P:cellular component organization; C:plastid; P:nucleobase-containing compound metabolic process; F:hydrolase activity; F:nucleotide binding; P:flower development	EC:6.1.1.5
c1022_g1_i1	---NA---	217	0			0	-
c1025_g1_i1	---NA---	363	0			0	-
c1026_g1_i1	---NA---	202	0			0	-
c1027_g1_i1	subtilisin-like protease	293	20	6.46E-59	81.70%	11	C:cytoplasmic membrane-bounded vesicle; F:serine-type endopeptidase activity; F:identical protein binding; F:hydrolase activity; P:negative regulation of catalytic activity; F:serine-type peptidase activity; F:peptidase activity; P:proteolysis; C:cell wall; C:plant-type cell wall; P:pollen tube growth
c1033_g1_i1	---NA---	818	0			0	-
c1035_g1_i1	---NA---	232	0			0	-
c1036_g1_i1	---NA---	373	0			0	-
c1037_g1_i1	myb-related protein myb4	301	20	3.90E-62	69.10%	4	F:binding; P:biological_process; P:response to abiotic stimulus; P:response to endogenous stimulus	-
c1039_g1_i1	proliferating cell nuclear antigen	1285	20	0	96.85%	8	P:response to stress; P:DNA metabolic process; P:biosynthetic process; C:nucleolus; F:enzyme regulator activity; F:DNA binding; C:intracellular; C:cytoplasm	-
c1041_g1_i1	---NA---	224	0			0	-
c1042_g1_i1	---NA---	281	0			0	-
c1046_g1_i1	5-alpha-taxadienol-10-beta-hydroxylase	207	20	2.11E-45	85.70%	3	F:binding; F:catalytic activity; P:metabolic process	-
c1048_g1_i1	f-box protein ore9-like	304	20	1.03E-57	71.35%	7	P:response to light stimulus; P:response to water deprivation; P:auxin polar transport; P:shoot system morphogenesis; P:multicellular organismal development; P:regulation of meristem structural organization; C:nucleus
c1048_g2_i1	f-box protein ore9-like	217	20	1.94E-41	71.00%	7	P:response to light stimulus; P:response to water deprivation; P:auxin polar transport; P:shoot system morphogenesis; P:multicellular organismal development; P:regulation of meristem structural organization; C:nucleus
c1049_g1_i1	---NA---	315	0			0	-
c1051_g1_i1	protein hapless 2	474	20	1.57E-107	85.05%	6	P:single fertilization; C:integral component of membrane; C:membrane; C:endoplasmic reticulum; P:pollen sperm cell differentiation; C:plasma membrane
c1055_g1_i1	---NA---	281	0			0	-
c1055_g2_i1	---NA---	214	0			0	-
c1056_g1_i1	---NA---	592	0			0	-
c1056_g1_i2	---NA---	444	0			0	-
c1057_g1_i1	phosphatidylinositol transfer-like protein ii	252	20	1.38E-20	65.80%	5	P:transport; C:intracellular; F:transporter activity; C:plastid; C:mitochondrion
c1058_g1_i1	---NA---	593	0			0	-
c1058_g2_i1	Os02g0736800	300	1	1.71E-58	100.00%	1	C:mitochondrion	-
c1059_g1_i1	nb-arc domain containing protein	3015	20	0	63.95%	2	P:response to stress; F:nucleotide binding	-
c1059_g1_i2	nb-arc domain containing protein	2386	20	0	65.20%	3	P:response to stress; F:nucleotide binding; F:catalytic activity	-
c1063_g1_i1	disease resistance protein rpm1	415	20	7.53E-41	87.10%	2	P:defense response; F:ADP binding
c1063_g1_i2	disease resistance protein rpm1	372	20	4.47E-41	87.10%	2	P:defense response; F:ADP binding
c1064_g1_i1	pectin lyase-like superfamily protein	1935	20	0	85.70%	7	C:extracellular region; C:membrane; C:vacuole; C:cytoplasm; F:hydrolase activity; P:carbohydrate metabolic process; P:cellular process	EC:3.2.1.15
c1064_g1_i2	probable polygalacturonase-like	802	20	1.31E-113	90.00%	6	C:extracellular region; C:membrane; C:vacuole; F:hydrolase activity; P:carbohydrate metabolic process; P:cellular process	EC:3.2.1.15
c1065_g1_i1	---NA---	235	0			0	-
c1067_g1_i1	---NA---	476	0			0	-
c1067_g2_i1	early flowering 4	299	20	1.16E-44	87.65%	1	P:response to abiotic stimulus	-
c1069_g1_i1	---NA---	238	0			0	-
c1071_g1_i1	---NA---	280	0			0	-
c1072_g1_i1	---NA---	684	0			0	-
c1075_g1_i1	---NA---	276	0			0	-
c1077_g1_i1	(+)-delta-cadinene synthase isozyme	1894	20	0	64.40%	6	F:catalytic activity; P:biosynthetic process; P:cellular process; P:lipid metabolic process; F:binding; C:mitochondrion	EC:4.2.3.13
c1077_g1_i2	(+)-delta-cadinene synthase isozyme	1991	20	0	66.75%	6	F:catalytic activity; P:biosynthetic process; P:cellular process; P:lipid metabolic process; F:binding; C:mitochondrion	EC:4.2.3.13
c1079_g1_i1	---NA---	323	0			0	-
c1081_g1_i1	Os10g0466800	686	11	1.43E-51	71.27%	1	C:mitochondrion	-
c1084_g1_i1	---NA---	535	0			0	-
c1085_g1_i1	---NA---	310	0			0	-
c1086_g1_i1	---NA---	289	0			0	-
c1087_g1_i1	fh8_orysj ame: full=formin-like protein 8 ame: full= 8 flags: precursor	270	3	1.01E-27	88.67%	3	C:cytoplasmic membrane-bounded vesicle; C:integral component of membrane; C:membrane
c1087_g2_i1	fh8_orysj ame: full=formin-like protein 8 ame: full= 8 flags: precursor	259	2	5.03E-43	100.00%	3	C:cytoplasmic membrane-bounded vesicle; C:integral component of membrane; C:membrane
c1088_g1_i1	wall-associated receptor kinase 3	363	20	2.51E-73	95.10%	5	P:cellular protein modification process; F:nucleotide binding; F:kinase activity; P:metabolic process; P:cellular process	EC:2.7.11
c1089_g1_i1	---NA---	400	0			0	-
c1089_g1_i2	---NA---	371	0			0	-
c1091_g1_i1	---NA---	721	0			0	-
c1092_g1_i1	---NA---	214	0			0	-
c1094_g1_i1	probable serine threonine-protein kinase wnk4-like	2659	20	0	76.60%	11	P:flower development; P:reproduction; P:response to abiotic stimulus; P:post-embryonic development; P:cellular protein modification process; F:kinase activity; F:protein binding; C:nucleus; F:nucleotide binding; P:metabolic process; P:cellular process	EC:2.7.11
c1094_g1_i2	probable serine threonine-protein kinase wnk4-like	2731	20	0	73.90%	11	P:flower development; P:reproduction; P:response to abiotic stimulus; P:post-embryonic development; P:cellular protein modification process; F:kinase activity; F:protein binding; C:nucleus; F:nucleotide binding; P:metabolic process; P:cellular process	EC:2.7.11
c1096_g1_i1	heat shock protein sti-like	230	20	8.14E-43	99.05%	8	P:response to high light intensity; P:response to cadmium ion; C:cytosol; P:response to hydrogen peroxide; P:response to heat; C:plasma membrane; C:nucleus; P:response to stress
c1099_g1_i1	---NA---	223	0			0	-
c1100_g1_i1	---NA---	210	0			0	-
c1103_g1_i1	ureide permease expressed	265	20	7.14E-53	83.85%	13	C:cytoplasmic membrane-bounded vesicle; C:membrane; F:nucleic acid binding; F:zinc ion binding; F:uracil:cation symporter activity; F:allantoin uptake transmembrane transporter activity; F:uracil transmembrane transporter activity; F:xanthine transmembrane transporter activity; P:xanthine transport; P:uracil transport; C:plasma membrane; C:chloroplast; P:allantoin transport
c1104_g1_i1	serine threonine-protein phosphatase pp1	1618	20	0	94.75%	3	F:hydrolase activity; P:cellular protein modification process; C:cell	-
c1105_g1_i1	---NA---	790	0			0	-
c1106_g1_i1	Os06g0714700	808	4	7.88E-87	74.00%	1	C:plastid	-
c1106_g2_i1	---NA---	310	0			0	-
c1107_g1_i1	---NA---	533	0			0	-
c1109_g1_i1	geminivirus rep-interacting motor partial	458	20	1.28E-93	71.45%	3	F:kinase activity; C:mitochondrion; P:phosphorylation
c1109_g2_i1	myosin-9-like isoform x1	249	12	2.65E-48	72.92%	0	-
c1110_g1_i1	---NA---	485	0			0	-
c1112_g1_i1	auxin-induced protein 6b-like	239	14	6.19E-09	74.00%	3	C:mitochondrion; F:molecular_function; P:response to auxin
c1113_g1_i1	---NA---	219	0			0	-
c1114_g1_i1	---NA---	211	0			0	-
c1115_g1_i1	---NA---	260	0			0	-
c1116_g1_i1	---NA---	325	0			0	-
c1116_g2_i1	hypothetical protein OsJ_18355	250	1	5.08E-20	95.00%	2	P:defense response; F:ADP binding
c1117_g1_i1	lrr receptor-like serine threonine-protein kinase	201	20	1.92E-38	87.15%	12	F:ATP binding; F:protein kinase activity; C:mitochondrion; C:cytoplasmic membrane-bounded vesicle; P:protein phosphorylation; F:transferase activity, transferring phosphorus-containing groups; F:protein serine/threonine kinase activity; C:integral component of membrane; C:membrane; F:kinase activity; P:phosphorylation; F:nucleotide binding
c1118_g1_i1	peptidase m12	700	20	2.63E-73	54.90%	1	F:hydrolase activity	-
c1119_g1_i1	---NA---	251	0			0	-
c1120_g1_i1	---NA---	320	0			0	-
c1120_g2_i1	---NA---	346	0			0	-
c1121_g1_i1	---NA---	201	0			0	-
c1122_g1_i1	Os02g0212500	459	3	1.97E-42	85.67%	1	C:cytoplasm	-
c1123_g1_i1	hydrophobic protein osr8	581	20	1.95E-32	75.60%	2	C:membrane; C:cytoplasm	-
c1125_g1_i1	dna polymerase zeta catalytic	445	20	6.42E-53	81.30%	0	-
c1126_g1_i1	---NA---	403	0			0	-
c1127_g1_i1	centromere-specific	272	20	9.69E-35	82.10%	1	C:plastid	-
c1127_g1_i2	centromere-specific	426	20	2.52E-36	81.45%	4	C:mitochondrion; F:RNA binding; P:RNA-dependent DNA replication; F:RNA-directed DNA polymerase activity
c1128_g1_i1	---NA---	322	0			0	-
c1131_g1_i1	ankyrin repeat protein family-like	263	3	1.30E-46	100.00%	1	C:membrane
c1132_g1_i1	retrotransposon ty1-copia subclass	274	8	3.58E-31	85.88%	3	C:mitochondrion; C:membrane; C:plastid
c1133_g1_i1	polyprotein from transposon tnt	307	20	1.58E-57	72.05%	9	P:metabolic process; F:catalytic activity; F:metal ion binding; F:nucleic acid binding; P:DNA integration; F:zinc ion binding; P:proteolysis; C:mitochondrion; F:peptidase activity
c1133_g1_i2	hypothetical protein OsJ_03652	610	20	7.11E-149	67.60%	2	F:catalytic activity; P:metabolic process	-
c1134_g1_i1	hypothetical protein OsI_18442	987	2	6.22E-26	87.00%	0	-
c1134_g1_i2	hypothetical protein OsI_18442	320	1	4.05E-17	89.00%	0	-
c1135_g1_i1	tpa: t-snare	1851	20	0	89.55%	0	-
c1135_g1_i2	tpa: t-snare	1733	20	0	88.25%	0	-
c1137_g1_i1	---NA---	350	0			0	-
c1138_g1_i1	---NA---	212	0			0	-
c1138_g2_i1	---NA---	239	0			0	-
c1139_g1_i1	---NA---	614	0			0	-
c1139_g1_i2	---NA---	995	0			0	-
c1142_g1_i1	threonine endopeptidase	1115	20	1.17E-137	74.90%	1	C:plastid	-
c1143_g1_i1	---NA---	885	0			0	-
c1144_g1_i1	---NA---	239	0			0	-
c1145_g1_i1	plasma membrane h+ atpase	456	20	1.29E-60	95.00%	2	P:response to stress; P:response to abiotic stimulus	-
c1145_g2_i1	plasma membrane atpase 1-like	278	20	5.30E-54	97.55%	16	C:integral component of membrane; C:membrane; P:cation transport; F:hydrolase activity; P:obsolete ATP catabolic process; F:nucleotide binding; F:ATP binding; F:ATPase activity; P:ATP biosynthetic process; F:cation-transporting ATPase activity; F:metal ion binding; F:hydrogen-exporting ATPase activity, phosphorylative mechanism; P:hydrogen ion transmembrane transport; P:response to salt stress; C…
c1146_g1_i1	---NA---	707	0			0	-
c1147_g1_i1	---NA---	222	0			0	-
c1148_g1_i1	glycosyltransferase 5	1400	20	0	96.15%	18	P:cell growth; C:membrane; P:anatomical structure morphogenesis; P:cell differentiation; P:multicellular organismal development; C:mitochondrion; F:transferase activity; P:cellular component organization; P:cellular process; C:endosome; P:response to external stimulus; P:response to abiotic stimulus; P:biological_process; F:protein binding; C:Golgi apparatus; P:biosynthetic process; P:secondary m…	EC:2.4.2.39
c1148_g2_i1	glycosyltransferase 5	328	20	2.23E-69	79.15%	13	F:transferase activity; C:integral component of membrane; P:root hair elongation; F:transferase activity, transferring hexosyl groups; C:endosome; C:mitochondrion; P:polysaccharide biosynthetic process; F:UDP-xylosyltransferase activity; P:xyloglucan biosynthetic process; F:xyloglucan 6-xylosyltransferase activity; C:trans-Golgi network; P:xyloglucan metabolic process; P:metabolic process
c1149_g1_i1	---NA---	221	0			0	-
c1150_g1_i1	---NA---	878	0			0	-
c1150_g2_i1	---NA---	225	0			0	-
c1151_g1_i1	---NA---	272	0			0	-
c1152_g1_i1	hypothetical protein	369	3	1.30E-56	88.00%	1	C:mitochondrion
c1152_g2_i1	hypothetical protein	394	20	1.47E-74	63.10%	1	C:mitochondrion
c1153_g1_i1	disease resistance protein rpp13	316	20	3.67E-65	74.30%	1	C:cytoplasm	-
c1153_g2_i1	disease resistance protein rpp13	217	20	5.39E-39	70.05%	9	P:defense response; F:ADP binding; P:proteolysis involved in cellular protein catabolic process; C:cytoplasm; C:proteasome complex; F:threonine-type endopeptidase activity; F:endopeptidase activity; C:proteasome core complex; C:nucleus
c1155_g1_i1	---NA---	239	0			0	-
c1157_g1_i1	hypothetical protein OsJ_28842	262	10	1.23E-14	73.40%	9	P:regulation of transcription, DNA-templated; P:transcription, DNA-templated; C:nucleus; F:DNA binding; F:ATP binding; F:protein kinase activity; P:protein phosphorylation; F:transferase activity, transferring phosphorus-containing groups; C:mitochondrion
c1159_g1_i1	---NA---	407	0			0	-
c1159_g2_i1	---NA---	260	0			0	-
c1161_g1_i1	---NA---	224	0			0	-
c1162_g1_i1	probable protein phosphatase 2c 12-like	1500	20	0	84.30%	6	C:cytosol; F:binding; F:hydrolase activity; C:mitochondrion; P:cellular protein modification process; C:cell	-
c1165_g1_i1	dof zinc finger protein mnb1a-like	624	18	1.28E-80	67.50%	3	P:biosynthetic process; P:nucleobase-containing compound metabolic process; F:DNA binding	-
c1166_g1_i1	---NA---	473	0			0	-
c1167_g1_i1	---NA---	575	0			0	-
c1168_g1_i1	---NA---	257	0			0	-
c1169_g1_i1	---NA---	300	0			0	-
c1170_g1_i1	---NA---	397	0			0	-
c1171_g1_i1	s-receptor kinase	234	20	2.04E-53	80.65%	17	C:cytoplasmic membrane-bounded vesicle; P:recognition of pollen; F:transferase activity; F:protein serine/threonine kinase activity; P:phosphorylation; F:protein kinase activity; P:protein phosphorylation; F:nucleotide binding; F:ATP binding; F:kinase activity; F:transferase activity, transferring phosphorus-containing groups; C:nucleosome; C:chromosome; F:DNA binding; C:nucleus; P:nucleosome ass…
c1173_g1_i1	---NA---	249	0			0	-
c1174_g1_i1	30s ribosomal protein chloroplastic	1237	20	0	83.40%	3	C:ribosome; F:RNA binding; C:plastid	-
c1175_g1_i1	---NA---	218	0			0	-
c1176_g1_i1	---NA---	559	0			0	-
c1177_g1_i1	---NA---	248	0			0	-
c1178_g1_i1	---NA---	415	0			0	-
c1178_g2_i1	---NA---	289	0			0	-
c1179_g1_i1	leucine zipper-containing	297	20	2.08E-59	79.65%	3	C:cytoplasm; P:transport; P:cellular process	-
c1179_g2_i1	leucine zipper-containing	240	10	1.39E-47	87.00%	3	C:plastid; C:exocyst; P:exocytosis
c1180_g1_i1	---NA---	257	0			0	-
c1181_g1_i1	---NA---	401	0			0	-
c1182_g1_i1	---NA---	899	0			0	-
c1182_g2_i1	---NA---	205	0			0	-
c1184_g1_i1	tyrosine-sulfated glycopeptide receptor 1	392	20	4.35E-57	67.85%	17	C:mitochondrion; F:transmembrane signaling receptor activity; F:peptide receptor activity; P:regulation of defense response; P:signal transduction; P:response to wounding; C:integral component of membrane; C:membrane; F:protein serine/threonine kinase activity; F:protein kinase activity; P:protein phosphorylation; F:nucleotide binding; F:ATP binding; F:transferase activity, transferring phosphoru…
c1185_g1_i1	---NA---	289	0			0	-
c1188_g1_i1	---NA---	222	0			0	-
c1189_g1_i1	kinesin heavy chain-like	380	20	1.32E-23	81.05%	2	C:mitochondrion; C:plastid	-
c1190_g1_i1	retrotransposon unclassified	226	19	6.93E-19	63.05%	9	F:nucleic acid binding; P:regulation of transcription, DNA-templated; F:RNA binding; F:sequence-specific DNA binding; P:RNA-dependent DNA replication; F:RNA-directed DNA polymerase activity; F:sequence-specific DNA binding transcription factor activity; F:zinc ion binding; C:mitochondrion
c1191_g1_i1	---NA---	291	0			0	-
c1192_g1_i1	hypothetical protein OsJ_15020	290	2	6.57E-15	100.00%	0	-
c1193_g1_i1	---NA---	1225	0			0	-
c1194_g1_i1	---NA---	306	0			0	-
c1196_g1_i1	4-coumarate-- ligase-like 10-like	1905	20	0	84.20%	17	F:catalytic activity; C:cellular_component; P:reproduction; P:post-embryonic development; C:plastid; P:cellular process; P:catabolic process; P:biological_process; P:response to external stimulus; P:response to stress; P:response to biotic stimulus; C:extracellular region; P:metabolic process; P:biosynthetic process; P:secondary metabolic process; P:carbohydrate metabolic process; P:generation of…	EC:6.2.1.1; EC:6.2.1.12; EC:6.2.1.26; EC:6.2.1.8
c1197_g1_i1	sex determination protein tasselseed 2	237	20	3.13E-49	85.45%	4	P:oxidation-reduction process; C:mitochondrion; F:oxidoreductase activity; P:metabolic process
c1199_g1_i1	---NA---	217	0			0	-
c1200_g1_i1	---NA---	222	0			0	-
c1201_g1_i1	heat shock protein	248	3	2.67E-33	92.67%	2	P:response to stress; C:cytoplasm
c1202_g1_i1	hypothetical protein	351	3	4.21E-15	79.67%	0	-
c1203_g1_i1	nb-arc domain containing expressed	290	3	3.10E-60	85.00%	3	P:defense response; C:cytoplasmic membrane-bounded vesicle; F:ADP binding
c1204_g1_i1	---NA---	346	0			0	-
c1204_g1_i2	---NA---	275	0			0	-
c1205_g1_i1	endoglucanase 18	208	20	6.66E-35	87.60%	14	F:hydrolase activity, hydrolyzing O-glycosyl compounds; C:cytoplasmic membrane-bounded vesicle; P:carbohydrate metabolic process; F:catalytic activity; F:hydrolase activity; P:cellulose catabolic process; C:integral component of membrane; C:membrane; P:polysaccharide catabolic process; P:metabolic process; F:cellulase activity; F:hydrolase activity, acting on glycosyl bonds; C:plasma membrane; C:…
c1207_g1_i1	---NA---	286	0			0	-
c1208_g1_i1	probable inactive beta-glucosidase 14-like	428	20	1.18E-70	83.45%	2	P:carbohydrate metabolic process; F:hydrolase activity	-
c1208_g1_i2	beta-glucosidase 16	697	20	1.94E-106	82.50%	7	F:hydrolase activity, hydrolyzing O-glycosyl compounds; P:lignin biosynthetic process; F:coniferin beta-glucosidase activity; F:hydrolase activity; P:carbohydrate metabolic process; P:metabolic process; F:hydrolase activity, acting on glycosyl bonds
c1210_g1_i1	---NA---	216	0			0	-
c1211_g1_i1	---NA---	400	0			0	-
c1213_g1_i1	---NA---	608	0			0	-
c1214_g1_i1	---NA---	282	0			0	-
c1215_g1_i1	aspartate kinase-homoserine dehydrogenase	466	20	7.07E-101	95.85%	6	P:biosynthetic process; P:cellular process; P:metabolic process; F:catalytic activity; C:plastid; F:nucleotide binding	EC:1.1.1.3
c1215_g2_i1	aspartate kinase-homoserine dehydrogenase	419	20	1.27E-23	99.40%	27	P:oxidation-reduction process; P:cellular amino acid metabolic process; C:cytoplasmic membrane-bounded vesicle; P:threonine biosynthetic process; P:methionine biosynthetic process; F:NADP binding; P:branched-chain amino acid biosynthetic process; F:oxidoreductase activity; P:isoleucine biosynthetic process; C:chloroplast stroma; F:homoserine dehydrogenase activity; P:cellular amino acid biosynthe…
c1216_g1_i1	f-box lrr-repeat protein 14-like	416	5	8.99E-13	89.80%	0	-
c1217_g1_i1	hypothetical protein	247	4	2.85E-25	78.25%	8	F:RNA binding; F:nucleic acid binding; P:positive regulation of salicylic acid mediated signaling pathway; C:cytoplasm; C:viral nucleocapsid; P:plant-type hypersensitive response; F:nucleotide binding; C:ribonucleoprotein complex
c1218_g1_i1	unknown protein	280	1	8.69E-17	94.00%	0	-
c1220_g1_i1	aaa family atpase elf1	234	20	3.09E-35	75.25%	9	F:ATPase activity; F:ATP binding; P:metabolic process; F:nucleotide binding; F:nucleoside-triphosphatase activity; P:obsolete ATP catabolic process; P:translational elongation; F:translation elongation factor activity; C:nucleus
c1220_g2_i1	elongation factor 3	649	20	1.49E-129	82.65%	9	F:ATPase activity; F:ATP binding; P:metabolic process; F:nucleotide binding; F:nucleoside-triphosphatase activity; P:obsolete ATP catabolic process; P:translational elongation; F:translation elongation factor activity; C:nucleus
c1222_g1_i1	---NA---	221	0			0	-
c1223_g1_i1	xyloglucan endotransglucosylase hydrolase protein 26	440	20	3.24E-105	81.00%	7	F:transferase activity; F:hydrolase activity; C:cytoplasm; C:cell wall; P:carbohydrate metabolic process; P:cellular process; C:extracellular region	EC:2.4.1.207
c1223_g2_i1	---NA---	331	0			0	-
c1224_g1_i1	---NA---	298	0			0	-
c1225_g1_i1	---NA---	533	0			0	-
c1225_g2_i1	---NA---	420	0			0	-
c1227_g1_i1	u-box domain-containing protein 4-like	644	20	4.98E-80	84.20%	1	C:mitochondrion
c1228_g1_i1	---NA---	283	0			0	-
c1228_g2_i1	---NA---	221	0			0	-
c1229_g1_i1	hypothetical protein OsJ_20443	309	5	7.31E-44	85.00%	0	-
c1230_g1_i1	xyloglucan galactosyltransferase katamari expressed	481	20	3.96E-33	89.85%	2	F:transferase activity; P:metabolic process	-
c1230_g2_i1	xyloglucan galactosyltransferase katamari1 homolog	853	20	0	87.05%	7	F:hydrolase activity; F:transferase activity; P:protein metabolic process; P:cellular process; C:cell wall; C:membrane; C:mitochondrion	-
c1232_g1_i1	ubiquitin domain-containing protein	809	20	9.60E-75	88.40%	2	P:transport; C:cytoplasm	-
c1233_g1_i1	---NA---	370	0			0	-
c1234_g1_i1	---NA---	400	0			0	-
c1235_g1_i1	---NA---	296	0			0	-
c1235_g2_i1	---NA---	210	0			0	-
c1236_g1_i1	---NA---	266	0			0	-
c1237_g1_i1	cycloartenol synthase	473	20	6.68E-36	72.55%	23	P:metabolic process; F:catalytic activity; F:intramolecular transferase activity; P:triterpenoid biosynthetic process; C:plasmodesma; P:tetracyclic triterpenoid biosynthetic process; F:baruol synthase activity; F:beta-amyrin synthase activity; P:thalianol metabolic process; F:thalianol synthase activity; P:root development; P:tricyclic triterpenoid biosynthetic process; F:oxidosqualene cyclase ac…
c1238_g1_i1	Os04g0607200	458	1	3.45E-53	100.00%	1	C:cytoplasm	-
c1238_g2_i1	---NA---	290	0			0	-
c1240_g1_i1	hypothetical protein	361	1	2.21E-16	100.00%	0	-
c1240_g2_i1	---NA---	284	0			0	-
c1244_g1_i1	---NA---	225	0			0	-
c1245_g1_i1	family inner membrane protein ynai	2105	20	0	82.45%	5	C:membrane; C:mitochondrion; C:plastid; P:transport; P:cellular process	-
c1246_g1_i1	---NA---	265	0			0	-
c1248_g1_i1	---NA---	222	0			0	-
c1249_g1_i1	salt tolerant protein	684	20	1.28E-73	88.30%	5	C:cytoplasm; P:biosynthetic process; P:cellular process; P:lipid metabolic process; C:membrane	-
c1250_g1_i1	helix-loop-helix dna-binding domain containing protein	201	3	1.89E-33	98.00%	3	F:protein dimerization activity; F:DNA binding; C:nucleus
c1251_g1_i1	hypothetical protein OsI_09131	243	1	7.88E-25	100.00%	1	C:plastid
c1252_g1_i1	nuclear antigen ebna1-like protein	317	2	2.46E-33	87.50%	0	-
c1253_g1_i1	nbs-lrr resistance protein	328	20	2.01E-69	71.20%	8	P:defense response; F:ADP binding; C:cytoplasmic membrane-bounded vesicle; C:plastid; P:dephosphorylation; F:hydrolase activity; P:metabolic process; F:phosphoprotein phosphatase activity
c1253_g2_i1	nb-arc domain containing expressed	307	20	7.83E-63	77.30%	4	P:defense response; F:ADP binding; C:cytoplasmic membrane-bounded vesicle; C:plastid
c1254_g1_i1	retrotransposon unclassified	218	7	9.20E-17	85.14%	8	F:RNA binding; P:proteolysis; C:cytoplasmic membrane-bounded vesicle; P:RNA-dependent DNA replication; F:aspartic-type endopeptidase activity; F:RNA-directed DNA polymerase activity; F:nucleic acid binding; P:DNA integration
c1255_g1_i1	---NA---	403	0			0	-
c1256_g1_i1	protein-lysine methyltransferase mettl21a-like	1048	20	0	76.00%	1	C:cytoplasm	-
c1257_g1_i1	---NA---	203	0			0	-
c1258_g1_i1	o-methyltransferase zrp4	319	20	1.56E-67	72.90%	5	F:methyltransferase activity; F:transferase activity; F:protein dimerization activity; P:methylation; F:O-methyltransferase activity
c1259_g1_i1	---NA---	635	0			0	-
c1260_g1_i1	methyltransferase-like protein 22-like	1173	20	2.97E-130	79.50%	1	C:cytoplasmic membrane-bounded vesicle
c1260_g1_i2	methyltransferase-like protein 22-like	808	20	9.29E-173	80.70%	1	C:cytoplasm	-
c1261_g1_i1	pentatricopeptide repeat-containing protein at4g18840-like	429	20	1.06E-95	75.35%	0	-
c1264_g1_i1	---NA---	236	0			0	-
c1265_g1_i1	---NA---	638	0			0	-
c1265_g1_i2	---NA---	745	0			0	-
c1266_g1_i1	unknown protein	624	8	4.48E-44	88.00%	2	P:cytoskeleton organization; F:microtubule binding
c1267_g1_i1	---NA---	295	0			0	-
c1268_g1_i1	---NA---	394	0			0	-
c1269_g1_i1	---NA---	474	0			0	-
c1270_g1_i1	---NA---	271	0			0	-
c1271_g1_i1	hypothetical protein OsI_26401	297	3	1.51E-33	100.00%	0	-
c1272_g1_i1	---NA---	208	0			0	-
c1273_g1_i1	hypothetical protein OsI_10730	202	4	4.90E-36	82.00%	1	C:cytoplasmic membrane-bounded vesicle
c1273_g2_i1	---NA---	278	0			0	-
c1274_g1_i1	---NA---	275	0			0	-
c1275_g1_i1	---NA---	213	0			0	-
c1276_g1_i1	---NA---	459	0			0	-
c1277_g1_i1	---NA---	335	0			0	-
c1278_g1_i1	---NA---	248	0			0	-
c1278_g2_i1	---NA---	243	0			0	-
c1279_g1_i1	ubiquitin-nedd8-like protein rub1-like	386	20	1.65E-48	80.35%	12	C:cytosol; C:cell wall; P:response to endogenous stimulus; P:protein metabolic process; P:catabolic process; P:cellular process; P:biosynthetic process; P:cellular protein modification process; C:vacuole; C:nucleus; C:plasma membrane; P:embryo development	-
c1280_g1_i1	hypothetical protein	217	2	4.93E-09	100.00%	1	C:plastid
c1282_g1_i1	---NA---	330	0			0	-
c1283_g1_i1	---NA---	721	0			0	-
c1284_g1_i1	---NA---	201	0			0	-
c1287_g1_i1	nadph hc toxin reductase	364	1	1.76E-08	88.00%	0	-
c1289_g1_i1	---NA---	491	0			0	-
c1289_g1_i2	---NA---	766	0			0	-
c1290_g1_i1	leaf rust resistance protein lr10	212	20	1.62E-41	80.90%	2	P:defense response; F:ADP binding
c1291_g1_i1	---NA---	212	0			0	-
c1295_g1_i1	---NA---	893	0			0	-
c1296_g1_i1	---NA---	405	0			0	-
c1298_g1_i1	---NA---	280	0			0	-
c1298_g2_i1	---NA---	287	0			0	-
c1300_g1_i1	dna-directed rna polymerase ii kda polypeptide	847	20	2.08E-44	95.65%	8	F:transferase activity; F:binding; C:nucleoplasm; C:nucleus; F:DNA binding; P:biosynthetic process; P:nucleobase-containing compound metabolic process; C:nucleolus	EC:2.7.7.6
c1300_g1_i2	dna-directed rna polymerase ii kda polypeptide	838	20	1.10E-43	96.75%	8	F:transferase activity; F:binding; C:nucleoplasm; C:nucleus; F:DNA binding; P:biosynthetic process; P:nucleobase-containing compound metabolic process; C:nucleolus	EC:2.7.7.6
c1306_g1_i1	nitrate chlorate expressed	389	20	5.04E-44	80.90%	3	F:transporter activity; C:membrane; P:transport	-
c1308_g1_i1	---NA---	311	0			0	-
c1308_g2_i1	---NA---	574	0			0	-
c1309_g1_i1	---NA---	245	0			0	-
c1310_g1_i1	hypothetical protein OsJ_18527	238	3	2.33E-29	96.00%	5	F:nucleic acid binding; C:membrane; F:zinc ion binding; F:transferase activity, transferring acyl groups other than amino-acyl groups; P:fatty acid biosynthetic process
c1312_g1_i1	---NA---	249	0			0	-
c1313_g1_i1	---NA---	455	0			0	-
c1315_g1_i1	transposon en spm sub- expressed	270	20	1.30E-52	74.00%	2	C:nucleus; P:regulation of transcription, DNA-templated
c1316_g1_i1	hypothetical protein OsJ_19439	357	5	2.28E-24	82.60%	0	-
c1317_g1_i1	---NA---	446	0			0	-
c1318_g1_i1	---NA---	241	0			0	-
c1318_g2_i1	---NA---	298	0			0	-
c1320_g1_i1	---NA---	479	0			0	-
c1321_g1_i1	germin protein type 1	310	20	7.52E-69	89.85%	4	C:cytoplasm; C:extracellular region; F:molecular_function; F:binding	-
c1321_g2_i1	germin protein type 1	443	20	3.16E-43	92.90%	6	F:metal ion binding; C:cytoplasmic membrane-bounded vesicle; C:apoplast; F:nutrient reservoir activity; F:manganese ion binding; C:extracellular region
c1324_g1_i1	---NA---	257	0			0	-
c1325_g1_i1	---NA---	299	0			0	-
c1326_g1_i1	uncharacterized loc101222277	304	20	2.02E-63	75.50%	0	-
c1326_g1_i2	uncharacterized loc101222277	379	20	8.83E-82	70.75%	0	-
c1327_g1_i1	at3g62980-like protein	300	20	1.32E-59	80.35%	1	C:mitochondrion
c1328_g1_i1	tpa: duf566 domain containing family protein	337	5	2.73E-26	81.20%	1	C:plastid
c1329_g1_i1	---NA---	231	0			0	-
c1330_g1_i1	leucyl-trna cytoplasmic	338	20	8.53E-70	86.95%	14	P:regulation of translational fidelity; F:ATP binding; F:aminoacyl-tRNA ligase activity; F:aminoacyl-tRNA editing activity; F:nucleotide binding; P:tRNA aminoacylation for protein translation; F:ligase activity; C:plasmodesma; F:leucine-tRNA ligase activity; C:cytoplasm; P:translation; P:leucyl-tRNA aminoacylation; C:cytosol; C:chloroplast
c1333_g1_i1	transposon en spm sub-class	214	20	1.80E-41	88.90%	0	-
c1335_g1_i1	Os09g0115900	233	6	2.48E-45	81.17%	0	-
c1336_g1_i1	---NA---	255	0			0	-
c1337_g1_i1	peptide-n4-(n-acetyl-beta-glucosaminyl)asparagine amidase a-like	589	20	5.49E-131	56.65%	5	C:vacuolar membrane; C:vacuole; C:plant-type cell wall; C:cytoplasmic membrane-bounded vesicle; C:mitochondrion
c1338_g1_i1	dihydrolipoyl dehydrogenase mitochondrial-like	257	20	6.71E-31	78.00%	16	F:copper ion binding; C:mitochondrial respiratory chain complex I; F:flavin adenine dinucleotide binding; F:cobalt ion binding; C:apoplast; F:zinc ion binding; F:ATP binding; P:oxidation-reduction process; F:oxidoreductase activity; F:oxidoreductase activity, acting on a sulfur group of donors, NAD(P) as acceptor; P:cell redox homeostasis; P:response to cadmium ion; F:dihydrolipoyl dehydrogenase …
c1339_g1_i1	---NA---	237	0			0	-
c1341_g1_i1	---NA---	302	0			0	-
c1342_g1_i1	---NA---	297	0			0	-
c1343_g1_i1	---NA---	396	0			0	-
c1346_g1_i1	---NA---	830	0			0	-
c1349_g1_i1	---NA---	223	0			0	-
c1351_g1_i1	---NA---	351	0			0	-
c1351_g1_i2	---NA---	518	0			0	-
c1352_g1_i1	Os05g0461600	399	14	2.91E-48	72.43%	0	-
c1353_g1_i1	tpa: cytochrome p450 superfamily protein	349	20	2.75E-72	71.10%	4	F:binding; C:cytoplasm; F:catalytic activity; P:metabolic process	-
c1354_g1_i1	---NA---	243	0			0	-
c1355_g1_i1	---NA---	538	0			0	-
c1357_g1_i1	protein kinase domain containing expressed	339	9	3.88E-50	80.78%	7	F:kinase activity; F:ATP binding; F:protein kinase activity; P:phosphorylation; P:protein phosphorylation; F:transferase activity, transferring phosphorus-containing groups; F:protein serine/threonine kinase activity
c1358_g1_i1	---NA---	274	0			0	-
c1359_g1_i1	cspln_orysj ame: full=casp-like protein os03g0298300	376	14	3.18E-10	74.14%	4	C:integral component of membrane; C:membrane; C:plasma membrane; C:cytoplasmic membrane-bounded vesicle
c1359_g2_i1	casp-like protein aralydraft_321547-like	390	20	6.50E-87	70.45%	2	C:membrane; C:plasma membrane	-
c1360_g1_i1	---NA---	485	0			0	-
c1362_g1_i1	---NA---	261	0			0	-
c1364_g1_i1	---NA---	365	0			0	-
c1364_g2_i1	---NA---	341	0			0	-
c1367_g1_i1	---NA---	416	0			0	-
c1368_g1_i1	---NA---	318	0			0	-
c1369_g1_i1	4-hydroxyphenylacetaldehyde oxime monooxygenase-like	491	20	1.65E-50	82.40%	14	F:metal ion binding; P:oxidation-reduction process; F:oxidoreductase activity, acting on paired donors, with incorporation or reduction of molecular oxygen; F:heme binding; F:oxidoreductase activity; F:iron ion binding; F:monooxygenase activity; C:integral component of membrane; C:membrane; F:hydroxyphenylacetonitrile 2-monooxygenase activity; P:dhurrin biosynthetic process; C:endoplasmic reticul…
c1370_g1_i1	---NA---	756	0			0	-
c1371_g1_i1	zf-hd homeobox protein	419	4	1.82E-86	90.25%	1	F:DNA binding	-
c1372_g1_i1	isco activase small isoform precursor	1785	20	0	95.60%	17	C:cell wall; P:response to endogenous stimulus; F:enzyme regulator activity; F:nucleotide binding; P:response to external stimulus; P:response to stress; P:response to biotic stimulus; P:response to abiotic stimulus; C:plastid; F:sequence-specific DNA binding transcription factor activity; C:membrane; C:thylakoid; P:multicellular organismal development; P:metabolic process; C:nucleus; C:extracell…	-
c1373_g1_i1	transmembrane emp24 domain-containing protein 10 precursor	238	20	5.35E-30	94.80%	6	C:plastid; C:integral component of membrane; C:membrane; P:transport; C:cytoplasmic membrane-bounded vesicle; C:mitochondrion
c1373_g2_i1	transmembrane emp24 domain-containing protein 10 precursor	517	20	9.94E-77	90.80%	5	C:membrane; C:cytoplasm; C:mitochondrion; C:plastid; P:transport	-
c1374_g1_i1	---NA---	321	0			0	-
c1374_g1_i2	---NA---	338	0			0	-
c1376_g1_i1	cytokinin hydroxylase-like	468	20	5.52E-61	85.30%	10	F:metal ion binding; P:oxidation-reduction process; F:oxidoreductase activity, acting on paired donors, with incorporation or reduction of molecular oxygen; C:cytoplasmic membrane-bounded vesicle; F:heme binding; F:oxidoreductase activity; F:iron ion binding; F:monooxygenase activity; C:plasmodesma; P:trans-zeatin biosynthetic process
c1378_g1_i1	---NA---	435	0			0	-
c1378_g2_i1	---NA---	482	0			0	-
c1379_g1_i1	---NA---	880	0			0	-
c1380_g1_i1	---NA---	774	0			0	-
c1380_g2_i1	---NA---	252	0			0	-
c1382_g1_i1	---NA---	388	0			0	-
c1383_g1_i1	---NA---	534	0			0	-
c1385_g1_i1	---NA---	342	0			0	-
c1386_g1_i1	---NA---	691	0			0	-
c1387_g1_i1	hypothetical protein	920	1	7.98E-27	100.00%	1	C:mitochondrion	-
c1388_g1_i1	---NA---	226	0			0	-
c1392_g1_i1	---NA---	224	0			0	-
c1393_g1_i1	---NA---	552	0			0	-
c1394_g1_i1	nicotianamine synthase 3	372	20	1.75E-55	83.70%	3	P:biosynthetic process; P:cellular process; F:transferase activity	EC:2.5.1.43
c1397_g1_i1	---NA---	348	0			0	-
c1398_g1_i1	thump domain containing protein	1484	20	0	77.50%	2	C:cytosol; F:RNA binding	-
c1400_g1_i1	plasma membrane sulphate transporter	495	5	8.28E-36	88.20%	7	P:sulfate transmembrane transport; C:integral component of membrane; P:sulfate transport; F:secondary active sulfate transmembrane transporter activity; C:membrane; P:transmembrane transport; F:sulfate transmembrane transporter activity
c1401_g1_i1	---NA---	418	0			0	-
c1402_g1_i1	OSJNBb0018J12.14	581	4	2.26E-10	56.00%	2	F:nucleic acid binding; F:zinc ion binding
c1403_g1_i1	---NA---	422	0			0	-
c1404_g1_i1	---NA---	369	0			0	-
c1405_g1_i1	dentin sialophospho isoform x1	2432	20	0	77.20%	0	-
c1407_g1_i1	Os08g0214900	640	3	2.52E-102	99.33%	0	-
c1408_g1_i1	Os01g0969700	1055	4	3.51E-176	62.75%	2	F:transferase activity; P:metabolic process	-
c1410_g1_i1	ribonuclease h protein at1g65750-like	210	20	1.00E-15	67.55%	12	C:cytoplasmic membrane-bounded vesicle; C:plastid; F:RNA binding; P:RNA-dependent DNA replication; F:RNA-directed DNA polymerase activity; F:protein serine/threonine kinase activity; F:protein kinase activity; F:nucleic acid binding; P:protein phosphorylation; F:zinc ion binding; F:ATP binding; F:transferase activity, transferring phosphorus-containing groups
c1413_g1_i1	short-chain dehydrogenase reductase family 42e member 1-like	2568	20	0	87.65%	7	P:biosynthetic process; P:lipid metabolic process; F:catalytic activity; C:membrane; C:endoplasmic reticulum; P:metabolic process; P:cellular process	EC:1.1.1.145; EC:1.1.1.170
c1416_g1_i1	---NA---	393	0			0	-
c1417_g1_i1	---NA---	559	0			0	-
c1418_g1_i1	---NA---	665	0			0	-
c1419_g1_i1	OSJNBa0055C08.11	381	6	5.29E-35	76.33%	0	-
c1420_g1_i1	---NA---	259	0			0	-
c1422_g1_i1	---NA---	494	0			0	-
c1423_g1_i1	---NA---	340	0			0	-
c1424_g1_i1	exostosin family protein	227	4	7.63E-40	96.00%	0	-
c1425_g1_i1	---NA---	205	0			0	-
c1426_g1_i1	receptor-type protein kinase lrk1	276	20	6.66E-51	92.70%	13	F:ATP binding; F:protein kinase activity; C:cytoplasmic membrane-bounded vesicle; F:carbohydrate binding; F:nucleotide binding; P:protein phosphorylation; F:transferase activity, transferring phosphorus-containing groups; F:protein serine/threonine kinase activity; P:phosphorylation; F:kinase activity; C:plastid; C:mitochondrion; C:membrane
c1427_g1_i1	---NA---	386	0			0	-
c1427_g1_i2	---NA---	487	0			0	-
c1429_g1_i1	---NA---	244	0			0	-
c1431_g1_i1	40s ribosomal protein s30	327	7	3.62E-14	89.29%	6	C:nucleolus; F:structural molecule activity; C:ribosome; C:cytosol; P:translation; P:biological_process	-
c1432_g1_i1	Os05g0584400	392	14	6.78E-77	70.43%	1	C:mitochondrion	-
c1433_g1_i1	---NA---	208	0			0	-
c1434_g1_i1	---NA---	684	0			0	-
c1436_g1_i1	Os04g0431700	424	20	9.87E-49	70.75%	2	F:ADP binding; C:mitochondrion
c1436_g1_i2	Os04g0431700	481	20	2.36E-48	69.65%	2	F:ADP binding; C:mitochondrion
c1437_g1_i1	---NA---	225	0			0	-
c1437_g1_i2	---NA---	711	0			0	-
c1439_g1_i1	---NA---	324	0			0	-
c1440_g1_i1	dentin sialophosphoprotein precursor-like	1510	20	0	56.90%	1	C:cytoplasm	-
c1442_g1_i1	---NA---	327	0			0	-
c1443_g1_i1	---NA---	698	0			0	-
c1446_g1_i1	---NA---	604	0			0	-
c1447_g1_i1	transcription factor pcf2-like	1823	20	0	67.10%	5	P:biosynthetic process; P:nucleobase-containing compound metabolic process; F:DNA binding; P:multicellular organismal development; C:nucleus	-
c1448_g1_i1	---NA---	585	0			0	-
c1450_g1_i1	---NA---	332	0			0	-
c1453_g1_i1	---NA---	731	0			0	-
c1454_g1_i1	---NA---	201	0			0	-
c1456_g1_i1	leucine rich repeat family expressed	360	20	4.46E-54	73.40%	1	C:plastid	-
c1457_g1_i1	yip1 interacting factor	1364	20	0	93.40%	3	C:Golgi apparatus; C:membrane; C:endoplasmic reticulum	-
c1458_g1_i1	glycosyl hydrolase family 38 protein	312	20	5.68E-12	55.15%	17	F:carbohydrate binding; F:mannosidase activity; F:hydrolase activity; F:zinc ion binding; F:alpha-mannosidase activity; P:mannose metabolic process; P:carbohydrate metabolic process; F:catalytic activity; F:hydrolase activity, hydrolyzing O-glycosyl compounds; P:metabolic process; F:hydrolase activity, acting on glycosyl bonds; C:extracellular region; C:plant-type cell wall; C:vacuolar membrane; …
c1459_g1_i1	autophagic death protein aut7 idi-	584	20	1.65E-45	94.80%	15	P:nucleobase-containing compound metabolic process; C:membrane; C:vacuole; P:transport; P:cellular process; F:nucleic acid binding; F:nuclease activity; P:response to extracellular stimulus; P:cell communication; P:response to stress; C:cytoplasm; P:reproduction; P:anatomical structure morphogenesis; P:cell differentiation; P:catabolic process	-
c1461_g1_i1	---NA---	293	0			0	-
c1463_g1_i1	---NA---	395	0			0	-
c1464_g1_i1	---NA---	1600	0			0	-
c1465_g1_i1	---NA---	662	0			0	-
c1466_g1_i1	---NA---	296	0			0	-
c1467_g1_i1	n7 protein	1295	20	0	71.75%	1	C:mitochondrion	-
c1468_g1_i1	snare associated golgi protein	1635	20	0	83.05%	1	C:plasma membrane	-
c1468_g1_i2	golgi apparatus membrane protein tvp38-like	960	20	1.32E-108	85.80%	1	C:membrane	-
c1469_g1_i1	---NA---	447	0			0	-
c1469_g1_i2	---NA---	295	0			0	-
c1470_g1_i1	---NA---	1314	0			0	-
c1471_g1_i1	---NA---	242	0			0	-
c1472_g1_i1	Os01g0766300	869	10	4.43E-118	61.30%	0	-
c1473_g1_i1	---NA---	333	0			0	-
c1475_g1_i1	---NA---	2030	0			0	-
c1477_g1_i1	---NA---	433	0			0	-
c1477_g1_i2	---NA---	300	0			0	-
c1479_g1_i1	---NA---	222	0			0	-
c1480_g1_i1	---NA---	499	0			0	-
c1482_g1_i1	trigger factor-like protein tig-like	1885	20	0	84.75%	6	C:ribosome; P:protein metabolic process; P:cellular process; C:plastid; F:catalytic activity; P:transport	-
c1484_g1_i1	peroxidase 1-like	276	20	4.85E-33	86.65%	5	F:binding; P:response to stress; C:cytoplasm; F:catalytic activity; P:metabolic process	EC:1.11.1.7
c1485_g1_i1	---NA---	1624	0			0	-
c1487_g1_i1	---NA---	351	0			0	-
c1490_g1_i1	---NA---	743	0			0	-
c1490_g1_i2	---NA---	848	0			0	-
c1491_g1_i1	tpa: mate efflux family protein	360	20	1.33E-71	88.40%	7	P:drug transmembrane transport; C:integral component of membrane; F:drug transmembrane transporter activity; C:membrane; P:transmembrane transport; F:antiporter activity; C:mitochondrion
c1492_g1_i1	---NA---	258	0			0	-
c1493_g1_i1	rpm1-interacting protein 4-like isoform x1	465	20	3.26E-47	81.70%	2	F:metal ion binding; F:zinc ion binding
c1495_g1_i1	---NA---	315	0			0	-
c1496_g1_i1	---NA---	608	0			0	-
c1497_g1_i1	---NA---	232	0			0	-
c1498_g1_i1	---NA---	453	0			0	-
c1501_g1_i1	serine threonine-protein kinase ht1-like	1210	20	0	96.40%	7	C:cellular_component; C:plasma membrane; P:cellular protein modification process; F:nucleotide binding; F:kinase activity; P:metabolic process; P:cellular process	EC:2.7.11
c1503_g1_i1	anthocyanidin reductase-like	361	20	1.06E-77	69.45%	4	P:cellular metabolic process; F:catalytic activity; F:coenzyme binding; P:negative regulation of flavonoid biosynthetic process
c1506_g1_i1	lectin-domain containing receptor kinase	334	20	1.27E-70	92.95%	12	F:carbohydrate binding; C:cytoplasmic membrane-bounded vesicle; F:protein serine/threonine kinase activity; P:phosphorylation; F:protein kinase activity; P:protein phosphorylation; F:nucleotide binding; F:ATP binding; F:kinase activity; F:transferase activity, transferring phosphorus-containing groups; C:mitochondrion; C:membrane
c1507_g1_i1	Os05g0324700	622	10	7.97E-53	73.70%	0	-
c1508_g1_i1	nb-arc domain containing expressed	510	12	8.43E-44	80.75%	2	P:defense response; F:ADP binding
c1509_g1_i1	vacuolar atp synthase subunit c	1734	20	0	92.55%	24	P:biosynthetic process; P:carbohydrate metabolic process; C:vacuole; P:response to stress; F:hydrolase activity; F:transporter activity; P:cellular process; P:catabolic process; P:transport; P:response to abiotic stimulus; P:cellular component organization; P:secondary metabolic process; C:plastid; C:Golgi apparatus; C:cytosol; P:protein metabolic process; P:anatomical structure morphogenesis; P:…	-
c1510_g1_i1	---NA---	366	0			0	-
c1511_g1_i1	---NA---	1250	0			0	-
c1512_g1_i1	papain family cysteine protease containing protein	365	20	2.94E-26	60.65%	7	P:proteolysis; F:cysteine-type peptidase activity; F:hydrolase activity; F:peptidase activity; C:senescence-associated vacuole; P:defense response to fungus, incompatible interaction; P:aging
c1513_g1_i1	---NA---	696	0			0	-
c1513_g1_i2	---NA---	552	0			0	-
c1514_g1_i1	mechanosensitive ion channel domain-containing	728	9	1.71E-81	62.11%	5	C:mitochondrion; C:chloroplast envelope; C:chloroplast; C:membrane; P:transmembrane transport
c1515_g1_i1	---NA---	238	0			0	-
c1516_g1_i1	---NA---	346	0			0	-
c1517_g1_i1	c2 domain-containing protein	255	20	3.90E-47	82.45%	12	C:plasmodesma; C:endoplasmic reticulum; C:plasma membrane; F:transferase activity; P:metabolic process; F:transferase activity, transferring glycosyl groups; C:nucleus; P:polarity specification of adaxial/abaxial axis; P:regulation of meristem growth; C:cytosol; P:meristem initiation; P:determination of bilateral symmetry
c1518_g1_i1	cspl7_orysj ame: full=casp-like protein os07g0442900	1414	20	3.56E-139	74.60%	4	C:Golgi apparatus; C:membrane; C:endosome; C:plasma membrane	-
c1519_g1_i1	hypothetical protein OsI_21107	710	1	3.33E-54	100.00%	0	-
c1520_g1_i1	---NA---	254	0			0	-
c1521_g1_i1	---NA---	222	0			0	-
c1521_g1_i2	---NA---	218	0			0	-
c1522_g1_i1	---NA---	260	0			0	-
c1523_g1_i1	transcriptional regulator atrx homolog	1870	20	0	64.90%	1	P:cellular process	-
c1524_g1_i1	---NA---	537	0			0	-
c1525_g1_i1	---NA---	595	0			0	-
c1526_g1_i1	---NA---	212	0			0	-
c1527_g1_i1	---NA---	253	0			0	-
c1528_g1_i1	probable inactive methyltransferase os04g0175900-like	478	20	1.68E-109	70.60%	6	P:cellular process; P:secondary metabolic process; C:cytoplasm; F:protein binding; F:transferase activity; P:metabolic process	EC:2.1.1
c1530_g1_i1	Os03g0647400	216	1	3.54E-27	100.00%	0	-
c1531_g1_i1	---NA---	220	0			0	-
c1532_g1_i1	hypothetical protein	257	10	5.04E-37	74.00%	6	F:nucleic acid binding; F:RNA binding; P:RNA-dependent DNA replication; F:RNA-directed DNA polymerase activity; P:RNA phosphodiester bond hydrolysis, endonucleolytic; F:RNA-DNA hybrid ribonuclease activity
c1533_g1_i1	---NA---	619	0			0	-
c1535_g1_i1	Os04g0395100	219	4	1.19E-40	100.00%	9	C:plastid; F:nucleic acid binding; F:ATP binding; F:protein kinase activity; P:protein phosphorylation; F:zinc ion binding; F:transferase activity, transferring phosphorus-containing groups; F:protein serine/threonine kinase activity; C:cytoplasmic membrane-bounded vesicle
c1536_g1_i1	exocyst complex component 7-like	260	20	8.90E-50	92.40%	6	C:exocyst; P:exocytosis; F:RNA binding; P:RNA-dependent DNA replication; F:RNA-directed DNA polymerase activity; F:DNA binding
c1539_g1_i1	---NA---	205	0			0	-
c1541_g1_i1	dna-binding protein wrky2-like	565	9	9.57E-69	67.56%	4	P:regulation of transcription, DNA-templated; F:sequence-specific DNA binding; F:sequence-specific DNA binding transcription factor activity; F:DNA binding
c1542_g1_i1	---NA---	206	0			0	-
c1546_g1_i1	---NA---	576	0			0	-
c1549_g1_i1	bzip transcription factor abi5	352	7	2.52E-23	87.29%	6	P:regulation of transcription, DNA-templated; P:response to abscisic acid; P:response to water deprivation; F:sequence-specific DNA binding; P:response to salt stress; F:sequence-specific DNA binding transcription factor activity
c1553_g1_i1	---NA---	257	0			0	-
c1555_g1_i1	---NA---	345	0			0	-
c1556_g1_i1	carotenoid isomerase	2168	20	0	95.10%	8	P:cellular component organization; P:cellular process; P:lipid metabolic process; P:metabolic process; P:biosynthetic process; F:catalytic activity; C:membrane; C:plastid	EC:1.3.99.23
c1556_g1_i2	carotenoid isomerase	2181	20	0	95.45%	8	P:cellular component organization; P:cellular process; P:lipid metabolic process; P:metabolic process; P:biosynthetic process; F:catalytic activity; C:membrane; C:plastid	EC:1.3.99.23
c1558_g1_i1	---NA---	535	0			0	-
c1559_g1_i1	tpa: golden plant2	952	20	4.06E-71	76.20%	9	F:chromatin binding; F:DNA binding; P:regulation of transcription, DNA-templated; P:transcription, DNA-templated; C:nucleus; P:regulation of chlorophyll biosynthetic process; P:positive regulation of transcription, DNA-templated; P:negative regulation of flower development; P:chloroplast organization
c1559_g1_i2	tpa: golden plant2	869	20	1.75E-90	77.65%	8	P:biosynthetic process; P:cellular process; P:nucleobase-containing compound metabolic process; F:DNA binding; F:chromatin binding; P:cellular component organization; P:flower development; C:intracellular	-
c1560_g1_i1	---NA---	228	0			0	-
c1562_g1_i1	---NA---	234	0			0	-
c1563_g1_i1	receptor-interacting serine-threonine kinase	774	20	6.93E-102	77.25%	1	C:membrane	-
c1565_g1_i1	---NA---	358	0			0	-
c1568_g1_i1	---NA---	436	0			0	-
c1570_g1_i1	dna-directed rna polymerase ii subunit rpb4-like	891	20	7.52E-85	90.30%	6	F:transferase activity; C:nucleoplasm; P:biosynthetic process; P:nucleobase-containing compound metabolic process; F:nucleotide binding; C:nucleolus	EC:2.7.7.6
c1570_g1_i2	dna-directed rna polymerase ii subunit rpb4-like	811	20	9.54E-98	91.20%	6	F:transferase activity; C:nucleoplasm; P:biosynthetic process; P:nucleobase-containing compound metabolic process; F:nucleotide binding; C:nucleolus	EC:2.7.7.6
c1571_g1_i1	---NA---	303	0			0	-
c1572_g1_i1	fg-gap repeat-containing protein	2592	20	0	86.65%	13	F:catalytic activity; C:Golgi apparatus; C:cytoplasm; C:membrane; C:vacuole; C:endoplasmic reticulum; P:metabolic process; P:biosynthetic process; P:carbohydrate metabolic process; P:generation of precursor metabolites and energy; P:catabolic process; P:cellular process; P:lipid metabolic process	EC:1.2.1.3
c1574_g1_i1	---NA---	378	0			0	-
c1576_g1_i1	---NA---	940	0			0	-
c1578_g1_i1	---NA---	210	0			0	-
c1579_g1_i1	---NA---	255	0			0	-
c1580_g1_i1	---NA---	310	0			0	-
c1581_g1_i1	---NA---	358	0			0	-
c1582_g1_i1	ribosomal protein s3	402	20	2.32E-58	98.95%	6	F:structural molecule activity; F:RNA binding; C:ribosome; C:plastid; P:translation; P:biological_process	-
c1584_g1_i1	---NA---	286	0			0	-
c1585_g1_i1	---NA---	376	0			0	-
c1586_g1_i1	---NA---	346	0			0	-
c1588_g1_i1	xyloglucan galactosyltransferase katamari1-like	215	20	8.69E-41	84.60%	6	P:cellular process; F:transferase activity; P:biosynthetic process; P:carbohydrate metabolic process; P:cellular component organization; C:Golgi apparatus	-
c1589_g1_i1	Os05g0251300	534	20	8.83E-121	65.50%	1	C:mitochondrion	-
c1590_g1_i1	probable mannan synthase 11-like	339	16	7.49E-23	74.38%	9	F:transferase activity; C:integral component of membrane; P:metabolic process; C:membrane; C:Golgi apparatus; C:Golgi membrane; F:transferase activity, transferring glycosyl groups; P:mannosylation; F:mannan synthase activity
c1591_g1_i1	verticillium wilt disease resistance protein	441	20	7.14E-86	81.50%	3	C:cytoplasmic membrane-bounded vesicle; F:kinase activity; P:phosphorylation
c1593_g1_i1	---NA---	285	0			0	-
c1595_g1_i1	protein lurp-one-related 8-like	867	20	7.37E-129	81.65%	2	C:mitochondrion; C:plastid	-
c1596_g1_i1	---NA---	231	0			0	-
c1599_g1_i1	---NA---	406	0			0	-
c1601_g1_i1	---NA---	218	0			0	-
c1604_g1_i1	constans-like protein co5	527	20	3.36E-116	77.90%	4	C:intracellular; P:post-embryonic development; P:cellular process; F:binding	-
c1604_g1_i2	constans-like protein co5	608	20	4.96E-93	67.60%	3	C:intracellular; F:binding; P:biological_process	-
c1605_g1_i1	bifunctional protein aas	211	20	2.05E-39	89.80%	7	P:oxidation-reduction process; F:heme binding; F:catalase activity; P:metabolic process; F:catalytic activity; C:membrane; P:response to oxidative stress
c1606_g1_i1	calcium-transporting atpase plasma membrane-type-like	279	20	1.47E-53	91.65%	15	C:integral component of membrane; C:membrane; P:cation transport; F:hydrolase activity; F:nucleotide binding; F:ATP binding; F:cation-transporting ATPase activity; F:calcium-transporting ATPase activity; F:metal ion binding; P:metabolic process; P:calcium ion transmembrane transport; F:ATPase activity, coupled to transmembrane movement of ions, phosphorylative mechanism; F:protein kinase activity…
c1606_g2_i1	calcium-transporting atpase plasma membrane-type-like	682	20	5.37E-155	84.55%	1	F:hydrolase activity	-
c1607_g1_i1	---NA---	530	0			0	-
c1607_g1_i2	---NA---	409	0			0	-
c1608_g1_i1	---NA---	307	0			0	-
c1609_g1_i1	protein kinase xa21	659	20	3.79E-82	79.20%	11	F:ATP binding; F:protein kinase activity; C:cytoplasmic membrane-bounded vesicle; C:integral component of membrane; C:membrane; P:protein phosphorylation; F:transferase activity, transferring phosphorus-containing groups; F:protein serine/threonine kinase activity; P:phosphorylation; F:kinase activity; F:nucleotide binding
c1611_g1_i1	udp-glucose: flavonoid 7-o-glucosyltransferase	760	20	2.73E-132	76.45%	2	F:transferase activity; P:metabolic process	-
c1612_g1_i1	nucleoside diphosphate kinase b	210	20	4.72E-27	81.55%	6	P:nucleobase-containing compound metabolic process; P:biosynthetic process; F:kinase activity; F:binding; F:nucleotide binding; C:cytoplasm	EC:2.7.4.6
c1614_g1_i1	#NAME?	219	20	1.42E-37	89.05%	6	F:hydrolase activity, hydrolyzing O-glycosyl compounds; P:carbohydrate metabolic process; F:hydrolase activity; P:metabolic process; F:hydrolase activity, acting on glycosyl bonds; C:cytoplasmic membrane-bounded vesicle
c1614_g1_i2	tpa: glycosyl hydrolase family 10 protein	283	20	3.23E-46	89.80%	7	F:hydrolase activity, hydrolyzing O-glycosyl compounds; F:hydrolase activity; P:metabolic process; P:carbohydrate metabolic process; F:hydrolase activity, acting on glycosyl bonds; C:cytoplasmic membrane-bounded vesicle; P:xylan catabolic process
c1615_g1_i1	---NA---	370	0			0	-
c1621_g1_i1	60s ribosomal protein l23	318	20	1.62E-46	96.40%	13	P:translation; C:mitochondrion; C:nucleolus; F:RNA binding; F:structural molecule activity; F:nucleotide binding; C:plastid; C:ribosome; C:cytosol; P:reproduction; P:post-embryonic development; P:embryo development; P:biological_process	-
c1622_g1_i1	cytochrome c1- heme mitochondrial	490	20	5.12E-62	82.65%	2	F:binding; F:molecular_function	-
c1624_g1_i1	---NA---	483	0			0	-
c1625_g1_i1	---NA---	626	0			0	-
c1625_g1_i2	---NA---	428	0			0	-
c1626_g1_i1	---NA---	521	0			0	-
c1627_g1_i1	---NA---	269	0			0	-
c1628_g1_i1	hypothetical protein OsI_32202	230	6	3.30E-19	79.50%	1	C:mitochondrion	-
c1629_g1_i1	l-type lectin-domain containing receptor kinase -like	258	20	5.65E-44	83.30%	12	F:carbohydrate binding; C:cytoplasmic membrane-bounded vesicle; P:phosphorylation; F:protein serine/threonine kinase activity; C:membrane; F:protein kinase activity; P:protein phosphorylation; F:nucleotide binding; F:ATP binding; F:kinase activity; F:transferase activity, transferring phosphorus-containing groups; C:plastid
c1630_g1_i1	---NA---	511	0			0	-
c1633_g1_i1	hypothetical protein OsJ_22821	243	20	3.50E-30	84.80%	2	C:cytoplasmic membrane-bounded vesicle; C:membrane
c1635_g1_i1	---NA---	391	0			0	-
c1636_g1_i1	---NA---	220	0			0	-
c1639_g1_i1	Unknown protein	240	1	7.74E-19	95.00%	0	-
c1641_g1_i1	---NA---	217	0			0	-
c1641_g1_i2	---NA---	262	0			0	-
c1642_g1_i1	---NA---	737	0			0	-
c1643_g1_i1	---NA---	432	0			0	-
c1645_g1_i1	helix-loop-helix dna-binding domain containing expressed	564	3	2.83E-98	100.00%	3	F:protein dimerization activity; F:DNA binding; C:nucleus
c1646_g1_i1	---NA---	733	0			0	-
c1647_g1_i1	hypothetical protein OsI_36681	352	6	1.06E-58	70.00%	5	P:oxidation-reduction process; P:cell redox homeostasis; P:glycerol ether metabolic process; F:protein disulfide oxidoreductase activity; C:plastid
c1647_g1_i2	hypothetical protein OsI_36681	211	5	5.12E-21	84.60%	4	P:oxidation-reduction process; P:cell redox homeostasis; P:glycerol ether metabolic process; F:protein disulfide oxidoreductase activity
c1648_g1_i1	---NA---	466	0			0	-
c1649_g1_i1	---NA---	302	0			0	-
c1650_g1_i1	---NA---	214	0			0	-
c1651_g1_i1	---NA---	307	0			0	-
c1651_g1_i2	---NA---	471	0			0	-
c1653_g1_i1	tether containing ubx domain for	1695	20	0	66.10%	0	-
c1654_g1_i1	---NA---	224	0			0	-
c1655_g1_i1	hypothetical protein	291	1	2.72E-14	88.00%	0	-
c1656_g1_i1	---NA---	266	0			0	-
c1657_g1_i1	Os10g0411100	246	7	2.82E-41	69.86%	0	-
c1660_g1_i1	---NA---	357	0			0	-
c1660_g1_i2	---NA---	500	0			0	-
c1662_g1_i1	---NA---	267	0			0	-
c1663_g1_i1	---NA---	316	0			0	-
c1663_g1_i2	---NA---	454	0			0	-
c1664_g1_i1	protein kinase	324	13	1.20E-45	73.85%	11	P:response to oxidative stress; F:protein serine/threonine kinase activity; F:protein kinase activity; P:protein autophosphorylation; P:protein phosphorylation; F:nucleotide binding; C:apoplast; F:ATP binding; P:flower development; F:transferase activity, transferring phosphorus-containing groups; P:cortical microtubule organization
c1666_g1_i1	---NA---	222	0			0	-
c1668_g1_i1	cdpk-related protein kinase	2367	20	0	88.45%	9	P:cellular protein modification process; F:protein binding; F:binding; P:response to endogenous stimulus; P:cellular process; F:nucleotide binding; P:multicellular organismal development; F:kinase activity; P:metabolic process	EC:2.7.11.17
c1670_g1_i1	---NA---	242	0			0	-
c1670_g2_i1	---NA---	242	0			0	-
c1672_g1_i1	---NA---	204	0			0	-
c1673_g1_i1	hypothetical protein	449	2	7.10E-22	86.00%	0	-
c1674_g1_i1	---NA---	598	0			0	-
c1676_g1_i1	---NA---	418	0			0	-
c1678_g1_i1	---NA---	212	0			0	-
c1682_g1_i1	---NA---	709	0			0	-
c1682_g1_i2	---NA---	632	0			0	-
c1683_g1_i1	---NA---	459	0			0	-
c1686_g1_i1	---NA---	289	0			0	-
c1686_g1_i2	---NA---	268	0			0	-
c1687_g1_i1	f-box domain containing expressed	1511	20	0	60.25%	1	C:mitochondrion	-
c1688_g1_i1	---NA---	225	0			0	-
c1689_g1_i1	---NA---	419	0			0	-
c1691_g1_i1	hypothetical protein OsJ_24702	252	20	4.24E-51	71.30%	1	C:plastid
c1691_g2_i1	f-box domain containing protein	313	20	6.38E-68	60.00%	1	C:plastid
c1692_g1_i1	---NA---	239	0			0	-
c1693_g1_i1	alanine--glyoxylate aminotransferase 2 homolog mitochondrial-like	2155	20	0	91.00%	9	F:binding; C:mitochondrion; F:transferase activity; C:membrane; C:vacuole; P:catabolic process; P:cellular process; P:biological_process; P:metabolic process	EC:2.6.1.44
c1696_g1_i1	---NA---	264	0			0	-
c1697_g1_i1	---NA---	380	0			0	-
c1697_g1_i2	---NA---	392	0			0	-
c1698_g1_i1	---NA---	222	0			0	-
c1699_g1_i1	---NA---	394	0			0	-
c1701_g1_i1	probable transcription factor rl9-like	766	13	1.65E-63	71.38%	10	F:chromatin binding; F:DNA binding; P:ovule development; P:radial pattern formation; P:carpel development; P:polarity specification of adaxial/abaxial axis; P:abaxial cell fate specification; P:adaxial/abaxial axis specification; P:xylem and phloem pattern formation; P:organ morphogenesis
c1702_g1_i1	hypothetical protein OsJ_21018	268	1	3.16E-19	78.00%	0	-
c1704_g1_i1	---NA---	476	0			0	-
c1705_g1_i1	---NA---	458	0			0	-
c1707_g1_i1	---NA---	798	0			0	-
c1708_g1_i1	---NA---	583	0			0	-
c1708_g2_i1	---NA---	244	0			0	-
c1709_g1_i1	---NA---	305	0			0	-
c1710_g1_i1	---NA---	411	0			0	-
c1711_g1_i1	---NA---	251	0			0	-
c1712_g1_i1	---NA---	310	0			0	-
c1713_g1_i1	---NA---	1055	0			0	-
c1714_g1_i1	---NA---	214	0			0	-
c1716_g1_i1	---NA---	208	0			0	-
c1717_g1_i1	---NA---	243	0			0	-
c1717_g2_i1	---NA---	242	0			0	-
c1718_g1_i1	Os03g0285100	2121	20	1.64E-76	88.20%	4	C:membrane; C:plastid; C:thylakoid; C:mitochondrion	-
c1718_g1_i2	Os03g0285100	1027	20	1.58E-80	88.20%	4	C:membrane; C:plastid; C:thylakoid; C:mitochondrion	-
c1719_g1_i1	hypothetical protein	218	2	1.03E-19	95.00%	0	-
c1720_g1_i1	---NA---	302	0			0	-
c1721_g1_i1	---NA---	475	0			0	-
c1723_g1_i1	---NA---	501	0			0	-
c1724_g1_i1	cobra-like protein 3-like	636	20	2.05E-132	77.55%	6	P:cellular component organization; P:cellular process; C:cytoplasm; C:plasma membrane; P:cell growth; C:membrane	-
c1725_g1_i1	---NA---	1010	0			0	-
c1726_g1_i1	hypothetical protein OsI_14074	238	3	3.62E-43	100.00%	1	C:Golgi apparatus
c1727_g1_i1	---NA---	287	0			0	-
c1728_g1_i1	---NA---	204	0			0	-
c1729_g1_i1	low quality protein: carotenoid (9 )-cleavage dioxygenase 1-like	907	20	5.51E-134	71.10%	5	C:plastid; P:oxidation-reduction process; F:dioxygenase activity; F:nucleic acid binding; F:zinc ion binding
c1730_g1_i1	xh domain family protein	285	20	3.27E-56	79.80%	2	P:gene silencing by RNA; P:RNA-directed DNA methylation
c1731_g1_i1	---NA---	745	0			0	-
c1732_g1_i1	---NA---	602	0			0	-
c1733_g1_i1	---NA---	454	0			0	-
c1733_g1_i2	---NA---	308	0			0	-
c1734_g1_i1	flavonoid 7-o-glucosyltransferase	1205	20	3.46E-65	72.20%	12	F:transferase activity; P:metabolic process; F:transferase activity, transferring hexosyl groups; F:transferase activity, transferring glycosyl groups; F:quercetin 7-O-glucosyltransferase activity; F:quercetin 3-O-glucosyltransferase activity; F:UDP-glucosyltransferase activity; F:quercetin 4'-O-glucosyltransferase activity; C:cytoplasmic membrane-bounded vesicle; P:fatty acid catabolic process; …
c1735_g1_i1	rpm1-interacting protein 4-like	732	12	2.25E-111	66.42%	0	-
c1737_g1_i1	casp-like protein gsvivt00013502001-like	834	20	2.59E-129	76.80%	2	C:membrane; C:plasma membrane	-
c1738_g1_i1	protein far1-related sequence 5	676	20	7.72E-157	62.00%	2	C:cytoplasmic membrane-bounded vesicle; C:membrane
c1740_g1_i1	---NA---	344	0			0	-
c1741_g1_i1	---NA---	230	0			0	-
c1742_g1_i1	---NA---	222	0			0	-
c1744_g1_i1	---NA---	714	0			0	-
c1745_g1_i1	phosphatidic acid phosphatase family	1112	7	2.89E-29	76.43%	3	P:metabolic process; C:membrane; F:catalytic activity
c1746_g1_i1	---NA---	743	0			0	-
c1747_g1_i1	---NA---	364	0			0	-
c1747_g2_i1	srs transcription factor	419	20	1.92E-90	83.05%	1	C:plastid
c1749_g1_i1	Os06g0140900	1148	8	1.53E-34	79.50%	0	-
c1750_g1_i1	---NA---	321	0			0	-
c1752_g1_i1	Os06g0332500	686	20	4.57E-48	81.30%	2	C:mitochondrion; C:plastid	-
c1755_g1_i1	---NA---	435	0			0	-
c1756_g1_i1	receptor serine threonine kinase pr5k	294	20	1.72E-60	87.10%	11	F:ATP binding; F:protein kinase activity; C:plasmodesma; F:nucleotide binding; P:protein phosphorylation; F:transferase activity, transferring phosphorus-containing groups; F:protein serine/threonine kinase activity; C:cytoplasmic membrane-bounded vesicle; F:polysaccharide binding; P:phosphorylation; F:kinase activity
c1758_g1_i1	cysteine and histidine-rich domain-containing protein rar1-like	1004	20	1.15E-142	85.55%	10	F:binding; P:response to stress; P:cell death; F:protein binding; P:signal transduction; P:metabolic process; P:response to external stimulus; P:response to biotic stimulus; C:cytoplasm; C:nucleus	-
c1759_g1_i1	---NA---	509	0			0	-
c1762_g1_i1	---NA---	219	0			0	-
c1763_g1_i1	uncharacterized membrane protein at1g16860-like	564	20	8.61E-21	88.30%	1	C:plasma membrane
c1764_g1_i1	---NA---	296	0			0	-
c1766_g1_i1	---NA---	1099	0			0	-
c1767_g1_i1	---NA---	472	0			0	-
c1767_g1_i2	---NA---	491	0			0	-
c1768_g1_i1	adenine guanine permease azg1-like	254	20	6.54E-39	90.50%	10	C:membrane; P:transmembrane transport; P:transport; F:transporter activity; P:guanine transport; F:purine nucleobase transmembrane transporter activity; P:adenine transport; P:purine nucleobase transport; F:transmembrane transporter activity; P:nucleobase-containing compound transport
c1769_g1_i1	---NA---	410	0			0	-
c1769_g2_i1	---NA---	1027	0			0	-
c1770_g1_i1	phytosulfokine receptor 2-like	2941	20	0	83.45%	14	C:membrane; P:cellular protein modification process; F:hydrolase activity; F:kinase activity; P:response to stress; F:catalytic activity; C:cytoplasm; F:nucleotide binding; F:receptor activity; F:signal transducer activity; P:signal transduction; C:plastid; P:metabolic process; P:cellular process	EC:2.7.11
c1771_g1_i1	embryogenesis transmembrane	480	20	1.10E-47	81.40%	3	C:membrane; C:integral component of membrane; C:mitochondrion
c1771_g1_i2	embryogenesis transmembrane	569	20	3.22E-47	81.40%	3	C:membrane; C:integral component of membrane; C:mitochondrion
c1772_g1_i1	succinyl- ligase	1451	20	0	93.65%	23	F:binding; P:biological_process; P:response to stress; P:biosynthetic process; P:cellular process; P:carbohydrate metabolic process; P:metabolic process; P:nucleobase-containing compound metabolic process; F:transferase activity; P:response to abiotic stimulus; P:cellular component organization; C:cell wall; C:cytosol; P:protein metabolic process; P:catabolic process; P:generation of precursor me…	EC:6.2.1.4; EC:2.3.3.8; EC:6.2.1.5
c1774_g1_i1	AF480496_5unknown	902	13	1.88E-156	84.69%	1	C:cytoplasm	-
c1775_g1_i1	at-rich interactive domain-containing protein 4-like	2637	20	0	88.40%	3	C:nucleus; F:DNA binding; F:binding	-
c1775_g1_i2	at-rich interactive domain-containing protein 4-like	3043	20	0	87.70%	3	C:nucleus; F:DNA binding; F:binding	-
c1776_g1_i1	---NA---	307	0			0	-
c1777_g1_i1	Os03g0201000	928	20	3.22E-168	70.70%	1	C:mitochondrion	-
c1777_g1_i2	Os03g0201000	1202	20	0	68.35%	1	C:mitochondrion	-
c1778_g1_i1	histone-lysine n-methyltransferase	261	20	2.63E-34	89.10%	17	F:histone binding; F:methyltransferase activity; C:mitochondrion; F:transferase activity; P:methylation; F:methyl-CpG binding; F:methyl-CpNpN binding; C:chromosome; P:chromatin silencing by small RNA; P:maintenance of DNA methylation; F:methyl-CpNpG binding; C:nucleus; F:zinc ion binding; F:histone-lysine N-methyltransferase activity; P:histone methylation; P:histone lysine methylation; P:respons…
c1780_g1_i1	Os03g0185600	1036	20	7.34E-81	95.20%	0	-
c1780_g1_i2	protein	879	20	1.23E-81	94.95%	0	-
c1781_g1_i1	cinnamoyl- reductase	685	20	3.19E-100	85.35%	10	P:biological_process; P:response to stress; P:response to abiotic stimulus; F:catalytic activity; F:binding; C:cytosol; P:metabolic process; P:biosynthetic process; P:cellular process; P:secondary metabolic process	EC:1.2.1.44
c1782_g1_i1	translocase of chloroplast 34	1445	20	0	88.40%	11	F:transporter activity; P:transport; P:cellular process; P:cellular component organization; P:biological_process; C:cellular_component; F:hydrolase activity; F:protein binding; C:membrane; C:plastid; F:nucleotide binding	-
c1783_g1_i1	---NA---	353	0			0	-
c1784_g1_i1	---NA---	227	0			0	-
c1785_g1_i1	auxin signaling f-box 1	679	20	1.34E-41	86.90%	14	F:auxin binding; P:response to molecule of bacterial origin; C:nucleus; P:stamen development; F:inositol hexakisphosphate binding; P:auxin-activated signaling pathway; P:response to auxin; P:protein ubiquitination; P:cellular response to phosphate starvation; P:lateral root formation; F:ubiquitin-protein transferase activity; P:pollen maturation; C:SCF ubiquitin ligase complex; C:nuclear SCF ubiq…
c1785_g2_i1	protein transport inhibitor response 1-like	1439	20	0	86.65%	15	F:binding; P:response to endogenous stimulus; P:signal transduction; F:transferase activity; P:anatomical structure morphogenesis; P:post-embryonic development; C:nucleus; P:cellular protein modification process; P:flower development; P:response to external stimulus; P:response to biotic stimulus; P:multicellular organismal development; P:response to extracellular stimulus; P:cell communication; …	-
c1786_g1_i1	---NA---	233	0			0	-
c1786_g1_i2	hydroxymethylglutaryl- mitochondrial expressed	308	1	3.12E-09	82.00%	4	F:hydroxymethylglutaryl-CoA lyase activity; P:metabolic process; F:catalytic activity; F:lyase activity
c1787_g1_i1	alpha-glucosidase -like	212	20	1.50E-42	84.50%	10	F:hydrolase activity, hydrolyzing O-glycosyl compounds; C:plastid; F:carbohydrate binding; P:carbohydrate metabolic process; F:catalytic activity; F:hydrolase activity; F:alpha-1,4-glucosidase activity; P:metabolic process; F:maltose alpha-glucosidase activity; F:hydrolase activity, acting on glycosyl bonds
c1788_g1_i1	---NA---	847	0			0	-
c1789_g1_i1	transmembrane emp24 domain-containing protein 10	264	20	3.41E-58	91.65%	4	C:membrane; P:transport; C:intracellular; C:cytoplasm	-
c1789_g2_i1	transmembrane emp24 domain-containing protein p24delta3-like	445	20	8.64E-44	95.35%	2	C:membrane; P:transport	-
c1790_g1_i1	gpi transamidase subunit pig-u family protein	308	6	5.90E-11	83.33%	6	C:endoplasmic reticulum membrane; P:GPI anchor biosynthetic process; C:integral component of membrane; C:membrane; C:plasma membrane; P:cell division
c1791_g1_i1	lrr receptor-like serine threonine-protein kinase gso1	728	20	6.57E-124	69.25%	11	F:nucleic acid binding; F:ATP binding; C:cytoplasm; F:lysine-tRNA ligase activity; F:aminoacyl-tRNA ligase activity; F:nucleotide binding; P:tRNA aminoacylation for protein translation; P:lysyl-tRNA aminoacylation; F:kinase activity; P:phosphorylation; C:cytoplasmic membrane-bounded vesicle
c1792_g1_i1	---NA---	278	0			0	-
c1793_g1_i1	40s ribosomal protein s12	499	20	4.05E-36	71.65%	1	C:intracellular	-
c1794_g1_i1	---NA---	220	0			0	-
c1794_g2_i1	---NA---	1103	0			0	-
c1795_g1_i1	---NA---	220	0			0	-
c1796_g1_i1	---NA---	1601	0			0	-
c1797_g1_i1	phd and ring finger domain-containing protein 1	2562	20	0	63.70%	1	F:binding	-
c1798_g1_i1	stripe rust resistance protein yr10	250	20	1.03E-47	69.70%	3	P:defense response; F:ADP binding; C:mitochondrion
c1798_g2_i1	stripe rust resistance protein yr10	203	20	3.41E-40	75.95%	2	F:ADP binding; P:defense response
c1799_g1_i1	calpain-like protein	7322	20	0	91.70%	15	P:reproduction; P:post-embryonic development; P:cell differentiation; P:multicellular organismal development; P:cellular component organization; P:cell growth; C:plasma membrane; F:hydrolase activity; P:anatomical structure morphogenesis; P:protein metabolic process; P:cellular process; C:membrane; C:endosome; C:endoplasmic reticulum; P:embryo development	-
c1800_g1_i1	f-box protein at1g10110-like	1014	20	0	77.80%	1	C:cytoplasmic membrane-bounded vesicle
c1801_g1_i1	---NA---	305	0			0	-
c1802_g1_i1	zinc finger family protein	276	20	2.88E-57	77.20%	1	F:binding	-
c1802_g2_i1	rna recognition motif containing protein	455	9	6.81E-50	89.22%	1	F:binding	-
c1803_g1_i1	bifunctional aminoacyl-trna expressed	1880	20	0	92.95%	9	C:cytosol; F:catalytic activity; C:cellular_component; F:nucleotide binding; P:nucleobase-containing compound metabolic process; P:translation; C:membrane; P:metabolic process; P:cellular process	EC:6.1.1.15
c1804_g1_i1	protein mor1-like	207	20	6.29E-41	61.50%	24	C:cortical microtubule cytoskeleton; C:plasmodesma; F:microtubule binding; P:cell plate formation involved in plant-type cell wall biogenesis; C:preprophase band; P:intracellular protein transport; C:cytoplasm; C:cytoskeleton; C:microtubule; P:chromatin silencing; P:histone H3-K9 methylation; P:mitotic nuclear division; C:nucleus; P:synapsis; P:microtubule-based process; P:cytokinesis by cell pla…
c1805_g1_i1	---NA---	998	0			0	-
c1807_g1_i1	hypothetical protein OsI_06190	234	2	9.36E-30	100.00%	2	F:metal ion binding; F:zinc ion binding
c1807_g1_i2	Os02g0191500	395	2	3.95E-77	100.00%	2	F:metal ion binding; F:zinc ion binding
c1808_g1_i1	hypothetical protein OsI_22441	1086	20	3.89E-117	77.20%	0	-
c1808_g2_i1	hypothetical protein OsI_22441	512	20	1.70E-59	92.60%	0	-
c1809_g1_i1	s-adenosyl-l-homocysteine hydrolase	2052	20	0	97.40%	18	C:cytosol; F:binding; C:cellular_component; F:hydrolase activity; P:metabolic process; P:cellular process; C:membrane; C:vacuole; P:regulation of gene expression, epigenetic; P:cellular component organization; P:nucleobase-containing compound metabolic process; P:biosynthetic process; P:response to stress; C:plasma membrane; P:reproduction; P:post-embryonic development; P:embryo development; C:ex…	EC:3.3.1.1
c1810_g1_i1	---NA---	564	0			0	-
c1811_g1_i1	---NA---	529	0			0	-
c1812_g1_i1	---NA---	607	0			0	-
c1813_g1_i1	speckle-type poz protein	331	14	3.98E-74	62.57%	0	-
c1814_g1_i1	---NA---	521	0			0	-
c1815_g1_i1	---NA---	610	0			0	-
c1815_g2_i1	---NA---	343	0			0	-
c1816_g1_i1	---NA---	221	0			0	-
c1817_g1_i1	Os02g0135600	1466	20	0	70.85%	1	C:cytosol	-
c1818_g1_i1	---NA---	443	0			0	-
c1819_g1_i1	bag family molecular chaperone regulator 1-like	768	20	1.92E-66	90.25%	1	C:mitochondrion	-
c1819_g2_i1	ubiquitin-like protein	508	11	1.39E-11	81.91%	1	C:mitochondrion
c1820_g1_i1	nbs-lrr type protein	3478	20	0	67.20%	2	P:response to stress; F:nucleotide binding	-
c1821_g1_i1	---NA---	315	0			0	-
c1822_g1_i1	hypothetical protein	1209	2	1.82E-07	81.00%	0	-
c1823_g1_i1	wd-40 repeat protein family	1307	20	0	77.85%	3	F:protein binding; C:nuclear envelope; C:plastid	-
c1824_g1_i1	---NA---	449	0			0	-
c1825_g1_i1	---NA---	271	0			0	-
c1825_g1_i2	---NA---	401	0			0	-
c1826_g1_i1	senescence-associated protein	2144	20	0	79.50%	8	P:multicellular organismal development; P:biosynthetic process; P:cellular process; P:response to stress; C:plastid; P:metabolic process; P:reproduction; P:post-embryonic development	-
c1827_g1_i1	oligomycin sensitivity conferring protein	1211	20	0	83.85%	10	F:binding; F:hydrolase activity; F:transporter activity; C:plastid; C:membrane; C:mitochondrion; P:transport; P:nucleobase-containing compound metabolic process; P:biosynthetic process; C:plasma membrane	-
c1828_g1_i1	oxygen-evolving enhancer protein chloroplastic-like	1288	20	0	86.80%	10	C:thylakoid; F:RNA binding; C:membrane; F:binding; P:response to external stimulus; P:response to stress; P:response to biotic stimulus; C:plastid; P:photosynthesis; C:extracellular region	-
c1829_g1_i1	tpa: laccase family protein	2114	20	0	86.15%	9	P:biological_process; F:binding; C:cytoplasm; F:catalytic activity; C:extracellular region; P:catabolic process; P:cellular process; P:secondary metabolic process; P:metabolic process	EC:1.10.3.2
c1830_g1_i1	ring-h2 finger protein atl2k	578	20	7.42E-92	70.55%	1	F:binding	-
c1830_g2_i1	ring-h2 zinc finger	460	5	6.95E-39	92.20%	2	F:metal ion binding; F:zinc ion binding
c1831_g1_i1	---NA---	726	0			0	-
c1832_g1_i1	---NA---	259	0			0	-
c1832_g2_i1	---NA---	211	0			0	-
c1833_g1_i1	upf0481 protein at3g47200-like	1625	20	0	58.00%	1	C:membrane
c1834_g1_i1	heat stress transcription factor a-3-like	571	19	4.50E-60	77.74%	7	P:biosynthetic process; P:nucleobase-containing compound metabolic process; F:sequence-specific DNA binding transcription factor activity; F:DNA binding; C:nucleus; C:plastid; C:intracellular	-
c1835_g1_i1	---NA---	464	0			0	-
c1836_g1_i1	---NA---	659	0			0	-
c1836_g1_i2	---NA---	351	0			0	-
c1838_g1_i1	protein	285	20	2.20E-21	66.30%	3	C:ribosome; C:cytosol; C:cell	-
c1839_g1_i1	heat shock 70 kda mitochondrial-like	331	20	2.06E-67	98.55%	14	C:vacuolar membrane; P:response to stress; F:nucleotide binding; F:zinc ion binding; F:ATP binding; P:response to salt stress; P:protein folding; C:cell wall; P:response to cadmium ion; F:unfolded protein binding; C:mitochondrion; P:response to heat; P:response to virus; C:chloroplast
c1839_g2_i1	heat shock 70 kda mitochondrial	217	20	2.43E-38	100.00%	1	F:nucleotide binding	-
c1840_g1_i1	---NA---	459	0			0	-
c1840_g2_i1	pentatricopeptide repeat-containing protein chloroplastic-like	1895	20	0	72.80%	1	F:catalytic activity	-
c1841_g1_i1	atp binding	302	17	1.11E-62	76.71%	0	-
c1841_g2_i1	rna binding	983	20	1.49E-92	74.15%	0	-
c1842_g1_i1	swi snf-related matrix-associated actin-dependent regulator of chromatin subfamily a member 3-like 1-like	2458	20	0	78.85%	13	P:reproduction; P:cellular component organization; P:cell cycle; F:binding; P:DNA metabolic process; P:cellular process; F:DNA binding; F:nucleotide binding; F:hydrolase activity; P:regulation of gene expression, epigenetic; P:nucleobase-containing compound metabolic process; P:biosynthetic process; C:nucleus	-
c1843_g1_i1	---NA---	455	0			0	-
c1844_g1_i1	---NA---	212	0			0	-
c1845_g1_i1	probable transcription factor rl9-like	856	16	5.27E-47	86.38%	10	P:multicellular organismal development; P:anatomical structure morphogenesis; F:DNA binding; P:reproduction; P:post-embryonic development; P:flower development; P:cell differentiation; F:chromatin binding; C:nucleus; C:intracellular	-
c1846_g1_i1	histone h2a	272	20	1.81E-55	96.30%	7	C:intracellular; P:response to stress; P:DNA metabolic process; F:DNA binding; P:cellular component organization; F:protein binding; C:nucleus	-
c1847_g1_i1	---NA---	263	0			0	-
c1847_g2_i1	---NA---	227	0			0	-
c1848_g1_i1	---NA---	431	0			0	-
c1848_g2_i1	---NA---	376	0			0	-
c1849_g1_i1	---NA---	245	0			0	-
c1849_g2_i1	---NA---	290	0			0	-
c1850_g1_i1	---NA---	207	0			0	-
c1851_g1_i1	---NA---	203	0			0	-
c1851_g2_i1	---NA---	400	0			0	-
c1852_g1_i1	zinc finger protein 7-like	1247	20	8.10E-125	67.35%	1	F:binding	-
c1853_g1_i1	hypothetical protein OsJ_13992	274	6	4.25E-12	69.50%	13	P:oxidation-reduction process; F:diaminohydroxyphosphoribosylaminopyrimidine deaminase activity; F:hydrolase activity; P:riboflavin biosynthetic process; F:catalytic activity; F:zinc ion binding; C:plastid; F:nucleic acid binding; F:metal ion binding; F:RNA binding; P:RNA-dependent DNA replication; F:RNA-directed DNA polymerase activity; P:metabolic process
c1854_g1_i1	nudix hydrolase chloroplastic-like	1349	20	1.33E-160	85.00%	4	F:hydrolase activity; P:nucleobase-containing compound metabolic process; C:plastid; F:nucleotide binding	EC:3.6.1.17; EC:3.1.7.2
c1855_g1_i1	---NA---	375	0			0	-
c1856_g1_i1	---NA---	293	0			0	-
c1857_g1_i1	---NA---	967	0			0	-
c1858_g1_i1	---NA---	392	0			0	-
c1859_g1_i1	scarecrow-like protein 23-like	1896	20	0	83.60%	2	P:biosynthetic process; P:nucleobase-containing compound metabolic process	-
c1860_g1_i1	---NA---	211	0			0	-
c1861_g1_i1	Os04g0128700	514	3	1.54E-113	94.00%	1	C:membrane
c1861_g2_i1	Os04g0128700	453	3	1.31E-82	80.00%	1	C:membrane
c1862_g1_i1	hypothetical protein OsI_37212	313	4	3.89E-17	97.00%	1	C:cytoplasmic membrane-bounded vesicle
c1863_g1_i1	retrotransposon unclassified	281	20	5.48E-54	81.50%	17	F:chromatin binding; P:DNA recombination; C:nucleus; F:DNA binding; F:nucleic acid binding; F:RNA-directed DNA polymerase activity; P:chromatin assembly or disassembly; F:RNA binding; P:DNA integration; F:aspartic-type endopeptidase activity; P:RNA-dependent DNA replication; P:proteolysis; F:integrase activity; C:plastid; F:DNA photolyase activity; P:DNA repair; F:deoxyribodipyrimidine photo-lyas…
c1864_g1_i1	---NA---	353	0			0	-
c1864_g2_i1	---NA---	660	0			0	-
c1865_g1_i1	---NA---	493	0			0	-
c1865_g1_i2	---NA---	560	0			0	-
c1866_g1_i1	---NA---	320	0			0	-
c1867_g1_i1	aaa-type atpase-like protein	1879	20	0	85.75%	8	F:hydrolase activity; P:transport; P:cellular component organization; P:cellular process; F:nucleotide binding; P:catabolic process; P:lipid metabolic process; C:nucleus	EC:3.6.1.15
c1867_g1_i2	aaa-type atpase-like protein	1818	20	0	85.75%	8	F:hydrolase activity; P:transport; P:cellular component organization; P:cellular process; F:nucleotide binding; P:catabolic process; P:lipid metabolic process; C:nucleus	EC:3.6.1.15
c1868_g1_i1	---NA---	473	0			0	-
c1870_g1_i1	dna replication licensing factor mcm3 homolog	2116	20	0	94.20%	9	F:hydrolase activity; P:DNA metabolic process; P:cell cycle; C:cellular_component; F:DNA binding; F:nucleotide binding; P:biosynthetic process; C:nucleus; C:intracellular	-
c1870_g2_i1	dna replication licensing factor mcm3 homolog 1-like	682	20	9.65E-72	82.85%	13	F:DNA helicase activity; F:DNA binding; C:nucleus; P:DNA replication; F:nucleotide binding; F:nucleoside-triphosphatase activity; F:ATP binding; P:DNA duplex unwinding; C:MCM complex; P:DNA replication initiation; F:helicase activity; F:hydrolase activity; P:cell cycle
c1871_g1_i1	transposon protein mutator sub-class	1569	20	0	76.30%	5	F:transferase activity; P:metabolic process; P:biosynthetic process; P:protein metabolic process; P:cellular process	EC:2.3.1.84
c1872_g1_i1	---NA---	964	0			0	-
c1873_g1_i1	---NA---	1425	0			0	-
c1874_g1_i1	periodic tryptophan protein 2-like	3094	20	0	90.05%	3	C:nucleolus; P:multicellular organismal development; P:nucleobase-containing compound metabolic process	-
c1874_g1_i2	periodic tryptophan protein 2-like	3079	20	0	90.05%	3	C:nucleolus; P:multicellular organismal development; P:nucleobase-containing compound metabolic process	-
c1877_g1_i1	pentatricopeptide repeat-containing protein at5g59600-like	321	20	6.50E-68	88.30%	9	P:protein transport; C:integral component of membrane; C:membrane; C:plastid outer membrane; P:transport; C:chloroplast outer membrane; C:outer membrane; C:chloroplast; C:plastid
c1877_g2_i1	chloroplast import-associated channel protein homolog	225	9	5.60E-22	93.00%	9	P:protein transport; C:integral component of membrane; C:membrane; C:plastid outer membrane; P:transport; C:chloroplast outer membrane; C:outer membrane; C:chloroplast; C:plastid
c1878_g1_i1	---NA---	425	0			0	-
c1878_g2_i1	---NA---	308	0			0	-
c1879_g1_i1	ww domain-containing oxidoreductase	1365	20	0	90.45%	8	F:catalytic activity; P:multicellular organismal development; C:endoplasmic reticulum; P:metabolic process; P:biosynthetic process; P:cellular process; P:carbohydrate metabolic process; P:photosynthesis	EC:1.3.1.33
c1882_g1_i1	hypothetical protein	630	1	6.16E-86	100.00%	0	-
c1883_g1_i1	sigma-70 region 3 family expressed	1254	20	0	79.10%	11	P:response to abiotic stimulus; P:cellular process; C:mitochondrion; C:plastid; P:biosynthetic process; P:nucleobase-containing compound metabolic process; F:DNA binding; P:cellular component organization; F:molecular_function; F:sequence-specific DNA binding transcription factor activity; C:intracellular	-
c1883_g2_i1	sigma-70 region 3 family expressed	810	20	1.45E-129	89.85%	9	P:response to abiotic stimulus; P:cellular process; P:biosynthetic process; P:nucleobase-containing compound metabolic process; F:DNA binding; P:cellular component organization; F:molecular_function; F:sequence-specific DNA binding transcription factor activity; C:intracellular	-
c1884_g1_i1	---NA---	477	0			0	-
c1885_g1_i1	mitochondrial glycoprotein	1083	20	0	73.40%	2	C:mitochondrion; C:plastid	-
c1886_g1_i1	---NA---	567	0			0	-
c1886_g1_i2	cell number regulator 2-like	1389	20	4.85E-115	84.05%	6	P:response to stress; P:cellular process; C:membrane; P:reproduction; P:cell differentiation; P:multicellular organismal development	-
c1887_g1_i1	protein dr1 homolog	1411	20	2.71E-108	87.80%	3	F:protein binding; F:DNA binding; C:nucleus	-
c1888_g1_i1	Os02g0623300	527	3	6.07E-70	99.67%	2	P:regulation of transcription, DNA-templated; F:DNA binding
c1889_g1_i1	---NA---	357	0			0	-
c1890_g1_i1	---NA---	209	0			0	-
c1890_g2_i1	---NA---	286	0			0	-
c1891_g1_i1	---NA---	201	0			0	-
c1891_g1_i2	---NA---	817	0			0	-
c1891_g1_i3	---NA---	224	0			0	-
c1892_g1_i1	---NA---	917	0			0	-
c1894_g1_i1	abc transporter	331	8	8.81E-49	68.50%	7	F:ATPase activity; F:ATP binding; P:metabolic process; F:nucleotide binding; C:membrane; F:nucleoside-triphosphatase activity; P:obsolete ATP catabolic process
c1894_g2_i1	abc transporter g family member 11-like	521	20	1.84E-113	87.75%	11	F:ATPase activity; F:ATP binding; P:metabolic process; F:nucleotide binding; C:membrane; F:nucleoside-triphosphatase activity; P:obsolete ATP catabolic process; P:organic phosphonate transport; F:hydrolase activity; F:organic phosphonate transmembrane-transporting ATPase activity; P:organophosphate ester transport
c1895_g1_i1	heterogeneous nuclear ribonucleoproteins a1 homolog	863	9	3.41E-83	84.78%	4	C:cellular_component; F:nucleic acid binding; C:intracellular; F:nucleotide binding	-
c1895_g2_i1	heterogeneous nuclearribonucleoprotein a2	643	20	5.46E-148	91.05%	4	C:cellular_component; F:nucleic acid binding; C:intracellular; F:nucleotide binding	-
c1896_g1_i1	---NA---	287	0			0	-
c1896_g1_i2	---NA---	405	0			0	-
c1898_g1_i1	---NA---	321	0			0	-
c1899_g1_i1	mads-box transcription factor 26	1362	20	3.49E-158	91.50%	10	P:multicellular organismal development; P:biosynthetic process; P:nucleobase-containing compound metabolic process; P:reproduction; P:post-embryonic development; F:DNA binding; F:protein binding; F:sequence-specific DNA binding transcription factor activity; C:nucleus; C:intracellular	-
c1899_g1_i2	mads-box transcription factor 26	1351	20	3.02E-158	91.50%	10	P:multicellular organismal development; P:biosynthetic process; P:nucleobase-containing compound metabolic process; P:reproduction; P:post-embryonic development; F:DNA binding; F:protein binding; F:sequence-specific DNA binding transcription factor activity; C:nucleus; C:intracellular	-
c1900_g1_i1	myosin-1-like isoform x2	1894	20	0	78.45%	1	C:plastid	-
c1902_g1_i1	---NA---	492	0			0	-
c1902_g2_i1	---NA---	225	0			0	-
c1903_g1_i1	hypothetical protein LOC_Os11g06810	569	6	2.12E-14	72.33%	3	P:vesicle docking involved in exocytosis; P:vesicle-mediated transport; C:plastid
c1903_g2_i1	---NA---	211	0			0	-
c1904_g1_i1	acyltransferase family protein	257	7	2.23E-47	77.86%	3	F:transferase activity; P:metabolic process; F:transferase activity, transferring acyl groups
c1905_g1_i1	aspartyl protease family protein	527	18	1.06E-113	68.06%	8	P:proteolysis; C:cytoplasmic membrane-bounded vesicle; F:hydrolase activity; F:aspartic-type endopeptidase activity; F:peptidase activity; C:mitochondrion; C:apoplast; C:extracellular region
c1905_g2_i1	---NA---	286	0			0	-
c1906_g1_i1	---NA---	559	0			0	-
c1906_g1_i2	---NA---	585	0			0	-
c1907_g1_i1	---NA---	349	0			0	-
c1907_g2_i1	---NA---	320	0			0	-
c1908_g1_i1	---NA---	1043	0			0	-
c1909_g1_i1	---NA---	532	0			0	-
c1910_g1_i1	---NA---	240	0			0	-
c1911_g1_i1	---NA---	617	0			0	-
c1911_g2_i1	---NA---	715	0			0	-
c1913_g1_i1	---NA---	639	0			0	-
c1914_g1_i1	---NA---	950	0			0	-
c1915_g1_i1	calmodulin	447	20	2.34E-17	100.00%	2	C:nucleus; F:binding	-
c1916_g1_i1	---NA---	207	0			0	-
c1917_g1_i1	hypothetical protein OsJ_13593	208	6	3.11E-40	89.83%	1	C:mitochondrion
c1918_g1_i1	dnaj homolog subfamily c member 2-like	3083	20	0	82.40%	5	P:response to stress; C:nucleus; F:DNA binding; F:chromatin binding; C:intracellular	-
c1919_g1_i1	huntingtin-interacting protein k-like	916	20	6.16E-68	93.20%	3	C:cytosol; C:nucleus; F:DNA binding	-
c1920_g1_i1	Os07g0548800	1455	20	1.55E-110	80.25%	2	F:binding; C:cytoplasm	-
c1920_g2_i1	fe(2+) transport protein 1-like	1486	20	0	83.90%	8	F:transporter activity; P:transport; P:cellular process; C:membrane; F:catalytic activity; C:cytoplasm; P:biological_process; C:plasma membrane	-
c1921_g1_i1	n-carbamoylputrescine amidase-like	1335	20	0	93.15%	4	P:biosynthetic process; P:cellular process; F:hydrolase activity; P:metabolic process	EC:3.5.1.53
c1922_g1_i1	---NA---	889	0			0	-
c1923_g1_i1	protein	758	20	1.82E-85	87.15%	4	C:cytoplasm; P:transport; C:membrane; C:endoplasmic reticulum	-
c1924_g1_i1	---NA---	217	0			0	-
c1924_g2_i1	---NA---	261	0			0	-
c1925_g1_i1	nadh-ubiquinone oxidoreductase subunit	1130	20	1.76E-95	91.65%	5	P:reproduction; P:post-embryonic development; P:embryo development; C:membrane; C:mitochondrion	-
c1926_g1_i1	---NA---	677	0			0	-
c1927_g1_i1	---NA---	454	0			0	-
c1928_g1_i1	---NA---	594	0			0	-
c1929_g1_i1	carotenoid (9 )-cleavage dioxygenase 1-like	267	20	1.10E-39	73.10%	5	C:plastid; P:oxidation-reduction process; F:dioxygenase activity; F:nucleic acid binding; F:zinc ion binding
c1930_g1_i1	hypothetical protein OsI_07124	459	10	6.71E-40	85.70%	0	-
c1930_g1_i2	hypothetical protein	355	9	6.16E-49	82.00%	0	-
c1931_g1_i1	---NA---	416	0			0	-
c1932_g1_i1	---NA---	263	0			0	-
c1933_g1_i1	immunophilin fkbp-type peptidyl-prolyl cis-trans isomerase-like	2193	20	0	66.10%	4	P:protein metabolic process; P:cellular process; P:cellular protein modification process; F:catalytic activity	EC:5.2.1.8
c1934_g1_i1	hydroxyacylglutathione hydrolase mitochondrial-like	1257	20	0	89.15%	4	F:hydrolase activity; C:mitochondrion; P:metabolic process; P:cellular process	EC:3.1.2.6
c1935_g1_i1	dna repair protein	680	20	3.17E-131	67.60%	1	C:mitochondrion
c1935_g2_i1	ac025783_1 kinesin-related protein	401	20	1.06E-86	87.70%	1	C:mitochondrion
c1936_g1_i1	eukaryotic translation initiation factor 3 subunit h-like	1420	20	0	94.10%	6	C:cytoplasm; P:cellular component organization; P:translation; F:translation factor activity, nucleic acid binding; C:cytosol; C:ribosome	-
c1937_g1_i1	protein	822	20	1.83E-149	69.80%	1	C:plastid	-
c1938_g1_i1	cytokinin hydroxylase-like	280	20	4.21E-30	84.30%	10	F:metal ion binding; P:oxidation-reduction process; F:oxidoreductase activity, acting on paired donors, with incorporation or reduction of molecular oxygen; F:heme binding; F:oxidoreductase activity; C:cytoplasmic membrane-bounded vesicle; F:iron ion binding; F:monooxygenase activity; C:plasmodesma; P:trans-zeatin biosynthetic process
c1938_g2_i1	cytokinin hydroxylase-like	854	20	0	85.90%	7	C:cytoplasm; C:cellular_component; F:catalytic activity; F:binding; P:biosynthetic process; P:cellular process; P:metabolic process	-
c1939_g1_i1	---NA---	254	0			0	-
c1940_g1_i1	---NA---	577	0			0	-
c1940_g2_i1	---NA---	788	0			0	-
c1941_g1_i1	presenilin-like protein at1g08700-like	1740	20	0	81.15%	4	C:membrane; C:cytoplasm; P:protein metabolic process; F:hydrolase activity	EC:3.4.23
c1942_g1_i1	---NA---	209	0			0	-
c1943_g1_i1	transposon en spm sub-class	768	20	1.23E-77	55.65%	2	F:hydrolase activity; P:protein metabolic process	EC:3.4
c1944_g1_i1	hypothetical protein OsI_05834	404	2	3.57E-13	100.00%	0	-
c1944_g2_i1	---NA---	473	0			0	-
c1945_g1_i1	pentatricopeptide repeat-containing protein at3g29230-like	350	6	7.53E-36	90.83%	1	C:membrane
c1945_g1_i2	pentatricopeptide repeat-containing protein at3g29230-like	368	6	6.34E-36	90.83%	1	C:membrane
c1946_g1_i1	hypothetical protein OsJ_16132	241	2	6.34E-08	76.00%	1	C:mitochondrion
c1948_g1_i1	Os06g0148800	1178	20	0	61.55%	1	C:plastid
c1948_g2_i1	hypothetical protein	395	4	1.88E-17	87.25%	0	-
c1949_g1_i1	vacuolar protein sorting-associated protein 11 homolog	3338	20	0	89.50%	4	C:membrane; C:vacuole; P:transport; F:binding	-
c1950_g1_i1	---NA---	243	0			0	-
c1951_g1_i1	---NA---	569	0			0	-
c1952_g1_i1	caltractin	743	20	2.23E-66	88.90%	15	C:cytoskeleton; P:response to stress; P:DNA metabolic process; P:anatomical structure morphogenesis; P:cell differentiation; P:multicellular organismal development; P:cellular component organization; P:cell cycle; F:binding; P:biological_process; P:cell growth; P:cellular process; F:protein binding; C:cytoplasm; C:plasma membrane	-
c1952_g1_i2	probable calcium-binding protein cml13-like	914	20	2.64E-117	89.95%	20	C:cytoskeleton; P:metabolic process; P:response to stress; P:DNA metabolic process; P:anatomical structure morphogenesis; P:cell differentiation; P:multicellular organismal development; P:cellular component organization; P:cell cycle; F:nucleic acid binding; F:binding; P:biological_process; P:cell growth; F:hydrolase activity; P:cellular process; F:nucleotide binding; F:protein binding; F:catalyt…	EC:1.3.1.74
c1953_g1_i1	retrotransposon ty1-copia subclass	486	20	8.74E-36	84.20%	10	F:metal ion binding; F:nucleic acid binding; F:zinc ion binding; P:DNA integration; C:mitochondrion; C:cytoplasmic membrane-bounded vesicle; P:DNA recombination; F:DNA binding; F:hydrolase activity, hydrolyzing O-glycosyl compounds; P:carbohydrate metabolic process
c1954_g1_i1	pentatricopeptide repeat-containing	491	20	6.07E-111	82.25%	0	-
c1955_g1_i1	Os12g0230600	386	1	3.33E-21	78.00%	1	C:plastid	-
c1956_g1_i1	sec1 family domain-containing protein 2	3600	20	0	77.70%	2	P:transport; P:cellular process	-
c1957_g1_i1	---NA---	319	0			0	-
c1957_g2_i1	---NA---	457	0			0	-
c1958_g1_i1	vacuolar amino acid transporter 1-like	1809	20	0	84.45%	2	C:membrane; C:vacuole	-
c1958_g1_i2	black hull 4	932	20	4.88E-108	85.90%	2	C:membrane; C:vacuole	-
c1959_g1_i1	flp5_orysj ame: full=flowering-promoting factor 1-like protein 5 ame: full=fpf1-like protein 5	205	20	5.60E-32	91.70%	5	P:response to endogenous stimulus; P:flower development; C:mitochondrion; P:reproduction; P:post-embryonic development	-
c1960_g1_i1	serine threonine-protein phosphatase pp-z	1684	20	0	85.55%	7	P:response to abiotic stimulus; C:plastid; P:reproduction; P:post-embryonic development; P:embryo development; P:multicellular organismal development; P:response to stress	-
c1961_g1_i1	zinc transporter 4	944	20	7.10E-162	85.50%	9	F:transporter activity; P:transport; P:cellular process; C:membrane; C:vacuole; P:biological_process; P:response to external stimulus; P:response to biotic stimulus; C:plasma membrane	-
c1962_g1_i1	dihydrodipicolinate reductase	2417	20	0	89.20%	8	P:metabolic process; C:mitochondrion; P:biosynthetic process; P:cellular process; C:cytoplasm; F:nucleotide binding; C:plastid; F:catalytic activity	EC:1.17.1.8
c1962_g1_i2	dihydrodipicolinate reductase	2655	20	0	89.20%	8	P:metabolic process; C:mitochondrion; P:biosynthetic process; P:cellular process; C:cytoplasm; F:nucleotide binding; C:plastid; F:catalytic activity	EC:1.17.1.8
c1964_g1_i1	---NA---	475	0			0	-
c1964_g1_i2	---NA---	380	0			0	-
c1965_g1_i1	f-box and leucine rich repeat domains containing isoform 1	6540	20	0	74.25%	1	C:vacuole	-
c1966_g1_i1	---NA---	246	0			0	-
c1966_g1_i2	---NA---	356	0			0	-
c1967_g1_i1	---NA---	614	0			0	-
c1968_g1_i1	nuclear pore complex protein nup98-nup96-like	4296	20	0	83.20%	7	P:response to endogenous stimulus; C:membrane; C:nuclear envelope; P:signal transduction; P:response to stress; P:transport; P:metabolic process	-
c1969_g1_i1	---NA---	306	0			0	-
c1970_g1_i1	subtilisin-like protease-like	1561	20	0	81.70%	11	F:protein binding; C:cell wall; P:protein metabolic process; C:cytoplasm; P:pollination; P:cellular component organization; P:anatomical structure morphogenesis; P:cell differentiation; P:cell growth; P:metabolic process; F:hydrolase activity	EC:3.4.21
c1970_g1_i2	subtilisin-like protease-like	902	20	1.28E-160	86.40%	2	F:hydrolase activity; P:protein metabolic process	EC:3.4.21
c1971_g1_i1	hypothetical protein SORBIDRAFT_04g009200	987	19	1.81E-21	61.84%	0	-
c1972_g1_i1	---NA---	716	0			0	-
c1973_g1_i1	protein lurp-one-related 15-like	1130	20	3.18E-153	82.85%	5	P:response to external stimulus; P:response to stress; P:response to biotic stimulus; P:biological_process; C:plastid	-
c1974_g1_i1	---NA---	399	0			0	-
c1975_g1_i1	retrotransposon unclassified	433	10	2.90E-17	58.90%	13	C:mitochondrion; F:nucleic acid binding; F:zinc ion binding; F:ATP binding; F:protein kinase activity; P:protein phosphorylation; F:transferase activity, transferring phosphorus-containing groups; F:protein serine/threonine kinase activity; F:RNA-directed DNA polymerase activity; F:RNA binding; P:RNA-dependent DNA replication; C:plastid; P:ubiquitin-dependent protein catabolic process
c1976_g1_i1	f-box domain containing expressed	210	20	3.97E-39	88.00%	0	-
c1977_g1_i1	40s ribosomal protein s11	225	20	3.51E-29	84.30%	10	F:structural molecule activity; C:cellular_component; C:cell wall; C:ribosome; C:cytosol; C:plastid; C:membrane; P:translation; F:RNA binding; P:biological_process	-
c1978_g1_i1	cytochrome p450 81d1-like	367	20	1.23E-73	77.60%	8	F:metal ion binding; P:oxidation-reduction process; F:oxidoreductase activity, acting on paired donors, with incorporation or reduction of molecular oxygen; C:cytoplasmic membrane-bounded vesicle; F:heme binding; F:oxidoreductase activity; F:iron ion binding; F:monooxygenase activity
c1979_g1_i1	---NA---	753	0			0	-
c1980_g1_i1	---NA---	614	0			0	-
c1981_g1_i1	hydroxyproline-rich glyco	343	2	2.00E-38	100.00%	5	C:plastid; C:chloroplast thylakoid membrane; C:chloroplast thylakoid; P:photosynthetic electron transport in photosystem II; P:defense response to bacterium
c1982_g1_i1	Os06g0589500	1410	20	0	80.50%	2	C:plasma membrane; C:plastid	-
c1983_g1_i1	---NA---	465	0			0	-
c1984_g1_i1	50s ribosomal protein l4	1447	20	0	91.50%	5	C:ribosome; F:structural molecule activity; P:translation; C:mitochondrion; P:biological_process	-
c1985_g1_i1	---NA---	407	0			0	-
c1986_g1_i1	ac079843_3 disease resistance protein rpm1	392	2	2.30E-15	94.50%	2	P:defense response; F:ADP binding
c1987_g1_i1	---NA---	617	0			0	-
c1989_g1_i1	---NA---	365	0			0	-
c1990_g1_i1	Os05g0215600	1091	20	2.73E-109	84.60%	0	-
c1991_g1_i1	cyclic phosphodiesterase	840	20	1.32E-81	82.90%	2	P:metabolic process; F:hydrolase activity	EC:3.1.4
c1992_g1_i1	---NA---	218	0			0	-
c1993_g1_i1	---NA---	686	0			0	-
c1994_g1_i1	abc transporter d family member chloroplastic-like	2844	20	0	87.10%	9	C:membrane; P:transport; F:binding; F:hydrolase activity; F:transporter activity; P:cellular process; C:plastid; F:nucleotide binding; P:metabolic process	EC:3.6.3.44
c1994_g1_i2	abc transporter nda	2870	20	0	87.65%	8	C:membrane; P:transport; F:hydrolase activity; F:transporter activity; P:cellular process; C:plastid; F:nucleotide binding; P:metabolic process	EC:3.6.3.44
c1995_g1_i1	nbs-lrr partial	233	20	1.25E-43	79.35%	3	P:defense response; F:ADP binding; C:cytoplasmic membrane-bounded vesicle
c1995_g2_i1	disease resistance protein rga3	851	20	1.23E-48	75.35%	4	P:defense response; F:ADP binding; C:cytoplasmic membrane-bounded vesicle; C:mitochondrion
c1996_g1_i1	beta- partial	443	20	2.79E-100	97.50%	13	C:cytosol; C:cell wall; C:cytoskeleton; C:cellular_component; P:cellular component organization; P:cellular process; C:plastid; F:hydrolase activity; F:structural molecule activity; C:Golgi apparatus; F:nucleotide binding; C:plasma membrane; C:extracellular region	-
c1996_g2_i1	beta-tubulin	237	20	2.40E-50	99.60%	6	F:structural molecule activity; F:nucleotide binding; P:cellular process; P:cellular component organization; F:hydrolase activity; C:cytoskeleton	-
c1997_g1_i1	phosphopantothenoylcysteine decarboxylase	1158	20	4.90E-156	88.90%	7	C:cytosol; P:nucleobase-containing compound metabolic process; P:biosynthetic process; F:catalytic activity; P:response to stress; P:response to abiotic stimulus; P:cellular process	EC:4.1.1.36
c1997_g1_i2	phosphopantothenoylcysteine decarboxylase	1171	20	5.68E-156	88.90%	7	C:cytosol; P:nucleobase-containing compound metabolic process; P:biosynthetic process; F:catalytic activity; P:response to stress; P:response to abiotic stimulus; P:cellular process	EC:4.1.1.36
c1999_g1_i1	retrotransposon unclassified	461	20	1.78E-74	81.05%	7	F:RNA binding; P:RNA-dependent DNA replication; F:RNA-directed DNA polymerase activity; F:nucleic acid binding; F:zinc ion binding; C:mitochondrion; C:plastid
c2000_g1_i1	gdsl esterase lipase	1251	20	0	78.40%	3	F:hydrolase activity; C:cytoplasm; P:lipid metabolic process	-
c2001_g1_i1	remorin family protein	855	20	3.73E-136	79.45%	5	C:vacuole; F:carbohydrate binding; C:cellular_component; C:plasma membrane; P:cell-cell signaling	-
c2002_g1_i1	chaperonin 60 subunit beta 1	2145	20	0	93.60%	19	P:protein metabolic process; P:cellular process; P:cell death; C:mitochondrion; C:nucleolus; P:response to stress; P:response to abiotic stimulus; C:plastid; P:biosynthetic process; P:lipid metabolic process; P:response to external stimulus; P:response to biotic stimulus; F:nucleotide binding; F:protein binding; C:ribosome; C:cytosol; C:Golgi apparatus; C:plasma membrane; C:extracellular region	-
c2004_g1_i1	---NA---	527	0			0	-
c2005_g1_i1	---NA---	960	0			0	-
c2006_g1_i1	f-box protein skip8	1253	20	1.20E-169	83.40%	1	C:plastid	-
c2007_g1_i1	---NA---	681	0			0	-
c2007_g1_i2	---NA---	917	0			0	-
c2008_g1_i1	disease resistance protein rpm1	333	7	4.87E-33	65.29%	1	F:ADP binding
c2008_g2_i1	disease resistance protein rpm1	257	9	9.95E-45	64.78%	1	F:ADP binding
c2009_g1_i1	eukaryotic translation initiation factor 4g	6548	20	0	78.55%	6	F:translation factor activity, nucleic acid binding; P:response to external stimulus; P:response to biotic stimulus; P:response to endogenous stimulus; C:ribosome; P:translation	-
c2010_g1_i1	polyol transporter 4	2273	20	0	88.30%	6	C:membrane; F:transporter activity; F:catalytic activity; P:metabolic process; P:transport; P:cellular process	EC:1.3.1.74
c2011_g1_i1	retrotransposon ty1-copia subclass	416	20	2.29E-50	87.30%	13	F:nucleic acid binding; F:zinc ion binding; F:metal ion binding; P:DNA integration; P:DNA recombination; F:DNA binding; P:proteolysis; F:serine-type endopeptidase activity; F:RNA binding; P:RNA phosphodiester bond hydrolysis, endonucleolytic; P:RNA-dependent DNA replication; F:RNA-DNA hybrid ribonuclease activity; F:RNA-directed DNA polymerase activity
c2011_g1_i2	retrotransposon ty1-copia subclass	397	20	1.82E-50	87.30%	13	F:nucleic acid binding; F:zinc ion binding; F:metal ion binding; P:DNA integration; P:DNA recombination; F:DNA binding; P:proteolysis; F:serine-type endopeptidase activity; F:RNA binding; P:RNA phosphodiester bond hydrolysis, endonucleolytic; P:RNA-dependent DNA replication; F:RNA-DNA hybrid ribonuclease activity; F:RNA-directed DNA polymerase activity
c2012_g1_i1	---NA---	219	0			0	-
c2013_g1_i1	metallothionein-like protein	833	20	7.88E-31	82.05%	1	F:binding	-
c2018_g1_i1	---NA---	248	0			0	-
c2019_g1_i1	---NA---	281	0			0	-
c2020_g1_i1	Os01g0136300	712	8	2.42E-106	60.50%	1	C:mitochondrion	-
c2021_g1_i1	(-)-germacrene d synthase	1777	20	0	67.20%	3	F:catalytic activity; F:binding; P:metabolic process	-
c2022_g1_i1	cytochrome b561	880	20	8.39E-126	85.85%	6	C:membrane; C:cytoplasm; F:binding; F:catalytic activity; P:metabolic process; C:plastid	-
c2022_g1_i2	cytochrome b561	999	20	2.11E-158	86.45%	6	C:membrane; C:cytoplasm; F:binding; F:catalytic activity; P:metabolic process; C:plastid	-
c2023_g1_i1	ubiquitin-associated protein	3094	20	0	59.80%	1	F:binding	-
c2024_g1_i1	leucoanthocyanidin dioxygenase-like	613	20	8.43E-49	88.70%	2	P:metabolic process; F:catalytic activity	EC:1.14.11
c2024_g1_i2	leucoanthocyanidin dioxygenase-like	1233	20	0	81.60%	3	F:binding; F:catalytic activity; P:metabolic process	EC:1.14.11
c2025_g1_i1	serine threonine-protein kinase haspin	1823	20	0	75.65%	14	F:kinase activity; P:cellular component organization; P:cell cycle; P:flower development; P:metabolic process; P:cellular process; P:cellular protein modification process; P:multicellular organismal development; P:anatomical structure morphogenesis; C:cytoplasm; F:nucleotide binding; C:nucleus; P:DNA metabolic process; P:biosynthetic process	-
c2026_g1_i1	zinc finger protein chloroplastic	2666	20	0	73.85%	3	C:extracellular region; C:nucleus; F:binding	-
c2027_g1_i1	formate--tetrahydrofolate ligase-like	2776	20	0	94.10%	11	C:cytosol; F:binding; P:biosynthetic process; P:cellular process; P:metabolic process; F:nucleotide binding; F:catalytic activity; C:plastid; P:biological_process; C:plasma membrane; C:extracellular region	EC:6.3.4.3
c2028_g1_i1	---NA---	281	0			0	-
c2029_g1_i1	hmg1 2-like protein	925	20	9.44E-82	75.55%	0	-
c2030_g1_i1	protein fez-like	700	5	2.60E-19	68.40%	2	P:regulation of transcription, DNA-templated; F:DNA binding
c2030_g2_i1	protein fez-like	472	20	4.16E-27	77.70%	2	P:regulation of transcription, DNA-templated; F:DNA binding
c2031_g1_i1	---NA---	321	0			0	-
c2031_g1_i2	---NA---	267	0			0	-
c2032_g1_i1	atp-dependent clp protease adaptor protein	288	14	1.73E-31	83.43%	14	C:plastid; P:protein catabolic process; C:plasmodesma; P:protein transport; C:membrane; P:transport; C:clathrin adaptor complex; C:COPI vesicle coat; P:retrograde vesicle-mediated transport, Golgi to ER; P:intracellular protein transport; C:cytosol; P:vesicle-mediated transport; P:proteolysis; F:peptidase activity
c2034_g1_i1	leaf senescence	208	3	9.98E-35	97.00%	0	-
c2035_g1_i1	hypothetical protein	983	20	1.11E-158	79.15%	1	C:nucleus	-
c2035_g1_i2	hypothetical protein	887	20	3.22E-159	79.15%	1	C:nucleus	-
c2036_g1_i1	---NA---	237	0			0	-
c2036_g2_i1	---NA---	227	0			0	-
c2037_g1_i1	calcium-dependent protein isoform expressed	210	15	1.16E-28	75.47%	17	F:protein serine/threonine kinase activity; P:phosphorylation; F:protein kinase activity; P:protein phosphorylation; F:nucleotide binding; F:ATP binding; F:kinase activity; F:transferase activity, transferring phosphorus-containing groups; F:calcium ion binding; P:abscisic acid-activated signaling pathway; P:protein autophosphorylation; P:positive regulation of abscisic acid-activated signaling p…
c2037_g2_i1	pyruvate kinase	2146	20	0	94.70%	13	C:cytosol; F:binding; F:nucleotide binding; F:kinase activity; P:metabolic process; P:cellular process; P:biological_process; P:generation of precursor metabolites and energy; P:carbohydrate metabolic process; P:catabolic process; C:plasma membrane; P:biosynthetic process; P:nucleobase-containing compound metabolic process	EC:2.7.1.40
c2038_g1_i1	---NA---	376	0			0	-
c2039_g1_i1	map3k protein kinase(mitogen-activated protein kinase)	334	20	3.05E-72	92.80%	12	F:ATP binding; F:protein kinase activity; F:nucleotide binding; P:protein phosphorylation; F:transferase activity, transferring phosphorus-containing groups; F:protein serine/threonine kinase activity; P:phosphorylation; P:protein autophosphorylation; F:kinase activity; C:plasma membrane; C:plastid; C:mitochondrion
c2039_g2_i1	map3k protein kinase(mitogen-activated protein kinase)	638	20	7.94E-149	87.65%	6	C:plasma membrane; P:cellular protein modification process; F:nucleotide binding; F:kinase activity; P:metabolic process; P:cellular process	EC:2.7.11
c2040_g1_i1	---NA---	632	0			0	-
c2040_g2_i1	---NA---	220	0			0	-
c2041_g1_i1	Os04g0384850	743	1	2.42E-66	99.00%	1	C:cytoplasm	-
c2042_g1_i1	---NA---	428	0			0	-
c2043_g1_i1	---NA---	476	0			0	-
c2044_g1_i1	---NA---	226	0			0	-
c2045_g1_i1	---NA---	679	0			0	-
c2046_g1_i1	Histone H2B.2	273	1	9.97E-09	75.00%	6	C:chromosome; C:nucleosome; P:nucleosome assembly; F:protein heterodimerization activity; C:nucleus; F:DNA binding
c2049_g1_i1	---NA---	336	0			0	-
c2050_g1_i1	proton gradient regulation 5	850	20	6.29E-80	82.75%	11	P:response to abiotic stimulus; P:cellular process; P:response to stress; P:generation of precursor metabolites and energy; P:photosynthesis; F:molecular_function; P:transport; P:biological_process; C:membrane; C:plastid; C:thylakoid	-
c2050_g1_i2	proton gradient regulation 5	833	20	5.11E-80	82.75%	11	P:response to abiotic stimulus; P:cellular process; P:response to stress; P:generation of precursor metabolites and energy; P:photosynthesis; F:molecular_function; P:transport; P:biological_process; C:membrane; C:plastid; C:thylakoid	-
c2051_g1_i1	hypothetical protein OsI_07066	426	1	1.88E-34	100.00%	0	-
c2051_g1_i2	hypothetical protein OsI_07066	451	1	1.62E-42	100.00%	0	-
c2053_g1_i1	---NA---	209	0			0	-
c2054_g1_i1	myb-like protein	408	13	4.62E-84	77.62%	3	F:chromatin binding; F:DNA binding; C:plastid
c2055_g1_i1	hypothetical protein OsJ_25253	383	1	9.44E-16	100.00%	0	-
c2056_g1_i1	---NA---	899	0			0	-
c2056_g1_i2	---NA---	811	0			0	-
c2058_g1_i1	60s ribosomal protein l30	562	5	7.51E-13	97.60%	2	C:ribosome; C:cytosolic large ribosomal subunit
c2060_g1_i1	hypothetical protein OsI_21030	903	20	3.84E-152	67.30%	0	-
c2062_g1_i1	---NA---	261	0			0	-
c2063_g1_i1	uncharacterized partial	1020	20	3.52E-98	81.20%	1	C:plastid	-
c2064_g1_i1	condensin-2 complex subunit d3-like	289	9	9.11E-51	90.00%	5	P:mitotic chromosome condensation; P:oxidation-reduction process; F:oxidoreductase activity; F:electron carrier activity; C:membrane
c2064_g2_i1	condensin-2 complex subunit d3-like	284	5	1.41E-45	90.40%	1	P:mitotic chromosome condensation
c2065_g1_i1	copper-transporting atpase paa1	1073	20	9.86E-106	74.85%	3	P:transport; F:binding; C:plastid	-
c2066_g1_i1	heat shock protein hsp20	260	20	7.90E-17	72.45%	4	P:biological_process; P:response to stress; P:response to abiotic stimulus; C:intracellular	-
c2067_g1_i1	---NA---	555	0			0	-
c2068_g1_i1	---NA---	665	0			0	-
c2070_g1_i1	---NA---	201	0			0	-
c2071_g1_i1	Os11g0552500	256	2	1.01E-43	95.00%	0	-
c2072_g1_i1	---NA---	266	0			0	-
c2073_g1_i1	---NA---	425	0			0	-
c2076_g1_i1	acyl- oxidase 4	977	20	2.41E-154	85.20%	14	P:transport; C:cytosol; F:catalytic activity; C:peroxisome; C:mitochondrion; P:cellular component organization; P:cellular process; P:lipid metabolic process; P:catabolic process; F:nucleotide binding; P:reproduction; P:post-embryonic development; P:embryo development; P:metabolic process	EC:1.3.3.6; EC:1.3.99.3
c2078_g1_i1	---NA---	924	0			0	-
c2082_g1_i1	---NA---	1187	0			0	-
c2083_g1_i1	---NA---	948	0			0	-
c2084_g1_i1	---NA---	347	0			0	-
c2086_g1_i1	hydroxysteroid dehydrogenase-like protein 1	924	20	8.21E-131	74.65%	2	P:metabolic process; F:catalytic activity	-
c2087_g1_i1	gpn-loop gtpase 2-like	1197	20	0	95.15%	4	P:embryo development; P:cellular process; F:nucleotide binding; C:cytoskeleton	-
c2089_g1_i1	---NA---	344	0			0	-
c2090_g1_i1	hypothetical protein	976	1	1.35E-07	80.00%	0	-
c2091_g1_i1	protein-l-isoaspartate o-methyltransferase	216	20	2.81E-15	71.40%	8	F:protein-L-isoaspartate (D-aspartate) O-methyltransferase activity; F:methyltransferase activity; F:transferase activity; P:protein methylation; P:methylation; P:cellular protein modification process; C:cytoplasm; F:calcium ion binding
c2092_g1_i1	---NA---	456	0			0	-
c2093_g1_i1	disease resistance protein	1601	20	0	58.20%	2	P:response to stress; F:nucleotide binding	-
c2094_g1_i1	rrna methylase -like	351	20	2.01E-37	83.40%	4	C:chloroplast; F:methyltransferase activity; F:transferase activity; P:methylation
c2094_g1_i2	rrna methylase ytqb-like	1130	20	1.76E-125	86.35%	3	P:metabolic process; C:plastid; F:transferase activity	-
c2095_g1_i1	---NA---	259	0			0	-
c2096_g1_i1	endonuclease exonuclease phosphatase family expressed	262	3	2.62E-44	100.00%	4	F:zinc ion binding; F:exonuclease activity; P:nucleic acid phosphodiester bond hydrolysis; F:endonuclease activity
c2097_g1_i1	---NA---	255	0			0	-
c2098_g1_i1	---NA---	407	0			0	-
c2099_g1_i1	peptidyl-prolyl cis-trans isomerase-like 4-like	235	20	3.13E-47	92.70%	13	F:nucleic acid binding; F:peptidyl-prolyl cis-trans isomerase activity; P:protein folding; F:nucleotide binding; F:zinc ion binding; P:protein peptidyl-prolyl isomerization; F:isomerase activity; C:nucleus; F:RNA binding; F:metal ion binding; C:cytosol; P:RNA-dependent DNA replication; F:RNA-directed DNA polymerase activity
[truncated: 97,094 more rows]
