# Supplementary material for: Genome-wide analysis of Dongxiang wild rice (Oryza rufipogon Griff.) to investigate lost/acquired genes during rice domestication
Source: BMC Plant Biol. 2016 Apr 26;16:103. doi: 10.1186/s12870-016-0788-2 (PMC4845489; doi:10.1186/s12870-016-0788-2)
Supplement: Additional file 6: — This file reports 137 KEGG pathways of 4548 DXWR transcripts. This file is in the tab delimited format and can be opened using the software Excel. (TXT 275 kb) [file 12870_2016_788_MOESM6_ESM.txt]

#This file is in the tab delimited format and can be opened using the software Excel.
Pathway	Seqs in Pathway	Enzyme	Ezyme ID	Seqs of Enzyme	Seqs	Pathway ID	Pathway Image
alpha-Linolenic acid metabolism	75	cyclase	ec:5.3.99.6	1	c12792_g1_i1	map00592	map00592_20150322190536.png
alpha-Linolenic acid metabolism	75	dehydratase	ec:4.2.1.92	3	c14840_g1_i1, c28446_g1_i1, c30743_g1_i1	map00592	map00592_20150322190536.png
alpha-Linolenic acid metabolism	75	hydratase	ec:4.2.1.17	9	c3278_g1_i1, c11837_g1_i1, c13872_g2_i1, c20117_g1_i1, c26756_g1_i11, c29252_g7_i1, c29252_g7_i4, c33031_g1_i1, c40469_g1_i1	map00592	map00592_20150322190536.png
alpha-Linolenic acid metabolism	75	A1	ec:3.1.1.32	10	c6623_g1_i1, c18288_g1_i1, c18288_g2_i1, c20378_g1_i1, c24521_g1_i1, c24912_g1_i1, c28401_g1_i1, c28401_g2_i1, c56198_g1_i1, c56507_g1_i1	map00592	map00592_20150322190536.png
alpha-Linolenic acid metabolism	75	dehydrogenase	ec:1.1.1.1	3	c3467_g1_i1, c26885_g2_i1, c28249_g2_i1	map00592	map00592_20150322190536.png
alpha-Linolenic acid metabolism	75	C-acyltransferase	ec:2.3.1.16	4	c22811_g2_i2, c22811_g2_i3, c22811_g2_i4, c22999_g1_i1	map00592	map00592_20150322190536.png
alpha-Linolenic acid metabolism	75	13S-lipoxygenase	ec:1.13.11.12	18	c10325_g1_i1, c19510_g2_i1, c19510_g2_i2, c20161_g1_i1, c20161_g1_i2, c20161_g2_i1, c25041_g1_i2, c25041_g2_i1, c25041_g3_i1, c25041_g4_i1, c26406_g1_i1, c26406_g2_i1, c26406_g4_i1, c26406_g5_i1, c27397_g1_i1, c27397_g1_i2, c27397_g3_i1, c36813_g1_i1	map00592	map00592_20150322190536.png
alpha-Linolenic acid metabolism	75	oxidase	ec:1.3.3.6	7	c2076_g1_i1, c2789_g1_i1, c6284_g1_i1, c20234_g1_i1, c20234_g1_i2, c24247_g1_i2, c28775_g1_i1	map00592	map00592_20150322190536.png
alpha-Linolenic acid metabolism	75	A2	ec:3.1.1.4	15	c3397_g1_i1, c16371_g1_i1, c16371_g1_i2, c16371_g1_i3, c20818_g1_i1, c20818_g1_i2, c21613_g1_i1, c21613_g1_i2, c21815_g1_i1, c22474_g2_i1, c27828_g4_i1, c28059_g1_i1, c28059_g1_i2, c28059_g1_i3, c52975_g1_i1	map00592	map00592_20150322190536.png
alpha-Linolenic acid metabolism	75	reductase	ec:1.3.1.42	5	c9887_g1_i1, c25263_g1_i4, c26613_g1_i1, c26613_g1_i2, c26872_g1_i1	map00592	map00592_20150322190536.png
Linoleic acid metabolism	44	acid dehydrogenase	ec:1.14.99.33	1	c29231_g1_i2	map00591	map00591_20150322190538.png
Linoleic acid metabolism	44	13S-lipoxygenase	ec:1.13.11.12	18	c10325_g1_i1, c19510_g2_i1, c19510_g2_i2, c20161_g1_i1, c20161_g1_i2, c20161_g2_i1, c25041_g1_i2, c25041_g2_i1, c25041_g3_i1, c25041_g4_i1, c26406_g1_i1, c26406_g2_i1, c26406_g4_i1, c26406_g5_i1, c27397_g1_i1, c27397_g1_i2, c27397_g3_i1, c36813_g1_i1	map00591	map00591_20150322190538.png
Linoleic acid metabolism	44	monooxygenase	ec:1.14.14.1	10	c28083_g2_i1, c28083_g2_i2, c28083_g2_i3, c29328_g2_i1, c29328_g2_i2, c29328_g2_i3, c29328_g2_i4, c29328_g12_i1, c57883_g1_i1, c59614_g1_i1	map00591	map00591_20150322190538.png
Linoleic acid metabolism	44	A2	ec:3.1.1.4	15	c3397_g1_i1, c16371_g1_i1, c16371_g1_i2, c16371_g1_i3, c20818_g1_i1, c20818_g1_i2, c21613_g1_i1, c21613_g1_i2, c21815_g1_i1, c22474_g2_i1, c27828_g4_i1, c28059_g1_i1, c28059_g1_i2, c28059_g1_i3, c52975_g1_i1	map00591	map00591_20150322190538.png
Biosynthesis of unsaturated fatty acids	39	hydratase	ec:4.2.1.17	9	c3278_g1_i1, c11837_g1_i1, c13872_g2_i1, c20117_g1_i1, c26756_g1_i11, c29252_g7_i1, c29252_g7_i4, c33031_g1_i1, c40469_g1_i1	map01040	map01040_20150322190541.png
Biosynthesis of unsaturated fatty acids	39	reductase	ec:1.1.1.100	7	c14808_g1_i1, c19453_g1_i1, c19453_g1_i2, c19453_g1_i3, c19570_g3_i1, c19570_g3_i2, c34845_g1_i1	map01040	map01040_20150322190541.png
Biosynthesis of unsaturated fatty acids	39	C-acyltransferase	ec:2.3.1.16	4	c22811_g2_i2, c22811_g2_i3, c22811_g2_i4, c22999_g1_i1	map01040	map01040_20150322190541.png
Biosynthesis of unsaturated fatty acids	39	desaturase	ec:1.14.19.2	6	c6183_g1_i1, c8761_g1_i1, c20397_g1_i1, c26992_g1_i1, c40023_g1_i1, c51970_g1_i1	map01040	map01040_20150322190541.png
Biosynthesis of unsaturated fatty acids	39	oxidase	ec:1.3.3.6	7	c2076_g1_i1, c2789_g1_i1, c6284_g1_i1, c20234_g1_i1, c20234_g1_i2, c24247_g1_i2, c28775_g1_i1	map01040	map01040_20150322190541.png
Biosynthesis of unsaturated fatty acids	39	reductase (NADPH)	ec:1.3.1.38	6	c26849_g1_i2, c26849_g1_i4, c26849_g1_i5, c26849_g1_i6, c27754_g1_i1, c27754_g1_i2	map01040	map01040_20150322190541.png
Arachidonic acid metabolism	49	hydrolase	ec:3.3.2.6	1	c21485_g1_i1	map00590	map00590_20150322190544.png
Arachidonic acid metabolism	49	epoxide hydrolase	ec:3.3.2.10	2	c27275_g1_i1, c27275_g2_i1	map00590	map00590_20150322190544.png
Arachidonic acid metabolism	49	1-monooxygenase	ec:1.14.15.3	8	c22579_g1_i1, c22579_g1_i2, c29844_g4_i1, c29844_g4_i2, c29844_g4_i3, c29844_g4_i4, c33918_g1_i1, c57883_g1_i1	map00590	map00590_20150322190544.png
Arachidonic acid metabolism	49	peroxidase	ec:1.11.1.9	12	c907_g1_i1, c13091_g1_i1, c13091_g2_i1, c20820_g1_i1, c20820_g1_i2, c20820_g1_i3, c20820_g1_i4, c20945_g1_i1, c28130_g1_i1, c44508_g1_i1, c45061_g1_i1, c56134_g1_i1	map00590	map00590_20150322190544.png
Arachidonic acid metabolism	49	9-reductase	ec:1.1.1.189	2	c2313_g1_i1, c21260_g1_i1	map00590	map00590_20150322190544.png
Arachidonic acid metabolism	49	monooxygenase	ec:1.14.14.1	10	c28083_g2_i1, c28083_g2_i2, c28083_g2_i3, c29328_g2_i1, c29328_g2_i2, c29328_g2_i3, c29328_g2_i4, c29328_g12_i1, c57883_g1_i1, c59614_g1_i1	map00590	map00590_20150322190544.png
Arachidonic acid metabolism	49	A2	ec:3.1.1.4	15	c3397_g1_i1, c16371_g1_i1, c16371_g1_i2, c16371_g1_i3, c20818_g1_i1, c20818_g1_i2, c21613_g1_i1, c21613_g1_i2, c21815_g1_i1, c22474_g2_i1, c27828_g4_i1, c28059_g1_i1, c28059_g1_i2, c28059_g1_i3, c52975_g1_i1	map00590	map00590_20150322190544.png
Taurine and hypotaurine metabolism	30	decarboxylase	ec:4.1.1.15	8	c26049_g1_i1, c26049_g1_i3, c26049_g1_i4, c26049_g1_i5, c28073_g1_i1, c28073_g1_i2, c28073_g1_i3, c28073_g1_i4	map00430	map00430_20150322190547.png
Taurine and hypotaurine metabolism	30	glutamyl transpeptidase	ec:2.3.2.2	3	c2772_g1_i1, c26012_g2_i1, c29461_g1_i1	map00430	map00430_20150322190547.png
Taurine and hypotaurine metabolism	30	dehydrogenase	ec:1.4.1.2	1	c4803_g1_i1	map00430	map00430_20150322190547.png
Taurine and hypotaurine metabolism	30	dioxygenase	ec:1.13.11.19	18	c16333_g1_i1, c16333_g1_i2, c20612_g1_i1, c25488_g1_i1, c25488_g1_i2, c25488_g1_i3, c25488_g1_i4, c26061_g1_i1, c26061_g1_i3, c26061_g1_i4, c26061_g1_i6, c28307_g1_i1, c28307_g1_i2, c29762_g1_i1, c29762_g1_i3, c29762_g1_i4, c29762_g1_i6, c34622_g1_i1	map00430	map00430_20150322190547.png
Sulfur metabolism	100	adenosine 5-phosphosulfate sulfohydrolase	ec:3.6.2.1	28	c20943_g1_i1, c20943_g1_i2, c27221_g1_i1, c27221_g1_i2, c27221_g1_i4, c27221_g1_i5, c27221_g1_i6, c27221_g1_i7, c28030_g1_i1, c28030_g1_i2, c28030_g1_i4, c28030_g1_i5, c28030_g1_i7, c28080_g1_i1, c28080_g1_i6, c28080_g1_i7, c28080_g1_i8, c28080_g1_i9, c28080_g1_i10, c28080_g1_i11, c28080_g1_i13, c28080_g1_i14, c28177_g1_i1, c28177_g1_i4, c30160_g1_i1, c30160_g1_i2, c30160_g1_i3, c40903_g1_i1	map00920	map00920_20150322190552.png
Sulfur metabolism	100	reductase (ferredoxin)	ec:1.8.7.1	1	c33101_g1_i1	map00920	map00920_20150322190552.png
Sulfur metabolism	100	reductase	ec:1.8.99.2	1	c16026_g1_i1	map00920	map00920_20150322190552.png
Sulfur metabolism	100	reductase	ec:1.8.99.1	1	c33101_g1_i1	map00920	map00920_20150322190552.png
Sulfur metabolism	100	adenylyltransferase (ADP)	ec:2.7.7.5	5	c28030_g1_i1, c28030_g1_i2, c28030_g1_i4, c28030_g1_i5, c28030_g1_i7	map00920	map00920_20150322190552.png
Sulfur metabolism	100	adenylyltransferase	ec:2.7.7.4	10	c19338_g1_i1, c22136_g3_i1, c23951_g2_i2, c23951_g2_i3, c27200_g1_i1, c27200_g1_i2, c27200_g1_i4, c27200_g1_i5, c28486_g1_i1, c56948_g1_i1	map00920	map00920_20150322190552.png
Sulfur metabolism	100	sulfurtransferase	ec:2.8.1.1	11	c19626_g1_i1, c19626_g1_i2, c19626_g1_i3, c24958_g2_i1, c24958_g2_i2, c24958_g2_i4, c24958_g2_i5, c25892_g1_i1, c25892_g1_i2, c27342_g1_i1, c27342_g1_i2	map00920	map00920_20150322190552.png
Sulfur metabolism	100	oxidase	ec:1.8.3.1	4	c14637_g1_i1, c28684_g2_i4, c28684_g2_i6, c28684_g2_i8	map00920	map00920_20150322190552.png
Sulfur metabolism	100	O-acetyltransferase	ec:2.3.1.30	5	c11279_g1_i1, c16847_g1_i1, c20260_g2_i1, c20260_g2_i2, c22924_g1_i1	map00920	map00920_20150322190552.png
Sulfur metabolism	100	nucleotidase	ec:3.1.3.7	4	c3682_g1_i1, c20071_g1_i2, c25921_g1_i1, c29145_g4_i1	map00920	map00920_20150322190552.png
Sulfur metabolism	100	gamma-synthase	ec:2.5.1.48	4	c13344_g1_i1, c15563_g1_i1, c15563_g1_i2, c16261_g1_i2	map00920	map00920_20150322190552.png
Sulfur metabolism	100	synthase	ec:2.5.1.47	29	c6730_g1_i1, c7823_g1_i1, c9986_g1_i1, c9986_g1_i2, c10251_g1_i1, c10251_g1_i2, c12756_g1_i1, c15993_g1_i1, c22417_g1_i1, c22417_g2_i1, c22417_g2_i2, c25521_g2_i2, c29125_g1_i1, c29125_g1_i2, c29125_g1_i3, c29125_g1_i4, c29446_g1_i1, c30059_g5_i1, c30059_g5_i2, c30059_g5_i3, c30059_g5_i4, c30059_g5_i5, c30066_g3_i1, c30066_g3_i2, c30066_g3_i3, c30066_g3_i4, c30066_g3_i7, c33066_g1_i1, c45613_g1_i1	map00920	map00920_20150322190552.png
Sulfur metabolism	100	reductase (glutathione)	ec:1.8.4.9	1	c16026_g1_i1	map00920	map00920_20150322190552.png
Sulfur metabolism	100	reductase (thioredoxin)	ec:1.8.4.8	1	c16026_g1_i1	map00920	map00920_20150322190552.png
Sulfur metabolism	100	kinase	ec:2.7.1.25	3	c12730_g1_i1, c20468_g1_i1, c30100_g6_i1	map00920	map00920_20150322190552.png
Steroid degradation	37	dehydrogenase	ec:1.1.1.145	32	c1413_g1_i1, c6859_g1_i1, c10523_g1_i1, c10523_g1_i2, c11984_g1_i1, c11984_g1_i2, c15666_g1_i1, c15666_g2_i1, c16948_g1_i1, c16948_g1_i2, c24717_g1_i1, c24717_g1_i2, c24717_g1_i4, c24717_g1_i5, c24914_g1_i2, c26956_g1_i6, c27657_g1_i1, c27911_g2_i4, c27911_g2_i7, c28218_g1_i1, c28218_g1_i2, c28526_g1_i2, c28526_g2_i1, c28526_g1_i3, c28526_g1_i4, c28526_g3_i1, c28553_g1_i2, c28634_g3_i1, c29871_g8…	map00984	map00984_20150322190553.png
Steroid degradation	37	4-dehydrogenase (acceptor)	ec:1.3.99.5	5	c9174_g1_i1, c25634_g1_i1, c25634_g1_i3, c27754_g1_i1, c27754_g1_i2	map00984	map00984_20150322190553.png
Drug metabolism - other enzymes	63	dehydrogenase (NADP+)	ec:1.3.1.2	1	c26438_g1_i1	map00983	map00983_20150322190556.png
Drug metabolism - other enzymes	63	oxidase	ec:1.17.3.2	2	c21528_g1_i1, c21528_g1_i2	map00983	map00983_20150322190556.png
Drug metabolism - other enzymes	63	ec:3.5.1.6 beta-ureidopropionase	ec:3.5.1.6	1	c50827_g1_i1	map00983	map00983_20150322190556.png
Drug metabolism - other enzymes	63	phosphoribosyltransferase	ec:2.4.2.10	8	c15306_g1_i1, c15306_g1_i2, c19165_g1_i1, c19165_g1_i2, c19165_g1_i3, c29669_g8_i3, c29669_g8_i6, c29669_g8_i7	map00983	map00983_20150322190556.png
Drug metabolism - other enzymes	63	beta-glucuronide glucuronohydrolase glucuronidase	ec:3.2.1.31	8	c15668_g1_i1, c15668_g1_i2, c22799_g1_i1, c22799_g2_i1, c26973_g1_i1, c26973_g1_i2, c26973_g1_i3, c26973_g1_i4	map00983	map00983_20150322190556.png
Drug metabolism - other enzymes	63	synthase (glutamine-hydrolysing)	ec:6.3.5.2	1	c15696_g1_i1	map00983	map00983_20150322190556.png
Drug metabolism - other enzymes	63	deaminase	ec:3.5.4.5	1	c21327_g1_i1	map00983	map00983_20150322190556.png
Drug metabolism - other enzymes	63	phosphoribosyltransferase	ec:2.4.2.8	1	c27267_g4_i1	map00983	map00983_20150322190556.png
Drug metabolism - other enzymes	63	hydantoinase	ec:3.5.2.2	3	c28677_g1_i2, c28677_g1_i4, c28677_g1_i10	map00983	map00983_20150322190556.png
Drug metabolism - other enzymes	63	diphosphatase	ec:3.6.1.19	1	c46378_g1_i1	map00983	map00983_20150322190556.png
Drug metabolism - other enzymes	63	1-naphthol glucuronyltransferase	ec:2.4.1.17	6	c21867_g2_i1, c25416_g1_i2, c27222_g2_i1, c27222_g2_i3, c27222_g2_i4, c27222_g3_i1	map00983	map00983_20150322190556.png
Drug metabolism - other enzymes	63	dehydrogenase	ec:1.1.1.205	1	c26914_g4_i1	map00983	map00983_20150322190556.png
Drug metabolism - other enzymes	63	ali-esterase	ec:3.1.1.1	14	c17309_g1_i2, c19940_g1_i1, c28389_g1_i1, c29257_g7_i1, c29257_g7_i2, c29257_g7_i4, c29257_g7_i5, c29257_g7_i7, c29257_g7_i8, c29408_g2_i1, c29408_g3_i1, c29408_g3_i4, c29408_g3_i6, c39615_g1_i1	map00983	map00983_20150322190556.png
Drug metabolism - other enzymes	63	kinase	ec:2.7.1.48	14	c9041_g1_i1, c9041_g1_i2, c24341_g2_i1, c24341_g6_i1, c25147_g2_i1, c25147_g2_i2, c25561_g1_i1, c26579_g1_i1, c26579_g1_i2, c26579_g1_i3, c27725_g2_i1, c29395_g1_i1, c29395_g1_i2, c29395_g1_i3	map00983	map00983_20150322190556.png
Drug metabolism - other enzymes	63	kinase	ec:2.7.1.21	1	c22795_g2_i1	map00983	map00983_20150322190556.png
Drug metabolism - cytochrome P450	116	dehydrogenase	ec:1.1.1.1	3	c3467_g1_i1, c26885_g2_i1, c28249_g2_i1	map00982	map00982_20150322190601.png
Drug metabolism - cytochrome P450	116	monooxygenase	ec:1.14.13.8	39	c2393_g1_i1, c9814_g1_i1, c13165_g2_i1, c13540_g1_i1, c13891_g1_i1, c20053_g1_i1, c23516_g3_i1, c23550_g2_i1, c25138_g1_i1, c26348_g1_i1, c26348_g1_i4, c26348_g1_i5, c26348_g1_i6, c26416_g1_i1, c26416_g1_i2, c26416_g1_i3, c28638_g1_i1, c28638_g1_i2, c28638_g1_i3, c28638_g1_i4, c28638_g1_i5, c28638_g1_i6, c29221_g1_i1, c29221_g1_i2, c29274_g2_i2, c29274_g2_i4, c29274_g2_i5, c29808_g2_i1, c29808_g2…	map00982	map00982_20150322190601.png
Drug metabolism - cytochrome P450	116	dehydrogenase [NAD(P)+]	ec:1.2.1.5	6	c6773_g1_i1, c13834_g1_i1, c13834_g1_i2, c19832_g1_i1, c24561_g1_i1, c44520_g1_i1	map00982	map00982_20150322190601.png
Drug metabolism - cytochrome P450	116	1-naphthol glucuronyltransferase	ec:2.4.1.17	6	c21867_g2_i1, c25416_g1_i2, c27222_g2_i1, c27222_g2_i3, c27222_g2_i4, c27222_g3_i1	map00982	map00982_20150322190601.png
Drug metabolism - cytochrome P450	116	transferase	ec:2.5.1.18	52	c353_g2_i1, c3686_g2_i1, c9081_g1_i1, c9081_g1_i2, c10924_g1_i1, c14197_g1_i1, c14446_g2_i1, c14446_g2_i2, c15958_g2_i1, c16447_g1_i1, c16447_g2_i3, c16885_g1_i1, c21008_g1_i1, c21715_g1_i1, c21862_g1_i1, c22119_g1_i1, c23257_g1_i1, c24462_g1_i1, c24462_g1_i2, c26601_g1_i1, c27696_g1_i1, c27696_g1_i2, c28382_g1_i1, c28382_g1_i2, c28382_g1_i3, c28382_g1_i4, c28382_g1_i6, c28382_g1_i8, c28382_g1_i9…	map00982	map00982_20150322190601.png
Drug metabolism - cytochrome P450	116	monooxygenase	ec:1.14.14.1	10	c28083_g2_i1, c28083_g2_i2, c28083_g2_i3, c29328_g2_i1, c29328_g2_i2, c29328_g2_i3, c29328_g2_i4, c29328_g12_i1, c57883_g1_i1, c59614_g1_i1	map00982	map00982_20150322190601.png
Carbapenem biosynthesis	8	5-kinase	ec:2.7.2.11	6	c16101_g2_i1, c16385_g1_i1, c26087_g1_i1, c26087_g1_i2, c26087_g1_i3, c56348_g1_i1	map00332	map00332_20150322190559.png
Carbapenem biosynthesis	8	dehydrogenase	ec:1.2.1.41	4	c16101_g1_i1, c16101_g2_i1, c16101_g3_i1, c56348_g1_i1	map00332	map00332_20150322190559.png
Insect hormone biosynthesis	3	dehydrogenase (NADP+)	ec:1.1.1.216	3	c12177_g1_i1, c12177_g1_i2, c48489_g1_i1	map00981	map00981_20150322190603.png
Metabolism of xenobiotics by cytochrome P450	77	dehydrogenase	ec:1.1.1.1	3	c3467_g1_i1, c26885_g2_i1, c28249_g2_i1	map00980	map00980_20150322190605.png
Metabolism of xenobiotics by cytochrome P450	77	dehydrogenase [NAD(P)+]	ec:1.2.1.5	6	c6773_g1_i1, c13834_g1_i1, c13834_g1_i2, c19832_g1_i1, c24561_g1_i1, c44520_g1_i1	map00980	map00980_20150322190605.png
Metabolism of xenobiotics by cytochrome P450	77	1-naphthol glucuronyltransferase	ec:2.4.1.17	6	c21867_g2_i1, c25416_g1_i2, c27222_g2_i1, c27222_g2_i3, c27222_g2_i4, c27222_g3_i1	map00980	map00980_20150322190605.png
Metabolism of xenobiotics by cytochrome P450	77	transferase	ec:2.5.1.18	52	c353_g2_i1, c3686_g2_i1, c9081_g1_i1, c9081_g1_i2, c10924_g1_i1, c14197_g1_i1, c14446_g2_i1, c14446_g2_i2, c15958_g2_i1, c16447_g1_i1, c16447_g2_i3, c16885_g1_i1, c21008_g1_i1, c21715_g1_i1, c21862_g1_i1, c22119_g1_i1, c23257_g1_i1, c24462_g1_i1, c24462_g1_i2, c26601_g1_i1, c27696_g1_i1, c27696_g1_i2, c28382_g1_i1, c28382_g1_i2, c28382_g1_i3, c28382_g1_i4, c28382_g1_i6, c28382_g1_i8, c28382_g1_i9…	map00980	map00980_20150322190605.png
Metabolism of xenobiotics by cytochrome P450	77	monooxygenase	ec:1.14.14.1	10	c28083_g2_i1, c28083_g2_i2, c28083_g2_i3, c29328_g2_i1, c29328_g2_i2, c29328_g2_i3, c29328_g2_i4, c29328_g12_i1, c57883_g1_i1, c59614_g1_i1	map00980	map00980_20150322190605.png
Arginine and proline metabolism	96	synthase	ec:6.3.4.5	1	c20528_g1_i1	map00330	map00330_20150322190617.png
Arginine and proline metabolism	96	decarboxylase	ec:4.1.1.50	4	c4567_g1_i1, c4567_g2_i1, c26757_g1_i1, c26757_g2_i1	map00330	map00330_20150322190617.png
Arginine and proline metabolism	96	N-methyltransferase	ec:2.1.1.2	1	c14938_g1_i1	map00330	map00330_20150322190617.png
Arginine and proline metabolism	96	arginine amidinase	ec:3.5.3.1	1	c22160_g1_i1	map00330	map00330_20150322190617.png
Arginine and proline metabolism	96	decarboxylase	ec:4.1.1.19	2	c14877_g2_i1, c29850_g2_i1	map00330	map00330_20150322190617.png
Arginine and proline metabolism	96	ec:3.5.1.5 urease	ec:3.5.1.5	2	c7939_g1_i1, c7939_g1_i2	map00330	map00330_20150322190617.png
Arginine and proline metabolism	96	acylamidase	ec:3.5.1.4	2	c540_g1_i1, c14219_g1_i1	map00330	map00330_20150322190617.png
Arginine and proline metabolism	96	dehydrogenase (NADP+)	ec:1.4.1.4	2	c26503_g1_i4, c26503_g1_i6	map00330	map00330_20150322190617.png
Arginine and proline metabolism	96	dehydrogenase [NAD(P)+]	ec:1.4.1.3	4	c4803_g1_i1, c16294_g1_i1, c16294_g1_i2, c19894_g1_i1	map00330	map00330_20150322190617.png
Arginine and proline metabolism	96	dehydrogenase	ec:1.4.1.2	1	c4803_g1_i1	map00330	map00330_20150322190617.png
Arginine and proline metabolism	96	kinase	ec:2.7.2.8	4	c16385_g1_i1, c26087_g1_i1, c26087_g1_i2, c26087_g1_i3	map00330	map00330_20150322190617.png
Arginine and proline metabolism	96	amidase	ec:3.5.1.53	1	c1921_g1_i1	map00330	map00330_20150322190617.png
Arginine and proline metabolism	96	5-kinase	ec:2.7.2.11	6	c16101_g2_i1, c16385_g1_i1, c26087_g1_i1, c26087_g1_i2, c26087_g1_i3, c56348_g1_i1	map00330	map00330_20150322190617.png
Arginine and proline metabolism	96	N-acetyltransferase	ec:2.3.1.35	1	c50766_g1_i1	map00330	map00330_20150322190617.png
Arginine and proline metabolism	96	acid amidohydrolase	ec:3.5.1.14	3	c13941_g1_i1, c13941_g1_i2, c50884_g1_i1	map00330	map00330_20150322190617.png
Arginine and proline metabolism	96	lyase	ec:4.3.2.1	1	c46199_g1_i1	map00330	map00330_20150322190617.png
Arginine and proline metabolism	96	dehydrogenase (NAD+)	ec:1.2.1.3	7	c1572_g1_i1, c10066_g1_i1, c12111_g1_i1, c17462_g1_i3, c39521_g1_i1, c41568_g1_i1, c50462_g1_i1	map00330	map00330_20150322190617.png
Arginine and proline metabolism	96	synthase (ammonia)	ec:6.3.4.16	2	c29516_g1_i1, c29516_g1_i2	map00330	map00330_20150322190617.png
Arginine and proline metabolism	96	dioxygenase	ec:1.14.11.2	5	c12767_g1_i1, c21684_g1_i1, c25446_g1_i2, c28049_g7_i1, c28049_g7_i2	map00330	map00330_20150322190617.png
Arginine and proline metabolism	96	N-acetyltransferase	ec:2.3.1.1	3	c15393_g1_i1, c24398_g1_i1, c50766_g1_i1	map00330	map00330_20150322190617.png
Arginine and proline metabolism	96	reductase	ec:1.5.1.2	1	c24119_g2_i1	map00330	map00330_20150322190617.png
Arginine and proline metabolism	96	synthase (NADPH dependent)	ec:1.14.13.39	2	c20944_g1_i1, c20944_g1_i2	map00330	map00330_20150322190617.png
Arginine and proline metabolism	96	carbamoyltransferase	ec:2.1.3.3	1	c33871_g1_i1	map00330	map00330_20150322190617.png
Arginine and proline metabolism	96	synthase	ec:2.5.1.22	1	c22993_g1_i1	map00330	map00330_20150322190617.png
Arginine and proline metabolism	96	synthase	ec:2.5.1.16	5	c16164_g1_i1, c16864_g1_i1, c22993_g1_i1, c25544_g1_i1, c25544_g1_i2	map00330	map00330_20150322190617.png
Arginine and proline metabolism	96	dehydrogenase	ec:1.2.1.41	4	c16101_g1_i1, c16101_g2_i1, c16101_g3_i1, c56348_g1_i1	map00330	map00330_20150322190617.png
Arginine and proline metabolism	96	deiminase	ec:3.5.3.12	3	c28274_g2_i4, c28274_g2_i5, c28274_g2_i6	map00330	map00330_20150322190617.png
Arginine and proline metabolism	96	agmatine ureohydrolase	ec:3.5.3.11	1	c22160_g1_i1	map00330	map00330_20150322190617.png
Arginine and proline metabolism	96	transaminase	ec:2.6.1.1	13	c11086_g1_i1, c12928_g1_i1, c16258_g1_i1, c20004_g1_i1, c21680_g1_i1, c22917_g1_i2, c22917_g1_i3, c23672_g2_i1, c23743_g1_i1, c25118_g2_i1, c25768_g1_i2, c25768_g1_i5, c25768_g1_i7	map00330	map00330_20150322190617.png
Arginine and proline metabolism	96	reductase	ec:1.2.1.38	2	c11855_g1_i1, c31218_g1_i1	map00330	map00330_20150322190617.png
Arginine and proline metabolism	96	dehydrogenase	ec:1.2.1.19	3	c21014_g1_i1, c26522_g3_i1, c26522_g3_i2	map00330	map00330_20150322190617.png
Arginine and proline metabolism	96	ligase	ec:6.3.1.2	13	c593_g1_i1, c14709_g1_i1, c19751_g2_i1, c19751_g2_i2, c22765_g1_i1, c22765_g2_i1, c22765_g2_i2, c25247_g1_i1, c27229_g16_i2, c28819_g19_i9, c37845_g1_i1, c46165_g1_i1, c57832_g1_i1	map00330	map00330_20150322190617.png
Arginine and proline metabolism	96	transaminase	ec:2.6.1.21	1	c26135_g1_i1	map00330	map00330_20150322190617.png
Arginine and proline metabolism	96	aminotransferase	ec:2.6.1.13	1	c9321_g1_i1	map00330	map00330_20150322190617.png
Arginine and proline metabolism	96	transaminase	ec:2.6.1.11	2	c28969_g1_i1, c28969_g1_i2	map00330	map00330_20150322190617.png
Caffeine metabolism	13	oxidase	ec:1.17.3.2	2	c21528_g1_i1, c21528_g1_i2	map00232	map00232_20150322190619.png
Caffeine metabolism	13	urate hydroxylase	ec:1.7.3.3	1	c22031_g1_i1	map00232	map00232_20150322190619.png
Caffeine metabolism	13	monooxygenase	ec:1.14.14.1	10	c28083_g2_i1, c28083_g2_i2, c28083_g2_i3, c29328_g2_i1, c29328_g2_i2, c29328_g2_i3, c29328_g2_i4, c29328_g12_i1, c57883_g1_i1, c59614_g1_i1	map00232	map00232_20150322190619.png
Purine metabolism	702	synthase	ec:6.3.4.4	3	c11510_g1_i1, c19269_g1_i1, c21253_g2_i1	map00230	map00230_20150322190632.png
Purine metabolism	702	diphosphokinase	ec:2.7.6.5	11	c12832_g1_i1, c12832_g1_i2, c23399_g1_i1, c27479_g2_i1, c27479_g3_i1, c28312_g1_i3, c28645_g4_i1, c28645_g4_i2, c28645_g4_i3, c28645_g4_i4, c28645_g4_i5	map00230	map00230_20150322190632.png
Purine metabolism	702	diphosphokinase	ec:2.7.6.1	9	c16325_g1_i1, c16325_g1_i2, c16325_g1_i3, c21586_g1_i1, c21586_g1_i2, c24295_g1_i1, c24295_g1_i3, c39298_g1_i1, c57284_g1_i1	map00230	map00230_20150322190632.png
Purine metabolism	702	deiminase	ec:3.5.3.9	2	c13336_g1_i1, c13336_g1_i2	map00230	map00230_20150322190632.png
Purine metabolism	702	carboxylase	ec:4.1.1.21	3	c27600_g1_i1, c27600_g1_i2, c27600_g1_i3	map00230	map00230_20150322190632.png
Purine metabolism	702	3'-diphosphatase	ec:3.1.7.2	14	c1854_g1_i1, c18541_g1_i1, c18541_g1_i2, c18541_g1_i3, c27479_g3_i1, c28645_g4_i1, c29472_g1_i2, c29472_g1_i4, c29472_g1_i5, c29472_g1_i6, c29472_g1_i7, c29472_g1_i9, c29472_g3_i2, c29472_g1_i10	map00230	map00230_20150322190632.png
Purine metabolism	702	oxidase	ec:1.17.3.2	2	c21528_g1_i1, c21528_g1_i2	map00230	map00230_20150322190632.png
Purine metabolism	702	urate hydroxylase	ec:1.7.3.3	1	c22031_g1_i1	map00230	map00230_20150322190632.png
Purine metabolism	702	hydrolase	ec:3.5.2.17	4	c20863_g1_i1, c20863_g1_i2, c20863_g1_i3, c20863_g1_i4	map00230	map00230_20150322190632.png
Purine metabolism	702	synthase	ec:6.3.2.6	1	c26333_g1_i1	map00230	map00230_20150322190632.png
Purine metabolism	702	kinase	ec:2.7.4.8	6	c5607_g1_i1, c5607_g1_i2, c26711_g1_i1, c26711_g1_i2, c26711_g1_i3, c26711_g1_i4	map00230	map00230_20150322190632.png
Purine metabolism	702	kinase	ec:2.7.4.6	10	c1612_g1_i1, c7072_g1_i1, c9545_g1_i1, c18956_g1_i1, c25548_g1_i1, c25548_g1_i2, c34401_g1_i1, c34499_g1_i1, c37066_g1_i1, c38625_g1_i1	map00230	map00230_20150322190632.png
Purine metabolism	702	kinase	ec:2.7.4.3	10	c17040_g1_i1, c17040_g1_i2, c20434_g1_i1, c20434_g2_i1, c21517_g1_i1, c21517_g1_i2, c21517_g1_i3, c21517_g1_i4, c44533_g1_i1, c57417_g1_i1	map00230	map00230_20150322190632.png
Purine metabolism	702	phosphoribosyldiphosphate 5-amidotransferase	ec:2.4.2.14	6	c22757_g1_i1, c22757_g2_i1, c22757_g2_i2, c22757_g2_i3, c27972_g1_i1, c27972_g2_i1	map00230	map00230_20150322190632.png
Purine metabolism	702	ec:3.5.1.5 urease	ec:3.5.1.5	2	c7939_g1_i1, c7939_g1_i2	map00230	map00230_20150322190632.png
Purine metabolism	702	synthase	ec:6.3.5.3	1	c30320_g2_i2	map00230	map00230_20150322190632.png
Purine metabolism	702	synthase (glutamine-hydrolysing)	ec:6.3.5.2	1	c15696_g1_i1	map00230	map00230_20150322190632.png
Purine metabolism	702	cyclase	ec:4.6.1.2	8	c25121_g1_i1, c25121_g1_i2, c29827_g1_i1, c29827_g1_i2, c29827_g1_i3, c29827_g1_i4, c29827_g2_i1, c29914_g1_i1	map00230	map00230_20150322190632.png
Purine metabolism	702	formyltransferase	ec:2.1.2.3	1	c19737_g1_i1	map00230	map00230_20150322190632.png
Purine metabolism	702	formyltransferase	ec:2.1.2.2	3	c28381_g1_i1, c28381_g1_i2, c28381_g1_i3	map00230	map00230_20150322190632.png
Purine metabolism	702	dehydrogenase	ec:1.17.1.4	2	c21528_g1_i1, c21528_g1_i2	map00230	map00230_20150322190632.png
Purine metabolism	702	cyclohydrolase	ec:3.5.4.10	1	c19737_g1_i1	map00230	map00230_20150322190632.png
Purine metabolism	702	nucleotidyltransferase	ec:2.7.7.8	2	c28125_g2_i1, c39355_g1_i1	map00230	map00230_20150322190632.png
Purine metabolism	702	DNA polymerase	ec:2.7.7.7	60	c4637_g1_i1, c4637_g1_i2, c13619_g1_i1, c19328_g1_i1, c19328_g1_i2, c22514_g1_i1, c22810_g1_i1, c22810_g1_i2, c22810_g1_i3, c22902_g2_i1, c22962_g1_i1, c22962_g3_i1, c23006_g2_i1, c23384_g2_i1, c23384_g2_i2, c26812_g1_i1, c26900_g2_i1, c26900_g2_i2, c26900_g2_i3, c26900_g2_i4, c27240_g1_i1, c27388_g1_i1, c27388_g1_i2, c27388_g1_i3, c27388_g1_i4, c27388_g1_i5, c27388_g1_i6, c27502_g2_i1, c27502_g2…	map00230	map00230_20150322190632.png
Purine metabolism	702	RNA polymerase	ec:2.7.7.6	117	c1300_g1_i1, c1300_g1_i2, c1570_g1_i1, c1570_g1_i2, c2714_g1_i1, c5692_g1_i1, c7272_g1_i1, c7272_g1_i2, c7496_g1_i1, c8484_g1_i1, c8484_g1_i2, c9272_g1_i1, c12659_g1_i1, c12800_g1_i1, c13486_g1_i1, c13486_g1_i2, c13539_g1_i1, c18216_g1_i1, c18329_g1_i2, c20034_g1_i1, c20219_g1_i1, c20219_g2_i1, c20327_g1_i1, c20333_g1_i1, c20333_g1_i2, c20361_g1_i1, c20361_g1_i2, c20361_g1_i3, c20802_g1_i1, c2080…	map00230	map00230_20150322190632.png
Purine metabolism	702	adenylyltransferase	ec:2.7.7.4	10	c19338_g1_i1, c22136_g3_i1, c23951_g2_i2, c23951_g2_i3, c27200_g1_i1, c27200_g1_i2, c27200_g1_i4, c27200_g1_i5, c28486_g1_i1, c56948_g1_i1	map00230	map00230_20150322190632.png
Purine metabolism	702	deaminase	ec:3.5.4.6	2	c24874_g1_i1, c50757_g1_i1	map00230	map00230_20150322190632.png
Purine metabolism	702	deaminase	ec:3.5.4.4	7	c27672_g2_i1, c27672_g2_i3, c29778_g1_i1, c29778_g1_i2, c29778_g1_i3, c29778_g1_i4, c29778_g1_i5	map00230	map00230_20150322190632.png
Purine metabolism	702	deaminase	ec:3.5.4.3	2	c17938_g1_i1, c17938_g1_i2	map00230	map00230_20150322190632.png
Purine metabolism	702	phosphoribosyltransferase	ec:2.4.2.8	1	c27267_g4_i1	map00230	map00230_20150322190632.png
Purine metabolism	702	phosphoribosyltransferase	ec:2.4.2.7	9	c9435_g1_i1, c19290_g1_i2, c19290_g2_i1, c20511_g1_i1, c20511_g1_i2, c20511_g1_i3, c21306_g1_i1, c21306_g1_i2, c24419_g1_i1	map00230	map00230_20150322190632.png
Purine metabolism	702	reductase	ec:1.17.4.1	2	c13392_g1_i1, c30384_g1_i1	map00230	map00230_20150322190632.png
Purine metabolism	702	ribonucleotide mutase	ec:5.4.99.18	1	c27600_g1_i4	map00230	map00230_20150322190632.png
Purine metabolism	702	nucleosidase	ec:3.2.2.7	10	c4547_g1_i1, c20015_g1_i1, c20015_g1_i2, c20015_g2_i1, c24289_g2_i1, c26392_g1_i1, c26392_g1_i2, c26392_g1_i3, c26392_g1_i4, c26392_g1_i5	map00230	map00230_20150322190632.png
Purine metabolism	702	cyclo-ligase	ec:6.3.3.1	1	c28626_g2_i1	map00230	map00230_20150322190632.png
Purine metabolism	702	nucleosidase	ec:3.2.2.2	12	c4547_g1_i1, c20015_g1_i1, c20015_g1_i2, c20015_g2_i1, c24289_g2_i1, c26392_g1_i1, c26392_g1_i2, c26392_g1_i3, c26392_g1_i4, c26392_g1_i5, c28749_g8_i1, c28749_g8_i2	map00230	map00230_20150322190632.png
Purine metabolism	702	uridine 5'-nucleotidase	ec:3.1.3.5	9	c18320_g1_i1, c18320_g1_i2, c24231_g1_i1, c24231_g1_i2, c24231_g1_i4, c25856_g1_i1, c27648_g1_i2, c27648_g1_i5, c27648_g1_i6	map00230	map00230_20150322190632.png
Purine metabolism	702	diphosphatase	ec:3.6.1.9	1	c51984_g1_i1	map00230	map00230_20150322190632.png
Purine metabolism	702	diphosphate phosphatase	ec:3.6.1.6	6	c26991_g1_i1, c26991_g1_i3, c26991_g2_i2, c26991_g2_i3, c26991_g2_i6, c30009_g6_i1	map00230	map00230_20150322190632.png
Purine metabolism	702	adenylpyrophosphatase	ec:3.6.1.3	158	c3430_g1_i1, c3430_g1_i2, c4093_g2_i1, c4637_g1_i1, c4659_g1_i1, c5958_g1_i1, c6802_g1_i1, c8000_g1_i1, c8000_g1_i2, c11317_g1_i1, c13345_g1_i1, c13390_g1_i1, c14060_g1_i1, c15671_g1_i1, c15671_g1_i2, c15686_g1_i1, c15790_g1_i1, c15790_g1_i2, c15912_g1_i1, c15912_g1_i2, c16027_g1_i1, c17942_g1_i1, c17942_g1_i2, c17942_g1_i3, c18688_g2_i1, c18739_g1_i3, c19423_g2_i1, c19423_g2_i2, c19456_g1_i1, c1…	map00230	map00230_20150322190632.png
Purine metabolism	702	lyase	ec:4.3.2.2	1	c30040_g3_i1	map00230	map00230_20150322190632.png
Purine metabolism	702	ec:3.5.2.5 allantoinase	ec:3.5.2.5	2	c15790_g1_i1, c15790_g1_i2	map00230	map00230_20150322190632.png
Purine metabolism	702	ligase	ec:6.3.4.13	1	c30170_g1_i1	map00230	map00230_20150322190632.png
Purine metabolism	702	diphosphatase	ec:3.6.1.19	1	c46378_g1_i1	map00230	map00230_20150322190632.png
Purine metabolism	702	(asymmetrical)	ec:3.6.1.17	1	c1854_g1_i1	map00230	map00230_20150322190632.png
Purine metabolism	702	phosphatase	ec:3.6.1.15	185	c1867_g1_i1, c1867_g1_i2, c3122_g1_i1, c3471_g1_i1, c4303_g1_i1, c4637_g1_i2, c5621_g1_i1, c9871_g1_i1, c10813_g1_i1, c12751_g1_i1, c13991_g1_i1, c14447_g2_i1, c14579_g1_i1, c15592_g1_i1, c15592_g1_i2, c15592_g1_i3, c15624_g1_i1, c15624_g1_i2, c15755_g1_i1, c15755_g2_i1, c16172_g1_i1, c16180_g1_i1, c16792_g1_i1, c16792_g2_i1, c16851_g1_i1, c17385_g1_i1, c17390_g1_i1, c17972_g1_i1, c17997_g1_i1, c…	map00230	map00230_20150322190632.png
Purine metabolism	702	diphosphatase	ec:3.6.1.13	3	c9383_g1_i1, c24079_g1_i1, c24079_g1_i2	map00230	map00230_20150322190632.png
Purine metabolism	702	kinase	ec:2.7.4.10	9	c20434_g2_i1, c25776_g1_i1, c25776_g1_i2, c25776_g1_i3, c25776_g1_i4, c25776_g1_i5, c26579_g1_i1, c26579_g1_i2, c26579_g1_i3	map00230	map00230_20150322190632.png
Purine metabolism	702	dehydrogenase	ec:1.1.1.205	1	c26914_g4_i1	map00230	map00230_20150322190632.png
Purine metabolism	702	(alpha-D-glucose-1,6-bisphosphate-dependent)	ec:5.4.2.2	2	c14185_g1_i1, c29690_g1_i1	map00230	map00230_20150322190632.png
Purine metabolism	702	kinase	ec:2.7.1.40	12	c2037_g2_i1, c2727_g2_i1, c15568_g2_i1, c16042_g1_i1, c16188_g1_i1, c23209_g1_i1, c24041_g1_i1, c26801_g1_i2, c29779_g1_i1, c29779_g1_i2, c29779_g1_i3, c29779_g1_i5	map00230	map00230_20150322190632.png
Purine metabolism	702	kinase	ec:2.7.1.25	3	c12730_g1_i1, c20468_g1_i1, c30100_g6_i1	map00230	map00230_20150322190632.png
Purine metabolism	702	kinase	ec:2.7.1.20	3	c6486_g1_i1, c22800_g1_i1, c57138_g1_i1	map00230	map00230_20150322190632.png
Aminobenzoate degradation	144	hydratase	ec:4.2.1.84	2	c27705_g2_i1, c47084_g1_i1	map00627	map00627_20150322190636.png
Aminobenzoate degradation	144	hydratase	ec:4.2.1.17	9	c3278_g1_i1, c11837_g1_i1, c13872_g2_i1, c20117_g1_i1, c26756_g1_i11, c29252_g7_i1, c29252_g7_i4, c33031_g1_i1, c40469_g1_i1	map00627	map00627_20150322190636.png
Aminobenzoate degradation	144	acylamidase	ec:3.5.1.4	2	c540_g1_i1, c14219_g1_i1	map00627	map00627_20150322190636.png
Aminobenzoate degradation	144	nitrophenyl phosphatase	ec:3.1.3.41	33	c4264_g1_i1, c4903_g1_i1, c4903_g2_i1, c9238_g1_i1, c12327_g1_i1, c12327_g1_i2, c15582_g1_i1, c17168_g1_i1, c17168_g1_i2, c18066_g2_i1, c18337_g2_i1, c22650_g1_i1, c22650_g1_i2, c24399_g1_i1, c24399_g1_i2, c24503_g2_i2, c24628_g1_i1, c24628_g1_i3, c24813_g1_i1, c24813_g1_i2, c24813_g1_i3, c24813_g1_i5, c25119_g1_i1, c25119_g1_i2, c26393_g1_i1, c27428_g3_i1, c27428_g3_i2, c27428_g3_i3, c28244_g2_i…	map00627	map00627_20150322190636.png
Aminobenzoate degradation	144	reductase	ec:1.6.5.7	1	c6944_g1_i1	map00627	map00627_20150322190636.png
Aminobenzoate degradation	144	phosphatase	ec:3.1.3.2	86	c2947_g1_i1, c4063_g1_i1, c4063_g1_i2, c4756_g2_i1, c6872_g1_i1, c6872_g1_i2, c7211_g1_i1, c7211_g1_i2, c8608_g1_i1, c8608_g2_i1, c9123_g1_i1, c10124_g1_i1, c13180_g1_i1, c13540_g1_i1, c14927_g1_i1, c15173_g2_i2, c15398_g4_i1, c15640_g1_i1, c16767_g1_i1, c19799_g1_i1, c20157_g1_i1, c20157_g1_i2, c20157_g1_i3, c20157_g2_i1, c20715_g1_i1, c20715_g1_i2, c20715_g3_i1, c21890_g2_i1, c21890_g2_i2, c222…	map00627	map00627_20150322190636.png
Aminobenzoate degradation	144	acetylphosphatase	ec:3.6.1.7	1	c27911_g9_i1	map00627	map00627_20150322190636.png
Aminobenzoate degradation	144	monooxygenase	ec:1.14.14.1	10	c28083_g2_i1, c28083_g2_i2, c28083_g2_i3, c29328_g2_i1, c29328_g2_i2, c29328_g2_i3, c29328_g2_i4, c29328_g12_i1, c57883_g1_i1, c59614_g1_i1	map00627	map00627_20150322190636.png
Carbon fixation pathways in prokaryotes	92	ligase	ec:6.3.4.3	1	c2027_g1_i1	map00720	map00720_20150322190645.png
Carbon fixation pathways in prokaryotes	92	carboxylase	ec:4.1.1.31	13	c11492_g1_i1, c19758_g1_i1, c21047_g2_i1, c21047_g3_i1, c23987_g1_i1, c23987_g2_i1, c23987_g3_i1, c25788_g1_i1, c25788_g2_i1, c25788_g5_i1, c30101_g6_i1, c30101_g6_i2, c52727_g1_i1	map00720	map00720_20150322190645.png
Carbon fixation pathways in prokaryotes	92	reductase [NAD(P)H]	ec:1.5.1.20	1	c24276_g1_i1	map00720	map00720_20150322190645.png
Carbon fixation pathways in prokaryotes	92	phosphate dikinase	ec:2.7.9.1	4	c24225_g2_i1, c26463_g1_i2, c26463_g1_i3, c60062_g1_i1	map00720	map00720_20150322190645.png
Carbon fixation pathways in prokaryotes	92	hydratase	ec:4.2.1.17	9	c3278_g1_i1, c11837_g1_i1, c13872_g2_i1, c20117_g1_i1, c26756_g1_i11, c29252_g7_i1, c29252_g7_i4, c33031_g1_i1, c40469_g1_i1	map00720	map00720_20150322190645.png
Carbon fixation pathways in prokaryotes	92	carboxylase	ec:6.4.1.2	3	c28767_g1_i1, c28767_g2_i1, c32246_g1_i1	map00720	map00720_20150322190645.png
Carbon fixation pathways in prokaryotes	92	cyclohydrolase	ec:3.5.4.9	3	c22666_g1_i1, c22666_g1_i2, c58386_g1_i1	map00720	map00720_20150322190645.png
Carbon fixation pathways in prokaryotes	92	citrate synthase	ec:2.3.3.8	4	c1772_g1_i1, c28229_g3_i1, c28229_g3_i2, c44478_g1_i1	map00720	map00720_20150322190645.png
Carbon fixation pathways in prokaryotes	92	ligase (ADP-forming)	ec:6.2.1.5	5	c1772_g1_i1, c28229_g3_i1, c28229_g3_i2, c30538_g1_i1, c44478_g1_i1	map00720	map00720_20150322190645.png
Carbon fixation pathways in prokaryotes	92	ligase	ec:6.2.1.1	6	c1196_g1_i1, c19016_g1_i1, c27176_g1_i2, c27176_g1_i4, c28820_g2_i1, c39084_g1_i1	map00720	map00720_20150322190645.png
Carbon fixation pathways in prokaryotes	92	dehydrogenase	ec:1.3.5.1	1	c29850_g3_i1	map00720	map00720_20150322190645.png
Carbon fixation pathways in prokaryotes	92	dehydrogenase (NADP+)	ec:1.1.1.42	9	c21861_g4_i1, c22509_g2_i1, c22509_g2_i2, c22509_g2_i3, c22509_g2_i4, c26435_g4_i1, c39102_g1_i1, c52936_g1_i1, c61409_g1_i1	map00720	map00720_20150322190645.png
Carbon fixation pathways in prokaryotes	92	C-acetyltransferase	ec:2.3.1.9	3	c24250_g1_i1, c28236_g1_i1, c28236_g1_i2	map00720	map00720_20150322190645.png
Carbon fixation pathways in prokaryotes	92	dehydrogenase	ec:1.1.1.37	19	c6625_g1_i1, c6625_g2_i1, c7769_g1_i1, c13903_g1_i1, c16191_g1_i1, c16612_g2_i1, c17368_g1_i1, c17368_g1_i2, c21463_g1_i1, c21463_g2_i1, c29223_g1_i2, c29223_g1_i3, c29223_g1_i4, c29223_g1_i5, c29223_g1_i6, c29223_g1_i7, c29223_g1_i8, c29223_g1_i9, c44530_g1_i1	map00720	map00720_20150322190645.png
Carbon fixation pathways in prokaryotes	92	dehydrogenase	ec:1.1.1.35	12	c291_g1_i1, c3278_g1_i1, c9389_g2_i1, c13872_g2_i1, c13872_g3_i1, c25385_g2_i1, c25385_g2_i2, c25385_g2_i3, c27587_g1_i1, c27587_g1_i2, c27587_g1_i3, c30840_g1_i1	map00720	map00720_20150322190645.png
Carbon fixation pathways in prokaryotes	92	dehydrogenase (NADP+)	ec:1.5.1.5	5	c4556_g1_i1, c4556_g1_i2, c22666_g1_i1, c22666_g1_i2, c58386_g1_i1	map00720	map00720_20150322190645.png
Carbon fixation pathways in prokaryotes	92	hydratase	ec:4.2.1.3	2	c13590_g1_i1, c44964_g1_i1	map00720	map00720_20150322190645.png
Carbon fixation pathways in prokaryotes	92	hydratase	ec:4.2.1.2	1	c50935_g1_i1	map00720	map00720_20150322190645.png
Lipoic acid metabolism	10	transferase	ec:2.3.1.181	1	c16612_g1_i1	map00785	map00785_20150322190638.png
Lipoic acid metabolism	10	synthase	ec:2.8.1.8	9	c23265_g1_i1, c23265_g1_i2, c27987_g1_i2, c27987_g1_i3, c30174_g1_i2, c34918_g1_i1, c39507_g1_i1, c44549_g1_i1, c50933_g1_i1	map00785	map00785_20150322190638.png
Naphthalene degradation	3	dehydrogenase	ec:1.1.1.1	3	c3467_g1_i1, c26885_g2_i1, c28249_g2_i1	map00626	map00626_20150322190641.png
Chloroalkane and chloroalkene degradation	19	epoxide hydrolase	ec:3.3.2.10	2	c27275_g1_i1, c27275_g2_i1	map00625	map00625_20150322190647.png
Chloroalkane and chloroalkene degradation	19	dehydrogenase	ec:1.1.1.1	3	c3467_g1_i1, c26885_g2_i1, c28249_g2_i1	map00625	map00625_20150322190647.png
Chloroalkane and chloroalkene degradation	19	dehalogenase	ec:3.8.1.5	7	c29306_g1_i1, c29306_g1_i3, c30013_g1_i1, c30013_g1_i2, c30013_g1_i3, c30013_g1_i6, c30013_g1_i7	map00625	map00625_20150322190647.png
Chloroalkane and chloroalkene degradation	19	dehydrogenase (NAD+)	ec:1.2.1.3	7	c1572_g1_i1, c10066_g1_i1, c12111_g1_i1, c17462_g1_i3, c39521_g1_i1, c41568_g1_i1, c50462_g1_i1	map00625	map00625_20150322190647.png
Toluene degradation	12	dehydrogenase	ec:1.1.1.35	12	c291_g1_i1, c3278_g1_i1, c9389_g2_i1, c13872_g2_i1, c13872_g3_i1, c25385_g2_i1, c25385_g2_i2, c25385_g2_i3, c27587_g1_i1, c27587_g1_i2, c27587_g1_i3, c30840_g1_i1	map00623	map00623_20150322190650.png
Valine, leucine and isoleucine biosynthesis	35	dehydratase	ec:4.2.1.33	2	c17394_g1_i1, c50523_g1_i1	map00290	map00290_20150322190653.png
Valine, leucine and isoleucine biosynthesis	35	ammonia-lyase	ec:4.3.1.19	7	c22221_g1_i1, c22221_g1_i2, c22221_g1_i3, c22221_g1_i4, c22221_g1_i5, c22221_g1_i6, c34206_g1_i1	map00290	map00290_20150322190653.png
Valine, leucine and isoleucine biosynthesis	35	synthase	ec:2.2.1.6	3	c28666_g1_i1, c50671_g1_i1, c52104_g1_i1	map00290	map00290_20150322190653.png
Valine, leucine and isoleucine biosynthesis	35	reductoisomerase	ec:1.1.1.86	2	c23338_g1_i1, c23338_g2_i1	map00290	map00290_20150322190653.png
Valine, leucine and isoleucine biosynthesis	35	dehydrogenase	ec:1.1.1.85	1	c10137_g1_i1	map00290	map00290_20150322190653.png
Valine, leucine and isoleucine biosynthesis	35	transaminase	ec:2.6.1.6	1	c25118_g2_i1	map00290	map00290_20150322190653.png
Valine, leucine and isoleucine biosynthesis	35	synthase	ec:2.3.3.13	3	c29982_g1_i1, c29982_g1_i2, c29982_g1_i3	map00290	map00290_20150322190653.png
Valine, leucine and isoleucine biosynthesis	35	transaminase	ec:2.6.1.42	12	c9322_g1_i1, c14795_g1_i1, c14795_g1_i2, c14795_g2_i1, c15053_g1_i1, c15053_g1_i2, c15053_g1_i3, c24808_g1_i2, c24808_g1_i3, c24808_g1_i5, c24808_g1_i6, c30149_g1_i1	map00290	map00290_20150322190653.png
Valine, leucine and isoleucine biosynthesis	35	dehydratase	ec:4.2.1.9	4	c16189_g2_i1, c25957_g1_i1, c25957_g1_i2, c25957_g1_i3	map00290	map00290_20150322190653.png
Ubiquinone and other terpenoid-quinone biosynthesis	47	methyltransferase	ec:2.1.1.114	1	c14722_g1_i1	map00130	map00130_20150322190704.png
Ubiquinone and other terpenoid-quinone biosynthesis	47	synthase	ec:4.1.3.36	1	c20046_g1_i1	map00130	map00130_20150322190704.png
Ubiquinone and other terpenoid-quinone biosynthesis	47	O-methyltransferase	ec:2.1.1.95	1	c12848_g1_i1	map00130	map00130_20150322190704.png
Ubiquinone and other terpenoid-quinone biosynthesis	47	synthase	ec:2.2.1.9	7	c29559_g1_i1, c29559_g1_i2, c29559_g1_i3, c29559_g1_i4, c29559_g1_i5, c29559_g1_i7, c29559_g1_i9	map00130	map00130_20150322190704.png
Ubiquinone and other terpenoid-quinone biosynthesis	47	dehydrogenase (quinone)	ec:1.6.5.2	3	c9136_g1_i1, c44694_g1_i1, c59331_g1_i1	map00130	map00130_20150322190704.png
Ubiquinone and other terpenoid-quinone biosynthesis	47	synthase	ec:5.4.4.2	6	c28765_g1_i1, c28765_g1_i3, c28765_g1_i4, c28765_g1_i5, c28765_g1_i6, c28765_g1_i8	map00130	map00130_20150322190704.png
Ubiquinone and other terpenoid-quinone biosynthesis	47	dioxygenase	ec:1.13.11.27	1	c30118_g7_i1	map00130	map00130_20150322190704.png
Ubiquinone and other terpenoid-quinone biosynthesis	47	reductase	ec:1.1.1.237	1	c30047_g7_i1	map00130	map00130_20150322190704.png
Ubiquinone and other terpenoid-quinone biosynthesis	47	ligase	ec:6.2.1.26	7	c1196_g1_i1, c2405_g1_i1, c23250_g1_i2, c23250_g1_i4, c24816_g1_i1, c24816_g1_i2, c30175_g1_i3	map00130	map00130_20150322190704.png
Ubiquinone and other terpenoid-quinone biosynthesis	47	transaminase	ec:2.6.1.5	12	c11086_g1_i1, c12928_g1_i1, c16258_g1_i1, c20004_g1_i1, c21680_g1_i1, c22917_g1_i2, c22917_g1_i3, c23672_g2_i1, c25118_g2_i1, c25768_g1_i2, c25768_g1_i5, c25768_g1_i7	map00130	map00130_20150322190704.png
Ubiquinone and other terpenoid-quinone biosynthesis	47	4-monooxygenase	ec:1.14.13.11	1	c16835_g1_i1	map00130	map00130_20150322190704.png
Ubiquinone and other terpenoid-quinone biosynthesis	47	ligase	ec:6.2.1.12	7	c1196_g1_i1, c15830_g3_i1, c16020_g1_i1, c16020_g2_i1, c24149_g2_i1, c24630_g1_i1, c24630_g1_i2	map00130	map00130_20150322190704.png
Photosynthesis	9	reductase	ec:1.18.1.2	6	c16151_g1_i1, c21677_g2_i1, c26522_g1_i1, c26522_g1_i2, c26522_g1_i3, c44639_g1_i1	map00195	map00195_20150322190655.png
Photosynthesis	9	reductase	ec:1.10.9.1	3	c16146_g1_i1, c39094_g1_i1, c57135_g1_i1	map00195	map00195_20150322190655.png
Biotin metabolism	29	reductase	ec:1.1.1.100	7	c14808_g1_i1, c19453_g1_i1, c19453_g1_i2, c19453_g1_i3, c19570_g3_i1, c19570_g3_i2, c34845_g1_i1	map00780	map00780_20150322190659.png
Biotin metabolism	29	synthase	ec:2.8.1.6	1	c20472_g1_i1	map00780	map00780_20150322190659.png
Biotin metabolism	29	synthase	ec:2.3.1.47	5	c28208_g1_i2, c28208_g1_i3, c28208_g1_i4, c28208_g1_i5, c28208_g1_i6	map00780	map00780_20150322190659.png
Biotin metabolism	29	synthase I	ec:2.3.1.41	9	c21933_g1_i1, c21989_g1_i1, c21989_g2_i1, c22889_g1_i1, c22889_g1_i2, c28274_g2_i1, c28274_g2_i4, c28274_g2_i5, c28274_g2_i6	map00780	map00780_20150322190659.png
Biotin metabolism	29	synthase	ec:6.3.3.3	4	c23670_g2_i1, c23670_g2_i2, c23670_g2_i3, c23670_g2_i4	map00780	map00780_20150322190659.png
Biotin metabolism	29	ligase	ec:6.3.4.15	3	c25267_g1_i2, c25267_g1_i3, c25267_g1_i4	map00780	map00780_20150322190659.png
Biotin metabolism	29	ligase	ec:6.3.4.11	3	c25267_g1_i2, c25267_g1_i3, c25267_g1_i4	map00780	map00780_20150322190659.png
Biotin metabolism	29	transaminase	ec:2.6.1.62	4	c23670_g2_i1, c23670_g2_i2, c23670_g2_i3, c23670_g2_i4	map00780	map00780_20150322190659.png
Pyruvate metabolism	131	carboxykinase (ATP)	ec:4.1.1.49	8	c22942_g1_i1, c27846_g1_i2, c27846_g1_i7, c29282_g1_i1, c29282_g1_i2, c29282_g1_i3, c29282_g1_i4, c39339_g1_i1	map00620	map00620_20150322190711.png
Pyruvate metabolism	131	carboxylase	ec:4.1.1.31	13	c11492_g1_i1, c19758_g1_i1, c21047_g2_i1, c21047_g3_i1, c23987_g1_i1, c23987_g2_i1, c23987_g3_i1, c25788_g1_i1, c25788_g2_i1, c25788_g5_i1, c30101_g6_i1, c30101_g6_i2, c52727_g1_i1	map00620	map00620_20150322190711.png
Pyruvate metabolism	131	phosphate dikinase	ec:2.7.9.1	4	c24225_g2_i1, c26463_g1_i2, c26463_g1_i3, c60062_g1_i1	map00620	map00620_20150322190711.png
Pyruvate metabolism	131	carboxylase	ec:6.4.1.2	3	c28767_g1_i1, c28767_g2_i1, c32246_g1_i1	map00620	map00620_20150322190711.png
Pyruvate metabolism	131	hydrolase	ec:3.1.2.6	4	c916_g1_i1, c1934_g1_i1, c28218_g1_i2, c29317_g3_i1	map00620	map00620_20150322190711.png
Pyruvate metabolism	131	synthase	ec:2.3.3.9	1	c16587_g1_i1	map00620	map00620_20150322190711.png
Pyruvate metabolism	131	ligase	ec:6.2.1.1	6	c1196_g1_i1, c19016_g1_i1, c27176_g1_i2, c27176_g1_i4, c28820_g2_i1, c39084_g1_i1	map00620	map00620_20150322190711.png
Pyruvate metabolism	131	decarboxylase	ec:4.1.1.3	3	c21628_g1_i1, c28405_g4_i1, c30270_g3_i1	map00620	map00620_20150322190711.png
Pyruvate metabolism	131	acetyltransferase	ec:2.3.1.12	7	c19628_g1_i1, c28822_g1_i1, c29048_g1_i1, c29048_g1_i2, c29048_g1_i3, c29346_g5_i2, c29346_g3_i4	map00620	map00620_20150322190711.png
Pyruvate metabolism	131	dehydrogenase (NADP+)	ec:1.1.1.82	1	c16191_g1_i1	map00620	map00620_20150322190711.png
Pyruvate metabolism	131	reductase (NADP+)	ec:1.1.1.79	2	c22366_g1_i2, c22366_g1_i3	map00620	map00620_20150322190711.png
Pyruvate metabolism	131	lyase	ec:4.4.1.5	7	c11971_g1_i1, c21910_g1_i1, c28195_g3_i1, c28195_g3_i2, c30027_g1_i2, c30027_g1_i4, c44602_g1_i1	map00620	map00620_20150322190711.png
Pyruvate metabolism	131	acetylphosphatase	ec:3.6.1.7	1	c27911_g9_i1	map00620	map00620_20150322190711.png
Pyruvate metabolism	131	dehydrogenase (NAD+)	ec:1.2.1.3	7	c1572_g1_i1, c10066_g1_i1, c12111_g1_i1, c17462_g1_i3, c39521_g1_i1, c41568_g1_i1, c50462_g1_i1	map00620	map00620_20150322190711.png
Pyruvate metabolism	131	dehydrogenase (cytochrome)	ec:1.1.2.4	5	c22540_g1_i2, c22540_g1_i3, c28148_g1_i1, c28148_g1_i2, c28148_g1_i3	map00620	map00620_20150322190711.png
Pyruvate metabolism	131	dehydrogenase (oxaloacetate-decarboxylating) (NADP+)	ec:1.1.1.40	3	c21628_g1_i1, c28405_g4_i1, c30270_g3_i1	map00620	map00620_20150322190711.png
Pyruvate metabolism	131	dehydrogenase (decarboxylating)	ec:1.1.1.39	12	c21628_g1_i1, c22461_g1_i1, c28405_g1_i1, c28405_g1_i3, c28405_g1_i4, c28405_g3_i1, c28405_g3_i2, c28405_g3_i3, c28405_g4_i1, c29945_g2_i2, c29945_g2_i6, c30270_g3_i1	map00620	map00620_20150322190711.png
Pyruvate metabolism	131	dehydrogenase (oxaloacetate-decarboxylating)	ec:1.1.1.38	12	c21628_g1_i1, c22461_g1_i1, c28405_g1_i1, c28405_g1_i3, c28405_g1_i4, c28405_g3_i1, c28405_g3_i2, c28405_g3_i3, c28405_g4_i1, c29945_g2_i2, c29945_g2_i6, c30270_g3_i1	map00620	map00620_20150322190711.png
Pyruvate metabolism	131	C-acetyltransferase	ec:2.3.1.9	3	c24250_g1_i1, c28236_g1_i1, c28236_g1_i2	map00620	map00620_20150322190711.png
Pyruvate metabolism	131	dehydrogenase	ec:1.1.1.37	19	c6625_g1_i1, c6625_g2_i1, c7769_g1_i1, c13903_g1_i1, c16191_g1_i1, c16612_g2_i1, c17368_g1_i1, c17368_g1_i2, c21463_g1_i1, c21463_g2_i1, c29223_g1_i2, c29223_g1_i3, c29223_g1_i4, c29223_g1_i5, c29223_g1_i6, c29223_g1_i7, c29223_g1_i8, c29223_g1_i9, c44530_g1_i1	map00620	map00620_20150322190711.png
Pyruvate metabolism	131	dehydrogenase	ec:1.1.1.27	3	c23435_g2_i1, c23435_g2_i2, c23435_g2_i3	map00620	map00620_20150322190711.png
Pyruvate metabolism	131	dehydrogenase (acetyl-transferring)	ec:1.2.4.1	6	c6015_g1_i1, c16111_g1_i1, c16807_g2_i1, c28483_g2_i1, c29480_g3_i1, c29480_g4_i1	map00620	map00620_20150322190711.png
Pyruvate metabolism	131	synthase	ec:2.3.3.13	3	c29982_g1_i1, c29982_g1_i2, c29982_g1_i3	map00620	map00620_20150322190711.png
Pyruvate metabolism	131	dehydrogenase	ec:1.8.1.4	4	c14091_g1_i1, c26659_g1_i1, c26659_g1_i2, c55994_g1_i1	map00620	map00620_20150322190711.png
Pyruvate metabolism	131	kinase	ec:2.7.1.40	12	c2037_g2_i1, c2727_g2_i1, c15568_g2_i1, c16042_g1_i1, c16188_g1_i1, c23209_g1_i1, c24041_g1_i1, c26801_g1_i2, c29779_g1_i1, c29779_g1_i2, c29779_g1_i3, c29779_g1_i5	map00620	map00620_20150322190711.png
Pyruvate metabolism	131	hydratase	ec:4.2.1.2	1	c50935_g1_i1	map00620	map00620_20150322190711.png
Butirosin and neomycin biosynthesis	12	glucokinase (phosphorylating)	ec:2.7.1.2	9	c5617_g1_i1, c8374_g1_i1, c8374_g1_i2, c16154_g1_i1, c22849_g2_i1, c23588_g1_i2, c27857_g1_i1, c30302_g3_i3, c34494_g1_i1	map00524	map00524_20150322190714.png
Butirosin and neomycin biosynthesis	12	hexokinase type IV glucokinase	ec:2.7.1.1	3	c15989_g1_i1, c23588_g1_i3, c29255_g1_i1	map00524	map00524_20150322190714.png
Polyketide sugar unit biosynthesis	7	3,5-epimerase	ec:5.1.3.13	1	c24069_g1_i1	map00523	map00523_20150322190716.png
Polyketide sugar unit biosynthesis	7	4,6-dehydratase	ec:4.2.1.46	2	c25249_g1_i1, c26081_g1_i1	map00523	map00523_20150322190716.png
Polyketide sugar unit biosynthesis	7	reductase	ec:1.1.1.133	6	c24069_g1_i1, c26081_g1_i1, c29031_g1_i1, c29031_g1_i2, c29031_g1_i4, c29031_g1_i6	map00523	map00523_20150322190716.png
Oxidative phosphorylation	110	dehydrogenase (quinone)	ec:1.6.99.5	1	c31901_g1_i1	map00190	map00190_20150322190720.png
Oxidative phosphorylation	110	dehydrogenase	ec:1.6.99.3	4	c6959_g1_i1, c16883_g1_i1, c19279_g1_i2, c19279_g1_i3	map00190	map00190_20150322190720.png
Oxidative phosphorylation	110	reductase	ec:1.10.2.2	12	c15183_g1_i1, c15183_g2_i1, c16146_g1_i1, c21726_g1_i1, c27277_g2_i2, c34173_g1_i1, c39094_g1_i1, c39353_g1_i1, c45905_g1_i1, c55947_g1_i1, c56089_g1_i1, c57135_g1_i1	map00190	map00190_20150322190720.png
Oxidative phosphorylation	110	ATPase	ec:3.6.3.6	11	c19517_g1_i1, c20886_g2_i1, c24913_g2_i1, c24913_g2_i2, c28295_g1_i1, c28295_g1_i2, c28295_g1_i3, c28295_g1_i4, c28295_g1_i6, c36191_g1_i1, c50509_g1_i1	map00190	map00190_20150322190720.png
Oxidative phosphorylation	110	dehydrogenase	ec:1.3.5.1	1	c29850_g3_i1	map00190	map00190_20150322190720.png
Oxidative phosphorylation	110	reductase (H+-translocating)	ec:1.6.5.3	35	c2837_g1_i1, c3730_g1_i1, c6740_g1_i1, c16310_g1_i1, c16490_g1_i1, c16883_g1_i2, c18261_g2_i1, c24407_g1_i1, c24407_g1_i2, c29521_g3_i1, c29521_g3_i2, c29575_g1_i1, c29575_g1_i2, c29575_g2_i2, c29575_g2_i3, c29602_g4_i1, c29602_g4_i2, c29602_g4_i3, c29602_g4_i4, c29602_g4_i5, c29602_g4_i6, c29650_g2_i1, c33515_g1_i1, c33796_g1_i1, c33846_g1_i1, c35283_g1_i1, c42878_g1_i1, c44486_g1_i1, c46158_g1_…	map00190	map00190_20150322190720.png
Oxidative phosphorylation	110	diphosphatase	ec:3.6.1.1	22	c5515_g1_i1, c5515_g2_i1, c5732_g1_i1, c5732_g2_i1, c7609_g1_i1, c14844_g2_i1, c16044_g1_i1, c17686_g1_i1, c17686_g1_i2, c20076_g2_i1, c22767_g1_i1, c22767_g2_i1, c25431_g1_i1, c25431_g2_i1, c25831_g1_i1, c25831_g2_i1, c25831_g2_i2, c25831_g2_i4, c25831_g2_i6, c25831_g2_i7, c25831_g2_i8, c56339_g1_i1	map00190	map00190_20150322190720.png
Oxidative phosphorylation	110	oxidase	ec:1.9.3.1	24	c7483_g1_i1, c8671_g1_i1, c13183_g1_i1, c14854_g1_i1, c15410_g1_i1, c15980_g1_i1, c15980_g1_i2, c18098_g2_i1, c18098_g2_i2, c22046_g2_i1, c26808_g2_i1, c30754_g1_i1, c34735_g1_i1, c39294_g1_i1, c42034_g1_i1, c43724_g1_i1, c45009_g1_i1, c48619_g1_i1, c50772_g1_i1, c52664_g1_i1, c56253_g1_i1, c57254_g1_i1, c58982_g1_i1, c59691_g1_i1	map00190	map00190_20150322190720.png
Pentose phosphate pathway	140	deoxyribokinase	ec:2.7.1.15	17	c6486_g1_i1, c14873_g1_i1, c17298_g1_i1, c22096_g1_i1, c27341_g1_i1, c27341_g1_i2, c27341_g1_i3, c27341_g1_i4, c27341_g1_i5, c27341_g1_i6, c27842_g1_i2, c27842_g1_i3, c27842_g1_i4, c27842_g1_i5, c27842_g1_i6, c27842_g1_i8, c30054_g1_i2	map00030	map00030_20150322190725.png
Pentose phosphate pathway	140	phosphohexokinase	ec:2.7.1.11	24	c13915_g1_i1, c16448_g1_i1, c16910_g1_i1, c17318_g1_i1, c18576_g2_i1, c19925_g1_i1, c19925_g1_i3, c19925_g1_i4, c22048_g1_i1, c22048_g1_i2, c23269_g1_i1, c25398_g1_i1, c25398_g2_i1, c25398_g2_i3, c25398_g2_i4, c25398_g1_i2, c26815_g1_i1, c26815_g2_i2, c26815_g2_i4, c27916_g1_i1, c27916_g1_i2, c29402_g1_i8, c29999_g8_i1, c56069_g1_i1	map00030	map00030_20150322190725.png
Pentose phosphate pathway	140	diphosphokinase	ec:2.7.6.1	9	c16325_g1_i1, c16325_g1_i2, c16325_g1_i3, c21586_g1_i1, c21586_g1_i2, c24295_g1_i1, c24295_g1_i3, c39298_g1_i1, c57284_g1_i1	map00030	map00030_20150322190725.png
Pentose phosphate pathway	140	isomerase	ec:5.3.1.9	6	c26431_g2_i1, c26431_g2_i3, c26431_g2_i4, c26431_g2_i5, c29935_g1_i1, c49315_g1_i1	map00030	map00030_20150322190725.png
Pentose phosphate pathway	140	isomerase	ec:5.3.1.6	10	c12923_g1_i1, c22066_g1_i1, c29465_g1_i2, c29465_g1_i4, c29465_g1_i8, c29465_g1_i11, c29465_g1_i12, c29465_g1_i13, c29465_g1_i15, c29730_g1_i1	map00030	map00030_20150322190725.png
Pentose phosphate pathway	140	3-epimerase	ec:5.1.3.1	1	c44509_g1_i1	map00030	map00030_20150322190725.png
Pentose phosphate pathway	140	phosphogluconolactonase	ec:3.1.1.31	6	c13952_g1_i1, c13952_g2_i1, c28866_g9_i1, c28866_g9_i2, c40550_g1_i1, c51667_g1_i1	map00030	map00030_20150322190725.png
Pentose phosphate pathway	140	dihydroxyacetonetransferase	ec:2.2.1.2	1	c33459_g1_i1	map00030	map00030_20150322190725.png
Pentose phosphate pathway	140	glycolaldehydetransferase	ec:2.2.1.1	3	c20704_g1_i2, c33247_g1_i1, c50702_g1_i1	map00030	map00030_20150322190725.png
Pentose phosphate pathway	140	hexose diphosphatase	ec:3.1.3.11	13	c14273_g1_i1, c15837_g1_i1, c23139_g1_i1, c23139_g1_i2, c23139_g1_i3, c23311_g1_i1, c23311_g1_i2, c23311_g2_i1, c23311_g2_i2, c23311_g2_i3, c50463_g1_i1, c50538_g1_i1, c50849_g1_i1	map00030	map00030_20150322190725.png
Pentose phosphate pathway	140	dehydrogenase (NADP+)	ec:1.2.1.9	3	c22675_g1_i1, c22675_g2_i1, c23141_g4_i1	map00030	map00030_20150322190725.png
Pentose phosphate pathway	140	aldolase	ec:4.1.2.13	23	c7086_g1_i1, c16508_g1_i1, c16508_g2_i1, c16508_g2_i2, c21719_g1_i1, c21719_g1_i2, c21719_g1_i3, c21719_g1_i4, c21876_g1_i1, c23709_g1_i1, c23709_g1_i2, c27740_g2_i1, c27837_g1_i1, c27837_g1_i2, c27837_g1_i3, c27837_g2_i1, c27837_g3_i1, c27934_g4_i1, c43834_g1_i1, c45840_g1_i1, c53463_g1_i1, c55765_g1_i1, c61250_g1_i1	map00030	map00030_20150322190725.png
Pentose phosphate pathway	140	dehydrogenase (NADP+)	ec:1.1.1.49	6	c18197_g2_i1, c18197_g3_i1, c20429_g1_i1, c23781_g2_i1, c30620_g1_i1, c39287_g1_i1	map00030	map00030_20150322190725.png
Pentose phosphate pathway	140	1-dehydrogenase [NAD(P)+]	ec:1.1.1.47	1	c5600_g1_i1	map00030	map00030_20150322190725.png
Pentose phosphate pathway	140	dehydrogenase (NADP+-dependent, decarboxylating)	ec:1.1.1.44	19	c6015_g1_i1, c19948_g1_i1, c21719_g1_i1, c21719_g1_i2, c21719_g1_i3, c21719_g1_i4, c22809_g1_i3, c24024_g1_i2, c26967_g1_i1, c28241_g1_i2, c28241_g1_i3, c28241_g1_i4, c28241_g1_i5, c28241_g1_i7, c29480_g3_i1, c29480_g4_i1, c30182_g5_i1, c45191_g1_i1, c50898_g1_i1	map00030	map00030_20150322190725.png
Pentose phosphate pathway	140	(alpha-D-glucose-1,6-bisphosphate-dependent)	ec:5.4.2.2	2	c14185_g1_i1, c29690_g1_i1	map00030	map00030_20150322190725.png
Streptomycin biosynthesis	32	3,5-epimerase	ec:5.1.3.13	1	c24069_g1_i1	map00521	map00521_20150322190729.png
Streptomycin biosynthesis	32	4,6-dehydratase	ec:4.2.1.46	2	c25249_g1_i1, c26081_g1_i1	map00521	map00521_20150322190729.png
Streptomycin biosynthesis	32	glucokinase (phosphorylating)	ec:2.7.1.2	9	c5617_g1_i1, c8374_g1_i1, c8374_g1_i2, c16154_g1_i1, c22849_g2_i1, c23588_g1_i2, c27857_g1_i1, c30302_g3_i3, c34494_g1_i1	map00521	map00521_20150322190729.png
Streptomycin biosynthesis	32	hexokinase type IV glucokinase	ec:2.7.1.1	3	c15989_g1_i1, c23588_g1_i3, c29255_g1_i1	map00521	map00521_20150322190729.png
Streptomycin biosynthesis	32	reductase	ec:1.1.1.133	6	c24069_g1_i1, c26081_g1_i1, c29031_g1_i1, c29031_g1_i2, c29031_g1_i4, c29031_g1_i6	map00521	map00521_20150322190729.png
Streptomycin biosynthesis	32	phosphatase	ec:3.1.3.25	4	c3682_g1_i1, c9842_g1_i1, c12998_g1_i1, c12998_g1_i2	map00521	map00521_20150322190729.png
Streptomycin biosynthesis	32	2-dehydrogenase	ec:1.1.1.18	3	c23390_g1_i1, c23390_g1_i2, c23390_g1_i3	map00521	map00521_20150322190729.png
Streptomycin biosynthesis	32	transaminase	ec:2.6.1.50	1	c25118_g2_i1	map00521	map00521_20150322190729.png
Streptomycin biosynthesis	32	synthase	ec:5.5.1.4	3	c17603_g4_i1, c45921_g1_i1, c57656_g1_i1	map00521	map00521_20150322190729.png
Streptomycin biosynthesis	32	(alpha-D-glucose-1,6-bisphosphate-dependent)	ec:5.4.2.2	2	c14185_g1_i1, c29690_g1_i1	map00521	map00521_20150322190729.png
Methane metabolism	150	phosphohexokinase	ec:2.7.1.11	24	c13915_g1_i1, c16448_g1_i1, c16910_g1_i1, c17318_g1_i1, c18576_g2_i1, c19925_g1_i1, c19925_g1_i3, c19925_g1_i4, c22048_g1_i1, c22048_g1_i2, c23269_g1_i1, c25398_g1_i1, c25398_g2_i1, c25398_g2_i3, c25398_g2_i4, c25398_g1_i2, c26815_g1_i1, c26815_g2_i2, c26815_g2_i4, c27916_g1_i1, c27916_g1_i2, c29402_g1_i8, c29999_g8_i1, c56069_g1_i1	map00680	map00680_20150322190734.png
Methane metabolism	150	carboxylase	ec:4.1.1.31	13	c11492_g1_i1, c19758_g1_i1, c21047_g2_i1, c21047_g3_i1, c23987_g1_i1, c23987_g2_i1, c23987_g3_i1, c25788_g1_i1, c25788_g2_i1, c25788_g5_i1, c30101_g6_i1, c30101_g6_i2, c52727_g1_i1	map00680	map00680_20150322190734.png
Methane metabolism	150	hydratase	ec:4.2.1.11	5	c4740_g1_i1, c18145_g1_i1, c18145_g2_i1, c21585_g1_i1, c25605_g1_i1	map00680	map00680_20150322190734.png
Methane metabolism	150	synthase	ec:4.4.1.19	1	c14356_g1_i1	map00680	map00680_20150322190734.png
Methane metabolism	150	hydroxymethyltransferase	ec:2.1.2.1	13	c13272_g1_i1, c16886_g1_i1, c17612_g2_i1, c17612_g2_i2, c20847_g2_i1, c28088_g3_i1, c28253_g1_i1, c28253_g1_i2, c28253_g1_i3, c28253_g1_i4, c28253_g1_i5, c33374_g1_i1, c56146_g1_i1	map00680	map00680_20150322190734.png
Methane metabolism	150	hexose diphosphatase	ec:3.1.3.11	13	c14273_g1_i1, c15837_g1_i1, c23139_g1_i1, c23139_g1_i2, c23139_g1_i3, c23311_g1_i1, c23311_g1_i2, c23311_g2_i1, c23311_g2_i2, c23311_g2_i3, c50463_g1_i1, c50538_g1_i1, c50849_g1_i1	map00680	map00680_20150322190734.png
Methane metabolism	150	ligase	ec:6.2.1.1	6	c1196_g1_i1, c19016_g1_i1, c27176_g1_i2, c27176_g1_i4, c28820_g2_i1, c39084_g1_i1	map00680	map00680_20150322190734.png
Methane metabolism	150	dehydrogenase	ec:1.1.1.95	6	c2956_g1_i1, c25236_g1_i1, c25236_g1_i2, c25236_g1_i3, c25236_g1_i4, c28083_g4_i1	map00680	map00680_20150322190734.png
Methane metabolism	150	phosphatase	ec:3.1.3.3	15	c22661_g1_i1, c25606_g1_i1, c25606_g1_i3, c27087_g3_i4, c27152_g2_i1, c27152_g2_i2, c29379_g1_i2, c29379_g1_i3, c29379_g1_i4, c29379_g3_i1, c29379_g3_i2, c29379_g1_i6, c29379_g1_i7, c29379_g1_i8, c39911_g1_i1	map00680	map00680_20150322190734.png
Methane metabolism	150	dehydrogenase	ec:1.1.1.284	1	c3467_g1_i1	map00680	map00680_20150322190734.png
Methane metabolism	150	dehydrogenase	ec:1.2.1.2	1	c56847_g1_i1	map00680	map00680_20150322190734.png
Methane metabolism	150	aldolase	ec:4.1.2.13	23	c7086_g1_i1, c16508_g1_i1, c16508_g2_i1, c16508_g2_i2, c21719_g1_i1, c21719_g1_i2, c21719_g1_i3, c21719_g1_i4, c21876_g1_i1, c23709_g1_i1, c23709_g1_i2, c27740_g2_i1, c27837_g1_i1, c27837_g1_i2, c27837_g1_i3, c27837_g2_i1, c27837_g3_i1, c27934_g4_i1, c43834_g1_i1, c45840_g1_i1, c53463_g1_i1, c55765_g1_i1, c61250_g1_i1	map00680	map00680_20150322190734.png
Methane metabolism	150	dehydrogenase	ec:1.1.1.37	19	c6625_g1_i1, c6625_g2_i1, c7769_g1_i1, c13903_g1_i1, c16191_g1_i1, c16612_g2_i1, c17368_g1_i1, c17368_g1_i2, c21463_g1_i1, c21463_g2_i1, c29223_g1_i2, c29223_g1_i3, c29223_g1_i4, c29223_g1_i5, c29223_g1_i6, c29223_g1_i7, c29223_g1_i8, c29223_g1_i9, c44530_g1_i1	map00680	map00680_20150322190734.png
Methane metabolism	150	dehydrogenase	ec:1.1.1.29	1	c23270_g2_i1	map00680	map00680_20150322190734.png
Methane metabolism	150	transaminase	ec:2.6.1.52	1	c29252_g2_i1	map00680	map00680_20150322190734.png
Methane metabolism	150	transaminase	ec:2.6.1.45	2	c4841_g1_i1, c16889_g1_i1	map00680	map00680_20150322190734.png
Methane metabolism	150	hydrolase	ec:3.1.2.12	1	c24275_g1_i1	map00680	map00680_20150322190734.png
Methane metabolism	150	F420 hydrogenase	ec:1.12.98.1	1	c26669_g1_i1	map00680	map00680_20150322190734.png
Methane metabolism	150	kinase	ec:2.7.1.29	4	c23788_g1_i1, c23788_g1_i2, c23788_g1_i3, c23788_g1_i4	map00680	map00680_20150322190734.png
Amino sugar and nucleotide sugar metabolism	175	decarboxylase	ec:4.1.1.35	7	c25249_g1_i1, c28469_g1_i1, c28469_g1_i3, c28469_g2_i1, c28469_g1_i4, c30426_g1_i1, c51792_g1_i1	map00520	map00520_20150322190748.png
Amino sugar and nucleotide sugar metabolism	175	4,6-dehydratase	ec:4.2.1.76	1	c26081_g1_i1	map00520	map00520_20150322190748.png
Amino sugar and nucleotide sugar metabolism	175	3,5-epimerase	ec:5.1.3.18	3	c3301_g1_i1, c3301_g2_i1, c19704_g1_i1	map00520	map00520_20150322190748.png
Amino sugar and nucleotide sugar metabolism	175	5'-epimerase	ec:5.1.3.12	3	c28846_g3_i2, c28846_g5_i1, c28846_g5_i2	map00520	map00520_20150322190748.png
Amino sugar and nucleotide sugar metabolism	175	4,6-dehydratase	ec:4.2.1.47	1	c22300_g1_i1	map00520	map00520_20150322190748.png
Amino sugar and nucleotide sugar metabolism	175	isomerase	ec:5.3.1.9	6	c26431_g2_i1, c26431_g2_i3, c26431_g2_i4, c26431_g2_i5, c29935_g1_i1, c49315_g1_i1	map00520	map00520_20150322190748.png
Amino sugar and nucleotide sugar metabolism	175	isomerase	ec:5.3.1.8	4	c21856_g1_i1, c21856_g1_i2, c28108_g1_i1, c28108_g1_i2	map00520	map00520_20150322190748.png
Amino sugar and nucleotide sugar metabolism	175	galactokinase (phosphorylating)	ec:2.7.1.6	9	c15744_g1_i1, c15744_g1_i2, c15744_g1_i3, c20592_g1_i1, c20592_g1_i2, c20592_g1_i3, c23645_g1_i1, c30302_g3_i3, c30302_g3_i4	map00520	map00520_20150322190748.png
Amino sugar and nucleotide sugar metabolism	175	fructokinase (phosphorylating)	ec:2.7.1.4	10	c5617_g1_i1, c8374_g1_i1, c8374_g1_i2, c16154_g1_i1, c17298_g1_i1, c22849_g2_i1, c23141_g5_i1, c23588_g1_i2, c27857_g1_i1, c34494_g1_i1	map00520	map00520_20150322190748.png
Amino sugar and nucleotide sugar metabolism	175	glucokinase (phosphorylating)	ec:2.7.1.2	9	c5617_g1_i1, c8374_g1_i1, c8374_g1_i2, c16154_g1_i1, c22849_g2_i1, c23588_g1_i2, c27857_g1_i1, c30302_g3_i3, c34494_g1_i1	map00520	map00520_20150322190748.png
Amino sugar and nucleotide sugar metabolism	175	hexokinase type IV glucokinase	ec:2.7.1.1	3	c15989_g1_i1, c23588_g1_i3, c29255_g1_i1	map00520	map00520_20150322190748.png
Amino sugar and nucleotide sugar metabolism	175	4-epimerase	ec:5.1.3.6	1	c14807_g1_i1	map00520	map00520_20150322190748.png
Amino sugar and nucleotide sugar metabolism	175	4-epimerase	ec:5.1.3.5	5	c12661_g1_i1, c23285_g1_i1, c23285_g1_i2, c24736_g1_i1, c44986_g1_i1	map00520	map00520_20150322190748.png
Amino sugar and nucleotide sugar metabolism	175	4-epimerase	ec:5.1.3.2	10	c12661_g1_i1, c22216_g1_i1, c22216_g1_i2, c23285_g1_i1, c23285_g1_i2, c24186_g1_i1, c24186_g2_i1, c24186_g2_i2, c24736_g1_i1, c44986_g1_i1	map00520	map00520_20150322190748.png
Amino sugar and nucleotide sugar metabolism	175	end alpha-L-arabinofuranosidase	ec:3.2.1.55	28	c16422_g2_i1, c25264_g1_i1, c26692_g4_i1, c27119_g4_i1, c27119_g4_i2, c27712_g2_i1, c27712_g2_i2, c27712_g3_i1, c27712_g3_i2, c27712_g3_i3, c29639_g4_i1, c29639_g4_i2, c29639_g4_i3, c29639_g4_i6, c29639_g4_i7, c29639_g7_i1, c29758_g1_i1, c29758_g1_i2, c29758_g1_i3, c29758_g1_i6, c29758_g1_i7, c29758_g1_i8, c29758_g1_i9, c29758_g1_i11, c29911_g2_i1, c29949_g12_i1, c29949_g12_i2, c30119_g2_i1	map00520	map00520_20150322190748.png
Amino sugar and nucleotide sugar metabolism	175	hexosaminidase	ec:3.2.1.52	12	c15862_g1_i1, c19898_g1_i1, c19898_g1_i2, c25602_g2_i1, c25602_g2_i2, c25602_g2_i3, c27640_g1_i2, c27640_g1_i3, c27640_g1_i4, c27640_g1_i5, c27640_g1_i6, c29795_g3_i1	map00520	map00520_20150322190748.png
Amino sugar and nucleotide sugar metabolism	175	1,4-beta-xylosidase	ec:3.2.1.37	25	c16422_g2_i1, c25264_g1_i1, c26856_g1_i1, c26856_g1_i2, c26856_g1_i3, c26856_g1_i4, c26856_g1_i5, c27119_g4_i1, c27119_g4_i2, c27712_g2_i1, c27712_g3_i1, c27712_g3_i2, c27712_g3_i3, c29639_g4_i2, c29639_g4_i6, c29639_g4_i7, c29639_g7_i1, c29758_g1_i1, c29758_g1_i2, c29758_g1_i3, c29758_g1_i6, c29758_g1_i7, c29758_g1_i8, c29758_g1_i9, c29758_g1_i11	map00520	map00520_20150322190748.png
Amino sugar and nucleotide sugar metabolism	175	chitodextrinase	ec:3.2.1.14	23	c6548_g1_i1, c6548_g2_i1, c8920_g1_i1, c15570_g1_i1, c15570_g1_i2, c18404_g1_i1, c18955_g1_i1, c19264_g1_i1, c21474_g1_i1, c25562_g1_i5, c26923_g1_i1, c27595_g5_i1, c27595_g5_i2, c27595_g6_i1, c27989_g2_i2, c27989_g2_i5, c28985_g2_i1, c28985_g2_i2, c33384_g1_i1, c42047_g1_i1, c48640_g1_i1, c48934_g1_i1, c53855_g1_i1	map00520	map00520_20150322190748.png
Amino sugar and nucleotide sugar metabolism	175	uridylyltransferase	ec:2.7.7.9	6	c25298_g1_i1, c26921_g1_i1, c28510_g1_i1, c28510_g1_i2, c28510_g1_i4, c28510_g1_i5	map00520	map00520_20150322190748.png
Amino sugar and nucleotide sugar metabolism	175	uridylyltransferase	ec:2.7.7.44	1	c26921_g1_i1	map00520	map00520_20150322190748.png
Amino sugar and nucleotide sugar metabolism	175	synthase	ec:3.13.1.1	1	c26111_g1_i1	map00520	map00520_20150322190748.png
Amino sugar and nucleotide sugar metabolism	175	reductase	ec:1.6.2.2	4	c24472_g1_i2, c25293_g1_i1, c30224_g2_i1, c30224_g2_i3	map00520	map00520_20150322190748.png
Amino sugar and nucleotide sugar metabolism	175	guanylyltransferase	ec:2.7.7.30	3	c20592_g1_i1, c20592_g1_i2, c20592_g1_i3	map00520	map00520_20150322190748.png
Amino sugar and nucleotide sugar metabolism	175	adenylyltransferase	ec:2.7.7.27	12	c4706_g1_i1, c12813_g1_i1, c27980_g1_i1, c27980_g1_i2, c27980_g1_i3, c27980_g1_i4, c27980_g2_i2, c27980_g2_i3, c30214_g6_i1, c30214_g7_i1, c30214_g10_i1, c30214_g11_i1	map00520	map00520_20150322190748.png
Amino sugar and nucleotide sugar metabolism	175	guanylyltransferase (GDP)	ec:2.7.7.22	1	c45387_g1_i1	map00520	map00520_20150322190748.png
Amino sugar and nucleotide sugar metabolism	175	guanylyltransferase	ec:2.7.7.13	4	c29242_g1_i1, c29242_g1_i2, c44532_g1_i1, c56189_g1_i1	map00520	map00520_20150322190748.png
Amino sugar and nucleotide sugar metabolism	175	uridylyltransferase	ec:2.7.7.12	1	c7854_g1_i1	map00520	map00520_20150322190748.png
Amino sugar and nucleotide sugar metabolism	175	uridylyltransferase	ec:2.7.7.11	1	c26921_g1_i1	map00520	map00520_20150322190748.png
Amino sugar and nucleotide sugar metabolism	175	uridylyltransferase	ec:2.7.7.10	2	c7854_g1_i1, c26921_g1_i1	map00520	map00520_20150322190748.png
Amino sugar and nucleotide sugar metabolism	175	4-alpha-galacturonosyltransferase	ec:2.4.1.43	2	c9481_g2_i1, c39668_g1_i1	map00520	map00520_20150322190748.png
Amino sugar and nucleotide sugar metabolism	175	synthase	ec:1.1.1.271	2	c13204_g1_i1, c13204_g1_i2	map00520	map00520_20150322190748.png
Amino sugar and nucleotide sugar metabolism	175	N-acetyltransferase	ec:2.3.1.4	2	c16369_g2_i1, c29245_g8_i1	map00520	map00520_20150322190748.png
Amino sugar and nucleotide sugar metabolism	175	6-dehydrogenase	ec:1.1.1.22	4	c28923_g12_i1, c28923_g12_i3, c29313_g1_i1, c29313_g1_i2	map00520	map00520_20150322190748.png
Amino sugar and nucleotide sugar metabolism	175	mannose phosphomutase	ec:5.4.2.8	5	c17377_g1_i1, c17377_g1_i2, c20572_g1_i1, c20572_g1_i2, c21239_g1_i1	map00520	map00520_20150322190748.png
Amino sugar and nucleotide sugar metabolism	175	mutase	ec:5.4.2.3	6	c17377_g1_i1, c17377_g1_i2, c20572_g1_i1, c20572_g1_i2, c23360_g1_i2, c23360_g1_i4	map00520	map00520_20150322190748.png
Amino sugar and nucleotide sugar metabolism	175	transaminase (isomerizing)	ec:2.6.1.16	1	c29883_g1_i2	map00520	map00520_20150322190748.png
Amino sugar and nucleotide sugar metabolism	175	(alpha-D-glucose-1,6-bisphosphate-dependent)	ec:5.4.2.2	2	c14185_g1_i1, c29690_g1_i1	map00520	map00520_20150322190748.png
Amino sugar and nucleotide sugar metabolism	175	fucokinase (phosphorylating)	ec:2.7.1.52	3	c20592_g1_i1, c20592_g1_i2, c20592_g1_i3	map00520	map00520_20150322190748.png
Amino sugar and nucleotide sugar metabolism	175	L-arabinokinase (phosphorylating)	ec:2.7.1.46	1	c30302_g3_i3	map00520	map00520_20150322190748.png
Amino sugar and nucleotide sugar metabolism	175	galacturonokinase (phosphorylating) D-galacturonic acid kinase	ec:2.7.1.44	4	c15744_g1_i1, c15744_g1_i2, c15744_g1_i3, c30302_g3_i3	map00520	map00520_20150322190748.png
Amino sugar and nucleotide sugar metabolism	175	glucuronokinase (phosphorylating)	ec:2.7.1.43	1	c30302_g3_i3	map00520	map00520_20150322190748.png
Nitrogen metabolism	53	synthase (NADH)	ec:1.4.1.14	5	c17832_g2_i1, c26552_g1_i1, c26552_g1_i2, c26552_g1_i3, c26552_g1_i4	map00910	map00910_20150322190752.png
Nitrogen metabolism	53	cyanate lyase	ec:4.2.1.104	1	c50527_g1_i1	map00910	map00910_20150322190752.png
Nitrogen metabolism	53	reductase	ec:1.7.99.4	1	c49842_g1_i1	map00910	map00910_20150322190752.png
Nitrogen metabolism	53	monooxygenase	ec:1.13.12.16	2	c21407_g1_i1, c21407_g1_i2	map00910	map00910_20150322190752.png
Nitrogen metabolism	53	dehydrogenase (NADP+)	ec:1.4.1.4	2	c26503_g1_i4, c26503_g1_i6	map00910	map00910_20150322190752.png
Nitrogen metabolism	53	dehydrogenase [NAD(P)+]	ec:1.4.1.3	4	c4803_g1_i1, c16294_g1_i1, c16294_g1_i2, c19894_g1_i1	map00910	map00910_20150322190752.png
Nitrogen metabolism	53	dehydrogenase	ec:1.4.1.2	1	c4803_g1_i1	map00910	map00910_20150322190752.png
Nitrogen metabolism	53	reductase (NADH)	ec:1.7.1.1	3	c28882_g1_i1, c28882_g1_i2, c28882_g1_i3	map00910	map00910_20150322190752.png
Nitrogen metabolism	53	synthase (ferredoxin)	ec:1.4.7.1	1	c13292_g1_i1	map00910	map00910_20150322190752.png
Nitrogen metabolism	53	synthase (ammonia)	ec:6.3.4.16	2	c29516_g1_i1, c29516_g1_i2	map00910	map00910_20150322190752.png
Nitrogen metabolism	53	reductase	ec:1.7.7.1	1	c14209_g1_i1	map00910	map00910_20150322190752.png
Nitrogen metabolism	53	ligase	ec:6.3.1.2	13	c593_g1_i1, c14709_g1_i1, c19751_g2_i1, c19751_g2_i2, c22765_g1_i1, c22765_g2_i1, c22765_g2_i2, c25247_g1_i1, c27229_g16_i2, c28819_g19_i9, c37845_g1_i1, c46165_g1_i1, c57832_g1_i1	map00910	map00910_20150322190752.png
Nitrogen metabolism	53	dehydratase	ec:4.2.1.1	18	c2297_g1_i1, c2297_g1_i2, c16925_g1_i1, c17326_g1_i1, c17326_g1_i2, c23734_g1_i1, c23734_g1_i2, c23734_g1_i3, c23811_g1_i1, c23811_g1_i2, c23811_g1_i3, c23811_g1_i4, c23811_g1_i6, c23811_g1_i7, c26367_g4_i1, c28988_g20_i1, c53103_g1_i1, c57247_g1_i1	map00910	map00910_20150322190752.png
Glutathione metabolism	155	glutamyl transpeptidase	ec:2.3.2.2	3	c2772_g1_i1, c26012_g2_i1, c29461_g1_i1	map00480	map00480_20150322190757.png
Glutathione metabolism	155	synthase	ec:6.3.2.3	6	c19751_g2_i1, c19751_g2_i2, c22765_g1_i1, c27229_g16_i2, c27229_g16_i3, c28819_g19_i9	map00480	map00480_20150322190757.png
Glutathione metabolism	155	ligase	ec:6.3.2.2	1	c29164_g1_i1	map00480	map00480_20150322190757.png
Glutathione metabolism	155	peroxidase	ec:1.11.1.9	12	c907_g1_i1, c13091_g1_i1, c13091_g2_i1, c20820_g1_i1, c20820_g1_i2, c20820_g1_i3, c20820_g1_i4, c20945_g1_i1, c28130_g1_i1, c44508_g1_i1, c45061_g1_i1, c56134_g1_i1	map00480	map00480_20150322190757.png
Glutathione metabolism	155	thioredoxin peroxidase	ec:1.11.1.15	14	c7378_g1_i1, c11499_g1_i1, c11499_g1_i2, c13700_g1_i1, c24116_g1_i1, c24116_g1_i2, c24487_g1_i2, c29866_g2_i1, c29866_g4_i1, c33401_g1_i1, c39532_g1_i1, c44725_g1_i1, c45854_g1_i1, c46625_g1_i1	map00480	map00480_20150322190757.png
Glutathione metabolism	155	glutathione peroxidase	ec:1.11.1.12	1	c20820_g1_i2	map00480	map00480_20150322190757.png
Glutathione metabolism	155	peroxidase	ec:1.11.1.11	13	c14489_g1_i1, c14489_g2_i1, c17318_g2_i1, c25562_g1_i1, c25562_g1_i4, c25562_g1_i5, c25708_g5_i1, c25708_g5_i2, c25708_g5_i3, c28317_g4_i9, c39068_g1_i1, c40171_g1_i1, c50456_g1_i1	map00480	map00480_20150322190757.png
Glutathione metabolism	155	dehydrogenase (ascorbate)	ec:1.8.5.1	1	c44912_g1_i1	map00480	map00480_20150322190757.png
Glutathione metabolism	155	reductase	ec:1.17.4.1	2	c13392_g1_i1, c30384_g1_i1	map00480	map00480_20150322190757.png
Glutathione metabolism	155	(ATP-hydrolysing)	ec:3.5.2.9	5	c29798_g1_i2, c29798_g1_i3, c29798_g1_i4, c29798_g1_i5, c29798_g1_i6	map00480	map00480_20150322190757.png
Glutathione metabolism	155	dehydrogenase (NADP+)	ec:1.1.1.49	6	c18197_g2_i1, c18197_g3_i1, c20429_g1_i1, c23781_g2_i1, c30620_g1_i1, c39287_g1_i1	map00480	map00480_20150322190757.png
Glutathione metabolism	155	dehydrogenase (NADP+-dependent, decarboxylating)	ec:1.1.1.44	19	c6015_g1_i1, c19948_g1_i1, c21719_g1_i1, c21719_g1_i2, c21719_g1_i3, c21719_g1_i4, c22809_g1_i3, c24024_g1_i2, c26967_g1_i1, c28241_g1_i2, c28241_g1_i3, c28241_g1_i4, c28241_g1_i5, c28241_g1_i7, c29480_g3_i1, c29480_g4_i1, c30182_g5_i1, c45191_g1_i1, c50898_g1_i1	map00480	map00480_20150322190757.png
Glutathione metabolism	155	dehydrogenase (NADP+)	ec:1.1.1.42	9	c21861_g4_i1, c22509_g2_i1, c22509_g2_i2, c22509_g2_i3, c22509_g2_i4, c26435_g4_i1, c39102_g1_i1, c52936_g1_i1, c61409_g1_i1	map00480	map00480_20150322190757.png
Glutathione metabolism	155	synthase	ec:2.5.1.22	1	c22993_g1_i1	map00480	map00480_20150322190757.png
Glutathione metabolism	155	transferase	ec:2.5.1.18	52	c353_g2_i1, c3686_g2_i1, c9081_g1_i1, c9081_g1_i2, c10924_g1_i1, c14197_g1_i1, c14446_g2_i1, c14446_g2_i2, c15958_g2_i1, c16447_g1_i1, c16447_g2_i3, c16885_g1_i1, c21008_g1_i1, c21715_g1_i1, c21862_g1_i1, c22119_g1_i1, c23257_g1_i1, c24462_g1_i1, c24462_g1_i2, c26601_g1_i1, c27696_g1_i1, c27696_g1_i2, c28382_g1_i1, c28382_g1_i2, c28382_g1_i3, c28382_g1_i4, c28382_g1_i6, c28382_g1_i8, c28382_g1_i9…	map00480	map00480_20150322190757.png
Glutathione metabolism	155	synthase	ec:2.5.1.16	5	c16164_g1_i1, c16864_g1_i1, c22993_g1_i1, c25544_g1_i1, c25544_g1_i2	map00480	map00480_20150322190757.png
Glutathione metabolism	155	reductase	ec:1.8.1.7	7	c19675_g1_i1, c21360_g1_i1, c21360_g1_i2, c22146_g1_i1, c23919_g1_i1, c23919_g1_i2, c23919_g1_i3	map00480	map00480_20150322190757.png
Aminoacyl-tRNA biosynthesis	111	ligase	ec:6.1.1.9	7	c25550_g1_i1, c25550_g1_i2, c25550_g1_i3, c30168_g1_i1, c30168_g1_i3, c30168_g1_i6, c30168_g1_i8	map00970	map00970_20150322190803.png
Aminoacyl-tRNA biosynthesis	111	ligase	ec:6.1.1.7	6	c21988_g1_i2, c22662_g1_i3, c22662_g1_i5, c22662_g1_i6, c25037_g1_i1, c45608_g1_i1	map00970	map00970_20150322190803.png
Aminoacyl-tRNA biosynthesis	111	ligase	ec:6.1.1.6	4	c22236_g1_i1, c22236_g1_i2, c22236_g1_i3, c28633_g1_i1	map00970	map00970_20150322190803.png
Aminoacyl-tRNA biosynthesis	111	ligase	ec:6.1.1.5	2	c1021_g1_i1, c12384_g1_i1	map00970	map00970_20150322190803.png
Aminoacyl-tRNA biosynthesis	111	ligase	ec:6.1.1.4	8	c22662_g1_i1, c22662_g1_i2, c22662_g1_i3, c22662_g1_i5, c22662_g1_i6, c30021_g3_i1, c30021_g3_i2, c46855_g1_i1	map00970	map00970_20150322190803.png
Aminoacyl-tRNA biosynthesis	111	ligase	ec:6.1.1.3	2	c7485_g1_i1, c16357_g1_i1	map00970	map00970_20150322190803.png
Aminoacyl-tRNA biosynthesis	111	ligase	ec:6.1.1.2	10	c24726_g1_i1, c24726_g1_i2, c28559_g1_i1, c28559_g1_i3, c28559_g1_i4, c28559_g1_i5, c28559_g1_i7, c28559_g1_i8, c28559_g1_i9, c28559_g1_i10	map00970	map00970_20150322190803.png
Aminoacyl-tRNA biosynthesis	111	ligase	ec:6.1.1.1	7	c5052_g1_i1, c28676_g1_i1, c28695_g3_i1, c28695_g1_i2, c28695_g3_i2, c28695_g3_i3, c28695_g3_i4	map00970	map00970_20150322190803.png
Aminoacyl-tRNA biosynthesis	111	synthase (glutamine-hydrolysing)	ec:6.3.5.7	5	c14864_g2_i1, c21487_g1_i1, c21487_g1_i2, c21487_g1_i3, c24192_g1_i1	map00970	map00970_20150322190803.png
Aminoacyl-tRNA biosynthesis	111	formyltransferase	ec:2.1.2.9	11	c27877_g1_i1, c27877_g1_i2, c27877_g1_i3, c27877_g1_i4, c27877_g1_i5, c27877_g1_i6, c27877_g1_i7, c27877_g1_i8, c27877_g1_i9, c27877_g1_i10, c27877_g1_i11	map00970	map00970_20150322190803.png
Aminoacyl-tRNA biosynthesis	111	ligase	ec:6.1.1.22	3	c4980_g1_i1, c24439_g1_i1, c55918_g1_i1	map00970	map00970_20150322190803.png
Aminoacyl-tRNA biosynthesis	111	ligase	ec:6.1.1.21	5	c28355_g1_i1, c28355_g1_i2, c28355_g1_i3, c28355_g1_i4, c34504_g1_i1	map00970	map00970_20150322190803.png
Aminoacyl-tRNA biosynthesis	111	ligase	ec:6.1.1.20	4	c6488_g1_i1, c23220_g1_i1, c25437_g1_i1, c25437_g1_i2	map00970	map00970_20150322190803.png
Aminoacyl-tRNA biosynthesis	111	ligase	ec:6.1.1.19	3	c9593_g1_i1, c30612_g1_i1, c56082_g1_i1	map00970	map00970_20150322190803.png
Aminoacyl-tRNA biosynthesis	111	ligase	ec:6.1.1.18	2	c22440_g1_i1, c23915_g3_i1	map00970	map00970_20150322190803.png
Aminoacyl-tRNA biosynthesis	111	ligase	ec:6.1.1.17	5	c24236_g2_i1, c24236_g3_i1, c24236_g3_i4, c24236_g3_i5, c30440_g1_i1	map00970	map00970_20150322190803.png
Aminoacyl-tRNA biosynthesis	111	ligase	ec:6.1.1.16	7	c29915_g1_i1, c29915_g1_i2, c29915_g1_i3, c29915_g1_i4, c29915_g2_i1, c29915_g1_i5, c29915_g2_i2	map00970	map00970_20150322190803.png
Aminoacyl-tRNA biosynthesis	111	ligase	ec:6.1.1.15	2	c1803_g1_i1, c29498_g8_i1	map00970	map00970_20150322190803.png
Aminoacyl-tRNA biosynthesis	111	ligase	ec:6.1.1.14	7	c26607_g1_i1, c26607_g1_i2, c26607_g1_i3, c26607_g1_i7, c27372_g1_i1, c34276_g1_i1, c44804_g1_i1	map00970	map00970_20150322190803.png
Aminoacyl-tRNA biosynthesis	111	ligase	ec:6.1.1.12	4	c23583_g1_i1, c23583_g1_i2, c23583_g1_i3, c29617_g2_i1	map00970	map00970_20150322190803.png
Aminoacyl-tRNA biosynthesis	111	ligase	ec:6.1.1.11	5	c23591_g1_i2, c23591_g1_i3, c29833_g1_i1, c29833_g1_i2, c29833_g1_i3	map00970	map00970_20150322190803.png
Aminoacyl-tRNA biosynthesis	111	ligase	ec:6.1.1.10	5	c13603_g1_i1, c22517_g1_i1, c22517_g2_i1, c22517_g2_i2, c30285_g3_i1	map00970	map00970_20150322190803.png
Tryptophan metabolism	67	decarboxylase	ec:4.1.1.74	2	c36598_g1_i1, c46513_g1_i1	map00380	map00380_20150322190808.png
Tryptophan metabolism	67	hydratase	ec:4.2.1.84	2	c27705_g2_i1, c47084_g1_i1	map00380	map00380_20150322190808.png
Tryptophan metabolism	67	decarboxylase	ec:4.1.1.28	5	c27443_g1_i1, c27443_g1_i2, c27443_g1_i3, c27443_g1_i4, c27443_g1_i5	map00380	map00380_20150322190808.png
Tryptophan metabolism	67	hydratase	ec:4.2.1.17	9	c3278_g1_i1, c11837_g1_i1, c13872_g2_i1, c20117_g1_i1, c26756_g1_i11, c29252_g7_i1, c29252_g7_i4, c33031_g1_i1, c40469_g1_i1	map00380	map00380_20150322190808.png
Tryptophan metabolism	67	equilase	ec:1.11.1.6	6	c12549_g1_i1, c19383_g1_i2, c25780_g1_i4, c27436_g1_i1, c27436_g1_i2, c60695_g1_i1	map00380	map00380_20150322190808.png
Tryptophan metabolism	67	acylamidase	ec:3.5.1.4	2	c540_g1_i1, c14219_g1_i1	map00380	map00380_20150322190808.png
Tryptophan metabolism	67	oxidase	ec:1.2.3.7	4	c20599_g2_i1, c29909_g1_i1, c29909_g1_i2, c30140_g1_i2	map00380	map00380_20150322190808.png
Tryptophan metabolism	67	myrosinase	ec:3.2.1.147	4	c17505_g1_i1, c26866_g3_i1, c26866_g4_i1, c44574_g1_i1	map00380	map00380_20150322190808.png
Tryptophan metabolism	67	dehydrogenase (NAD+)	ec:1.2.1.3	7	c1572_g1_i1, c10066_g1_i1, c12111_g1_i1, c17462_g1_i3, c39521_g1_i1, c41568_g1_i1, c50462_g1_i1	map00380	map00380_20150322190808.png
Tryptophan metabolism	67	C-acetyltransferase	ec:2.3.1.9	3	c24250_g1_i1, c28236_g1_i1, c28236_g1_i2	map00380	map00380_20150322190808.png
Tryptophan metabolism	67	dehydrogenase	ec:1.1.1.35	12	c291_g1_i1, c3278_g1_i1, c9389_g2_i1, c13872_g2_i1, c13872_g3_i1, c25385_g2_i1, c25385_g2_i2, c25385_g2_i3, c27587_g1_i1, c27587_g1_i2, c27587_g1_i3, c30840_g1_i1	map00380	map00380_20150322190808.png
Tryptophan metabolism	67	dehydrogenase (succinyl-transferring)	ec:1.2.4.2	3	c20070_g1_i1, c20070_g2_i1, c33250_g1_i1	map00380	map00380_20150322190808.png
Tryptophan metabolism	67	monooxygenase	ec:1.14.14.1	10	c28083_g2_i1, c28083_g2_i2, c28083_g2_i3, c29328_g2_i1, c29328_g2_i2, c29328_g2_i3, c29328_g2_i4, c29328_g12_i1, c57883_g1_i1, c59614_g1_i1	map00380	map00380_20150322190808.png
Carbon fixation in photosynthetic organisms	162	phosphopentokinase	ec:2.7.1.19	2	c7789_g1_i1, c39741_g1_i1	map00710	map00710_20150322190813.png
Carbon fixation in photosynthetic organisms	162	carboxykinase (ATP)	ec:4.1.1.49	8	c22942_g1_i1, c27846_g1_i2, c27846_g1_i7, c29282_g1_i1, c29282_g1_i2, c29282_g1_i3, c29282_g1_i4, c39339_g1_i1	map00710	map00710_20150322190813.png
Carbon fixation in photosynthetic organisms	162	carboxylase	ec:4.1.1.39	12	c356_g1_i2, c7616_g1_i1, c17144_g1_i1, c17144_g2_i1, c23457_g1_i1, c27841_g1_i1, c27841_g1_i2, c27841_g1_i3, c28681_g1_i1, c28681_g1_i2, c30559_g1_i1, c52478_g1_i1	map00710	map00710_20150322190813.png
Carbon fixation in photosynthetic organisms	162	carboxylase	ec:4.1.1.31	13	c11492_g1_i1, c19758_g1_i1, c21047_g2_i1, c21047_g3_i1, c23987_g1_i1, c23987_g2_i1, c23987_g3_i1, c25788_g1_i1, c25788_g2_i1, c25788_g5_i1, c30101_g6_i1, c30101_g6_i2, c52727_g1_i1	map00710	map00710_20150322190813.png
Carbon fixation in photosynthetic organisms	162	isomerase	ec:5.3.1.6	10	c12923_g1_i1, c22066_g1_i1, c29465_g1_i2, c29465_g1_i4, c29465_g1_i8, c29465_g1_i11, c29465_g1_i12, c29465_g1_i13, c29465_g1_i15, c29730_g1_i1	map00710	map00710_20150322190813.png
Carbon fixation in photosynthetic organisms	162	isomerase	ec:5.3.1.1	5	c6392_g1_i1, c14624_g1_i1, c14624_g1_i2, c23520_g1_i2, c25721_g1_i1	map00710	map00710_20150322190813.png
Carbon fixation in photosynthetic organisms	162	phosphate dikinase	ec:2.7.9.1	4	c24225_g2_i1, c26463_g1_i2, c26463_g1_i3, c60062_g1_i1	map00710	map00710_20150322190813.png
Carbon fixation in photosynthetic organisms	162	3-epimerase	ec:5.1.3.1	1	c44509_g1_i1	map00710	map00710_20150322190813.png
Carbon fixation in photosynthetic organisms	162	glycolaldehydetransferase	ec:2.2.1.1	3	c20704_g1_i2, c33247_g1_i1, c50702_g1_i1	map00710	map00710_20150322190813.png
Carbon fixation in photosynthetic organisms	162	SBPase	ec:3.1.3.37	1	c50463_g1_i1	map00710	map00710_20150322190813.png
Carbon fixation in photosynthetic organisms	162	hexose diphosphatase	ec:3.1.3.11	13	c14273_g1_i1, c15837_g1_i1, c23139_g1_i1, c23139_g1_i2, c23139_g1_i3, c23311_g1_i1, c23311_g1_i2, c23311_g2_i1, c23311_g2_i2, c23311_g2_i3, c50463_g1_i1, c50538_g1_i1, c50849_g1_i1	map00710	map00710_20150322190813.png
Carbon fixation in photosynthetic organisms	162	kinase	ec:2.7.2.3	10	c7242_g1_i1, c10684_g1_i1, c22961_g1_i1, c22961_g2_i1, c22961_g1_i2, c22961_g1_i3, c24864_g1_i2, c24864_g1_i5, c24864_g1_i6, c46049_g1_i1	map00710	map00710_20150322190813.png
Carbon fixation in photosynthetic organisms	162	dehydrogenase (NADP+)	ec:1.1.1.82	1	c16191_g1_i1	map00710	map00710_20150322190813.png
Carbon fixation in photosynthetic organisms	162	aldolase	ec:4.1.2.13	23	c7086_g1_i1, c16508_g1_i1, c16508_g2_i1, c16508_g2_i2, c21719_g1_i1, c21719_g1_i2, c21719_g1_i3, c21719_g1_i4, c21876_g1_i1, c23709_g1_i1, c23709_g1_i2, c27740_g2_i1, c27837_g1_i1, c27837_g1_i2, c27837_g1_i3, c27837_g2_i1, c27837_g3_i1, c27934_g4_i1, c43834_g1_i1, c45840_g1_i1, c53463_g1_i1, c55765_g1_i1, c61250_g1_i1	map00710	map00710_20150322190813.png
Carbon fixation in photosynthetic organisms	162	dehydrogenase (oxaloacetate-decarboxylating) (NADP+)	ec:1.1.1.40	3	c21628_g1_i1, c28405_g4_i1, c30270_g3_i1	map00710	map00710_20150322190813.png
Carbon fixation in photosynthetic organisms	162	dehydrogenase (decarboxylating)	ec:1.1.1.39	12	c21628_g1_i1, c22461_g1_i1, c28405_g1_i1, c28405_g1_i3, c28405_g1_i4, c28405_g3_i1, c28405_g3_i2, c28405_g3_i3, c28405_g4_i1, c29945_g2_i2, c29945_g2_i6, c30270_g3_i1	map00710	map00710_20150322190813.png
Carbon fixation in photosynthetic organisms	162	dehydrogenase	ec:1.1.1.37	19	c6625_g1_i1, c6625_g2_i1, c7769_g1_i1, c13903_g1_i1, c16191_g1_i1, c16612_g2_i1, c17368_g1_i1, c17368_g1_i2, c21463_g1_i1, c21463_g2_i1, c29223_g1_i2, c29223_g1_i3, c29223_g1_i4, c29223_g1_i5, c29223_g1_i6, c29223_g1_i7, c29223_g1_i8, c29223_g1_i9, c44530_g1_i1	map00710	map00710_20150322190813.png
Carbon fixation in photosynthetic organisms	162	transaminase	ec:2.6.1.2	5	c2772_g1_i1, c25118_g2_i1, c28298_g1_i1, c28298_g1_i2, c30375_g1_i1	map00710	map00710_20150322190813.png
Carbon fixation in photosynthetic organisms	162	transaminase	ec:2.6.1.1	13	c11086_g1_i1, c12928_g1_i1, c16258_g1_i1, c20004_g1_i1, c21680_g1_i1, c22917_g1_i2, c22917_g1_i3, c23672_g2_i1, c23743_g1_i1, c25118_g2_i1, c25768_g1_i2, c25768_g1_i5, c25768_g1_i7	map00710	map00710_20150322190813.png
Carbon fixation in photosynthetic organisms	162	dehydrogenase (NADP+) (phosphorylating)	ec:1.2.1.13	5	c2762_g1_i1, c7635_g2_i1, c16652_g1_i1, c19777_g1_i1, c51853_g1_i1	map00710	map00710_20150322190813.png
Carbon fixation in photosynthetic organisms	162	dehydrogenase (phosphorylating)	ec:1.2.1.12	6	c6234_g1_i1, c14713_g2_i1, c16652_g1_i1, c22675_g1_i1, c22675_g2_i1, c30105_g1_i1	map00710	map00710_20150322190813.png
Geraniol degradation	25	hydratase	ec:4.2.1.17	9	c3278_g1_i1, c11837_g1_i1, c13872_g2_i1, c20117_g1_i1, c26756_g1_i11, c29252_g7_i1, c29252_g7_i4, c33031_g1_i1, c40469_g1_i1	map00281	map00281_20150322190815.png
Geraniol degradation	25	lyase	ec:4.1.3.4	2	c13077_g1_i1, c13077_g1_i2	map00281	map00281_20150322190815.png
Geraniol degradation	25	C-acyltransferase	ec:2.3.1.16	4	c22811_g2_i2, c22811_g2_i3, c22811_g2_i4, c22999_g1_i1	map00281	map00281_20150322190815.png
Geraniol degradation	25	dehydrogenase	ec:1.1.1.35	12	c291_g1_i1, c3278_g1_i1, c9389_g2_i1, c13872_g2_i1, c13872_g3_i1, c25385_g2_i1, c25385_g2_i2, c25385_g2_i3, c27587_g1_i1, c27587_g1_i2, c27587_g1_i3, c30840_g1_i1	map00281	map00281_20150322190815.png
Valine, leucine and isoleucine degradation	82	hydratase	ec:4.2.1.18	2	c26756_g1_i2, c26756_g1_i9	map00280	map00280_20150322190819.png
Valine, leucine and isoleucine degradation	82	hydratase	ec:4.2.1.17	9	c3278_g1_i1, c11837_g1_i1, c13872_g2_i1, c20117_g1_i1, c26756_g1_i11, c29252_g7_i1, c29252_g7_i4, c33031_g1_i1, c40469_g1_i1	map00280	map00280_20150322190819.png
Valine, leucine and isoleucine degradation	82	carboxylase	ec:6.4.1.4	2	c28943_g1_i1, c28943_g1_i2	map00280	map00280_20150322190819.png
Valine, leucine and isoleucine degradation	82	dehydrogenase	ec:1.3.99.12	1	c5707_g1_i1	map00280	map00280_20150322190819.png
Valine, leucine and isoleucine degradation	82	lyase	ec:4.1.3.4	2	c13077_g1_i1, c13077_g1_i2	map00280	map00280_20150322190819.png
Valine, leucine and isoleucine degradation	82	(2-methylpropanoyl)transferase	ec:2.3.1.168	2	c20647_g1_i1, c29346_g5_i2	map00280	map00280_20150322190819.png
Valine, leucine and isoleucine degradation	82	C-acyltransferase	ec:2.3.1.16	4	c22811_g2_i2, c22811_g2_i3, c22811_g2_i4, c22999_g1_i1	map00280	map00280_20150322190819.png
Valine, leucine and isoleucine degradation	82	dehydrogenase (NAD+)	ec:1.2.1.3	7	c1572_g1_i1, c10066_g1_i1, c12111_g1_i1, c17462_g1_i3, c39521_g1_i1, c41568_g1_i1, c50462_g1_i1	map00280	map00280_20150322190819.png
Valine, leucine and isoleucine degradation	82	C-acetyltransferase	ec:2.3.1.9	3	c24250_g1_i1, c28236_g1_i1, c28236_g1_i2	map00280	map00280_20150322190819.png
Valine, leucine and isoleucine degradation	82	dehydrogenase	ec:1.1.1.35	12	c291_g1_i1, c3278_g1_i1, c9389_g2_i1, c13872_g2_i1, c13872_g3_i1, c25385_g2_i1, c25385_g2_i2, c25385_g2_i3, c27587_g1_i1, c27587_g1_i2, c27587_g1_i3, c30840_g1_i1	map00280	map00280_20150322190819.png
Valine, leucine and isoleucine degradation	82	dehydrogenase	ec:1.1.1.31	11	c21719_g1_i1, c21719_g1_i2, c21719_g1_i3, c21719_g1_i4, c22809_g1_i3, c28241_g1_i2, c28241_g1_i3, c28241_g1_i4, c28241_g1_i5, c28241_g1_i7, c45191_g1_i1	map00280	map00280_20150322190819.png
Valine, leucine and isoleucine degradation	82	dehydrogenase (2-methylpropanoyl-transferring)	ec:1.2.4.4	2	c16111_g1_i2, c29145_g9_i1	map00280	map00280_20150322190819.png
Valine, leucine and isoleucine degradation	82	transaminase	ec:2.6.1.6	1	c25118_g2_i1	map00280	map00280_20150322190819.png
Valine, leucine and isoleucine degradation	82	synthase	ec:2.3.3.10	9	c16696_g1_i1, c16696_g1_i2, c22015_g1_i1, c22015_g3_i1, c30255_g10_i1, c30255_g16_i1, c30255_g18_i1, c30255_g18_i2, c33214_g1_i1	map00280	map00280_20150322190819.png
Valine, leucine and isoleucine degradation	82	dehydrogenase	ec:1.8.1.4	4	c14091_g1_i1, c26659_g1_i1, c26659_g1_i2, c55994_g1_i1	map00280	map00280_20150322190819.png
Valine, leucine and isoleucine degradation	82	transaminase	ec:2.6.1.42	12	c9322_g1_i1, c14795_g1_i1, c14795_g1_i2, c14795_g2_i1, c15053_g1_i1, c15053_g1_i2, c15053_g1_i3, c24808_g1_i2, c24808_g1_i3, c24808_g1_i5, c24808_g1_i6, c30149_g1_i1	map00280	map00280_20150322190819.png
Valine, leucine and isoleucine degradation	82	dehydrogenase (CoA-acylating)	ec:1.2.1.27	1	c45464_g1_i1	map00280	map00280_20150322190819.png
Primary bile acid biosynthesis	13	hydratase	ec:4.2.1.107	3	c291_g1_i1, c30840_g1_i1, c44731_g1_i1	map00120	map00120_20150322190821.png
Primary bile acid biosynthesis	13	dehydrogenase	ec:1.1.1.35	12	c291_g1_i1, c3278_g1_i1, c9389_g2_i1, c13872_g2_i1, c13872_g3_i1, c25385_g2_i1, c25385_g2_i2, c25385_g2_i3, c27587_g1_i1, c27587_g1_i2, c27587_g1_i3, c30840_g1_i1	map00120	map00120_20150322190821.png
Pantothenate and CoA biosynthesis	49	dehydrogenase (NADP+)	ec:1.3.1.2	1	c26438_g1_i1	map00770	map00770_20150322190825.png
Pantothenate and CoA biosynthesis	49	hydroxymethyltransferase	ec:2.1.2.11	1	c50646_g1_i1	map00770	map00770_20150322190825.png
Pantothenate and CoA biosynthesis	49	decarboxylase	ec:4.1.1.36	2	c1997_g1_i1, c1997_g1_i2	map00770	map00770_20150322190825.png
Pantothenate and CoA biosynthesis	49	ligase (AMP-forming)	ec:6.3.2.1	2	c18419_g1_i1, c18419_g1_i2	map00770	map00770_20150322190825.png
Pantothenate and CoA biosynthesis	49	ec:3.5.1.6 beta-ureidopropionase	ec:3.5.1.6	1	c50827_g1_i1	map00770	map00770_20150322190825.png
Pantothenate and CoA biosynthesis	49	synthase	ec:2.2.1.6	3	c28666_g1_i1, c50671_g1_i1, c52104_g1_i1	map00770	map00770_20150322190825.png
Pantothenate and CoA biosynthesis	49	adenylyltransferase	ec:2.7.7.3	3	c22827_g1_i1, c28846_g6_i1, c28846_g6_i2	map00770	map00770_20150322190825.png
Pantothenate and CoA biosynthesis	49	reductoisomerase	ec:1.1.1.86	2	c23338_g1_i1, c23338_g2_i1	map00770	map00770_20150322190825.png
Pantothenate and CoA biosynthesis	49	diphosphatase	ec:3.6.1.9	1	c51984_g1_i1	map00770	map00770_20150322190825.png
Pantothenate and CoA biosynthesis	49	hydantoinase	ec:3.5.2.2	3	c28677_g1_i2, c28677_g1_i4, c28677_g1_i10	map00770	map00770_20150322190825.png
Pantothenate and CoA biosynthesis	49	synthase	ec:2.7.8.7	7	c29560_g1_i1, c29560_g1_i2, c29843_g6_i1, c29843_g6_i2, c29843_g6_i3, c29843_g6_i4, c29843_g6_i5	map00770	map00770_20150322190825.png
Pantothenate and CoA biosynthesis	49	transaminase	ec:2.6.1.6	1	c25118_g2_i1	map00770	map00770_20150322190825.png
Pantothenate and CoA biosynthesis	49	transaminase	ec:2.6.1.42	12	c9322_g1_i1, c14795_g1_i1, c14795_g1_i2, c14795_g2_i1, c15053_g1_i1, c15053_g1_i2, c15053_g1_i3, c24808_g1_i2, c24808_g1_i3, c24808_g1_i5, c24808_g1_i6, c30149_g1_i1	map00770	map00770_20150322190825.png
Pantothenate and CoA biosynthesis	49	kinase	ec:2.7.1.33	4	c2986_g1_i1, c19724_g1_i1, c19724_g1_i2, c23061_g1_i1	map00770	map00770_20150322190825.png
Pantothenate and CoA biosynthesis	49	dehydratase	ec:4.2.1.9	4	c16189_g2_i1, c25957_g1_i1, c25957_g1_i2, c25957_g1_i3	map00770	map00770_20150322190825.png
Pantothenate and CoA biosynthesis	49	kinase	ec:2.7.1.24	2	c16486_g1_i1, c16486_g1_i2	map00770	map00770_20150322190825.png
Other types of O-glycan biosynthesis	23	3-beta-glucuronosyltransferase	ec:2.4.1.135	18	c3434_g1_i1, c6686_g1_i1, c13869_g1_i1, c15119_g1_i1, c15119_g1_i2, c15362_g1_i1, c17315_g1_i1, c20717_g1_i1, c23893_g1_i1, c23893_g1_i2, c27768_g3_i1, c27768_g3_i2, c27768_g3_i3, c27768_g3_i4, c27768_g3_i5, c29330_g7_i1, c29494_g9_i1, c39295_g1_i1	map00514	map00514_20150322190827.png
Other types of O-glycan biosynthesis	23	mannosyltransferase	ec:2.4.1.109	2	c20545_g1_i1, c33949_g1_i1	map00514	map00514_20150322190827.png
Other types of O-glycan biosynthesis	23	GDP-L-fucose:polypeptide fucosyltransferase	ec:2.4.1.221	3	c28737_g2_i1, c28737_g2_i2, c28737_g2_i3	map00514	map00514_20150322190827.png
Various types of N-glycan biosynthesis	36	2-beta-D-xylosyltransferase	ec:2.4.2.38	2	c24047_g1_i1, c24047_g1_i2	map00513	map00513_20150322190829.png
Various types of N-glycan biosynthesis	36	hexosaminidase	ec:3.2.1.52	12	c15862_g1_i1, c19898_g1_i1, c19898_g1_i2, c25602_g2_i1, c25602_g2_i2, c25602_g2_i3, c27640_g1_i2, c27640_g1_i3, c27640_g1_i4, c27640_g1_i5, c27640_g1_i6, c29795_g3_i1	map00513	map00513_20150322190829.png
Various types of N-glycan biosynthesis	36	2-beta-N-acetylglucosaminyltransferase	ec:2.4.1.143	2	c29755_g3_i1, c29755_g3_i3	map00513	map00513_20150322190829.png
Various types of N-glycan biosynthesis	36	alpha-1,2-mannosyltransferase	ec:2.4.1.131	1	c33553_g1_i1	map00513	map00513_20150322190829.png
Various types of N-glycan biosynthesis	36	2-beta-N-acetylglucosaminyltransferase	ec:2.4.1.101	6	c28815_g1_i1, c28815_g1_i2, c28815_g1_i3, c28815_g1_i4, c29755_g3_i1, c29755_g3_i3	map00513	map00513_20150322190829.png
Various types of N-glycan biosynthesis	36	1,3-1,6-alpha-mannosidase	ec:3.2.1.114	1	c4340_g1_i1	map00513	map00513_20150322190829.png
Various types of N-glycan biosynthesis	36	1,2-alpha-mannosidase	ec:3.2.1.113	11	c12927_g1_i1, c22086_g1_i1, c22086_g1_i2, c23966_g1_i1, c25309_g1_i1, c25309_g1_i2, c25309_g1_i3, c25309_g1_i4, c25309_g1_i5, c25309_g1_i6, c44851_g1_i1	map00513	map00513_20150322190829.png
Various types of N-glycan biosynthesis	36	3-alpha-L-fucosyltransferase	ec:2.4.1.214	3	c29317_g2_i2, c29317_g2_i4, c29317_g2_i5	map00513	map00513_20150322190829.png
Sesquiterpenoid and triterpenoid biosynthesis	15	synthase	ec:4.2.3.13	2	c1077_g1_i1, c1077_g1_i2	map00909	map00909_20150322190831.png
Sesquiterpenoid and triterpenoid biosynthesis	15	monooxygenase	ec:1.14.13.132	2	c26308_g1_i1, c26308_g1_i2	map00909	map00909_20150322190831.png
Sesquiterpenoid and triterpenoid biosynthesis	15	synthase	ec:2.5.1.21	8	c28497_g1_i1, c28497_g1_i3, c28497_g1_i4, c28497_g1_i5, c28497_g1_i6, c28497_g1_i7, c28497_g1_i8, c28497_g2_i1	map00909	map00909_20150322190831.png
Sesquiterpenoid and triterpenoid biosynthesis	15	dehydrogenase (NADP+)	ec:1.1.1.216	3	c12177_g1_i1, c12177_g1_i2, c48489_g1_i1	map00909	map00909_20150322190831.png
Citrate cycle (TCA cycle)	73	carboxykinase (ATP)	ec:4.1.1.49	8	c22942_g1_i1, c27846_g1_i2, c27846_g1_i7, c29282_g1_i1, c29282_g1_i2, c29282_g1_i3, c29282_g1_i4, c39339_g1_i1	map00020	map00020_20150322190839.png
Citrate cycle (TCA cycle)	73	citrate synthase	ec:2.3.3.8	4	c1772_g1_i1, c28229_g3_i1, c28229_g3_i2, c44478_g1_i1	map00020	map00020_20150322190839.png
Citrate cycle (TCA cycle)	73	(Si)-synthase	ec:2.3.3.1	4	c22416_g1_i1, c25609_g2_i1, c29781_g1_i1, c29781_g1_i2	map00020	map00020_20150322190839.png
Citrate cycle (TCA cycle)	73	ligase (ADP-forming)	ec:6.2.1.5	5	c1772_g1_i1, c28229_g3_i1, c28229_g3_i2, c30538_g1_i1, c44478_g1_i1	map00020	map00020_20150322190839.png
Citrate cycle (TCA cycle)	73	ligase (GDP-forming)	ec:6.2.1.4	2	c1772_g1_i1, c30538_g1_i1	map00020	map00020_20150322190839.png
Citrate cycle (TCA cycle)	73	succinyltransferase	ec:2.3.1.61	2	c19628_g1_i1, c19772_g1_i1	map00020	map00020_20150322190839.png
Citrate cycle (TCA cycle)	73	dehydrogenase	ec:1.3.5.1	1	c29850_g3_i1	map00020	map00020_20150322190839.png
Citrate cycle (TCA cycle)	73	acetyltransferase	ec:2.3.1.12	7	c19628_g1_i1, c28822_g1_i1, c29048_g1_i1, c29048_g1_i2, c29048_g1_i3, c29346_g5_i2, c29346_g3_i4	map00020	map00020_20150322190839.png
Citrate cycle (TCA cycle)	73	dehydrogenase (NADP+)	ec:1.1.1.42	9	c21861_g4_i1, c22509_g2_i1, c22509_g2_i2, c22509_g2_i3, c22509_g2_i4, c26435_g4_i1, c39102_g1_i1, c52936_g1_i1, c61409_g1_i1	map00020	map00020_20150322190839.png
Citrate cycle (TCA cycle)	73	dehydrogenase (NAD+)	ec:1.1.1.41	3	c26641_g1_i1, c26641_g2_i1, c33038_g1_i1	map00020	map00020_20150322190839.png
Citrate cycle (TCA cycle)	73	dehydrogenase	ec:1.1.1.37	19	c6625_g1_i1, c6625_g2_i1, c7769_g1_i1, c13903_g1_i1, c16191_g1_i1, c16612_g2_i1, c17368_g1_i1, c17368_g1_i2, c21463_g1_i1, c21463_g2_i1, c29223_g1_i2, c29223_g1_i3, c29223_g1_i4, c29223_g1_i5, c29223_g1_i6, c29223_g1_i7, c29223_g1_i8, c29223_g1_i9, c44530_g1_i1	map00020	map00020_20150322190839.png
Citrate cycle (TCA cycle)	73	dehydrogenase (succinyl-transferring)	ec:1.2.4.2	3	c20070_g1_i1, c20070_g2_i1, c33250_g1_i1	map00020	map00020_20150322190839.png
Citrate cycle (TCA cycle)	73	dehydrogenase (acetyl-transferring)	ec:1.2.4.1	6	c6015_g1_i1, c16111_g1_i1, c16807_g2_i1, c28483_g2_i1, c29480_g3_i1, c29480_g4_i1	map00020	map00020_20150322190839.png
Citrate cycle (TCA cycle)	73	dehydrogenase	ec:1.8.1.4	4	c14091_g1_i1, c26659_g1_i1, c26659_g1_i2, c55994_g1_i1	map00020	map00020_20150322190839.png
Citrate cycle (TCA cycle)	73	hydratase	ec:4.2.1.3	2	c13590_g1_i1, c44964_g1_i1	map00020	map00020_20150322190839.png
Citrate cycle (TCA cycle)	73	hydratase	ec:4.2.1.2	1	c50935_g1_i1	map00020	map00020_20150322190839.png
Other glycan degradation	77	endo-beta-N-acetylglucosaminidase	ec:3.2.1.96	2	c27643_g4_i1, c27643_g4_i2	map00511	map00511_20150322190836.png
Other glycan degradation	77	hexosaminidase	ec:3.2.1.52	12	c15862_g1_i1, c19898_g1_i1, c19898_g1_i2, c25602_g2_i1, c25602_g2_i2, c25602_g2_i3, c27640_g1_i2, c27640_g1_i3, c27640_g1_i4, c27640_g1_i5, c27640_g1_i6, c29795_g3_i1	map00511	map00511_20150322190836.png
Other glycan degradation	77	alpha-fucosidase	ec:3.2.1.51	4	c8097_g1_i1, c8097_g2_i1, c17312_g1_i2, c56123_g1_i1	map00511	map00511_20150322190836.png
Other glycan degradation	77	psychosine hydrolase	ec:3.2.1.45	14	c24688_g1_i1, c24688_g1_i2, c24688_g1_i3, c24688_g1_i4, c24688_g1_i5, c25913_g1_i1, c25913_g1_i2, c25913_g1_i3, c25913_g1_i4, c25913_g1_i5, c25913_g1_i6, c25913_g1_i7, c44742_g1_i1, c56242_g1_i1	map00511	map00511_20150322190836.png
Other glycan degradation	77	mannanase	ec:3.2.1.25	7	c19356_g1_i1, c19662_g1_i1, c19662_g1_i2, c22308_g3_i1, c28817_g2_i1, c28817_g2_i2, c28817_g2_i3	map00511	map00511_20150322190836.png
Other glycan degradation	77	alpha-D-mannosidase	ec:3.2.1.24	3	c17384_g2_i1, c19239_g1_i1, c19239_g1_i2	map00511	map00511_20150322190836.png
Other glycan degradation	77	lactase (ambiguous)	ec:3.2.1.23	37	c16650_g1_i1, c16650_g2_i1, c16871_g1_i1, c18933_g2_i1, c19356_g1_i1, c19761_g1_i1, c19761_g1_i2, c19761_g1_i3, c19761_g1_i4, c19761_g1_i5, c19761_g1_i6, c19970_g1_i5, c22308_g3_i1, c24819_g1_i1, c24819_g1_i3, c27829_g1_i1, c27829_g2_i1, c27829_g1_i2, c28588_g2_i1, c28817_g2_i1, c28817_g2_i2, c28817_g2_i3, c29109_g1_i1, c29109_g1_i3, c29109_g1_i4, c29109_g1_i5, c29109_g1_i8, c29109_g1_i9, c29109_…	map00511	map00511_20150322190836.png
Other glycan degradation	77	aspartylglucosylamine deaspartylase	ec:3.5.1.26	3	c28211_g1_i1, c28211_g1_i5, c28211_g1_i8	map00511	map00511_20150322190836.png
One carbon pool by folate	45	ligase	ec:6.3.4.3	1	c2027_g1_i1	map00670	map00670_20150322190843.png
One carbon pool by folate	45	S-aminomethyldihydrolipoylprotein:(6S)-tetrahydrofolate aminomethyltransferase (ammonia-forming)	ec:2.1.2.10	2	c25314_g1_i2, c44790_g1_i1	map00670	map00670_20150322190843.png
One carbon pool by folate	45	reductase [NAD(P)H]	ec:1.5.1.20	1	c24276_g1_i1	map00670	map00670_20150322190843.png
One carbon pool by folate	45	synthase	ec:2.1.1.45	3	c15914_g1_i1, c15914_g1_i2, c33065_g1_i1	map00670	map00670_20150322190843.png
One carbon pool by folate	45	formyltransferase	ec:2.1.2.9	11	c27877_g1_i1, c27877_g1_i2, c27877_g1_i3, c27877_g1_i4, c27877_g1_i5, c27877_g1_i6, c27877_g1_i7, c27877_g1_i8, c27877_g1_i9, c27877_g1_i10, c27877_g1_i11	map00670	map00670_20150322190843.png
One carbon pool by folate	45	formyltransferase	ec:2.1.2.3	1	c19737_g1_i1	map00670	map00670_20150322190843.png
One carbon pool by folate	45	formyltransferase	ec:2.1.2.2	3	c28381_g1_i1, c28381_g1_i2, c28381_g1_i3	map00670	map00670_20150322190843.png
One carbon pool by folate	45	hydroxymethyltransferase	ec:2.1.2.1	13	c13272_g1_i1, c16886_g1_i1, c17612_g2_i1, c17612_g2_i2, c20847_g2_i1, c28088_g3_i1, c28253_g1_i1, c28253_g1_i2, c28253_g1_i3, c28253_g1_i4, c28253_g1_i5, c33374_g1_i1, c56146_g1_i1	map00670	map00670_20150322190843.png
One carbon pool by folate	45	cyclohydrolase	ec:3.5.4.9	3	c22666_g1_i1, c22666_g1_i2, c58386_g1_i1	map00670	map00670_20150322190843.png
One carbon pool by folate	45	synthase	ec:2.1.1.13	1	c30282_g1_i1	map00670	map00670_20150322190843.png
One carbon pool by folate	45	cyclo-ligase	ec:6.3.3.2	2	c3692_g1_i1, c12029_g1_i1	map00670	map00670_20150322190843.png
One carbon pool by folate	45	deformylase	ec:3.5.1.10	10	c19861_g1_i1, c19861_g1_i2, c27877_g1_i1, c27877_g1_i2, c27877_g1_i4, c27877_g1_i5, c27877_g1_i6, c27877_g1_i7, c27877_g1_i8, c27877_g1_i9	map00670	map00670_20150322190843.png
One carbon pool by folate	45	dehydrogenase (NADP+)	ec:1.5.1.5	5	c4556_g1_i1, c4556_g1_i2, c22666_g1_i1, c22666_g1_i2, c58386_g1_i1	map00670	map00670_20150322190843.png
One carbon pool by folate	45	reductase	ec:1.5.1.3	3	c15914_g1_i1, c15914_g1_i2, c33065_g1_i1	map00670	map00670_20150322190843.png
Zeatin biosynthesis	30	dimethylallyltransferase	ec:2.5.1.27	10	c6043_g1_i1, c6043_g1_i2, c27195_g1_i1, c27195_g1_i2, c27195_g1_i3, c27195_g1_i4, c27195_g1_i6, c27195_g1_i8, c27195_g1_i9, c27195_g1_i10	map00908	map00908_20150322190833.png
Zeatin biosynthesis	30	dehydrogenase	ec:1.5.99.12	16	c18227_g1_i1, c24364_g1_i1, c24364_g1_i2, c24364_g1_i3, c24364_g1_i5, c24364_g1_i6, c27279_g2_i4, c27279_g2_i8, c27950_g1_i2, c27950_g1_i3, c27950_g1_i4, c27950_g2_i1, c27950_g4_i1, c29131_g1_i1, c29131_g1_i11, c29131_g1_i12	map00908	map00908_20150322190833.png
Zeatin biosynthesis	30	O-beta-D-glucosyltransferase	ec:2.4.1.215	4	c25416_g2_i1, c29314_g2_i1, c29314_g2_i2, c29314_g2_i4	map00908	map00908_20150322190833.png
Zeatin biosynthesis	30	O-beta-D-glucosyltransferase	ec:2.4.1.203	1	c25416_g2_i1	map00908	map00908_20150322190833.png
N-Glycan biosynthesis	31	N-acetylglucosaminephosphotransferase	ec:2.7.8.15	1	c13917_g1_i1	map00510	map00510_20150322190847.png
N-Glycan biosynthesis	31	1,3-alpha-glucosidase	ec:3.2.1.84	1	c13918_g1_i1	map00510	map00510_20150322190847.png
N-Glycan biosynthesis	31	4-beta-N-acetylglucosaminyltransferase	ec:2.4.1.144	5	c16954_g1_i1, c16954_g1_i2, c25275_g2_i1, c28885_g1_i1, c28885_g1_i2	map00510	map00510_20150322190847.png
N-Glycan biosynthesis	31	2-beta-N-acetylglucosaminyltransferase	ec:2.4.1.143	2	c29755_g3_i1, c29755_g3_i3	map00510	map00510_20150322190847.png
N-Glycan biosynthesis	31	alpha-1,2-mannosyltransferase	ec:2.4.1.131	1	c33553_g1_i1	map00510	map00510_20150322190847.png
N-Glycan biosynthesis	31	beta-glucosyltransferase	ec:2.4.1.117	1	c27742_g1_i1	map00510	map00510_20150322190847.png
N-Glycan biosynthesis	31	2-beta-N-acetylglucosaminyltransferase	ec:2.4.1.101	6	c28815_g1_i1, c28815_g1_i2, c28815_g1_i3, c28815_g1_i4, c29755_g3_i1, c29755_g3_i3	map00510	map00510_20150322190847.png
N-Glycan biosynthesis	31	1,3-1,6-alpha-mannosidase	ec:3.2.1.114	1	c4340_g1_i1	map00510	map00510_20150322190847.png
N-Glycan biosynthesis	31	1,2-alpha-mannosidase	ec:3.2.1.113	11	c12927_g1_i1, c22086_g1_i1, c22086_g1_i2, c23966_g1_i1, c25309_g1_i1, c25309_g1_i2, c25309_g1_i3, c25309_g1_i4, c25309_g1_i5, c25309_g1_i6, c44851_g1_i1	map00510	map00510_20150322190847.png
N-Glycan biosynthesis	31	glucosidase	ec:3.2.1.106	1	c23411_g1_i1	map00510	map00510_20150322190847.png
N-Glycan biosynthesis	31	beta-D-mannosyltransferase	ec:2.4.1.83	2	c28198_g1_i1, c28198_g1_i2	map00510	map00510_20150322190847.png
N-Glycan biosynthesis	31	kinase	ec:2.7.1.108	1	c29802_g1_i1	map00510	map00510_20150322190847.png
Carotenoid biosynthesis	17	de-epoxidase	ec:1.10.99.3	4	c17069_g1_i1, c17069_g1_i2, c20001_g1_i1, c20001_g1_i2	map00906	map00906_20150322190850.png
Carotenoid biosynthesis	17	desaturase	ec:1.3.5.6	1	c6332_g1_i1	map00906	map00906_20150322190850.png
Carotenoid biosynthesis	17	acid 8'-hydroxylase	ec:1.14.13.93	6	c19726_g1_i1, c19726_g1_i2, c25697_g2_i1, c25697_g3_i1, c25697_g4_i2, c25697_g3_i2	map00906	map00906_20150322190850.png
Carotenoid biosynthesis	17	epoxidase	ec:1.14.13.90	1	c39049_g1_i1	map00906	map00906_20150322190850.png
Carotenoid biosynthesis	17	dioxygenase	ec:1.13.11.51	3	c901_g1_i1, c19696_g1_i1, c22864_g1_i1	map00906	map00906_20150322190850.png
Carotenoid biosynthesis	17	synthase	ec:2.5.1.32	2	c24898_g1_i1, c26566_g2_i1	map00906	map00906_20150322190850.png
Diterpenoid biosynthesis	22	synthase	ec:5.5.1.14	1	c33365_g1_i1	map00904	map00904_20150322190854.png
Diterpenoid biosynthesis	22	diphosphate synthase	ec:5.5.1.13	2	c33365_g1_i1, c40199_g1_i1	map00904	map00904_20150322190854.png
Diterpenoid biosynthesis	22	synthase	ec:4.2.3.34	2	c20721_g1_i1, c20721_g1_i2	map00904	map00904_20150322190854.png
Diterpenoid biosynthesis	22	synthase	ec:4.2.3.33	2	c20721_g1_i1, c20721_g1_i2	map00904	map00904_20150322190854.png
Diterpenoid biosynthesis	22	synthase	ec:4.2.3.30	2	c20721_g1_i1, c20721_g1_i2	map00904	map00904_20150322190854.png
Diterpenoid biosynthesis	22	synthase	ec:4.2.3.29	2	c20721_g1_i1, c20721_g1_i2	map00904	map00904_20150322190854.png
Diterpenoid biosynthesis	22	synthase	ec:4.2.3.28	1	c28661_g5_i2	map00904	map00904_20150322190854.png
Diterpenoid biosynthesis	22	synthase	ec:4.2.3.19	9	c20721_g1_i1, c20721_g1_i2, c28661_g5_i1, c28661_g5_i2, c28661_g5_i3, c28661_g5_i4, c28661_g5_i5, c28661_g5_i7, c28661_g5_i8	map00904	map00904_20150322190854.png
Diterpenoid biosynthesis	22	III 10-O-acetyltransferase	ec:2.3.1.167	1	c31236_g1_i1	map00904	map00904_20150322190854.png
Diterpenoid biosynthesis	22	3beta-dioxygenase	ec:1.14.11.15	1	c10055_g1_i1	map00904	map00904_20150322190854.png
Diterpenoid biosynthesis	22	oxidase	ec:1.14.13.144	1	c27763_g4_i1	map00904	map00904_20150322190854.png
Diterpenoid biosynthesis	22	C2-hydroxylase	ec:1.14.13.143	5	c15097_g2_i1, c15097_g2_i2, c25208_g2_i1, c25208_g3_i1, c25208_g5_i1	map00904	map00904_20150322190854.png
Diterpenoid biosynthesis	22	13alpha-hydroxylase	ec:1.14.13.77	3	c29021_g1_i4, c29021_g1_i7, c29021_g1_i8	map00904	map00904_20150322190854.png
Limonene and pinene degradation	16	hydratase	ec:4.2.1.17	9	c3278_g1_i1, c11837_g1_i1, c13872_g2_i1, c20117_g1_i1, c26756_g1_i11, c29252_g7_i1, c29252_g7_i4, c33031_g1_i1, c40469_g1_i1	map00903	map00903_20150322190856.png
Limonene and pinene degradation	16	dehydrogenase (NAD+)	ec:1.2.1.3	7	c1572_g1_i1, c10066_g1_i1, c12111_g1_i1, c17462_g1_i3, c39521_g1_i1, c41568_g1_i1, c50462_g1_i1	map00903	map00903_20150322190856.png
beta-Alanine metabolism	66	dehydrogenase (NADP+)	ec:1.3.1.2	1	c26438_g1_i1	map00410	map00410_20150322190901.png
beta-Alanine metabolism	66	decarboxylase	ec:4.1.1.15	8	c26049_g1_i1, c26049_g1_i3, c26049_g1_i4, c26049_g1_i5, c28073_g1_i1, c28073_g1_i2, c28073_g1_i3, c28073_g1_i4	map00410	map00410_20150322190901.png
beta-Alanine metabolism	66	hydratase	ec:4.2.1.17	9	c3278_g1_i1, c11837_g1_i1, c13872_g2_i1, c20117_g1_i1, c26756_g1_i11, c29252_g7_i1, c29252_g7_i4, c33031_g1_i1, c40469_g1_i1	map00410	map00410_20150322190901.png
beta-Alanine metabolism	66	oxidase	ec:1.4.3.21	14	c6132_g1_i1, c13902_g1_i1, c25679_g1_i1, c25679_g2_i1, c25679_g1_i2, c27950_g2_i1, c28210_g2_i1, c28210_g5_i1, c28271_g1_i1, c28271_g1_i2, c28271_g1_i3, c28271_g1_i4, c56123_g1_i1, c58578_g1_i1	map00410	map00410_20150322190901.png
beta-Alanine metabolism	66	ligase (AMP-forming)	ec:6.3.2.1	2	c18419_g1_i1, c18419_g1_i2	map00410	map00410_20150322190901.png
beta-Alanine metabolism	66	ec:3.5.1.6 beta-ureidopropionase	ec:3.5.1.6	1	c50827_g1_i1	map00410	map00410_20150322190901.png
beta-Alanine metabolism	66	decarboxylase	ec:4.1.1.9	7	c27815_g1_i1, c27815_g1_i2, c27815_g1_i3, c27815_g1_i4, c27815_g1_i5, c27815_g1_i6, c27815_g1_i7	map00410	map00410_20150322190901.png
beta-Alanine metabolism	66	dehydrogenase [NAD(P)+]	ec:1.2.1.5	6	c6773_g1_i1, c13834_g1_i1, c13834_g1_i2, c19832_g1_i1, c24561_g1_i1, c44520_g1_i1	map00410	map00410_20150322190901.png
beta-Alanine metabolism	66	dehydrogenase (NAD+)	ec:1.2.1.3	7	c1572_g1_i1, c10066_g1_i1, c12111_g1_i1, c17462_g1_i3, c39521_g1_i1, c41568_g1_i1, c50462_g1_i1	map00410	map00410_20150322190901.png
beta-Alanine metabolism	66	hydantoinase	ec:3.5.2.2	3	c28677_g1_i2, c28677_g1_i4, c28677_g1_i10	map00410	map00410_20150322190901.png
beta-Alanine metabolism	66	synthase	ec:2.5.1.22	1	c22993_g1_i1	map00410	map00410_20150322190901.png
beta-Alanine metabolism	66	synthase	ec:2.5.1.16	5	c16164_g1_i1, c16864_g1_i1, c22993_g1_i1, c25544_g1_i1, c25544_g1_i2	map00410	map00410_20150322190901.png
beta-Alanine metabolism	66	dehydrogenase	ec:1.2.1.19	3	c21014_g1_i1, c26522_g3_i1, c26522_g3_i2	map00410	map00410_20150322190901.png
Indole alkaloid biosynthesis	19	synthase	ec:4.3.3.2	13	c10095_g1_i1, c27108_g1_i1, c27108_g1_i2, c29330_g4_i1, c29330_g4_i3, c29330_g4_i9, c29689_g1_i1, c29689_g1_i2, c29689_g1_i4, c29689_g1_i6, c29689_g1_i7, c29689_g1_i8, c29736_g1_i1	map00901	map00901_20150322190904.png
Indole alkaloid biosynthesis	19	decarboxylase	ec:4.1.1.28	5	c27443_g1_i1, c27443_g1_i2, c27443_g1_i3, c27443_g1_i4, c27443_g1_i5	map00901	map00901_20150322190904.png
Indole alkaloid biosynthesis	19	esterase	ec:3.1.1.78	1	c26413_g2_i2	map00901	map00901_20150322190904.png
Glucosinolate biosynthesis	15	sulfotransferase	ec:2.8.2.24	3	c28191_g4_i1, c28191_g6_i1, c29299_g1_i1	map00966	map00966_20150322190858.png
Glucosinolate biosynthesis	15	transaminase	ec:2.6.1.42	12	c9322_g1_i1, c14795_g1_i1, c14795_g1_i2, c14795_g2_i1, c15053_g1_i1, c15053_g1_i2, c15053_g1_i3, c24808_g1_i2, c24808_g1_i3, c24808_g1_i5, c24808_g1_i6, c30149_g1_i1	map00966	map00966_20150322190858.png
Terpenoid backbone biosynthesis	80	decarboxylase	ec:4.1.1.33	2	c21053_g1_i1, c21053_g1_i2	map00900	map00900_20150322190911.png
Terpenoid backbone biosynthesis	80	O-methyltransferase	ec:2.1.1.100	3	c22345_g1_i1, c22345_g1_i2, c22345_g1_i3	map00900	map00900_20150322190911.png
Terpenoid backbone biosynthesis	80	kinase	ec:2.7.4.2	2	c4150_g1_i1, c4150_g1_i2	map00900	map00900_20150322190911.png
Terpenoid backbone biosynthesis	80	synthase	ec:2.2.1.7	5	c5776_g1_i1, c19963_g1_i1, c19963_g1_i2, c21568_g2_i1, c24243_g1_i1	map00900	map00900_20150322190911.png
Terpenoid backbone biosynthesis	80	diphosphate reductase	ec:1.17.1.2	2	c14495_g3_i1, c30722_g1_i1	map00900	map00900_20150322190911.png
Terpenoid backbone biosynthesis	80	4-phosphate cytidylyltransferase	ec:2.7.7.60	3	c24149_g3_i1, c24149_g3_i3, c24149_g3_i4	map00900	map00900_20150322190911.png
Terpenoid backbone biosynthesis	80	geranyl-diphosphate synthase	ec:2.5.1.1	12	c22400_g1_i1, c23666_g1_i4, c25520_g3_i1, c25520_g3_i2, c28119_g1_i2, c28937_g1_i1, c28937_g1_i2, c28937_g1_i3, c28937_g1_i5, c28937_g1_i7, c28937_g1_i11, c39099_g1_i1	map00900	map00900_20150322190911.png
Terpenoid backbone biosynthesis	80	2,4-cyclodiphosphate synthase	ec:4.6.1.12	1	c10071_g1_i1	map00900	map00900_20150322190911.png
Terpenoid backbone biosynthesis	80	oxidase	ec:1.8.3.5	1	c3000_g1_i1	map00900	map00900_20150322190911.png
Terpenoid backbone biosynthesis	80	reductase	ec:1.1.1.88	3	c25654_g1_i1, c25654_g2_i1, c25654_g1_i2	map00900	map00900_20150322190911.png
Terpenoid backbone biosynthesis	80	synthase (ferredoxin)	ec:1.17.7.1	3	c14495_g3_i1, c30722_g1_i1, c39052_g1_i1	map00900	map00900_20150322190911.png
Terpenoid backbone biosynthesis	80	5'-diphospho)-2-C-methyl-D-erythritol kinase	ec:2.7.1.148	2	c27304_g1_i1, c27304_g1_i2	map00900	map00900_20150322190911.png
Terpenoid backbone biosynthesis	80	diphosphate synthase [geranylgeranyl-diphosphate specific]	ec:2.5.1.85	3	c25074_g1_i1, c25074_g2_i1, c50453_g1_i1	map00900	map00900_20150322190911.png
Terpenoid backbone biosynthesis	80	synthase [geranyl-diphosphate specific]	ec:2.5.1.84	3	c25074_g1_i1, c25074_g2_i1, c50453_g1_i1	map00900	map00900_20150322190911.png
Terpenoid backbone biosynthesis	80	reductoisomerase	ec:1.1.1.267	1	c27949_g1_i1	map00900	map00900_20150322190911.png
Terpenoid backbone biosynthesis	80	farnesyltransferase	ec:2.5.1.58	1	c24498_g1_i3	map00900	map00900_20150322190911.png
Terpenoid backbone biosynthesis	80	C-acetyltransferase	ec:2.3.1.9	3	c24250_g1_i1, c28236_g1_i1, c28236_g1_i2	map00900	map00900_20150322190911.png
Terpenoid backbone biosynthesis	80	reductase (NADPH)	ec:1.1.1.34	7	c12972_g1_i1, c12972_g2_i1, c19941_g1_i1, c19941_g1_i2, c25654_g1_i1, c25654_g2_i1, c25654_g1_i2	map00900	map00900_20150322190911.png
Terpenoid backbone biosynthesis	80	diphosphate synthase	ec:2.5.1.30	4	c25074_g1_i1, c25074_g2_i1, c28119_g1_i2, c28119_g1_i6	map00900	map00900_20150322190911.png
Terpenoid backbone biosynthesis	80	diphosphate synthase	ec:2.5.1.29	4	c25342_g1_i1, c25342_g1_i2, c25520_g3_i1, c25520_g3_i2	map00900	map00900_20150322190911.png
Terpenoid backbone biosynthesis	80	cis-polyprenylcistransferase	ec:2.5.1.20	3	c20870_g1_i1, c20870_g1_i2, c20870_g1_i3	map00900	map00900_20150322190911.png
Terpenoid backbone biosynthesis	80	dehydrogenase (NADP+)	ec:1.1.1.216	3	c12177_g1_i1, c12177_g1_i2, c48489_g1_i1	map00900	map00900_20150322190911.png
Terpenoid backbone biosynthesis	80	diphosphate synthase	ec:2.5.1.10	11	c22400_g1_i1, c25520_g3_i1, c25520_g3_i2, c28937_g1_i1, c28937_g1_i2, c28937_g1_i3, c28937_g1_i5, c28937_g1_i6, c28937_g1_i7, c28937_g1_i11, c39099_g1_i1	map00900	map00900_20150322190911.png
Terpenoid backbone biosynthesis	80	synthase	ec:2.3.3.10	9	c16696_g1_i1, c16696_g1_i2, c22015_g1_i1, c22015_g3_i1, c30255_g10_i1, c30255_g16_i1, c30255_g18_i1, c30255_g18_i2, c33214_g1_i1	map00900	map00900_20150322190911.png
Terpenoid backbone biosynthesis	80	Delta-isomerase	ec:5.3.3.2	3	c4329_g1_i1, c14751_g1_i1, c30425_g1_i1	map00900	map00900_20150322190911.png
Terpenoid backbone biosynthesis	80	kinase	ec:2.7.1.36	9	c30218_g2_i1, c30218_g2_i2, c30218_g2_i4, c30218_g2_i7, c30218_g2_i8, c30218_g2_i9, c30218_g2_i11, c30218_g2_i12, c30218_g2_i14	map00900	map00900_20150322190911.png
Betalain biosynthesis	6	O-methyltransferase	ec:2.1.1.6	1	c34399_g1_i1	map00965	map00965_20150322190913.png
Betalain biosynthesis	6	decarboxylase	ec:4.1.1.28	5	c27443_g1_i1, c27443_g1_i2, c27443_g1_i3, c27443_g1_i4, c27443_g1_i5	map00965	map00965_20150322190913.png
D-Alanine metabolism	5	ligase	ec:6.3.2.4	4	c28801_g1_i1, c28801_g1_i2, c28801_g1_i3, c28801_g1_i4	map00473	map00473_20150322190915.png
D-Alanine metabolism	5	transaminase	ec:2.6.1.21	1	c26135_g1_i1	map00473	map00473_20150322190915.png
D-Arginine and D-ornithine metabolism	1	transaminase	ec:2.6.1.21	1	c26135_g1_i1	map00472	map00472_20150322190916.png
D-Glutamine and D-glutamate metabolism	4	dehydrogenase [NAD(P)+]	ec:1.4.1.3	4	c4803_g1_i1, c16294_g1_i1, c16294_g1_i2, c19894_g1_i1	map00471	map00471_20150322190919.png
Lysine degradation	71	decarboxylase	ec:4.1.1.18	1	c28137_g1_i8	map00310	map00310_20150322190924.png
Lysine degradation	71	dehydrogenase (NADP+, L-glutamate-forming)	ec:1.5.1.10	1	c29039_g1_i2	map00310	map00310_20150322190924.png
Lysine degradation	71	hydratase	ec:4.2.1.17	9	c3278_g1_i1, c11837_g1_i1, c13872_g2_i1, c20117_g1_i1, c26756_g1_i11, c29252_g7_i1, c29252_g7_i4, c33031_g1_i1, c40469_g1_i1	map00310	map00310_20150322190924.png
Lysine degradation	71	N-methyltransferase	ec:2.1.1.43	33	c6741_g1_i1, c6741_g1_i2, c7650_g1_i1, c11650_g1_i1, c16347_g1_i1, c16347_g1_i2, c16823_g1_i1, c19098_g1_i1, c19513_g1_i1, c20552_g1_i1, c20552_g1_i2, c21434_g2_i1, c21434_g2_i3, c24234_g1_i1, c24234_g1_i2, c24234_g1_i4, c27319_g1_i1, c27489_g3_i1, c27489_g3_i2, c28034_g1_i1, c28034_g1_i2, c28034_g1_i3, c28034_g1_i4, c28070_g1_i1, c28070_g1_i2, c28070_g1_i3, c28088_g1_i1, c28088_g1_i2, c28802_g3_…	map00310	map00310_20150322190924.png
Lysine degradation	71	succinyltransferase	ec:2.3.1.61	2	c19628_g1_i1, c19772_g1_i1	map00310	map00310_20150322190924.png
Lysine degradation	71	dehydrogenase (NAD+)	ec:1.2.1.3	7	c1572_g1_i1, c10066_g1_i1, c12111_g1_i1, c17462_g1_i3, c39521_g1_i1, c41568_g1_i1, c50462_g1_i1	map00310	map00310_20150322190924.png
Lysine degradation	71	C-acetyltransferase	ec:2.3.1.9	3	c24250_g1_i1, c28236_g1_i1, c28236_g1_i2	map00310	map00310_20150322190924.png
Lysine degradation	71	dehydrogenase	ec:1.1.1.35	12	c291_g1_i1, c3278_g1_i1, c9389_g2_i1, c13872_g2_i1, c13872_g3_i1, c25385_g2_i1, c25385_g2_i2, c25385_g2_i3, c27587_g1_i1, c27587_g1_i2, c27587_g1_i3, c30840_g1_i1	map00310	map00310_20150322190924.png
Lysine degradation	71	dehydrogenase (NADP+, L-lysine-forming)	ec:1.5.1.8	2	c29039_g1_i1, c29039_g1_i2	map00310	map00310_20150322190924.png
Lysine degradation	71	dehydrogenase (succinyl-transferring)	ec:1.2.4.2	3	c20070_g1_i1, c20070_g2_i1, c33250_g1_i1	map00310	map00310_20150322190924.png
Lysine degradation	71	transaminase	ec:2.6.1.21	1	c26135_g1_i1	map00310	map00310_20150322190924.png
Tropane, piperidine and pyridine alkaloid biosynthesis	30	decarboxylase	ec:4.1.1.18	1	c28137_g1_i8	map00960	map00960_20150322190926.png
Tropane, piperidine and pyridine alkaloid biosynthesis	30	oxidase	ec:1.4.3.21	14	c6132_g1_i1, c13902_g1_i1, c25679_g1_i1, c25679_g2_i1, c25679_g1_i2, c27950_g2_i1, c28210_g2_i1, c28210_g5_i1, c28271_g1_i1, c28271_g1_i2, c28271_g1_i3, c28271_g1_i4, c56123_g1_i1, c58578_g1_i1	map00960	map00960_20150322190926.png
Tropane, piperidine and pyridine alkaloid biosynthesis	30	reductase	ec:1.1.1.237	1	c30047_g7_i1	map00960	map00960_20150322190926.png
Tropane, piperidine and pyridine alkaloid biosynthesis	30	transaminase	ec:2.6.1.58	1	c25118_g2_i1	map00960	map00960_20150322190926.png
Tropane, piperidine and pyridine alkaloid biosynthesis	30	transaminase	ec:2.6.1.57	13	c11086_g1_i1, c12928_g1_i1, c16258_g1_i1, c20004_g1_i1, c21680_g1_i1, c22917_g1_i2, c22917_g1_i3, c23672_g2_i1, c23743_g1_i1, c25118_g2_i1, c25768_g1_i2, c25768_g1_i5, c25768_g1_i7	map00960	map00960_20150322190926.png
Tropane, piperidine and pyridine alkaloid biosynthesis	30	transaminase	ec:2.6.1.9	13	c11086_g1_i1, c12928_g1_i1, c16258_g1_i1, c20004_g1_i1, c21680_g1_i1, c22917_g1_i2, c22917_g1_i3, c23672_g2_i1, c25118_g2_i1, c25768_g1_i2, c25768_g1_i5, c25768_g1_i7, c29837_g3_i1	map00960	map00960_20150322190926.png
Tropane, piperidine and pyridine alkaloid biosynthesis	30	transaminase	ec:2.6.1.5	12	c11086_g1_i1, c12928_g1_i1, c16258_g1_i1, c20004_g1_i1, c21680_g1_i1, c22917_g1_i2, c22917_g1_i3, c23672_g2_i1, c25118_g2_i1, c25768_g1_i2, c25768_g1_i5, c25768_g1_i7	map00960	map00960_20150322190926.png
Tropane, piperidine and pyridine alkaloid biosynthesis	30	transaminase	ec:2.6.1.1	13	c11086_g1_i1, c12928_g1_i1, c16258_g1_i1, c20004_g1_i1, c21680_g1_i1, c22917_g1_i2, c22917_g1_i3, c23672_g2_i1, c23743_g1_i1, c25118_g2_i1, c25768_g1_i2, c25768_g1_i5, c25768_g1_i7	map00960	map00960_20150322190926.png
Porphyrin and chlorophyll metabolism	82	decarboxylase	ec:4.1.1.37	3	c26781_g1_i1, c26781_g1_i2, c27028_g1_i1	map00860	map00860_20150322190935.png
Porphyrin and chlorophyll metabolism	82	synthase	ec:4.2.1.75	2	c25127_g2_i1, c44736_g1_i1	map00860	map00860_20150322190935.png
Porphyrin and chlorophyll metabolism	82	ferrochelatase	ec:4.99.1.4	4	c21927_g1_i1, c21927_g1_i2, c21927_g1_i3, c21927_g1_i4	map00860	map00860_20150322190935.png
Porphyrin and chlorophyll metabolism	82	cobaltochelatase	ec:4.99.1.3	2	c21927_g1_i1, c21927_g1_i3	map00860	map00860_20150322190935.png
Porphyrin and chlorophyll metabolism	82	ferro-protoporphyrin chelatase	ec:4.99.1.1	9	c17112_g1_i1, c18092_g1_i1, c18092_g1_i2, c28549_g1_i2, c28549_g1_i3, c28549_g1_i5, c28549_g1_i6, c28549_g1_i7, c28549_g1_i8	map00860	map00860_20150322190935.png
Porphyrin and chlorophyll metabolism	82	synthase	ec:4.2.1.24	1	c24416_g1_i1	map00860	map00860_20150322190935.png
Porphyrin and chlorophyll metabolism	82	C-methyltransferase	ec:2.1.1.107	1	c23879_g1_i1	map00860	map00860_20150322190935.png
Porphyrin and chlorophyll metabolism	82	dehydrogenase	ec:1.3.99.22	1	c26410_g1_i1	map00860	map00860_20150322190935.png
Porphyrin and chlorophyll metabolism	82	2,1-aminomutase	ec:5.4.3.8	1	c22032_g1_i1	map00860	map00860_20150322190935.png
Porphyrin and chlorophyll metabolism	82	CLH	ec:3.1.1.14	1	c19940_g1_i2	map00860	map00860_20150322190935.png
Porphyrin and chlorophyll metabolism	82	oxidoreductase	ec:1.3.7.4	1	c25804_g1_i1	map00860	map00860_20150322190935.png
Porphyrin and chlorophyll metabolism	82	beta-glucuronide glucuronohydrolase glucuronidase	ec:3.2.1.31	8	c15668_g1_i1, c15668_g1_i2, c22799_g1_i1, c22799_g2_i1, c26973_g1_i1, c26973_g1_i2, c26973_g1_i3, c26973_g1_i4	map00860	map00860_20150322190935.png
Porphyrin and chlorophyll metabolism	82	oxygenase (biliverdin-producing)	ec:1.14.99.3	3	c19060_g2_i1, c21614_g1_i1, c53189_g1_i1	map00860	map00860_20150322190935.png
Porphyrin and chlorophyll metabolism	82	protoporphyrin IX methyltransferase	ec:2.1.1.11	1	c28739_g1_i1	map00860	map00860_20150322190935.png
Porphyrin and chlorophyll metabolism	82	b reductase	ec:1.1.1.294	5	c5600_g1_i1, c25622_g2_i1, c25622_g2_i2, c25622_g2_i3, c25622_g2_i4	map00860	map00860_20150322190935.png
Porphyrin and chlorophyll metabolism	82	IX monomethyl ester (oxidative) cyclase	ec:1.14.13.81	1	c51966_g1_i1	map00860	map00860_20150322190935.png
Porphyrin and chlorophyll metabolism	82	synthase	ec:2.5.1.62	3	c25344_g1_i1, c25344_g1_i2, c26726_g1_i1	map00860	map00860_20150322190935.png
Porphyrin and chlorophyll metabolism	82	synthase	ec:2.5.1.61	1	c34717_g1_i1	map00860	map00860_20150322190935.png
Porphyrin and chlorophyll metabolism	82	oxygenase	ec:1.14.13.122	7	c2506_g1_i1, c13305_g1_i1, c13305_g1_i2, c18930_g1_i1, c27785_g2_i1, c46131_g1_i1, c50767_g1_i1	map00860	map00860_20150322190935.png
Porphyrin and chlorophyll metabolism	82	1-naphthol glucuronyltransferase	ec:2.4.1.17	6	c21867_g2_i1, c25416_g1_i2, c27222_g2_i1, c27222_g2_i3, c27222_g2_i4, c27222_g3_i1	map00860	map00860_20150322190935.png
Porphyrin and chlorophyll metabolism	82	ligase	ec:6.1.1.17	5	c24236_g2_i1, c24236_g3_i1, c24236_g3_i4, c24236_g3_i5, c30440_g1_i1	map00860	map00860_20150322190935.png
Porphyrin and chlorophyll metabolism	82	reductase	ec:1.2.1.70	1	c14107_g1_i1	map00860	map00860_20150322190935.png
Porphyrin and chlorophyll metabolism	82	oxidase	ec:1.3.3.4	2	c23939_g1_i1, c34796_g1_i1	map00860	map00860_20150322190935.png
Porphyrin and chlorophyll metabolism	82	oxidase	ec:1.3.3.3	2	c14017_g1_i1, c26410_g1_i1	map00860	map00860_20150322190935.png
Porphyrin and chlorophyll metabolism	82	ceruloplasmin	ec:1.16.3.1	2	c11845_g1_i1, c28380_g1_i1	map00860	map00860_20150322190935.png
Porphyrin and chlorophyll metabolism	82	dehydrogenase	ec:1.3.1.76	1	c23879_g1_i1	map00860	map00860_20150322190935.png
Porphyrin and chlorophyll metabolism	82	chlorophyllide a 8-vinyl-reductase	ec:1.3.1.75	1	c51286_g1_i1	map00860	map00860_20150322190935.png
Porphyrin and chlorophyll metabolism	82	reductase	ec:1.3.1.33	6	c1879_g1_i1, c13577_g1_i1, c13577_g3_i1, c26115_g1_i4, c27526_g1_i1, c50767_g1_i1	map00860	map00860_20150322190935.png
Porphyrin and chlorophyll metabolism	82	chelatase	ec:6.6.1.1	6	c14935_g1_i1, c22192_g1_i1, c22192_g1_i2, c39904_g1_i1, c51563_g1_i1, c55790_g1_i1	map00860	map00860_20150322190935.png
Glycosphingolipid biosynthesis - ganglio series	49	hexosaminidase	ec:3.2.1.52	12	c15862_g1_i1, c19898_g1_i1, c19898_g1_i2, c25602_g2_i1, c25602_g2_i2, c25602_g2_i3, c27640_g1_i2, c27640_g1_i3, c27640_g1_i4, c27640_g1_i5, c27640_g1_i6, c29795_g3_i1	map00604	map00604_20150322190937.png
Glycosphingolipid biosynthesis - ganglio series	49	lactase (ambiguous)	ec:3.2.1.23	37	c16650_g1_i1, c16650_g2_i1, c16871_g1_i1, c18933_g2_i1, c19356_g1_i1, c19761_g1_i1, c19761_g1_i2, c19761_g1_i3, c19761_g1_i4, c19761_g1_i5, c19761_g1_i6, c19970_g1_i5, c22308_g3_i1, c24819_g1_i1, c24819_g1_i3, c27829_g1_i1, c27829_g2_i1, c27829_g1_i2, c28588_g2_i1, c28817_g2_i1, c28817_g2_i2, c28817_g2_i3, c29109_g1_i1, c29109_g1_i3, c29109_g1_i4, c29109_g1_i5, c29109_g1_i8, c29109_g1_i9, c29109_…	map00604	map00604_20150322190937.png
Glycosphingolipid biosynthesis - globo series	46	hexosaminidase	ec:3.2.1.52	12	c15862_g1_i1, c19898_g1_i1, c19898_g1_i2, c25602_g2_i1, c25602_g2_i2, c25602_g2_i3, c27640_g1_i2, c27640_g1_i3, c27640_g1_i4, c27640_g1_i5, c27640_g1_i6, c29795_g3_i1	map00603	map00603_20150322190939.png
Glycosphingolipid biosynthesis - globo series	46	melibiase	ec:3.2.1.22	24	c3543_g1_i1, c20561_g1_i1, c20561_g2_i1, c25197_g1_i1, c25197_g1_i2, c25197_g1_i3, c25197_g1_i5, c25197_g1_i6, c28010_g1_i1, c28010_g1_i2, c28010_g1_i3, c28010_g1_i4, c28010_g1_i6, c29663_g6_i1, c29663_g6_i10, c29745_g1_i1, c29745_g1_i2, c29745_g1_i3, c29745_g1_i4, c29745_g1_i5, c29745_g1_i7, c29745_g1_i8, c29745_g1_i9, c39551_g1_i1	map00603	map00603_20150322190939.png
Glycosphingolipid biosynthesis - globo series	46	2-alpha-L-fucosyltransferase	ec:2.4.1.69	10	c8400_g1_i1, c16806_g1_i1, c16806_g1_i2, c20762_g2_i1, c20762_g4_i1, c27064_g1_i1, c27064_g2_i2, c33529_g1_i1, c45055_g1_i1, c54817_g1_i1	map00603	map00603_20150322190939.png
Cysteine and methionine metabolism	166	decarboxylase	ec:4.1.1.50	4	c4567_g1_i1, c4567_g2_i1, c26757_g1_i1, c26757_g2_i1	map00270	map00270_20150322190947.png
Cysteine and methionine metabolism	166	isomerase	ec:5.3.1.23	7	c13152_g1_i1, c13152_g1_i2, c19361_g1_i2, c21509_g1_i1, c26025_g1_i2, c26025_g1_i3, c26705_g3_i1	map00270	map00270_20150322190947.png
Cysteine and methionine metabolism	166	1-phosphate dehydratase	ec:4.2.1.109	1	c29467_g2_i1	map00270	map00270_20150322190947.png
Cysteine and methionine metabolism	166	(S)-S-oxide reductase	ec:1.8.4.13	1	c29493_g4_i1	map00270	map00270_20150322190947.png
Cysteine and methionine metabolism	166	ammonia-lyase	ec:4.3.1.17	6	c22221_g1_i1, c22221_g1_i2, c22221_g1_i3, c22221_g1_i4, c22221_g1_i5, c22221_g1_i6	map00270	map00270_20150322190947.png
Cysteine and methionine metabolism	166	dehydrogenase	ec:1.1.1.3	6	c1215_g1_i1, c29083_g1_i1, c29083_g1_i2, c29083_g1_i3, c29083_g1_i4, c33068_g1_i1	map00270	map00270_20150322190947.png
Cysteine and methionine metabolism	166	synthase	ec:3.1.3.77	8	c14684_g1_i1, c28915_g1_i1, c28915_g1_i2, c28915_g1_i3, c28915_g1_i4, c28915_g1_i5, c29467_g2_i1, c47340_g1_i1	map00270	map00270_20150322190947.png
Cysteine and methionine metabolism	166	desulfhydrase	ec:4.4.1.15	2	c9372_g1_i1, c9372_g1_i2	map00270	map00270_20150322190947.png
Cysteine and methionine metabolism	166	synthase	ec:4.4.1.14	7	c19722_g1_i1, c23743_g1_i1, c28298_g1_i1, c28298_g1_i2, c30375_g1_i1, c39968_g1_i1, c50834_g1_i1	map00270	map00270_20150322190947.png
Cysteine and methionine metabolism	166	(cytosine-5-)-methyltransferase	ec:2.1.1.37	6	c14144_g1_i1, c26808_g1_i1, c28968_g1_i1, c28968_g1_i2, c45370_g1_i1, c59264_g1_i1	map00270	map00270_20150322190947.png
Cysteine and methionine metabolism	166	S-methyltransferase	ec:2.1.1.14	1	c30282_g1_i1	map00270	map00270_20150322190947.png
Cysteine and methionine metabolism	166	synthase	ec:2.1.1.13	1	c30282_g1_i1	map00270	map00270_20150322190947.png
Cysteine and methionine metabolism	166	adenosyltransferase	ec:2.5.1.6	11	c7109_g1_i1, c9717_g1_i1, c10433_g1_i1, c22973_g1_i1, c26517_g1_i1, c26517_g2_i1, c29904_g2_i4, c29904_g2_i5, c29904_g2_i6, c51706_g1_i1, c56987_g1_i1	map00270	map00270_20150322190947.png
Cysteine and methionine metabolism	166	sulfurtransferase	ec:2.8.1.2	1	c19626_g1_i1	map00270	map00270_20150322190947.png
Cysteine and methionine metabolism	166	kinase	ec:2.7.2.4	11	c23277_g1_i1, c23277_g2_i1, c27041_g1_i1, c27041_g1_i2, c27041_g1_i3, c27041_g1_i4, c27041_g1_i5, c27041_g1_i6, c27041_g1_i7, c30100_g6_i1, c33068_g1_i1	map00270	map00270_20150322190947.png
Cysteine and methionine metabolism	166	O-acetyltransferase	ec:2.3.1.30	5	c11279_g1_i1, c16847_g1_i1, c20260_g2_i1, c20260_g2_i2, c22924_g1_i1	map00270	map00270_20150322190947.png
Cysteine and methionine metabolism	166	S-adenosylhomocysteine synthase	ec:3.3.1.1	3	c1809_g1_i1, c24133_g1_i1, c31166_g1_i1	map00270	map00270_20150322190947.png
Cysteine and methionine metabolism	166	nucleosidase	ec:3.2.2.9	1	c23809_g4_i1	map00270	map00270_20150322190947.png
Cysteine and methionine metabolism	166	beta-lyase	ec:4.4.1.8	1	c23836_g3_i2	map00270	map00270_20150322190947.png
Cysteine and methionine metabolism	166	gamma-lyase	ec:4.4.1.1	4	c18791_g1_i1, c18791_g1_i2, c23836_g3_i2, c27575_g1_i2	map00270	map00270_20150322190947.png
Cysteine and methionine metabolism	166	dioxygenase [iron(II)-requiring]	ec:1.13.11.54	4	c3078_g2_i1, c13839_g1_i1, c14603_g1_i1, c55953_g1_i1	map00270	map00270_20150322190947.png
Cysteine and methionine metabolism	166	dehydrogenase	ec:1.1.1.37	19	c6625_g1_i1, c6625_g2_i1, c7769_g1_i1, c13903_g1_i1, c16191_g1_i1, c16612_g2_i1, c17368_g1_i1, c17368_g1_i2, c21463_g1_i1, c21463_g2_i1, c29223_g1_i2, c29223_g1_i3, c29223_g1_i4, c29223_g1_i5, c29223_g1_i6, c29223_g1_i7, c29223_g1_i8, c29223_g1_i9, c44530_g1_i1	map00270	map00270_20150322190947.png
Cysteine and methionine metabolism	166	gamma-synthase	ec:2.5.1.48	4	c13344_g1_i1, c15563_g1_i1, c15563_g1_i2, c16261_g1_i2	map00270	map00270_20150322190947.png
Cysteine and methionine metabolism	166	synthase	ec:2.5.1.47	29	c6730_g1_i1, c7823_g1_i1, c9986_g1_i1, c9986_g1_i2, c10251_g1_i1, c10251_g1_i2, c12756_g1_i1, c15993_g1_i1, c22417_g1_i1, c22417_g2_i1, c22417_g2_i2, c25521_g2_i2, c29125_g1_i1, c29125_g1_i2, c29125_g1_i3, c29125_g1_i4, c29446_g1_i1, c30059_g5_i1, c30059_g5_i2, c30059_g5_i3, c30059_g5_i4, c30059_g5_i5, c30066_g3_i1, c30066_g3_i2, c30066_g3_i3, c30066_g3_i4, c30066_g3_i7, c33066_g1_i1, c45613_g1_i1	map00270	map00270_20150322190947.png
Cysteine and methionine metabolism	166	kinase	ec:2.7.1.100	2	c29519_g3_i1, c29519_g3_i2	map00270	map00270_20150322190947.png
Cysteine and methionine metabolism	166	dehydrogenase	ec:1.1.1.27	3	c23435_g2_i1, c23435_g2_i2, c23435_g2_i3	map00270	map00270_20150322190947.png
Cysteine and methionine metabolism	166	synthase	ec:2.5.1.22	1	c22993_g1_i1	map00270	map00270_20150322190947.png
Cysteine and methionine metabolism	166	synthase	ec:2.5.1.16	5	c16164_g1_i1, c16864_g1_i1, c22993_g1_i1, c25544_g1_i1, c25544_g1_i2	map00270	map00270_20150322190947.png
Cysteine and methionine metabolism	166	transaminase	ec:2.6.1.57	13	c11086_g1_i1, c12928_g1_i1, c16258_g1_i1, c20004_g1_i1, c21680_g1_i1, c22917_g1_i2, c22917_g1_i3, c23672_g2_i1, c23743_g1_i1, c25118_g2_i1, c25768_g1_i2, c25768_g1_i5, c25768_g1_i7	map00270	map00270_20150322190947.png
Cysteine and methionine metabolism	166	transaminase	ec:2.6.1.5	12	c11086_g1_i1, c12928_g1_i1, c16258_g1_i1, c20004_g1_i1, c21680_g1_i1, c22917_g1_i2, c22917_g1_i3, c23672_g2_i1, c25118_g2_i1, c25768_g1_i2, c25768_g1_i5, c25768_g1_i7	map00270	map00270_20150322190947.png
Cysteine and methionine metabolism	166	transaminase	ec:2.6.1.1	13	c11086_g1_i1, c12928_g1_i1, c16258_g1_i1, c20004_g1_i1, c21680_g1_i1, c22917_g1_i2, c22917_g1_i3, c23672_g2_i1, c23743_g1_i1, c25118_g2_i1, c25768_g1_i2, c25768_g1_i5, c25768_g1_i7	map00270	map00270_20150322190947.png
Cysteine and methionine metabolism	166	dehydrogenase	ec:1.2.1.11	1	c31218_g1_i1	map00270	map00270_20150322190947.png
Cysteine and methionine metabolism	166	nucleosidase	ec:3.2.2.16	1	c23809_g4_i1	map00270	map00270_20150322190947.png
Cysteine and methionine metabolism	166	oxidase	ec:1.14.17.4	4	c28852_g2_i1, c28852_g2_i2, c28852_g2_i3, c28852_g4_i1	map00270	map00270_20150322190947.png
Glycosphingolipid biosynthesis - lacto and neolacto series	10	2-alpha-L-fucosyltransferase	ec:2.4.1.69	10	c8400_g1_i1, c16806_g1_i1, c16806_g1_i2, c20762_g2_i1, c20762_g4_i1, c27064_g1_i1, c27064_g2_i2, c33529_g1_i1, c45055_g1_i1, c54817_g1_i1	map00601	map00601_20150322190949.png
Nicotinate and nicotinamide metabolism	105	oxidase	ec:1.4.3.16	1	c7357_g1_i1	map00760	map00760_20150322190952.png
Nicotinate and nicotinamide metabolism	105	diphosphorylase (carboxylating)	ec:2.4.2.19	7	c21245_g2_i1, c21245_g2_i2, c24357_g1_i1, c27999_g1_i1, c27999_g1_i2, c27999_g1_i3, c27999_g1_i4	map00760	map00760_20150322190952.png
Nicotinate and nicotinamide metabolism	105	synthase (glutamine-hydrolysing)	ec:6.3.5.1	2	c25726_g1_i1, c25726_g1_i2	map00760	map00760_20150322190952.png
Nicotinate and nicotinamide metabolism	105	adenylyltransferase	ec:2.7.7.1	14	c29962_g1_i1, c29962_g1_i2, c29962_g1_i3, c29962_g1_i4, c29962_g1_i5, c29962_g1_i6, c29962_g1_i7, c29962_g1_i8, c29962_g1_i9, c29962_g1_i10, c29962_g1_i11, c29962_g1_i12, c29962_g1_i13, c29962_g1_i14	map00760	map00760_20150322190952.png
Nicotinate and nicotinamide metabolism	105	adenylyltransferase	ec:2.7.7.18	14	c29962_g1_i1, c29962_g1_i2, c29962_g1_i3, c29962_g1_i4, c29962_g1_i5, c29962_g1_i6, c29962_g1_i7, c29962_g1_i8, c29962_g1_i9, c29962_g1_i10, c29962_g1_i11, c29962_g1_i12, c29962_g1_i13, c29962_g1_i14	map00760	map00760_20150322190952.png
Nicotinate and nicotinamide metabolism	105	nucleosidase	ec:3.2.2.3	2	c4547_g1_i1, c24289_g2_i1	map00760	map00760_20150322190952.png
Nicotinate and nicotinamide metabolism	105	nicotinamide deaminase	ec:3.5.1.19	1	c17908_g1_i1	map00760	map00760_20150322190952.png
Nicotinate and nicotinamide metabolism	105	uridine 5'-nucleotidase	ec:3.1.3.5	9	c18320_g1_i1, c18320_g1_i2, c24231_g1_i1, c24231_g1_i2, c24231_g1_i4, c25856_g1_i1, c27648_g1_i2, c27648_g1_i5, c27648_g1_i6	map00760	map00760_20150322190952.png
Nicotinate and nicotinamide metabolism	105	diphosphatase	ec:3.6.1.9	1	c51984_g1_i1	map00760	map00760_20150322190952.png
Nicotinate and nicotinamide metabolism	105	diphosphatase	ec:3.6.1.22	13	c18541_g1_i1, c18541_g1_i2, c18541_g1_i3, c19719_g1_i1, c29472_g1_i2, c29472_g1_i4, c29472_g1_i5, c29472_g1_i6, c29472_g1_i7, c29472_g1_i9, c29472_g3_i2, c29472_g1_i10, c33905_g1_i1	map00760	map00760_20150322190952.png
Nicotinate and nicotinamide metabolism	105	kinase	ec:2.7.1.23	55	c2301_g1_i1, c12903_g1_i1, c12903_g1_i2, c19674_g1_i1, c19674_g1_i2, c19674_g1_i3, c19805_g2_i1, c21023_g1_i1, c21023_g1_i3, c22018_g1_i1, c22497_g1_i1, c22497_g1_i2, c23423_g1_i1, c23423_g1_i2, c23423_g1_i3, c23447_g1_i1, c23447_g1_i2, c23447_g1_i3, c24386_g1_i1, c24386_g1_i2, c24386_g1_i3, c24386_g1_i4, c24386_g1_i6, c24623_g3_i1, c24623_g3_i2, c24623_g3_i3, c24623_g3_i4, c25665_g1_i1, c25665_g…	map00760	map00760_20150322190952.png
Sphingolipid metabolism	126	phosphodiesterase	ec:3.1.4.12	6	c10207_g1_i1, c10387_g1_i1, c29974_g6_i1, c29974_g7_i1, c29974_g4_i3, c29974_g7_i2	map00600	map00600_20150322190955.png
Sphingolipid metabolism	126	psychosine hydrolase	ec:3.2.1.45	14	c24688_g1_i1, c24688_g1_i2, c24688_g1_i3, c24688_g1_i4, c24688_g1_i5, c25913_g1_i1, c25913_g1_i2, c25913_g1_i3, c25913_g1_i4, c25913_g1_i5, c25913_g1_i6, c25913_g1_i7, c44742_g1_i1, c56242_g1_i1	map00600	map00600_20150322190955.png
Sphingolipid metabolism	126	lactase (ambiguous)	ec:3.2.1.23	37	c16650_g1_i1, c16650_g2_i1, c16871_g1_i1, c18933_g2_i1, c19356_g1_i1, c19761_g1_i1, c19761_g1_i2, c19761_g1_i3, c19761_g1_i4, c19761_g1_i5, c19761_g1_i6, c19970_g1_i5, c22308_g3_i1, c24819_g1_i1, c24819_g1_i3, c27829_g1_i1, c27829_g2_i1, c27829_g1_i2, c28588_g2_i1, c28817_g2_i1, c28817_g2_i2, c28817_g2_i3, c29109_g1_i1, c29109_g1_i3, c29109_g1_i4, c29109_g1_i5, c29109_g1_i8, c29109_g1_i9, c29109_…	map00600	map00600_20150322190955.png
Sphingolipid metabolism	126	melibiase	ec:3.2.1.22	24	c3543_g1_i1, c20561_g1_i1, c20561_g2_i1, c25197_g1_i1, c25197_g1_i2, c25197_g1_i3, c25197_g1_i5, c25197_g1_i6, c28010_g1_i1, c28010_g1_i2, c28010_g1_i3, c28010_g1_i4, c28010_g1_i6, c29663_g6_i1, c29663_g6_i10, c29745_g1_i1, c29745_g1_i2, c29745_g1_i3, c29745_g1_i4, c29745_g1_i5, c29745_g1_i7, c29745_g1_i8, c29745_g1_i9, c39551_g1_i1	map00600	map00600_20150322190955.png
Sphingolipid metabolism	126	reductase	ec:1.1.1.102	1	c51372_g1_i1	map00600	map00600_20150322190955.png
Sphingolipid metabolism	126	C-palmitoyltransferase	ec:2.3.1.50	6	c7552_g1_i1, c19250_g1_i2, c29868_g1_i1, c29868_g1_i2, c29868_g1_i3, c39969_g1_i1	map00600	map00600_20150322190955.png
Sphingolipid metabolism	126	glucosyltransferase	ec:2.4.1.80	2	c24258_g1_i1, c24258_g1_i2	map00600	map00600_20150322190955.png
Sphingolipid metabolism	126	acylsphingosine deacylase	ec:3.5.1.23	1	c27903_g1_i1	map00600	map00600_20150322190955.png
Sphingolipid metabolism	126	N-acyltransferase	ec:2.3.1.24	12	c4787_g1_i1, c4787_g1_i2, c18961_g1_i1, c18961_g1_i2, c19574_g1_i1, c25809_g2_i1, c25809_g2_i2, c25809_g2_i3, c25809_g2_i4, c25809_g2_i5, c26223_g1_i1, c26223_g1_i2	map00600	map00600_20150322190955.png
Sphingolipid metabolism	126	phosphatase	ec:3.1.3.4	14	c5223_g1_i1, c12777_g1_i1, c14032_g1_i2, c22983_g1_i1, c22983_g1_i3, c23525_g1_i1, c23525_g1_i2, c26915_g1_i1, c26915_g2_i1, c26915_g2_i3, c26915_g2_i4, c28462_g3_i1, c28462_g3_i2, c28462_g3_i3	map00600	map00600_20150322190955.png
Sphingolipid metabolism	126	aldolase	ec:4.1.2.27	1	c24572_g1_i2	map00600	map00600_20150322190955.png
Sphingolipid metabolism	126	kinase	ec:2.7.1.138	7	c30049_g8_i1, c30049_g8_i4, c30049_g8_i5, c30049_g8_i6, c30049_g8_i7, c30049_g8_i8, c30049_g8_i10	map00600	map00600_20150322190955.png
Sphingolipid metabolism	126	kinase	ec:2.7.1.91	1	c19674_g1_i1	map00600	map00600_20150322190955.png
Glycolysis / Gluconeogenesis	192	phosphohexokinase	ec:2.7.1.11	24	c13915_g1_i1, c16448_g1_i1, c16910_g1_i1, c17318_g1_i1, c18576_g2_i1, c19925_g1_i1, c19925_g1_i3, c19925_g1_i4, c22048_g1_i1, c22048_g1_i2, c23269_g1_i1, c25398_g1_i1, c25398_g2_i1, c25398_g2_i3, c25398_g2_i4, c25398_g1_i2, c26815_g1_i1, c26815_g2_i2, c26815_g2_i4, c27916_g1_i1, c27916_g1_i2, c29402_g1_i8, c29999_g8_i1, c56069_g1_i1	map00010	map00010_20150322191003.png
Glycolysis / Gluconeogenesis	192	carboxykinase (ATP)	ec:4.1.1.49	8	c22942_g1_i1, c27846_g1_i2, c27846_g1_i7, c29282_g1_i1, c29282_g1_i2, c29282_g1_i3, c29282_g1_i4, c39339_g1_i1	map00010	map00010_20150322191003.png
Glycolysis / Gluconeogenesis	192	1-epimerase	ec:5.1.3.15	3	c16229_g1_i1, c26770_g2_i1, c26770_g2_i4	map00010	map00010_20150322191003.png
Glycolysis / Gluconeogenesis	192	isomerase	ec:5.3.1.9	6	c26431_g2_i1, c26431_g2_i3, c26431_g2_i4, c26431_g2_i5, c29935_g1_i1, c49315_g1_i1	map00010	map00010_20150322191003.png
Glycolysis / Gluconeogenesis	192	isomerase	ec:5.3.1.1	5	c6392_g1_i1, c14624_g1_i1, c14624_g1_i2, c23520_g1_i2, c25721_g1_i1	map00010	map00010_20150322191003.png
Glycolysis / Gluconeogenesis	192	glucokinase (phosphorylating)	ec:2.7.1.2	9	c5617_g1_i1, c8374_g1_i1, c8374_g1_i2, c16154_g1_i1, c22849_g2_i1, c23588_g1_i2, c27857_g1_i1, c30302_g3_i3, c34494_g1_i1	map00010	map00010_20150322191003.png
Glycolysis / Gluconeogenesis	192	hexokinase type IV glucokinase	ec:2.7.1.1	3	c15989_g1_i1, c23588_g1_i3, c29255_g1_i1	map00010	map00010_20150322191003.png
Glycolysis / Gluconeogenesis	192	hydratase	ec:4.2.1.11	5	c4740_g1_i1, c18145_g1_i1, c18145_g2_i1, c21585_g1_i1, c25605_g1_i1	map00010	map00010_20150322191003.png
Glycolysis / Gluconeogenesis	192	1-epimerase	ec:5.1.3.3	7	c3530_g1_i1, c19797_g1_i1, c19797_g1_i2, c23912_g1_i1, c24321_g2_i1, c24321_g3_i2, c45654_g1_i1	map00010	map00010_20150322191003.png
Glycolysis / Gluconeogenesis	192	dehydrogenase (NADP+)	ec:1.1.1.2	8	c20879_g1_i1, c20879_g1_i2, c20879_g1_i3, c22741_g1_i1, c22741_g1_i2, c29846_g1_i2, c29846_g1_i3, c39086_g1_i1	map00010	map00010_20150322191003.png
Glycolysis / Gluconeogenesis	192	dehydrogenase	ec:1.1.1.1	3	c3467_g1_i1, c26885_g2_i1, c28249_g2_i1	map00010	map00010_20150322191003.png
Glycolysis / Gluconeogenesis	192	hexose diphosphatase	ec:3.1.3.11	13	c14273_g1_i1, c15837_g1_i1, c23139_g1_i1, c23139_g1_i2, c23139_g1_i3, c23311_g1_i1, c23311_g1_i2, c23311_g2_i1, c23311_g2_i2, c23311_g2_i3, c50463_g1_i1, c50538_g1_i1, c50849_g1_i1	map00010	map00010_20150322191003.png
Glycolysis / Gluconeogenesis	192	ligase	ec:6.2.1.1	6	c1196_g1_i1, c19016_g1_i1, c27176_g1_i2, c27176_g1_i4, c28820_g2_i1, c39084_g1_i1	map00010	map00010_20150322191003.png
Glycolysis / Gluconeogenesis	192	kinase	ec:2.7.2.3	10	c7242_g1_i1, c10684_g1_i1, c22961_g1_i1, c22961_g2_i1, c22961_g1_i2, c22961_g1_i3, c24864_g1_i2, c24864_g1_i5, c24864_g1_i6, c46049_g1_i1	map00010	map00010_20150322191003.png
Glycolysis / Gluconeogenesis	192	decarboxylase	ec:4.1.1.1	5	c10821_g1_i1, c12879_g1_i1, c12879_g2_i1, c13031_g1_i1, c13031_g2_i1	map00010	map00010_20150322191003.png
Glycolysis / Gluconeogenesis	192	acetyltransferase	ec:2.3.1.12	7	c19628_g1_i1, c28822_g1_i1, c29048_g1_i1, c29048_g1_i2, c29048_g1_i3, c29346_g5_i2, c29346_g3_i4	map00010	map00010_20150322191003.png
Glycolysis / Gluconeogenesis	192	dehydrogenase (NADP+)	ec:1.2.1.9	3	c22675_g1_i1, c22675_g2_i1, c23141_g4_i1	map00010	map00010_20150322191003.png
Glycolysis / Gluconeogenesis	192	dehydrogenase [NAD(P)+]	ec:1.2.1.5	6	c6773_g1_i1, c13834_g1_i1, c13834_g1_i2, c19832_g1_i1, c24561_g1_i1, c44520_g1_i1	map00010	map00010_20150322191003.png
Glycolysis / Gluconeogenesis	192	dehydrogenase (NAD+)	ec:1.2.1.3	7	c1572_g1_i1, c10066_g1_i1, c12111_g1_i1, c17462_g1_i3, c39521_g1_i1, c41568_g1_i1, c50462_g1_i1	map00010	map00010_20150322191003.png
Glycolysis / Gluconeogenesis	192	aldolase	ec:4.1.2.13	23	c7086_g1_i1, c16508_g1_i1, c16508_g2_i1, c16508_g2_i2, c21719_g1_i1, c21719_g1_i2, c21719_g1_i3, c21719_g1_i4, c21876_g1_i1, c23709_g1_i1, c23709_g1_i2, c27740_g2_i1, c27837_g1_i1, c27837_g1_i2, c27837_g1_i3, c27837_g2_i1, c27837_g3_i1, c27934_g4_i1, c43834_g1_i1, c45840_g1_i1, c53463_g1_i1, c55765_g1_i1, c61250_g1_i1	map00010	map00010_20150322191003.png
Glycolysis / Gluconeogenesis	192	dehydrogenase	ec:1.1.1.27	3	c23435_g2_i1, c23435_g2_i2, c23435_g2_i3	map00010	map00010_20150322191003.png
Glycolysis / Gluconeogenesis	192	dehydrogenase (acetyl-transferring)	ec:1.2.4.1	6	c6015_g1_i1, c16111_g1_i1, c16807_g2_i1, c28483_g2_i1, c29480_g3_i1, c29480_g4_i1	map00010	map00010_20150322191003.png
Glycolysis / Gluconeogenesis	192	dehydrogenase	ec:1.8.1.4	4	c14091_g1_i1, c26659_g1_i1, c26659_g1_i2, c55994_g1_i1	map00010	map00010_20150322191003.png
Glycolysis / Gluconeogenesis	192	dehydrogenase (phosphorylating)	ec:1.2.1.12	6	c6234_g1_i1, c14713_g2_i1, c16652_g1_i1, c22675_g1_i1, c22675_g2_i1, c30105_g1_i1	map00010	map00010_20150322191003.png
Glycolysis / Gluconeogenesis	192	(alpha-D-glucose-1,6-bisphosphate-dependent)	ec:5.4.2.2	2	c14185_g1_i1, c29690_g1_i1	map00010	map00010_20150322191003.png
Glycolysis / Gluconeogenesis	192	kinase	ec:2.7.1.40	12	c2037_g2_i1, c2727_g2_i1, c15568_g2_i1, c16042_g1_i1, c16188_g1_i1, c23209_g1_i1, c24041_g1_i1, c26801_g1_i2, c29779_g1_i1, c29779_g1_i2, c29779_g1_i3, c29779_g1_i5	map00010	map00010_20150322191003.png
C5-Branched dibasic acid metabolism	9	synthase	ec:2.2.1.6	3	c28666_g1_i1, c50671_g1_i1, c52104_g1_i1	map00660	map00660_20150322190958.png
C5-Branched dibasic acid metabolism	9	ligase (ADP-forming)	ec:6.2.1.5	5	c1772_g1_i1, c28229_g3_i1, c28229_g3_i2, c30538_g1_i1, c44478_g1_i1	map00660	map00660_20150322190958.png
C5-Branched dibasic acid metabolism	9	dehydrogenase	ec:1.1.1.85	1	c10137_g1_i1	map00660	map00660_20150322190958.png
Ether lipid metabolism	43	D	ec:3.1.4.4	11	c14166_g1_i2, c21797_g1_i1, c29404_g2_i1, c29404_g2_i2, c29404_g2_i3, c29404_g2_i4, c29404_g2_i7, c29404_g2_i8, c29404_g2_i10, c29404_g2_i12, c29885_g1_i1	map00565	map00565_20150322191014.png
Ether lipid metabolism	43	C	ec:3.1.4.3	1	c25792_g1_i2	map00565	map00565_20150322191014.png
Ether lipid metabolism	43	phosphatase	ec:3.1.3.4	14	c5223_g1_i1, c12777_g1_i1, c14032_g1_i2, c22983_g1_i1, c22983_g1_i3, c23525_g1_i1, c23525_g1_i2, c26915_g1_i1, c26915_g2_i1, c26915_g2_i3, c26915_g2_i4, c28462_g3_i1, c28462_g3_i2, c28462_g3_i3	map00565	map00565_20150322191014.png
Ether lipid metabolism	43	cholinephosphotransferase	ec:2.7.8.2	2	c5834_g1_i1, c18994_g1_i2	map00565	map00565_20150322191014.png
Ether lipid metabolism	43	A2	ec:3.1.1.4	15	c3397_g1_i1, c16371_g1_i1, c16371_g1_i2, c16371_g1_i3, c20818_g1_i1, c20818_g1_i2, c21613_g1_i1, c21613_g1_i2, c21815_g1_i1, c22474_g2_i1, c27828_g4_i1, c28059_g1_i1, c28059_g1_i2, c28059_g1_i3, c52975_g1_i1	map00565	map00565_20150322191014.png
Starch and sucrose metabolism	507	decarboxylase	ec:4.1.1.35	7	c25249_g1_i1, c28469_g1_i1, c28469_g1_i3, c28469_g2_i1, c28469_g1_i4, c30426_g1_i1, c51792_g1_i1	map00500	map00500_20150322191012.png
Starch and sucrose metabolism	507	phosphorylase	ec:2.4.1.1	3	c25814_g1_i1, c25814_g1_i2, c25814_g1_i3	map00500	map00500_20150322191012.png
Starch and sucrose metabolism	507	isomerase	ec:5.3.1.9	6	c26431_g2_i1, c26431_g2_i3, c26431_g2_i4, c26431_g2_i5, c29935_g1_i1, c49315_g1_i1	map00500	map00500_20150322191012.png
Starch and sucrose metabolism	507	fructokinase (phosphorylating)	ec:2.7.1.4	10	c5617_g1_i1, c8374_g1_i1, c8374_g1_i2, c16154_g1_i1, c17298_g1_i1, c22849_g2_i1, c23141_g5_i1, c23588_g1_i2, c27857_g1_i1, c34494_g1_i1	map00500	map00500_20150322191012.png
Starch and sucrose metabolism	507	glucokinase (phosphorylating)	ec:2.7.1.2	9	c5617_g1_i1, c8374_g1_i1, c8374_g1_i2, c16154_g1_i1, c22849_g2_i1, c23588_g1_i2, c27857_g1_i1, c30302_g3_i3, c34494_g1_i1	map00500	map00500_20150322191012.png
Starch and sucrose metabolism	507	hexokinase type IV glucokinase	ec:2.7.1.1	3	c15989_g1_i1, c23588_g1_i3, c29255_g1_i1	map00500	map00500_20150322191012.png
Starch and sucrose metabolism	507	4-epimerase	ec:5.1.3.6	1	c14807_g1_i1	map00500	map00500_20150322191012.png
Starch and sucrose metabolism	507	endo-1,4-beta-D-glucanase	ec:3.2.1.4	25	c6440_g1_i1, c16353_g1_i1, c16353_g2_i1, c23779_g1_i1, c24353_g2_i2, c24940_g1_i1, c24940_g1_i2, c24940_g1_i3, c27310_g1_i1, c29632_g3_i1, c29632_g4_i1, c29632_g3_i3, c29632_g3_i4, c29632_g3_i5, c29632_g7_i1, c29632_g3_i6, c29632_g3_i7, c29632_g3_i8, c29978_g2_i1, c29978_g2_i2, c29978_g2_i3, c29978_g2_i4, c29978_g3_i1, c29978_g2_i5, c58764_g1_i1	map00500	map00500_20150322191012.png
Starch and sucrose metabolism	507	saccharogen amylase	ec:3.2.1.2	25	c4471_g1_i1, c18673_g1_i2, c24246_g1_i1, c24246_g1_i3, c24246_g1_i4, c26649_g1_i2, c26649_g1_i3, c26649_g1_i4, c26649_g1_i5, c26649_g1_i6, c28989_g2_i2, c29287_g5_i1, c29287_g8_i3, c29287_g7_i3, c30037_g1_i1, c30037_g1_i2, c30037_g1_i3, c30037_g1_i4, c30037_g1_i5, c30037_g1_i7, c30037_g1_i8, c30037_g1_i9, c30037_g1_i11, c30037_g1_i12, c30054_g1_i2	map00500	map00500_20150322191012.png
Starch and sucrose metabolism	507	glycogenase	ec:3.2.1.1	26	c15034_g2_i1, c16375_g1_i1, c16375_g1_i3, c17387_g1_i2, c18863_g1_i1, c18863_g1_i2, c24702_g1_i7, c24798_g1_i1, c26917_g1_i1, c26917_g1_i2, c26917_g1_i3, c26917_g1_i4, c28217_g2_i1, c28217_g2_i2, c28217_g2_i3, c28217_g2_i4, c28217_g2_i5, c30020_g1_i2, c30020_g1_i4, c30037_g1_i2, c30037_g1_i3, c30037_g1_i4, c30037_g1_i5, c30037_g1_i7, c30037_g1_i8, c30037_g1_i11	map00500	map00500_20150322191012.png
Starch and sucrose metabolism	507	1,4-alpha-galacturonidase	ec:3.2.1.67	6	c10379_g2_i1, c12299_g1_i1, c27449_g1_i1, c27449_g1_i2, c28283_g1_i1, c28283_g2_i1	map00500	map00500_20150322191012.png
Starch and sucrose metabolism	507	pectin demethoxylase	ec:3.1.1.11	36	c979_g1_i1, c6323_g2_i1, c7802_g1_i1, c7957_g1_i1, c8725_g1_i1, c8725_g2_i1, c9808_g1_i1, c10409_g1_i1, c15769_g1_i1, c15769_g1_i2, c17544_g2_i1, c17684_g1_i1, c20110_g1_i1, c21565_g3_i1, c21565_g3_i2, c22931_g2_i1, c24381_g1_i1, c24795_g1_i1, c27752_g1_i1, c27752_g1_i2, c27752_g1_i3, c27934_g1_i1, c27934_g3_i1, c27934_g3_i2, c28465_g3_i1, c28465_g3_i2, c28465_g4_i1, c31110_g1_i1, c31112_g1_i1, c…	map00500	map00500_20150322191012.png
Starch and sucrose metabolism	507	1,3-beta-glucosidase	ec:3.2.1.58	16	c18148_g1_i1, c18148_g1_i2, c19970_g1_i5, c22308_g3_i1, c23157_g1_i1, c28817_g2_i1, c28817_g2_i2, c28817_g2_i3, c29109_g1_i1, c29109_g1_i3, c29109_g1_i4, c29109_g1_i5, c29109_g1_i8, c29109_g1_i9, c29109_g1_i10, c29109_g1_i11	map00500	map00500_20150322191012.png
Starch and sucrose metabolism	507	alpha-glucosidase	ec:3.2.1.48	26	c4158_g1_i1, c12872_g2_i1, c13155_g1_i1, c14771_g1_i1, c14771_g1_i2, c19821_g3_i1, c19821_g3_i2, c21608_g1_i1, c21754_g1_i1, c21754_g2_i1, c23845_g1_i2, c23845_g1_i4, c24028_g1_i1, c24028_g1_i2, c24028_g1_i3, c24819_g1_i2, c25139_g1_i1, c25139_g1_i2, c26197_g1_i1, c26964_g1_i1, c26964_g1_i2, c26964_g1_i3, c26964_g1_i4, c26964_g1_i5, c27966_g11_i1, c28824_g1_i1	map00500	map00500_20150322191012.png
Starch and sucrose metabolism	507	endo-1,3-beta-D-glucosidase	ec:3.2.1.39	20	c3352_g1_i1, c3499_g1_i1, c11997_g1_i1, c16650_g1_i1, c16650_g2_i1, c17633_g2_i1, c19356_g1_i1, c22308_g3_i1, c27556_g4_i1, c27760_g2_i1, c28800_g2_i5, c28800_g2_i6, c29051_g6_i2, c29051_g8_i1, c29051_g6_i3, c29051_g6_i4, c29051_g6_i5, c29051_g9_i1, c29051_g6_i6, c29051_g6_i7	map00500	map00500_20150322191012.png
Starch and sucrose metabolism	507	1,4-beta-xylosidase	ec:3.2.1.37	25	c16422_g2_i1, c25264_g1_i1, c26856_g1_i1, c26856_g1_i2, c26856_g1_i3, c26856_g1_i4, c26856_g1_i5, c27119_g4_i1, c27119_g4_i2, c27712_g2_i1, c27712_g3_i1, c27712_g3_i2, c27712_g3_i3, c29639_g4_i2, c29639_g4_i6, c29639_g4_i7, c29639_g7_i1, c29758_g1_i1, c29758_g1_i2, c29758_g1_i3, c29758_g1_i6, c29758_g1_i7, c29758_g1_i8, c29758_g1_i9, c29758_g1_i11	map00500	map00500_20150322191012.png
Starch and sucrose metabolism	507	beta-glucuronide glucuronohydrolase glucuronidase	ec:3.2.1.31	8	c15668_g1_i1, c15668_g1_i2, c22799_g1_i1, c22799_g2_i1, c26973_g1_i1, c26973_g1_i2, c26973_g1_i3, c26973_g1_i4	map00500	map00500_20150322191012.png
Starch and sucrose metabolism	507	trehalase	ec:3.2.1.28	4	c25109_g1_i1, c25109_g1_i2, c25109_g1_i3, c25109_g1_i4	map00500	map00500_20150322191012.png
Starch and sucrose metabolism	507	invertase	ec:3.2.1.26	27	c4158_g1_i1, c12872_g2_i1, c13155_g1_i1, c14771_g1_i1, c14771_g1_i2, c19821_g2_i1, c19821_g3_i1, c19821_g3_i2, c21608_g1_i1, c21754_g1_i1, c21754_g2_i1, c23845_g1_i2, c23845_g1_i4, c24028_g1_i1, c24028_g1_i2, c24028_g1_i3, c24819_g1_i2, c25139_g1_i1, c25139_g1_i2, c26197_g1_i1, c26964_g1_i1, c26964_g1_i2, c26964_g1_i3, c26964_g1_i4, c26964_g1_i5, c27966_g11_i1, c28824_g1_i1	map00500	map00500_20150322191012.png
Starch and sucrose metabolism	507	gentiobiase	ec:3.2.1.21	35	c10607_g1_i1, c19557_g2_i2, c19970_g1_i1, c19970_g1_i3, c19970_g1_i4, c21543_g1_i1, c21816_g2_i1, c21816_g2_i2, c21816_g2_i3, c22299_g2_i1, c22299_g2_i2, c22299_g2_i3, c22299_g2_i4, c22299_g2_i5, c22299_g2_i6, c22299_g2_i7, c23630_g3_i1, c25627_g1_i2, c25627_g1_i3, c25627_g1_i4, c25627_g1_i5, c26040_g1_i1, c26172_g3_i1, c27953_g1_i1, c27953_g1_i2, c29210_g4_i1, c29210_g4_i2, c29210_g4_i6, c29336_…	map00500	map00500_20150322191012.png
Starch and sucrose metabolism	507	maltase	ec:3.2.1.20	5	c23411_g1_i1, c25064_g2_i1, c25264_g1_i1, c29620_g2_i1, c29620_g2_i2	map00500	map00500_20150322191012.png
Starch and sucrose metabolism	507	pectin depolymerase	ec:3.2.1.15	54	c1064_g1_i1, c1064_g1_i2, c6178_g2_i1, c6646_g1_i1, c9823_g1_i1, c9823_g1_i2, c10379_g2_i1, c10493_g1_i1, c10756_g1_i1, c10756_g2_i1, c12299_g1_i1, c12688_g1_i1, c12797_g1_i1, c17113_g1_i1, c17113_g3_i1, c18836_g1_i1, c19205_g2_i1, c19205_g2_i2, c19205_g3_i1, c20370_g1_i1, c21429_g1_i1, c21713_g1_i1, c22651_g1_i1, c22651_g1_i2, c22651_g1_i3, c23272_g3_i1, c23272_g3_i3, c25940_g1_i1, c25940_g1_i3,…	map00500	map00500_20150322191012.png
Starch and sucrose metabolism	507	uridylyltransferase	ec:2.7.7.9	6	c25298_g1_i1, c26921_g1_i1, c28510_g1_i1, c28510_g1_i2, c28510_g1_i4, c28510_g1_i5	map00500	map00500_20150322191012.png
Starch and sucrose metabolism	507	phosphatase	ec:3.1.3.24	2	c23655_g1_i1, c26516_g1_i1	map00500	map00500_20150322191012.png
Starch and sucrose metabolism	507	trehalose 6-phosphatase	ec:3.1.3.12	25	c3796_g1_i1, c3796_g1_i2, c6138_g1_i1, c11188_g1_i2, c14804_g1_i1, c15589_g1_i2, c15885_g1_i1, c15885_g3_i1, c18542_g1_i1, c18542_g1_i2, c22708_g1_i4, c25368_g5_i1, c25368_g5_i2, c25802_g3_i1, c26253_g1_i1, c26253_g1_i2, c26253_g1_i3, c27061_g1_i1, c27061_g1_i2, c27061_g1_i3, c27061_g1_i4, c28002_g1_i1, c29328_g20_i1, c44590_g1_i1, c44869_g1_i1	map00500	map00500_20150322191012.png
Starch and sucrose metabolism	507	adenylyltransferase	ec:2.7.7.27	12	c4706_g1_i1, c12813_g1_i1, c27980_g1_i1, c27980_g1_i2, c27980_g1_i3, c27980_g1_i4, c27980_g2_i2, c27980_g2_i3, c30214_g6_i1, c30214_g7_i1, c30214_g10_i1, c30214_g11_i1	map00500	map00500_20150322191012.png
Starch and sucrose metabolism	507	4-alpha-galacturonosyltransferase	ec:2.4.1.43	2	c9481_g2_i1, c39668_g1_i1	map00500	map00500_20150322191012.png
Starch and sucrose metabolism	507	diphosphatase	ec:3.6.1.9	1	c51984_g1_i1	map00500	map00500_20150322191012.png
Starch and sucrose metabolism	507	synthase	ec:2.4.1.34	26	c13134_g1_i1, c13134_g2_i1, c13159_g1_i1, c13159_g2_i1, c19222_g1_i1, c19222_g4_i1, c23212_g1_i1, c23212_g5_i1, c23214_g2_i2, c23899_g7_i1, c24705_g1_i1, c24705_g1_i2, c24705_g1_i3, c24705_g1_i4, c25367_g1_i1, c25367_g1_i2, c26602_g1_i1, c26602_g1_i2, c26602_g2_i1, c26602_g2_i2, c26602_g2_i3, c27697_g1_i2, c27697_g1_i3, c27697_g1_i4, c27697_g1_i5, c29895_g7_i1	map00500	map00500_20150322191012.png
Starch and sucrose metabolism	507	disproportionating enzyme	ec:2.4.1.25	2	c7638_g1_i1, c12641_g1_i1	map00500	map00500_20150322191012.png
Starch and sucrose metabolism	507	synthase (glycosyl-transferring)	ec:2.4.1.21	20	c15977_g1_i1, c18946_g1_i1, c19982_g1_i1, c20974_g2_i1, c27124_g1_i1, c27124_g2_i1, c27124_g2_i2, c28531_g4_i1, c28531_g4_i3, c29602_g4_i1, c29602_g4_i2, c29602_g4_i3, c29602_g4_i4, c29602_g4_i5, c29602_g4_i6, c29852_g3_i8, c30032_g1_i1, c30032_g2_i1, c30032_g2_i2, c44837_g1_i1	map00500	map00500_20150322191012.png
Starch and sucrose metabolism	507	branching enzyme	ec:2.4.1.18	4	c18007_g1_i1, c18007_g1_i2, c26917_g1_i2, c27864_g12_i1	map00500	map00500_20150322191012.png
Starch and sucrose metabolism	507	1-naphthol glucuronyltransferase	ec:2.4.1.17	6	c21867_g2_i1, c25416_g1_i2, c27222_g2_i1, c27222_g2_i3, c27222_g2_i4, c27222_g3_i1	map00500	map00500_20150322191012.png
Starch and sucrose metabolism	507	synthase (UDP-forming)	ec:2.4.1.15	10	c25802_g3_i1, c26253_g1_i1, c26253_g1_i2, c26253_g1_i3, c26253_g1_i4, c27061_g1_i1, c27061_g1_i2, c27061_g1_i4, c29328_g20_i1, c44869_g1_i1	map00500	map00500_20150322191012.png
Starch and sucrose metabolism	507	synthase	ec:2.4.1.14	9	c22757_g1_i1, c22757_g2_i1, c22757_g2_i2, c22757_g2_i3, c22757_g3_i1, c28777_g4_i1, c28777_g8_i1, c33126_g1_i1, c37361_g1_i1	map00500	map00500_20150322191012.png
Starch and sucrose metabolism	507	synthase	ec:2.4.1.13	8	c3009_g1_i1, c12366_g1_i1, c21682_g1_i1, c21682_g1_i2, c29016_g1_i1, c29016_g1_i5, c29016_g1_i7, c29016_g1_i8	map00500	map00500_20150322191012.png
Starch and sucrose metabolism	507	synthase (UDP-forming)	ec:2.4.1.12	44	c239_g1_i1, c3137_g1_i1, c4684_g1_i1, c4684_g2_i1, c6787_g1_i1, c13334_g1_i1, c16142_g1_i1, c16182_g1_i2, c16184_g1_i1, c17347_g1_i1, c17347_g3_i1, c18963_g1_i1, c20554_g1_i1, c22290_g1_i1, c22290_g1_i2, c22290_g1_i3, c22290_g1_i4, c22290_g1_i5, c22290_g1_i6, c22290_g1_i7, c23747_g1_i1, c23747_g1_i2, c25115_g1_i1, c25115_g1_i2, c25115_g1_i3, c27299_g2_i2, c27299_g5_i1, c27299_g6_i1, c27299_g5_i2,…	map00500	map00500_20150322191012.png
Starch and sucrose metabolism	507	synthase	ec:2.4.1.11	1	c18946_g1_i1	map00500	map00500_20150322191012.png
Starch and sucrose metabolism	507	6-dehydrogenase	ec:1.1.1.22	4	c28923_g12_i1, c28923_g12_i3, c29313_g1_i1, c29313_g1_i2	map00500	map00500_20150322191012.png
Starch and sucrose metabolism	507	beta-pgm (gene name)	ec:5.4.2.6	6	c27497_g1_i1, c27497_g1_i2, c27497_g1_i3, c27497_g1_i4, c27497_g1_i5, c27497_g1_i6	map00500	map00500_20150322191012.png
Starch and sucrose metabolism	507	(alpha-D-glucose-1,6-bisphosphate-dependent)	ec:5.4.2.2	2	c14185_g1_i1, c29690_g1_i1	map00500	map00500_20150322191012.png
Glycerophospholipid metabolism	178	phosphodiesterase	ec:3.1.4.46	14	c16435_g1_i1, c18190_g1_i1, c21481_g2_i1, c21481_g2_i2, c22491_g2_i1, c23960_g2_i1, c23960_g2_i2, c24195_g3_i1, c24195_g3_i2, c24651_g1_i1, c24651_g1_i2, c28299_g2_i1, c28299_g2_i2, c28596_g1_i1	map00564	map00564_20150322191022.png
Glycerophospholipid metabolism	178	decarboxylase	ec:4.1.1.65	7	c24650_g1_i2, c24650_g1_i3, c26790_g1_i1, c26790_g1_i2, c26790_g1_i3, c26790_g1_i4, c26790_g1_i6	map00564	map00564_20150322191022.png
Glycerophospholipid metabolism	178	D	ec:3.1.4.4	11	c14166_g1_i2, c21797_g1_i1, c29404_g2_i1, c29404_g2_i2, c29404_g2_i3, c29404_g2_i4, c29404_g2_i7, c29404_g2_i8, c29404_g2_i10, c29404_g2_i12, c29885_g1_i1	map00564	map00564_20150322191022.png
Glycerophospholipid metabolism	178	C	ec:3.1.4.3	1	c25792_g1_i2	map00564	map00564_20150322191022.png
Glycerophospholipid metabolism	178	3-phosphatidyltransferase	ec:2.7.8.11	4	c21432_g1_i1, c21432_g1_i2, c21432_g1_i3, c21432_g1_i4	map00564	map00564_20150322191022.png
Glycerophospholipid metabolism	178	N-methyltransferase	ec:2.1.1.103	3	c23099_g1_i1, c23099_g1_i2, c29162_g1_i3	map00564	map00564_20150322191022.png
Glycerophospholipid metabolism	178	A1	ec:3.1.1.32	10	c6623_g1_i1, c18288_g1_i1, c18288_g2_i1, c20378_g1_i1, c24521_g1_i1, c24912_g1_i1, c28401_g1_i1, c28401_g2_i1, c56198_g1_i1, c56507_g1_i1	map00564	map00564_20150322191022.png
Glycerophospholipid metabolism	178	dehydrogenase (NAD+)	ec:1.1.1.8	11	c16409_g1_i1, c16409_g1_i2, c26085_g1_i1, c26085_g1_i2, c26085_g1_i3, c26085_g1_i4, c26085_g1_i5, c26791_g1_i1, c26791_g1_i2, c26791_g1_i4, c26791_g1_i5	map00564	map00564_20150322191022.png
Glycerophospholipid metabolism	178	N-methyltransferase	ec:2.1.1.71	1	c56251_g1_i1	map00564	map00564_20150322191022.png
Glycerophospholipid metabolism	178	phosphatase	ec:3.1.3.75	4	c29466_g2_i1, c29466_g2_i2, c29466_g2_i3, c31219_g1_i1	map00564	map00564_20150322191022.png
Glycerophospholipid metabolism	178	cytidylyltransferase	ec:2.7.7.41	7	c4964_g1_i1, c19608_g1_i1, c20436_g1_i1, c20436_g1_i2, c20436_g1_i3, c30334_g4_i1, c30334_g4_i2	map00564	map00564_20150322191022.png
Glycerophospholipid metabolism	178	cytidylyltransferase	ec:2.7.7.15	1	c13954_g1_i1	map00564	map00564_20150322191022.png
Glycerophospholipid metabolism	178	cytidylyltransferase	ec:2.7.7.14	1	c28990_g1_i2	map00564	map00564_20150322191022.png
Glycerophospholipid metabolism	178	O-acyltransferase	ec:2.3.1.51	4	c7726_g1_i2, c13446_g1_i1, c28105_g2_i1, c28105_g2_i2	map00564	map00564_20150322191022.png
Glycerophospholipid metabolism	178	O-acyltransferase	ec:2.3.1.43	5	c15096_g1_i1, c28844_g1_i1, c28844_g1_i2, c28844_g1_i3, c28844_g1_i4	map00564	map00564_20150322191022.png
Glycerophospholipid metabolism	178	O-acyltransferase	ec:2.3.1.23	1	c26712_g2_i1	map00564	map00564_20150322191022.png
Glycerophospholipid metabolism	178	dehydrogenase [NAD(P)+]	ec:1.1.1.94	11	c16409_g1_i1, c16409_g1_i2, c26085_g1_i1, c26085_g1_i2, c26085_g1_i3, c26085_g1_i4, c26085_g1_i5, c26791_g1_i1, c26791_g1_i2, c26791_g1_i4, c26791_g1_i5	map00564	map00564_20150322191022.png
Glycerophospholipid metabolism	178	1-O-acyltransferase	ec:2.3.1.15	9	c12615_g1_i1, c26498_g1_i1, c26498_g1_i2, c26498_g1_i3, c26498_g1_i4, c26498_g1_i5, c26498_g1_i6, c26498_g1_i7, c26498_g1_i8	map00564	map00564_20150322191022.png
Glycerophospholipid metabolism	178	phosphatase	ec:3.1.3.4	14	c5223_g1_i1, c12777_g1_i1, c14032_g1_i2, c22983_g1_i1, c22983_g1_i3, c23525_g1_i1, c23525_g1_i2, c26915_g1_i1, c26915_g2_i1, c26915_g2_i3, c26915_g2_i4, c28462_g3_i1, c28462_g3_i2, c28462_g3_i3	map00564	map00564_20150322191022.png
Glycerophospholipid metabolism	178	diphosphatase	ec:3.6.1.16	3	c9383_g1_i1, c24079_g1_i1, c24079_g1_i2	map00564	map00564_20150322191022.png
Glycerophospholipid metabolism	178	kinase (ATP)	ec:2.7.1.107	45	c12903_g1_i1, c12903_g1_i2, c19674_g1_i1, c19674_g1_i2, c19674_g1_i3, c19805_g2_i1, c21023_g1_i1, c21023_g1_i3, c22018_g1_i1, c23423_g1_i1, c23423_g1_i2, c23423_g1_i3, c23447_g1_i1, c23447_g1_i2, c23447_g1_i3, c24386_g1_i1, c24386_g1_i2, c24386_g1_i3, c24386_g1_i4, c24386_g1_i6, c25665_g1_i1, c25665_g1_i2, c25665_g1_i3, c25872_g1_i1, c25872_g1_i2, c25872_g1_i3, c25872_g1_i4, c25872_g1_i5, c26331_…	map00564	map00564_20150322191022.png
Glycerophospholipid metabolism	178	3-phosphatidyltransferase	ec:2.7.8.5	1	c9013_g1_i1	map00564	map00564_20150322191022.png
Glycerophospholipid metabolism	178	cholinephosphotransferase	ec:2.7.8.2	2	c5834_g1_i1, c18994_g1_i2	map00564	map00564_20150322191022.png
Glycerophospholipid metabolism	178	dehydrogenase	ec:1.1.5.3	1	c13608_g1_i1	map00564	map00564_20150322191022.png
Glycerophospholipid metabolism	178	kinase	ec:2.7.1.82	1	c23612_g2_i1	map00564	map00564_20150322191022.png
Glycerophospholipid metabolism	178	lecithinase B	ec:3.1.1.5	2	c9104_g1_i1, c14627_g1_i3	map00564	map00564_20150322191022.png
Glycerophospholipid metabolism	178	A2	ec:3.1.1.4	15	c3397_g1_i1, c16371_g1_i1, c16371_g1_i2, c16371_g1_i3, c20818_g1_i1, c20818_g1_i2, c21613_g1_i1, c21613_g1_i2, c21815_g1_i1, c22474_g2_i1, c27828_g4_i1, c28059_g1_i1, c28059_g1_i2, c28059_g1_i3, c52975_g1_i1	map00564	map00564_20150322191022.png
Cutin, suberine and wax biosynthesis	30	O-acyltransferase	ec:2.3.1.20	25	c4404_g1_i1, c13154_g1_i1, c13874_g1_i1, c20611_g1_i1, c22348_g1_i1, c22348_g1_i2, c22348_g1_i3, c24405_g1_i1, c24405_g1_i2, c24405_g1_i3, c24405_g1_i4, c24405_g1_i5, c24405_g1_i6, c25401_g1_i1, c25401_g1_i4, c27959_g1_i1, c27959_g1_i3, c27959_g1_i11, c28573_g1_i2, c28573_g1_i3, c29480_g2_i1, c29480_g2_i2, c29480_g2_i3, c29480_g2_i4, c29480_g2_i5	map00073	map00073_20150322191016.png
Cutin, suberine and wax biosynthesis	30	seed peroxygenase	ec:1.11.2.3	1	c53189_g1_i1	map00073	map00073_20150322191016.png
Cutin, suberine and wax biosynthesis	30	reductase	ec:1.2.1.50	4	c16655_g1_i1, c16655_g2_i1, c20874_g1_i1, c27076_g1_i7	map00073	map00073_20150322191016.png
Glycosylphosphatidylinositol(GPI)-anchor biosynthesis	21	N-acetylglucosaminyltransferase	ec:2.4.1.198	21	c23675_g1_i1, c23675_g2_i3, c26750_g1_i2, c26750_g1_i3, c26750_g1_i4, c26750_g1_i5, c26750_g1_i6, c26750_g1_i7, c26750_g1_i8, c28029_g1_i1, c28029_g1_i3, c29596_g1_i2, c29823_g2_i1, c29823_g2_i2, c29823_g2_i3, c29823_g2_i4, c29823_g2_i6, c29823_g2_i7, c29823_g2_i8, c29823_g2_i9, c45349_g1_i1	map00563	map00563_20150322191026.png
Synthesis and degradation of ketone bodies	15	lyase	ec:4.1.3.4	2	c13077_g1_i1, c13077_g1_i2	map00072	map00072_20150322191025.png
Synthesis and degradation of ketone bodies	15	C-acetyltransferase	ec:2.3.1.9	3	c24250_g1_i1, c28236_g1_i1, c28236_g1_i2	map00072	map00072_20150322191025.png
Synthesis and degradation of ketone bodies	15	dehydrogenase	ec:1.1.1.30	1	c45191_g1_i1	map00072	map00072_20150322191025.png
Synthesis and degradation of ketone bodies	15	synthase	ec:2.3.3.10	9	c16696_g1_i1, c16696_g1_i2, c22015_g1_i1, c22015_g3_i1, c30255_g10_i1, c30255_g16_i1, c30255_g18_i1, c30255_g18_i2, c33214_g1_i1	map00072	map00072_20150322191025.png
Fatty acid degradation	64	hydratase	ec:4.2.1.74	8	c291_g1_i1, c9389_g2_i1, c13872_g2_i1, c13872_g3_i1, c27587_g1_i1, c27587_g1_i2, c27587_g1_i3, c30840_g1_i1	map00071	map00071_20150322191035.png
Fatty acid degradation	64	hydratase	ec:4.2.1.17	9	c3278_g1_i1, c11837_g1_i1, c13872_g2_i1, c20117_g1_i1, c26756_g1_i11, c29252_g7_i1, c29252_g7_i4, c33031_g1_i1, c40469_g1_i1	map00071	map00071_20150322191035.png
Fatty acid degradation	64	1-monooxygenase	ec:1.14.15.3	8	c22579_g1_i1, c22579_g1_i2, c29844_g4_i1, c29844_g4_i2, c29844_g4_i3, c29844_g4_i4, c33918_g1_i1, c57883_g1_i1	map00071	map00071_20150322191035.png
Fatty acid degradation	64	dehydrogenase	ec:1.1.1.1	3	c3467_g1_i1, c26885_g2_i1, c28249_g2_i1	map00071	map00071_20150322191035.png
Fatty acid degradation	64	ligase	ec:6.2.1.3	2	c7556_g1_i1, c26009_g1_i1	map00071	map00071_20150322191035.png
Fatty acid degradation	64	C-acyltransferase	ec:2.3.1.16	4	c22811_g2_i2, c22811_g2_i3, c22811_g2_i4, c22999_g1_i1	map00071	map00071_20150322191035.png
Fatty acid degradation	64	dehydrogenase (NAD+)	ec:1.2.1.3	7	c1572_g1_i1, c10066_g1_i1, c12111_g1_i1, c17462_g1_i3, c39521_g1_i1, c41568_g1_i1, c50462_g1_i1	map00071	map00071_20150322191035.png
Fatty acid degradation	64	C-acetyltransferase	ec:2.3.1.9	3	c24250_g1_i1, c28236_g1_i1, c28236_g1_i2	map00071	map00071_20150322191035.png
Fatty acid degradation	64	dehydrogenase	ec:1.1.1.35	12	c291_g1_i1, c3278_g1_i1, c9389_g2_i1, c13872_g2_i1, c13872_g3_i1, c25385_g2_i1, c25385_g2_i2, c25385_g2_i3, c27587_g1_i1, c27587_g1_i2, c27587_g1_i3, c30840_g1_i1	map00071	map00071_20150322191035.png
Fatty acid degradation	64	oxidase	ec:1.3.3.6	7	c2076_g1_i1, c2789_g1_i1, c6284_g1_i1, c20234_g1_i1, c20234_g1_i2, c24247_g1_i2, c28775_g1_i1	map00071	map00071_20150322191035.png
Fatty acid degradation	64	epimerase	ec:5.1.2.3	2	c3278_g1_i1, c13872_g2_i1	map00071	map00071_20150322191035.png
Fatty acid degradation	64	monooxygenase	ec:1.14.14.1	10	c28083_g2_i1, c28083_g2_i2, c28083_g2_i3, c29328_g2_i1, c29328_g2_i2, c29328_g2_i3, c29328_g2_i4, c29328_g12_i1, c57883_g1_i1, c59614_g1_i1	map00071	map00071_20150322191035.png
Fatty acid degradation	64	isomerase	ec:5.3.3.8	4	c3278_g1_i1, c13872_g2_i1, c28491_g4_i1, c46506_g1_i1	map00071	map00071_20150322191035.png
Inositol phosphate metabolism	104	C	ec:3.1.4.3	1	c25792_g1_i2	map00562	map00562_20150322191031.png
Inositol phosphate metabolism	104	phospholipase C	ec:3.1.4.11	17	c21042_g1_i1, c21042_g1_i2, c21042_g1_i3, c21565_g2_i1, c21565_g2_i2, c25792_g1_i1, c25792_g1_i2, c29414_g1_i1, c30298_g3_i1, c30298_g3_i2, c30298_g3_i4, c30298_g3_i5, c30298_g3_i7, c30298_g3_i8, c30298_g3_i11, c30298_g3_i12, c40810_g1_i1	map00562	map00562_20150322191031.png
Inositol phosphate metabolism	104	3-phosphatidyltransferase	ec:2.7.8.11	4	c21432_g1_i1, c21432_g1_i2, c21432_g1_i3, c21432_g1_i4	map00562	map00562_20150322191031.png
Inositol phosphate metabolism	104	isomerase	ec:5.3.1.1	5	c6392_g1_i1, c14624_g1_i1, c14624_g1_i2, c23520_g1_i2, c25721_g1_i1	map00562	map00562_20150322191031.png
Inositol phosphate metabolism	104	oxygenase	ec:1.13.99.1	1	c28163_g23_i1	map00562	map00562_20150322191031.png
Inositol phosphate metabolism	104	inositol-1,3-bisphosphate 3-phosphatase	ec:3.1.3.64	2	c26985_g1_i2, c26985_g1_i4	map00562	map00562_20150322191031.png
Inositol phosphate metabolism	104	1-phosphatase	ec:3.1.3.57	1	c25921_g1_i1	map00562	map00562_20150322191031.png
Inositol phosphate metabolism	104	5-phosphatase	ec:3.1.3.56	4	c6858_g1_i1, c13189_g1_i1, c24014_g1_i1, c27259_g1_i2	map00562	map00562_20150322191031.png
Inositol phosphate metabolism	104	5-phosphatase	ec:3.1.3.36	14	c22256_g1_i1, c22256_g1_i2, c22256_g1_i3, c22256_g1_i4, c22573_g1_i1, c22573_g1_i2, c22573_g1_i3, c22573_g1_i4, c26358_g1_i1, c26358_g1_i2, c26358_g1_i4, c26358_g1_i5, c26358_g1_i6, c33061_g1_i1	map00562	map00562_20150322191031.png
Inositol phosphate metabolism	104	6-phytase (name based on 1L-numbering system and not 1D-numbering)	ec:3.1.3.26	1	c4756_g2_i1	map00562	map00562_20150322191031.png
Inositol phosphate metabolism	104	phosphatase	ec:3.1.3.25	4	c3682_g1_i1, c9842_g1_i1, c12998_g1_i1, c12998_g1_i2	map00562	map00562_20150322191031.png
Inositol phosphate metabolism	104	5/6-kinase	ec:2.7.1.159	14	c7767_g1_i1, c20156_g1_i1, c20156_g1_i2, c22869_g1_i1, c22869_g1_i3, c22869_g1_i4, c22869_g1_i5, c23637_g2_i1, c23637_g2_i2, c23819_g1_i2, c23819_g1_i3, c23819_g1_i4, c23819_g1_i5, c25646_g1_i1	map00562	map00562_20150322191031.png
Inositol phosphate metabolism	104	2-kinase	ec:2.7.1.158	1	c39912_g1_i1	map00562	map00562_20150322191031.png
Inositol phosphate metabolism	104	multikinase	ec:2.7.1.151	2	c20156_g1_i1, c20156_g1_i2	map00562	map00562_20150322191031.png
Inositol phosphate metabolism	104	5-kinase	ec:2.7.1.150	3	c29968_g1_i1, c29968_g1_i3, c29968_g1_i5	map00562	map00562_20150322191031.png
Inositol phosphate metabolism	104	3-kinase	ec:2.7.1.137	8	c22319_g1_i1, c22319_g1_i2, c27869_g2_i1, c27869_g2_i2, c27869_g2_i3, c27869_g2_i4, c27869_g2_i5, c27869_g2_i6	map00562	map00562_20150322191031.png
Inositol phosphate metabolism	104	1-kinase	ec:2.7.1.134	12	c7767_g1_i1, c22869_g1_i1, c22869_g1_i3, c22869_g1_i4, c22869_g1_i5, c23637_g2_i1, c23637_g2_i2, c23819_g1_i2, c23819_g1_i3, c23819_g1_i4, c23819_g1_i5, c25646_g1_i1	map00562	map00562_20150322191031.png
Inositol phosphate metabolism	104	3-kinase	ec:2.7.1.127	2	c20156_g1_i1, c20156_g1_i2	map00562	map00562_20150322191031.png
Inositol phosphate metabolism	104	2-dehydrogenase	ec:1.1.1.18	3	c23390_g1_i1, c23390_g1_i2, c23390_g1_i3	map00562	map00562_20150322191031.png
Inositol phosphate metabolism	104	synthase	ec:5.5.1.4	3	c17603_g4_i1, c45921_g1_i1, c57656_g1_i1	map00562	map00562_20150322191031.png
Inositol phosphate metabolism	104	5-kinase	ec:2.7.1.68	14	c25141_g1_i1, c25141_g2_i1, c25141_g2_i2, c26506_g1_i1, c26506_g1_i2, c26506_g1_i3, c26506_g1_i4, c26506_g1_i5, c26512_g1_i6, c27080_g1_i1, c27080_g1_i2, c27080_g1_i3, c29333_g3_i1, c29333_g3_i2	map00562	map00562_20150322191031.png
Inositol phosphate metabolism	104	4-kinase	ec:2.7.1.67	5	c18710_g2_i1, c22098_g1_i1, c22098_g1_i2, c22098_g1_i4, c24724_g1_i1	map00562	map00562_20150322191031.png
Glycerolipid metabolism	245	galactolipid lipase	ec:3.1.1.26	7	c24521_g1_i1, c24565_g1_i1, c24565_g1_i2, c24565_g1_i3, c24912_g1_i1, c27987_g1_i2, c27987_g1_i3	map00561	map00561_20150322191041.png
Glycerolipid metabolism	245	lipase	ec:3.1.1.23	3	c18288_g2_i1, c22877_g1_i1, c28401_g1_i1	map00561	map00561_20150322191041.png
Glycerolipid metabolism	245	dehydrogenase (NADP+)	ec:1.1.1.2	8	c20879_g1_i1, c20879_g1_i2, c20879_g1_i3, c22741_g1_i1, c22741_g1_i2, c29846_g1_i2, c29846_g1_i3, c39086_g1_i1	map00561	map00561_20150322191041.png
Glycerolipid metabolism	245	melibiase	ec:3.2.1.22	24	c3543_g1_i1, c20561_g1_i1, c20561_g2_i1, c25197_g1_i1, c25197_g1_i2, c25197_g1_i3, c25197_g1_i5, c25197_g1_i6, c28010_g1_i1, c28010_g1_i2, c28010_g1_i3, c28010_g1_i4, c28010_g1_i6, c29663_g6_i1, c29663_g6_i10, c29745_g1_i1, c29745_g1_i2, c29745_g1_i3, c29745_g1_i4, c29745_g1_i5, c29745_g1_i7, c29745_g1_i8, c29745_g1_i9, c39551_g1_i1	map00561	map00561_20150322191041.png
Glycerolipid metabolism	245	synthase	ec:3.13.1.1	1	c26111_g1_i1	map00561	map00561_20150322191041.png
Glycerolipid metabolism	245	acyltransferase	ec:2.3.1.158	4	c15654_g1_i1, c28844_g1_i1, c28844_g1_i2, c28844_g1_i3	map00561	map00561_20150322191041.png
Glycerolipid metabolism	245	O-acyltransferase	ec:2.3.1.51	4	c7726_g1_i2, c13446_g1_i1, c28105_g2_i1, c28105_g2_i2	map00561	map00561_20150322191041.png
Glycerolipid metabolism	245	O-acyltransferase	ec:2.3.1.22	1	c9104_g1_i1	map00561	map00561_20150322191041.png
Glycerolipid metabolism	245	O-acyltransferase	ec:2.3.1.20	25	c4404_g1_i1, c13154_g1_i1, c13874_g1_i1, c20611_g1_i1, c22348_g1_i1, c22348_g1_i2, c22348_g1_i3, c24405_g1_i1, c24405_g1_i2, c24405_g1_i3, c24405_g1_i4, c24405_g1_i5, c24405_g1_i6, c25401_g1_i1, c25401_g1_i4, c27959_g1_i1, c27959_g1_i3, c27959_g1_i11, c28573_g1_i2, c28573_g1_i3, c29480_g2_i1, c29480_g2_i2, c29480_g2_i3, c29480_g2_i4, c29480_g2_i5	map00561	map00561_20150322191041.png
Glycerolipid metabolism	245	1-O-acyltransferase	ec:2.3.1.15	9	c12615_g1_i1, c26498_g1_i1, c26498_g1_i2, c26498_g1_i3, c26498_g1_i4, c26498_g1_i5, c26498_g1_i6, c26498_g1_i7, c26498_g1_i8	map00561	map00561_20150322191041.png
Glycerolipid metabolism	245	phosphatase	ec:3.1.3.4	14	c5223_g1_i1, c12777_g1_i1, c14032_g1_i2, c22983_g1_i1, c22983_g1_i3, c23525_g1_i1, c23525_g1_i2, c26915_g1_i1, c26915_g2_i1, c26915_g2_i3, c26915_g2_i4, c28462_g3_i1, c28462_g3_i2, c28462_g3_i3	map00561	map00561_20150322191041.png
Glycerolipid metabolism	245	synthase	ec:2.4.1.46	2	c26459_g3_i1, c35296_g1_i1	map00561	map00561_20150322191041.png
Glycerolipid metabolism	245	dehydrogenase (NAD+)	ec:1.2.1.3	7	c1572_g1_i1, c10066_g1_i1, c12111_g1_i1, c17462_g1_i3, c39521_g1_i1, c41568_g1_i1, c50462_g1_i1	map00561	map00561_20150322191041.png
Glycerolipid metabolism	245	kinase (ATP)	ec:2.7.1.107	45	c12903_g1_i1, c12903_g1_i2, c19674_g1_i1, c19674_g1_i2, c19674_g1_i3, c19805_g2_i1, c21023_g1_i1, c21023_g1_i3, c22018_g1_i1, c23423_g1_i1, c23423_g1_i2, c23423_g1_i3, c23447_g1_i1, c23447_g1_i2, c23447_g1_i3, c24386_g1_i1, c24386_g1_i2, c24386_g1_i3, c24386_g1_i4, c24386_g1_i6, c25665_g1_i1, c25665_g1_i2, c25665_g1_i3, c25872_g1_i1, c25872_g1_i2, c25872_g1_i3, c25872_g1_i4, c25872_g1_i5, c26331_…	map00561	map00561_20150322191041.png
Glycerolipid metabolism	245	reductase	ec:1.1.1.21	7	c16261_g1_i1, c24471_g1_i2, c24471_g1_i4, c24471_g1_i5, c24642_g3_i1, c27859_g2_i1, c27859_g2_i3	map00561	map00561_20150322191041.png
Glycerolipid metabolism	245	synthase	ec:2.4.1.241	3	c20003_g1_i1, c20003_g1_i2, c20003_g1_i3	map00561	map00561_20150322191041.png
Glycerolipid metabolism	245	lipase	ec:3.1.1.3	82	c6623_g1_i1, c13038_g1_i1, c13765_g1_i1, c15708_g1_i1, c15708_g1_i2, c18032_g2_i1, c18288_g1_i1, c18288_g2_i1, c20050_g2_i2, c20050_g2_i3, c20378_g1_i1, c23000_g1_i1, c23000_g1_i3, c23000_g1_i4, c24220_g3_i1, c24220_g3_i2, c24521_g1_i1, c24837_g1_i1, c24837_g2_i1, c24912_g1_i1, c25334_g1_i1, c25334_g1_i2, c25334_g1_i3, c25400_g1_i1, c25400_g1_i2, c25400_g1_i3, c25400_g1_i4, c25516_g1_i4, c25516_g…	map00561	map00561_20150322191041.png
Glycerolipid metabolism	245	kinase	ec:2.7.1.30	1	c30473_g1_i1	map00561	map00561_20150322191041.png
Glycerolipid metabolism	245	kinase	ec:2.7.1.29	4	c23788_g1_i1, c23788_g1_i2, c23788_g1_i3, c23788_g1_i4	map00561	map00561_20150322191041.png
Benzoxazinoid biosynthesis	6	lyase	ec:4.1.2.8	6	c27354_g5_i1, c27354_g5_i2, c27570_g1_i1, c27570_g1_i2, c27570_g1_i4, c39808_g1_i1	map00402	map00402_20150322191036.png
Novobiocin biosynthesis	17	transaminase	ec:2.6.1.57	13	c11086_g1_i1, c12928_g1_i1, c16258_g1_i1, c20004_g1_i1, c21680_g1_i1, c22917_g1_i2, c22917_g1_i3, c23672_g2_i1, c23743_g1_i1, c25118_g2_i1, c25768_g1_i2, c25768_g1_i5, c25768_g1_i7	map00401	map00401_20150322191044.png
Novobiocin biosynthesis	17	transaminase	ec:2.6.1.9	13	c11086_g1_i1, c12928_g1_i1, c16258_g1_i1, c20004_g1_i1, c21680_g1_i1, c22917_g1_i2, c22917_g1_i3, c23672_g2_i1, c25118_g2_i1, c25768_g1_i2, c25768_g1_i5, c25768_g1_i7, c29837_g3_i1	map00401	map00401_20150322191044.png
Novobiocin biosynthesis	17	transaminase	ec:2.6.1.5	12	c11086_g1_i1, c12928_g1_i1, c16258_g1_i1, c20004_g1_i1, c21680_g1_i1, c22917_g1_i2, c22917_g1_i3, c23672_g2_i1, c25118_g2_i1, c25768_g1_i2, c25768_g1_i5, c25768_g1_i7	map00401	map00401_20150322191044.png
Novobiocin biosynthesis	17	transaminase	ec:2.6.1.1	13	c11086_g1_i1, c12928_g1_i1, c16258_g1_i1, c20004_g1_i1, c21680_g1_i1, c22917_g1_i2, c22917_g1_i3, c23672_g2_i1, c23743_g1_i1, c25118_g2_i1, c25768_g1_i2, c25768_g1_i5, c25768_g1_i7	map00401	map00401_20150322191044.png
Novobiocin biosynthesis	17	dehydrogenase	ec:1.3.1.12	3	c26074_g3_i3, c26074_g3_i4, c27501_g1_i1	map00401	map00401_20150322191044.png
Phenylalanine, tyrosine and tryptophan biosynthesis	99	dehydratase	ec:4.2.1.91	3	c29257_g3_i1, c29257_g4_i1, c29257_g3_i4	map00400	map00400_20150322191049.png
Phenylalanine, tyrosine and tryptophan biosynthesis	99	synthase	ec:4.1.1.48	8	c20517_g1_i2, c20517_g1_i3, c23397_g1_i1, c23397_g1_i2, c23397_g1_i3, c29816_g2_i1, c39545_g1_i1, c45247_g1_i1	map00400	map00400_20150322191049.png
Phenylalanine, tyrosine and tryptophan biosynthesis	99	isomerase	ec:5.3.1.24	2	c712_g1_i1, c712_g1_i2	map00400	map00400_20150322191049.png
Phenylalanine, tyrosine and tryptophan biosynthesis	99	mutase	ec:5.4.99.5	3	c2674_g2_i1, c13203_g1_i1, c39064_g1_i1	map00400	map00400_20150322191049.png
Phenylalanine, tyrosine and tryptophan biosynthesis	99	dehydratase	ec:4.2.1.51	15	c20210_g1_i1, c20210_g1_i2, c20210_g2_i1, c20210_g2_i2, c26142_g2_i1, c28806_g1_i1, c28806_g1_i4, c29085_g1_i1, c29085_g1_i2, c29257_g3_i1, c29257_g4_i1, c29257_g3_i2, c29257_g3_i3, c29257_g3_i4, c29257_g3_i6	map00400	map00400_20150322191049.png
Phenylalanine, tyrosine and tryptophan biosynthesis	99	synthase	ec:4.2.1.20	11	c22956_g1_i1, c22956_g1_i2, c22956_g1_i3, c27354_g5_i1, c27354_g5_i2, c27570_g1_i1, c27570_g1_i2, c27570_g1_i4, c29557_g1_i1, c30474_g1_i1, c39808_g1_i1	map00400	map00400_20150322191049.png
Phenylalanine, tyrosine and tryptophan biosynthesis	99	dehydratase	ec:4.2.1.10	4	c18636_g1_i1, c22728_g1_i1, c22728_g1_i2, c22728_g1_i3	map00400	map00400_20150322191049.png
Phenylalanine, tyrosine and tryptophan biosynthesis	99	synthase	ec:4.1.3.27	4	c15649_g1_i1, c19338_g1_i1, c51416_g1_i1, c51607_g1_i1	map00400	map00400_20150322191049.png
Phenylalanine, tyrosine and tryptophan biosynthesis	99	phosphoribosyltransferase	ec:2.4.2.18	2	c18412_g1_i1, c20112_g1_i1	map00400	map00400_20150322191049.png
Phenylalanine, tyrosine and tryptophan biosynthesis	99	dehydrogenase	ec:1.1.1.282	4	c18636_g1_i1, c22728_g1_i1, c22728_g1_i2, c22728_g1_i3	map00400	map00400_20150322191049.png
Phenylalanine, tyrosine and tryptophan biosynthesis	99	synthase	ec:4.2.3.5	1	c23112_g2_i1	map00400	map00400_20150322191049.png
Phenylalanine, tyrosine and tryptophan biosynthesis	99	synthase	ec:4.2.3.4	6	c22759_g1_i1, c22759_g1_i2, c22759_g1_i3, c22759_g1_i4, c22759_g1_i5, c34603_g1_i1	map00400	map00400_20150322191049.png
Phenylalanine, tyrosine and tryptophan biosynthesis	99	synthase	ec:2.5.1.54	12	c22772_g1_i1, c22772_g1_i2, c26198_g1_i1, c26198_g1_i2, c28400_g3_i1, c28400_g3_i2, c28400_g3_i4, c28400_g3_i5, c28400_g3_i8, c37569_g1_i1, c40548_g1_i1, c57068_g1_i1	map00400	map00400_20150322191049.png
Phenylalanine, tyrosine and tryptophan biosynthesis	99	dehydrogenase	ec:1.1.1.25	4	c18636_g1_i1, c22728_g1_i1, c22728_g1_i2, c22728_g1_i3	map00400	map00400_20150322191049.png
Phenylalanine, tyrosine and tryptophan biosynthesis	99	1-carboxyvinyltransferase	ec:2.5.1.19	1	c33451_g1_i1	map00400	map00400_20150322191049.png
Phenylalanine, tyrosine and tryptophan biosynthesis	99	transaminase	ec:2.6.1.58	1	c25118_g2_i1	map00400	map00400_20150322191049.png
Phenylalanine, tyrosine and tryptophan biosynthesis	99	transaminase	ec:2.6.1.57	13	c11086_g1_i1, c12928_g1_i1, c16258_g1_i1, c20004_g1_i1, c21680_g1_i1, c22917_g1_i2, c22917_g1_i3, c23672_g2_i1, c23743_g1_i1, c25118_g2_i1, c25768_g1_i2, c25768_g1_i5, c25768_g1_i7	map00400	map00400_20150322191049.png
Phenylalanine, tyrosine and tryptophan biosynthesis	99	transaminase	ec:2.6.1.9	13	c11086_g1_i1, c12928_g1_i1, c16258_g1_i1, c20004_g1_i1, c21680_g1_i1, c22917_g1_i2, c22917_g1_i3, c23672_g2_i1, c25118_g2_i1, c25768_g1_i2, c25768_g1_i5, c25768_g1_i7, c29837_g3_i1	map00400	map00400_20150322191049.png
Phenylalanine, tyrosine and tryptophan biosynthesis	99	transaminase	ec:2.6.1.5	12	c11086_g1_i1, c12928_g1_i1, c16258_g1_i1, c20004_g1_i1, c21680_g1_i1, c22917_g1_i2, c22917_g1_i3, c23672_g2_i1, c25118_g2_i1, c25768_g1_i2, c25768_g1_i5, c25768_g1_i7	map00400	map00400_20150322191049.png
Phenylalanine, tyrosine and tryptophan biosynthesis	99	transaminase	ec:2.6.1.1	13	c11086_g1_i1, c12928_g1_i1, c16258_g1_i1, c20004_g1_i1, c21680_g1_i1, c22917_g1_i2, c22917_g1_i3, c23672_g2_i1, c23743_g1_i1, c25118_g2_i1, c25768_g1_i2, c25768_g1_i5, c25768_g1_i7	map00400	map00400_20150322191049.png
Phenylalanine, tyrosine and tryptophan biosynthesis	99	kinase	ec:2.7.1.71	13	c19316_g4_i1, c27027_g1_i1, c27027_g1_i2, c27027_g1_i3, c27027_g1_i4, c27027_g1_i5, c27027_g1_i6, c27027_g1_i7, c27027_g1_i8, c27027_g1_i9, c27027_g1_i10, c27027_g1_i11, c29482_g7_i1	map00400	map00400_20150322191049.png
Phenylalanine, tyrosine and tryptophan biosynthesis	99	dehydrogenase (NADP+)	ec:1.3.1.13	3	c26074_g3_i3, c26074_g3_i4, c27501_g1_i1	map00400	map00400_20150322191049.png
Phenylalanine, tyrosine and tryptophan biosynthesis	99	dehydrogenase	ec:1.3.1.12	3	c26074_g3_i3, c26074_g3_i4, c27501_g1_i1	map00400	map00400_20150322191049.png
Cyanoamino acid metabolism	66	hydratase	ec:4.2.1.65	2	c27705_g2_i1, c47084_g1_i1	map00460	map00460_20150322191054.png
Cyanoamino acid metabolism	66	glutamyl transpeptidase	ec:2.3.2.2	3	c2772_g1_i1, c26012_g2_i1, c29461_g1_i1	map00460	map00460_20150322191054.png
Cyanoamino acid metabolism	66	asparaginase II	ec:3.5.1.1	5	c15861_g1_i1, c18388_g1_i1, c21068_g2_i1, c21068_g2_i2, c28211_g1_i1	map00460	map00460_20150322191054.png
Cyanoamino acid metabolism	66	gentiobiase	ec:3.2.1.21	35	c10607_g1_i1, c19557_g2_i2, c19970_g1_i1, c19970_g1_i3, c19970_g1_i4, c21543_g1_i1, c21816_g2_i1, c21816_g2_i2, c21816_g2_i3, c22299_g2_i1, c22299_g2_i2, c22299_g2_i3, c22299_g2_i4, c22299_g2_i5, c22299_g2_i6, c22299_g2_i7, c23630_g3_i1, c25627_g1_i2, c25627_g1_i3, c25627_g1_i4, c25627_g1_i5, c26040_g1_i1, c26172_g3_i1, c27953_g1_i1, c27953_g1_i2, c29210_g4_i1, c29210_g4_i2, c29210_g4_i6, c29336_…	map00460	map00460_20150322191054.png
Cyanoamino acid metabolism	66	hydroxymethyltransferase	ec:2.1.2.1	13	c13272_g1_i1, c16886_g1_i1, c17612_g2_i1, c17612_g2_i2, c20847_g2_i1, c28088_g3_i1, c28253_g1_i1, c28253_g1_i2, c28253_g1_i3, c28253_g1_i4, c28253_g1_i5, c33374_g1_i1, c56146_g1_i1	map00460	map00460_20150322191054.png
Cyanoamino acid metabolism	66	beta-glucosidase	ec:3.2.1.118	2	c19356_g1_i1, c22308_g3_i1	map00460	map00460_20150322191054.png
Cyanoamino acid metabolism	66	beta-glucosidase	ec:3.2.1.117	5	c19356_g1_i1, c19662_g1_i1, c19662_g1_i2, c22308_g3_i1, c28817_g2_i2	map00460	map00460_20150322191054.png
Cyanoamino acid metabolism	66	synthase	ec:4.4.1.9	1	c6730_g1_i1	map00460	map00460_20150322191054.png
Cyanoamino acid metabolism	66	nitrilase	ec:3.5.5.4	2	c27705_g2_i1, c47084_g1_i1	map00460	map00460_20150322191054.png
Cyanoamino acid metabolism	66	ligase	ec:6.3.1.1	2	c25933_g2_i1, c55924_g1_i1	map00460	map00460_20150322191054.png
Lysine biosynthesis	47	synthase	ec:4.3.3.7	1	c40257_g1_i1	map00300	map00300_20150322191100.png
Lysine biosynthesis	47	decarboxylase	ec:4.1.1.20	1	c33497_g1_i1	map00300	map00300_20150322191100.png
Lysine biosynthesis	47	dehydrogenase (NADP+, L-glutamate-forming)	ec:1.5.1.10	1	c29039_g1_i2	map00300	map00300_20150322191100.png
Lysine biosynthesis	47	dehydrogenase	ec:1.1.1.3	6	c1215_g1_i1, c29083_g1_i1, c29083_g1_i2, c29083_g1_i3, c29083_g1_i4, c33068_g1_i1	map00300	map00300_20150322191100.png
Lysine biosynthesis	47	reductase	ec:1.17.1.8	9	c1962_g1_i1, c1962_g1_i2, c7374_g1_i1, c28140_g1_i1, c28140_g1_i2, c28140_g1_i3, c28140_g1_i4, c28140_g1_i5, c28140_g1_i6	map00300	map00300_20150322191100.png
Lysine biosynthesis	47	epimerase	ec:5.1.1.7	1	c19769_g1_i1	map00300	map00300_20150322191100.png
Lysine biosynthesis	47	kinase	ec:2.7.2.4	11	c23277_g1_i1, c23277_g2_i1, c27041_g1_i1, c27041_g1_i2, c27041_g1_i3, c27041_g1_i4, c27041_g1_i5, c27041_g1_i6, c27041_g1_i7, c30100_g6_i1, c33068_g1_i1	map00300	map00300_20150322191100.png
Lysine biosynthesis	47	aminotransferase	ec:2.6.1.83	4	c22737_g1_i1, c22737_g1_i2, c22737_g1_i3, c50833_g1_i1	map00300	map00300_20150322191100.png
Lysine biosynthesis	47	transaminase	ec:2.6.1.57	13	c11086_g1_i1, c12928_g1_i1, c16258_g1_i1, c20004_g1_i1, c21680_g1_i1, c22917_g1_i2, c22917_g1_i3, c23672_g2_i1, c23743_g1_i1, c25118_g2_i1, c25768_g1_i2, c25768_g1_i5, c25768_g1_i7	map00300	map00300_20150322191100.png
Lysine biosynthesis	47	dehydrogenase	ec:1.2.1.11	1	c31218_g1_i1	map00300	map00300_20150322191100.png
Isoquinoline alkaloid biosynthesis	33	decarboxylase	ec:4.1.1.28	5	c27443_g1_i1, c27443_g1_i2, c27443_g1_i3, c27443_g1_i4, c27443_g1_i5	map00950	map00950_20150322191057.png
Isoquinoline alkaloid biosynthesis	33	decarboxylase	ec:4.1.1.25	5	c27443_g1_i1, c27443_g1_i2, c27443_g1_i3, c27443_g1_i4, c27443_g1_i5	map00950	map00950_20150322191057.png
Isoquinoline alkaloid biosynthesis	33	oxidase	ec:1.4.3.21	14	c6132_g1_i1, c13902_g1_i1, c25679_g1_i1, c25679_g2_i1, c25679_g1_i2, c27950_g2_i1, c28210_g2_i1, c28210_g5_i1, c28271_g1_i1, c28271_g1_i2, c28271_g1_i3, c28271_g1_i4, c56123_g1_i1, c58578_g1_i1	map00950	map00950_20150322191057.png
Isoquinoline alkaloid biosynthesis	33	oxidase	ec:1.10.3.1	1	c58249_g1_i1	map00950	map00950_20150322191057.png
Isoquinoline alkaloid biosynthesis	33	transaminase	ec:2.6.1.57	13	c11086_g1_i1, c12928_g1_i1, c16258_g1_i1, c20004_g1_i1, c21680_g1_i1, c22917_g1_i2, c22917_g1_i3, c23672_g2_i1, c23743_g1_i1, c25118_g2_i1, c25768_g1_i2, c25768_g1_i5, c25768_g1_i7	map00950	map00950_20150322191057.png
Isoquinoline alkaloid biosynthesis	33	transaminase	ec:2.6.1.5	12	c11086_g1_i1, c12928_g1_i1, c16258_g1_i1, c20004_g1_i1, c21680_g1_i1, c22917_g1_i2, c22917_g1_i3, c23672_g2_i1, c25118_g2_i1, c25768_g1_i2, c25768_g1_i5, c25768_g1_i7	map00950	map00950_20150322191057.png
Isoquinoline alkaloid biosynthesis	33	transaminase	ec:2.6.1.1	13	c11086_g1_i1, c12928_g1_i1, c16258_g1_i1, c20004_g1_i1, c21680_g1_i1, c22917_g1_i2, c22917_g1_i3, c23672_g2_i1, c23743_g1_i1, c25118_g2_i1, c25768_g1_i2, c25768_g1_i5, c25768_g1_i7	map00950	map00950_20150322191057.png
Fluorobenzoate degradation	2	hydratase	ec:4.2.1.84	2	c27705_g2_i1, c47084_g1_i1	map00364	map00364_20150322191102.png
Benzoate degradation	19	hydratase	ec:4.2.1.17	9	c3278_g1_i1, c11837_g1_i1, c13872_g2_i1, c20117_g1_i1, c26756_g1_i11, c29252_g7_i1, c29252_g7_i4, c33031_g1_i1, c40469_g1_i1	map00362	map00362_20150322191105.png
Benzoate degradation	19	dehydrogenase	ec:1.1.1.157	3	c25385_g2_i1, c25385_g2_i2, c25385_g2_i3	map00362	map00362_20150322191105.png
Benzoate degradation	19	C-acyltransferase	ec:2.3.1.16	4	c22811_g2_i2, c22811_g2_i3, c22811_g2_i4, c22999_g1_i1	map00362	map00362_20150322191105.png
Benzoate degradation	19	C-acetyltransferase	ec:2.3.1.9	3	c24250_g1_i1, c28236_g1_i1, c28236_g1_i2	map00362	map00362_20150322191105.png
Chlorocyclohexane and chlorobenzene degradation	8	dehalogenase	ec:3.8.1.5	7	c29306_g1_i1, c29306_g1_i3, c30013_g1_i1, c30013_g1_i2, c30013_g1_i3, c30013_g1_i6, c30013_g1_i7	map00361	map00361_20150322191108.png
Chlorocyclohexane and chlorobenzene degradation	8	reductase	ec:1.6.5.7	1	c6944_g1_i1	map00361	map00361_20150322191108.png
Phenylalanine metabolism	295	decarboxylase	ec:4.1.1.28	5	c27443_g1_i1, c27443_g1_i2, c27443_g1_i3, c27443_g1_i4, c27443_g1_i5	map00360	map00360_20150322191113.png
Phenylalanine metabolism	295	hydratase	ec:4.2.1.17	9	c3278_g1_i1, c11837_g1_i1, c13872_g2_i1, c20117_g1_i1, c26756_g1_i11, c29252_g7_i1, c29252_g7_i4, c33031_g1_i1, c40469_g1_i1	map00360	map00360_20150322191113.png
Phenylalanine metabolism	295	oxidase	ec:1.4.3.21	14	c6132_g1_i1, c13902_g1_i1, c25679_g1_i1, c25679_g2_i1, c25679_g1_i2, c27950_g2_i1, c28210_g2_i1, c28210_g5_i1, c28271_g1_i1, c28271_g1_i2, c28271_g1_i3, c28271_g1_i4, c56123_g1_i1, c58578_g1_i1	map00360	map00360_20150322191113.png
Phenylalanine metabolism	295	O-methyltransferase	ec:2.1.1.104	7	c24335_g1_i1, c24335_g1_i2, c24335_g1_i3, c24335_g1_i4, c24335_g1_i5, c39236_g1_i1, c39728_g1_i1	map00360	map00360_20150322191113.png
Phenylalanine metabolism	295	ammonia-lyase	ec:4.3.1.25	3	c16702_g2_i1, c27384_g2_i1, c27384_g2_i2	map00360	map00360_20150322191113.png
Phenylalanine metabolism	295	ammonia-lyase	ec:4.3.1.24	3	c16702_g2_i1, c27384_g2_i1, c27384_g2_i2	map00360	map00360_20150322191113.png
Phenylalanine metabolism	295	lactoperoxidase	ec:1.11.1.7	218	c1484_g1_i1, c2636_g1_i1, c3627_g1_i1, c3627_g2_i1, c3972_g1_i1, c3972_g2_i1, c5062_g1_i1, c5553_g1_i1, c6460_g1_i1, c6904_g2_i1, c7378_g1_i1, c8633_g1_i1, c8709_g1_i1, c8714_g1_i1, c11499_g1_i1, c11499_g1_i2, c12415_g1_i1, c12544_g1_i1, c12842_g1_i1, c13168_g1_i1, c13700_g1_i1, c13760_g1_i1, c13760_g2_i1, c14239_g1_i1, c14403_g1_i1, c14403_g2_i1, c14991_g1_i1, c15763_g1_i1, c16203_g1_i1, c16675_…	map00360	map00360_20150322191113.png
Phenylalanine metabolism	295	acylamidase	ec:3.5.1.4	2	c540_g1_i1, c14219_g1_i1	map00360	map00360_20150322191113.png
Phenylalanine metabolism	295	dehydrogenase	ec:1.1.1.157	3	c25385_g2_i1, c25385_g2_i2, c25385_g2_i3	map00360	map00360_20150322191113.png
Phenylalanine metabolism	295	hydrolase	ec:3.5.1.32	2	c22442_g1_i1, c25944_g1_i1	map00360	map00360_20150322191113.png
Phenylalanine metabolism	295	N-phenylacetyltransferase	ec:2.3.1.14	1	c33126_g1_i1	map00360	map00360_20150322191113.png
Phenylalanine metabolism	295	dehydrogenase [NAD(P)+]	ec:1.2.1.5	6	c6773_g1_i1, c13834_g1_i1, c13834_g1_i2, c19832_g1_i1, c24561_g1_i1, c44520_g1_i1	map00360	map00360_20150322191113.png
Phenylalanine metabolism	295	dioxygenase	ec:1.13.11.27	1	c30118_g7_i1	map00360	map00360_20150322191113.png
Phenylalanine metabolism	295	reductase	ec:1.1.1.237	1	c30047_g7_i1	map00360	map00360_20150322191113.png
Phenylalanine metabolism	295	transaminase	ec:2.6.1.58	1	c25118_g2_i1	map00360	map00360_20150322191113.png
Phenylalanine metabolism	295	transaminase	ec:2.6.1.57	13	c11086_g1_i1, c12928_g1_i1, c16258_g1_i1, c20004_g1_i1, c21680_g1_i1, c22917_g1_i2, c22917_g1_i3, c23672_g2_i1, c23743_g1_i1, c25118_g2_i1, c25768_g1_i2, c25768_g1_i5, c25768_g1_i7	map00360	map00360_20150322191113.png
Phenylalanine metabolism	295	transaminase	ec:2.6.1.9	13	c11086_g1_i1, c12928_g1_i1, c16258_g1_i1, c20004_g1_i1, c21680_g1_i1, c22917_g1_i2, c22917_g1_i3, c23672_g2_i1, c25118_g2_i1, c25768_g1_i2, c25768_g1_i5, c25768_g1_i7, c29837_g3_i1	map00360	map00360_20150322191113.png
Phenylalanine metabolism	295	transaminase	ec:2.6.1.5	12	c11086_g1_i1, c12928_g1_i1, c16258_g1_i1, c20004_g1_i1, c21680_g1_i1, c22917_g1_i2, c22917_g1_i3, c23672_g2_i1, c25118_g2_i1, c25768_g1_i2, c25768_g1_i5, c25768_g1_i7	map00360	map00360_20150322191113.png
Phenylalanine metabolism	295	transaminase	ec:2.6.1.1	13	c11086_g1_i1, c12928_g1_i1, c16258_g1_i1, c20004_g1_i1, c21680_g1_i1, c22917_g1_i2, c22917_g1_i3, c23672_g2_i1, c23743_g1_i1, c25118_g2_i1, c25768_g1_i2, c25768_g1_i5, c25768_g1_i7	map00360	map00360_20150322191113.png
Phenylalanine metabolism	295	4-monooxygenase	ec:1.14.13.11	1	c16835_g1_i1	map00360	map00360_20150322191113.png
Phenylalanine metabolism	295	ligase	ec:6.2.1.12	7	c1196_g1_i1, c15830_g3_i1, c16020_g1_i1, c16020_g2_i1, c24149_g2_i1, c24630_g1_i1, c24630_g1_i2	map00360	map00360_20150322191113.png
Phenylalanine metabolism	295	transaminase	ec:2.6.1.21	1	c26135_g1_i1	map00360	map00360_20150322191113.png
T cell receptor signaling pathway	107	phosphatase	ec:3.1.3.16	78	c687_g1_i1, c4689_g1_i1, c9612_g1_i1, c9612_g1_i2, c13650_g1_i2, c14902_g1_i1, c15067_g1_i1, c16956_g1_i1, c16956_g1_i2, c17379_g1_i1, c17949_g1_i1, c17949_g1_i2, c19273_g1_i1, c19601_g1_i1, c19601_g1_i2, c19601_g1_i3, c19735_g1_i1, c19735_g1_i2, c22333_g1_i1, c22555_g1_i1, c22555_g1_i2, c22898_g3_i1, c22940_g2_i1, c22940_g2_i2, c23281_g2_i1, c23281_g2_i2, c23281_g2_i3, c23281_g2_i4, c24050_g1_i1…	map04660	map04660_20150322191115.png
T cell receptor signaling pathway	107	protein-tyrosine kinase	ec:2.7.10.2	29	c3269_g1_i1, c3269_g1_i2, c12817_g1_i1, c13883_g2_i1, c15098_g1_i2, c15947_g1_i1, c17464_g1_i1, c17464_g1_i2, c20929_g1_i1, c22562_g2_i1, c22562_g2_i2, c22562_g2_i5, c26059_g3_i1, c26059_g3_i2, c26822_g1_i1, c27367_g1_i3, c27367_g1_i4, c28544_g3_i1, c29371_g2_i1, c29371_g2_i2, c29400_g5_i1, c29732_g1_i1, c29732_g1_i2, c29732_g1_i3, c29732_g1_i4, c29755_g5_i1, c29869_g6_i1, c29869_g6_i4, c29869_g6…	map04660	map04660_20150322191115.png
Glycine, serine and threonine metabolism	124	N-methyltransferase	ec:2.1.1.2	1	c14938_g1_i1	map00260	map00260_20150322191122.png
Glycine, serine and threonine metabolism	124	S-aminomethyldihydrolipoylprotein:(6S)-tetrahydrofolate aminomethyltransferase (ammonia-forming)	ec:2.1.2.10	2	c25314_g1_i2, c44790_g1_i1	map00260	map00260_20150322191122.png
Glycine, serine and threonine metabolism	124	synthase	ec:4.2.1.20	11	c22956_g1_i1, c22956_g1_i2, c22956_g1_i3, c27354_g5_i1, c27354_g5_i2, c27570_g1_i1, c27570_g1_i2, c27570_g1_i4, c29557_g1_i1, c30474_g1_i1, c39808_g1_i1	map00260	map00260_20150322191122.png
Glycine, serine and threonine metabolism	124	monooxygenase	ec:1.14.15.7	2	c29439_g1_i2, c29439_g1_i5	map00260	map00260_20150322191122.png
Glycine, serine and threonine metabolism	124	oxidase	ec:1.4.3.21	14	c6132_g1_i1, c13902_g1_i1, c25679_g1_i1, c25679_g2_i1, c25679_g1_i2, c27950_g2_i1, c28210_g2_i1, c28210_g5_i1, c28271_g1_i1, c28271_g1_i2, c28271_g1_i3, c28271_g1_i4, c56123_g1_i1, c58578_g1_i1	map00260	map00260_20150322191122.png
Glycine, serine and threonine metabolism	124	ammonia-lyase	ec:4.3.1.19	7	c22221_g1_i1, c22221_g1_i2, c22221_g1_i3, c22221_g1_i4, c22221_g1_i5, c22221_g1_i6, c34206_g1_i1	map00260	map00260_20150322191122.png
Glycine, serine and threonine metabolism	124	ammonia-lyase	ec:4.3.1.18	6	c22221_g1_i1, c22221_g1_i2, c22221_g1_i3, c22221_g1_i4, c22221_g1_i5, c22221_g1_i6	map00260	map00260_20150322191122.png
Glycine, serine and threonine metabolism	124	ammonia-lyase	ec:4.3.1.17	6	c22221_g1_i1, c22221_g1_i2, c22221_g1_i3, c22221_g1_i4, c22221_g1_i5, c22221_g1_i6	map00260	map00260_20150322191122.png
Glycine, serine and threonine metabolism	124	dehydrogenase	ec:1.1.1.3	6	c1215_g1_i1, c29083_g1_i1, c29083_g1_i2, c29083_g1_i3, c29083_g1_i4, c33068_g1_i1	map00260	map00260_20150322191122.png
Glycine, serine and threonine metabolism	124	dehydrogenase	ec:1.1.1.1	3	c3467_g1_i1, c26885_g2_i1, c28249_g2_i1	map00260	map00260_20150322191122.png
Glycine, serine and threonine metabolism	124	hydroxymethyltransferase	ec:2.1.2.1	13	c13272_g1_i1, c16886_g1_i1, c17612_g2_i1, c17612_g2_i2, c20847_g2_i1, c28088_g3_i1, c28253_g1_i1, c28253_g1_i2, c28253_g1_i3, c28253_g1_i4, c28253_g1_i5, c33374_g1_i1, c56146_g1_i1	map00260	map00260_20150322191122.png
Glycine, serine and threonine metabolism	124	dehydrogenase (aminomethyl-transferring)	ec:1.4.4.2	2	c17513_g1_i1, c30233_g1_i1	map00260	map00260_20150322191122.png
Glycine, serine and threonine metabolism	124	kinase	ec:2.7.2.4	11	c23277_g1_i1, c23277_g2_i1, c27041_g1_i1, c27041_g1_i2, c27041_g1_i3, c27041_g1_i4, c27041_g1_i5, c27041_g1_i6, c27041_g1_i7, c30100_g6_i1, c33068_g1_i1	map00260	map00260_20150322191122.png
Glycine, serine and threonine metabolism	124	dehydrogenase	ec:1.1.1.95	6	c2956_g1_i1, c25236_g1_i1, c25236_g1_i2, c25236_g1_i3, c25236_g1_i4, c28083_g4_i1	map00260	map00260_20150322191122.png
Glycine, serine and threonine metabolism	124	phosphatase	ec:3.1.3.3	15	c22661_g1_i1, c25606_g1_i1, c25606_g1_i3, c27087_g3_i4, c27152_g2_i1, c27152_g2_i2, c29379_g1_i2, c29379_g1_i3, c29379_g1_i4, c29379_g3_i1, c29379_g3_i2, c29379_g1_i6, c29379_g1_i7, c29379_g1_i8, c39911_g1_i1	map00260	map00260_20150322191122.png
Glycine, serine and threonine metabolism	124	reductase	ec:1.1.1.81	3	c22366_g1_i2, c22366_g1_i3, c23270_g2_i1	map00260	map00260_20150322191122.png
Glycine, serine and threonine metabolism	124	gamma-lyase	ec:4.4.1.1	4	c18791_g1_i1, c18791_g1_i2, c23836_g3_i2, c27575_g1_i2	map00260	map00260_20150322191122.png
Glycine, serine and threonine metabolism	124	dehydrogenase	ec:1.2.1.8	3	c21014_g1_i1, c26522_g3_i1, c26522_g3_i2	map00260	map00260_20150322191122.png
Glycine, serine and threonine metabolism	124	dehydrogenase	ec:1.1.99.1	5	c23268_g1_i1, c23268_g1_i2, c23268_g1_i4, c28425_g1_i1, c28608_g1_i1	map00260	map00260_20150322191122.png
Glycine, serine and threonine metabolism	124	synthase	ec:4.2.3.1	2	c28851_g1_i1, c28851_g2_i1	map00260	map00260_20150322191122.png
Glycine, serine and threonine metabolism	124	dehydrogenase	ec:1.1.1.29	1	c23270_g2_i1	map00260	map00260_20150322191122.png
Glycine, serine and threonine metabolism	124	transaminase	ec:2.6.1.52	1	c29252_g2_i1	map00260	map00260_20150322191122.png
Glycine, serine and threonine metabolism	124	transaminase	ec:2.6.1.4	1	c2772_g1_i1	map00260	map00260_20150322191122.png
Glycine, serine and threonine metabolism	124	dehydrogenase	ec:1.8.1.4	4	c14091_g1_i1, c26659_g1_i1, c26659_g1_i2, c55994_g1_i1	map00260	map00260_20150322191122.png
Glycine, serine and threonine metabolism	124	transaminase	ec:2.6.1.45	2	c4841_g1_i1, c16889_g1_i1	map00260	map00260_20150322191122.png
Glycine, serine and threonine metabolism	124	transaminase	ec:2.6.1.44	4	c1693_g1_i1, c2772_g1_i1, c26225_g1_i2, c56237_g1_i1	map00260	map00260_20150322191122.png
Glycine, serine and threonine metabolism	124	dehydrogenase	ec:1.2.1.11	1	c31218_g1_i1	map00260	map00260_20150322191122.png
Glycine, serine and threonine metabolism	124	kinase	ec:2.7.1.39	1	c19909_g2_i1	map00260	map00260_20150322191122.png
Glycine, serine and threonine metabolism	124	aldolase	ec:4.1.2.5	2	c25774_g2_i2, c25774_g2_i3	map00260	map00260_20150322191122.png
Steroid biosynthesis	26	synthase	ec:5.4.99.8	4	c2811_g1_i1, c20698_g1_i2, c29590_g1_i3, c44468_g1_i1	map00100	map00100_20150322191132.png
Steroid biosynthesis	26	C-methyltransferase	ec:2.1.1.143	1	c751_g1_i1	map00100	map00100_20150322191132.png
Steroid biosynthesis	26	oxidase	ec:1.14.21.6	1	c39363_g1_i1	map00100	map00100_20150322191132.png
Steroid biosynthesis	26	3-dehydrogenase (decarboxylating)	ec:1.1.1.170	3	c1413_g1_i1, c30095_g10_i1, c30095_g10_i2	map00100	map00100_20150322191132.png
Steroid biosynthesis	26	24-C-methyltransferase	ec:2.1.1.41	1	c30397_g1_i1	map00100	map00100_20150322191132.png
Steroid biosynthesis	26	monooxygenase	ec:1.14.13.132	2	c26308_g1_i1, c26308_g1_i2	map00100	map00100_20150322191132.png
Steroid biosynthesis	26	monooxygenase	ec:1.14.13.72	3	c22262_g1_i1, c26456_g1_i1, c29058_g9_i3	map00100	map00100_20150322191132.png
Steroid biosynthesis	26	14alpha-demethylase	ec:1.14.13.70	1	c39161_g1_i1	map00100	map00100_20150322191132.png
Steroid biosynthesis	26	synthase	ec:2.5.1.21	8	c28497_g1_i1, c28497_g1_i3, c28497_g1_i4, c28497_g1_i5, c28497_g1_i6, c28497_g1_i7, c28497_g1_i8, c28497_g2_i1	map00100	map00100_20150322191132.png
Steroid biosynthesis	26	cycloisomerase	ec:5.5.1.9	1	c29927_g3_i1	map00100	map00100_20150322191132.png
Steroid biosynthesis	26	Delta-isomerase	ec:5.3.3.5	1	c21752_g1_i1	map00100	map00100_20150322191132.png
Phosphatidylinositol signaling system	149	phospholipase C	ec:3.1.4.11	17	c21042_g1_i1, c21042_g1_i2, c21042_g1_i3, c21565_g2_i1, c21565_g2_i2, c25792_g1_i1, c25792_g1_i2, c29414_g1_i1, c30298_g3_i1, c30298_g3_i2, c30298_g3_i4, c30298_g3_i5, c30298_g3_i7, c30298_g3_i8, c30298_g3_i11, c30298_g3_i12, c40810_g1_i1	map04070	map04070_20150322191129.png
Phosphatidylinositol signaling system	149	3-phosphatidyltransferase	ec:2.7.8.11	4	c21432_g1_i1, c21432_g1_i2, c21432_g1_i3, c21432_g1_i4	map04070	map04070_20150322191129.png
Phosphatidylinositol signaling system	149	inositol-1,3-bisphosphate 3-phosphatase	ec:3.1.3.64	2	c26985_g1_i2, c26985_g1_i4	map04070	map04070_20150322191129.png
Phosphatidylinositol signaling system	149	kinase C	ec:2.7.11.13	6	c21021_g1_i3, c23718_g3_i1, c25066_g2_i1, c28473_g7_i1, c28473_g7_i2, c28473_g7_i3	map04070	map04070_20150322191129.png
Phosphatidylinositol signaling system	149	1-phosphatase	ec:3.1.3.57	1	c25921_g1_i1	map04070	map04070_20150322191129.png
Phosphatidylinositol signaling system	149	5-phosphatase	ec:3.1.3.56	4	c6858_g1_i1, c13189_g1_i1, c24014_g1_i1, c27259_g1_i2	map04070	map04070_20150322191129.png
Phosphatidylinositol signaling system	149	5-phosphatase	ec:3.1.3.36	14	c22256_g1_i1, c22256_g1_i2, c22256_g1_i3, c22256_g1_i4, c22573_g1_i1, c22573_g1_i2, c22573_g1_i3, c22573_g1_i4, c26358_g1_i1, c26358_g1_i2, c26358_g1_i4, c26358_g1_i5, c26358_g1_i6, c33061_g1_i1	map04070	map04070_20150322191129.png
Phosphatidylinositol signaling system	149	phosphatase	ec:3.1.3.25	4	c3682_g1_i1, c9842_g1_i1, c12998_g1_i1, c12998_g1_i2	map04070	map04070_20150322191129.png
Phosphatidylinositol signaling system	149	cytidylyltransferase	ec:2.7.7.41	7	c4964_g1_i1, c19608_g1_i1, c20436_g1_i1, c20436_g1_i2, c20436_g1_i3, c30334_g4_i1, c30334_g4_i2	map04070	map04070_20150322191129.png
Phosphatidylinositol signaling system	149	5/6-kinase	ec:2.7.1.159	14	c7767_g1_i1, c20156_g1_i1, c20156_g1_i2, c22869_g1_i1, c22869_g1_i3, c22869_g1_i4, c22869_g1_i5, c23637_g2_i1, c23637_g2_i2, c23819_g1_i2, c23819_g1_i3, c23819_g1_i4, c23819_g1_i5, c25646_g1_i1	map04070	map04070_20150322191129.png
Phosphatidylinositol signaling system	149	2-kinase	ec:2.7.1.158	1	c39912_g1_i1	map04070	map04070_20150322191129.png
Phosphatidylinositol signaling system	149	5-kinase	ec:2.7.1.150	3	c29968_g1_i1, c29968_g1_i3, c29968_g1_i5	map04070	map04070_20150322191129.png
Phosphatidylinositol signaling system	149	3-kinase	ec:2.7.1.137	8	c22319_g1_i1, c22319_g1_i2, c27869_g2_i1, c27869_g2_i2, c27869_g2_i3, c27869_g2_i4, c27869_g2_i5, c27869_g2_i6	map04070	map04070_20150322191129.png
Phosphatidylinositol signaling system	149	3-kinase	ec:2.7.1.127	2	c20156_g1_i1, c20156_g1_i2	map04070	map04070_20150322191129.png
Phosphatidylinositol signaling system	149	kinase (ATP)	ec:2.7.1.107	45	c12903_g1_i1, c12903_g1_i2, c19674_g1_i1, c19674_g1_i2, c19674_g1_i3, c19805_g2_i1, c21023_g1_i1, c21023_g1_i3, c22018_g1_i1, c23423_g1_i1, c23423_g1_i2, c23423_g1_i3, c23447_g1_i1, c23447_g1_i2, c23447_g1_i3, c24386_g1_i1, c24386_g1_i2, c24386_g1_i3, c24386_g1_i4, c24386_g1_i6, c25665_g1_i1, c25665_g1_i2, c25665_g1_i3, c25872_g1_i1, c25872_g1_i2, c25872_g1_i3, c25872_g1_i4, c25872_g1_i5, c26331_…	map04070	map04070_20150322191129.png
Phosphatidylinositol signaling system	149	5-kinase	ec:2.7.1.68	14	c25141_g1_i1, c25141_g2_i1, c25141_g2_i2, c26506_g1_i1, c26506_g1_i2, c26506_g1_i3, c26506_g1_i4, c26506_g1_i5, c26512_g1_i6, c27080_g1_i1, c27080_g1_i2, c27080_g1_i3, c29333_g3_i1, c29333_g3_i2	map04070	map04070_20150322191129.png
Phosphatidylinositol signaling system	149	4-kinase	ec:2.7.1.67	5	c18710_g2_i1, c22098_g1_i1, c22098_g1_i2, c22098_g1_i4, c24724_g1_i1	map04070	map04070_20150322191129.png
Vitamin B6 metabolism	12	5'-phosphate synthase	ec:1.4.3.5	5	c7371_g1_i1, c29759_g1_i1, c29759_g1_i2, c29759_g1_i3, c29759_g1_i4	map00750	map00750_20150322191125.png
Vitamin B6 metabolism	12	4-dehydrogenase	ec:1.1.1.107	2	c16294_g1_i1, c16294_g1_i2	map00750	map00750_20150322191125.png
Vitamin B6 metabolism	12	4-dehydrogenase	ec:1.1.1.65	1	c23288_g1_i1	map00750	map00750_20150322191125.png
Vitamin B6 metabolism	12	synthase	ec:4.2.3.1	2	c28851_g1_i1, c28851_g2_i1	map00750	map00750_20150322191125.png
Vitamin B6 metabolism	12	transaminase	ec:2.6.1.52	1	c29252_g2_i1	map00750	map00750_20150322191125.png
Vitamin B6 metabolism	12	kinase	ec:2.7.1.35	1	c30445_g1_i1	map00750	map00750_20150322191125.png
Butanoate metabolism	51	decarboxylase	ec:4.1.1.15	8	c26049_g1_i1, c26049_g1_i3, c26049_g1_i4, c26049_g1_i5, c28073_g1_i1, c28073_g1_i2, c28073_g1_i3, c28073_g1_i4	map00650	map00650_20150322191136.png
Butanoate metabolism	51	hydratase	ec:4.2.1.17	9	c3278_g1_i1, c11837_g1_i1, c13872_g2_i1, c20117_g1_i1, c26756_g1_i11, c29252_g7_i1, c29252_g7_i4, c33031_g1_i1, c40469_g1_i1	map00650	map00650_20150322191136.png
Butanoate metabolism	51	lyase	ec:4.1.3.4	2	c13077_g1_i1, c13077_g1_i2	map00650	map00650_20150322191136.png
Butanoate metabolism	51	dehydrogenase	ec:1.1.1.157	3	c25385_g2_i1, c25385_g2_i2, c25385_g2_i3	map00650	map00650_20150322191136.png
Butanoate metabolism	51	synthase	ec:2.2.1.6	3	c28666_g1_i1, c50671_g1_i1, c52104_g1_i1	map00650	map00650_20150322191136.png
Butanoate metabolism	51	dehydrogenase	ec:1.3.5.1	1	c29850_g3_i1	map00650	map00650_20150322191136.png
Butanoate metabolism	51	C-acetyltransferase	ec:2.3.1.9	3	c24250_g1_i1, c28236_g1_i1, c28236_g1_i2	map00650	map00650_20150322191136.png
Butanoate metabolism	51	reductase	ec:1.1.1.36	2	c19956_g1_i1, c19956_g2_i1	map00650	map00650_20150322191136.png
Butanoate metabolism	51	dehydrogenase	ec:1.1.1.35	12	c291_g1_i1, c3278_g1_i1, c9389_g2_i1, c13872_g2_i1, c13872_g3_i1, c25385_g2_i1, c25385_g2_i2, c25385_g2_i3, c27587_g1_i1, c27587_g1_i2, c27587_g1_i3, c30840_g1_i1	map00650	map00650_20150322191136.png
Butanoate metabolism	51	dehydrogenase	ec:1.1.1.30	1	c45191_g1_i1	map00650	map00650_20150322191136.png
Butanoate metabolism	51	synthase	ec:2.3.3.10	9	c16696_g1_i1, c16696_g1_i2, c22015_g1_i1, c22015_g3_i1, c30255_g10_i1, c30255_g16_i1, c30255_g18_i1, c30255_g18_i2, c33214_g1_i1	map00650	map00650_20150322191136.png
Butanoate metabolism	51	epimerase	ec:5.1.2.3	2	c3278_g1_i1, c13872_g2_i1	map00650	map00650_20150322191136.png
Butanoate metabolism	51	dehydrogenase (NAD+)	ec:1.2.1.24	1	c14112_g1_i1	map00650	map00650_20150322191136.png
Butanoate metabolism	51	dehydrogenase [NAD(P)+]	ec:1.2.1.16	1	c14112_g1_i1	map00650	map00650_20150322191136.png
Butanoate metabolism	51	reductase (NAD+)	ec:1.3.1.44	2	c27754_g1_i1, c27754_g1_i2	map00650	map00650_20150322191136.png
Fatty acid elongation	33	hydratase	ec:4.2.1.74	8	c291_g1_i1, c9389_g2_i1, c13872_g2_i1, c13872_g3_i1, c27587_g1_i1, c27587_g1_i2, c27587_g1_i3, c30840_g1_i1	map00062	map00062_20150322191138.png
Fatty acid elongation	33	hydratase	ec:4.2.1.17	9	c3278_g1_i1, c11837_g1_i1, c13872_g2_i1, c20117_g1_i1, c26756_g1_i11, c29252_g7_i1, c29252_g7_i4, c33031_g1_i1, c40469_g1_i1	map00062	map00062_20150322191138.png
Fatty acid elongation	33	C-acyltransferase	ec:2.3.1.16	4	c22811_g2_i2, c22811_g2_i3, c22811_g2_i4, c22999_g1_i1	map00062	map00062_20150322191138.png
Fatty acid elongation	33	dehydrogenase	ec:1.1.1.35	12	c291_g1_i1, c3278_g1_i1, c9389_g2_i1, c13872_g2_i1, c13872_g3_i1, c25385_g2_i1, c25385_g2_i2, c25385_g2_i3, c27587_g1_i1, c27587_g1_i2, c27587_g1_i3, c30840_g1_i1	map00062	map00062_20150322191138.png
Fatty acid elongation	33	hydrolase	ec:3.1.2.22	4	c25887_g2_i1, c25887_g2_i2, c25887_g3_i1, c25887_g2_i4	map00062	map00062_20150322191138.png
Fatty acid elongation	33	reductase (NADPH)	ec:1.3.1.38	6	c26849_g1_i2, c26849_g1_i4, c26849_g1_i5, c26849_g1_i6, c27754_g1_i1, c27754_g1_i2	map00062	map00062_20150322191138.png
Fatty acid biosynthesis	45	reductase (NADH)	ec:1.3.1.9	4	c7758_g1_i1, c27754_g1_i1, c27754_g1_i2, c28444_g2_i1	map00061	map00061_20150322191143.png
Fatty acid biosynthesis	45	carboxylase	ec:6.4.1.2	3	c28767_g1_i1, c28767_g2_i1, c32246_g1_i1	map00061	map00061_20150322191143.png
Fatty acid biosynthesis	45	reductase	ec:1.1.1.100	7	c14808_g1_i1, c19453_g1_i1, c19453_g1_i2, c19453_g1_i3, c19570_g3_i1, c19570_g3_i2, c34845_g1_i1	map00061	map00061_20150322191143.png
Fatty acid biosynthesis	45	synthase	ec:2.3.1.86	7	c25793_g1_i1, c25793_g1_i2, c25793_g1_i3, c27671_g2_i1, c27671_g2_i2, c27671_g2_i3, c35153_g1_i1	map00061	map00061_20150322191143.png
Fatty acid biosynthesis	45	ligase	ec:6.2.1.3	2	c7556_g1_i1, c26009_g1_i1	map00061	map00061_20150322191143.png
Fatty acid biosynthesis	45	synthase I	ec:2.3.1.41	9	c21933_g1_i1, c21989_g1_i1, c21989_g2_i1, c22889_g1_i1, c22889_g1_i2, c28274_g2_i1, c28274_g2_i4, c28274_g2_i5, c28274_g2_i6	map00061	map00061_20150322191143.png
Fatty acid biosynthesis	45	S-malonyltransferase	ec:2.3.1.39	2	c29230_g4_i1, c29230_g4_i2	map00061	map00061_20150322191143.png
Fatty acid biosynthesis	45	desaturase	ec:1.14.19.2	6	c6183_g1_i1, c8761_g1_i1, c20397_g1_i1, c26992_g1_i1, c40023_g1_i1, c51970_g1_i1	map00061	map00061_20150322191143.png
Fatty acid biosynthesis	45	hydrolase	ec:3.1.2.14	5	c16233_g1_i1, c29449_g1_i1, c29449_g1_i2, c29449_g1_i3, c44542_g1_i1	map00061	map00061_20150322191143.png
Peptidoglycan biosynthesis	12	MraY transferase	ec:2.7.8.13	7	c13917_g1_i1, c30157_g14_i1, c30157_g14_i2, c30157_g14_i3, c30157_g14_i5, c30157_g14_i6, c30157_g14_i7	map00550	map00550_20150322191146.png
Peptidoglycan biosynthesis	12	ligase	ec:6.3.2.4	4	c28801_g1_i1, c28801_g1_i2, c28801_g1_i3, c28801_g1_i4	map00550	map00550_20150322191146.png
Peptidoglycan biosynthesis	12	beta-N-acetylglucosaminyltransferase	ec:2.4.1.227	1	c28423_g1_i1	map00550	map00550_20150322191146.png
Stilbenoid, diarylheptanoid and gingerol biosynthesis	10	O-methyltransferase	ec:2.1.1.104	7	c24335_g1_i1, c24335_g1_i2, c24335_g1_i3, c24335_g1_i4, c24335_g1_i5, c39236_g1_i1, c39728_g1_i1	map00945	map00945_20150322191150.png
Stilbenoid, diarylheptanoid and gingerol biosynthesis	10	O-hydroxycinnamoyltransferase	ec:2.3.1.99	2	c44720_g1_i1, c55992_g1_i1	map00945	map00945_20150322191150.png
Stilbenoid, diarylheptanoid and gingerol biosynthesis	10	4-monooxygenase	ec:1.14.13.11	1	c16835_g1_i1	map00945	map00945_20150322191150.png
Biosynthesis of terpenoids and steroids	2	synthase	ec:2.5.1.32	2	c24898_g1_i1, c26566_g2_i1	map01062	map01062_20150322191148.png
Flavone and flavonol biosynthesis	9	beta-glucuronide glucuronohydrolase glucuronidase	ec:3.2.1.31	8	c15668_g1_i1, c15668_g1_i2, c22799_g1_i1, c22799_g2_i1, c26973_g1_i1, c26973_g1_i2, c26973_g1_i3, c26973_g1_i4	map00944	map00944_20150322191152.png
Flavone and flavonol biosynthesis	9	3'-O-methyltransferase	ec:2.1.1.42	1	c55907_g1_i1	map00944	map00944_20150322191152.png
Anthocyanin biosynthesis	1	3-O-glucosyltransferase	ec:2.4.1.115	1	c23883_g1_i2	map00942	map00942_20150322191154.png
Flavonoid biosynthesis	33	O-methyltransferase	ec:2.1.1.104	7	c24335_g1_i1, c24335_g1_i2, c24335_g1_i3, c24335_g1_i4, c24335_g1_i5, c39236_g1_i1, c39728_g1_i1	map00941	map00941_20150322191200.png
Flavonoid biosynthesis	33	synthase	ec:2.3.1.74	1	c19850_g1_i1	map00941	map00941_20150322191200.png
Flavonoid biosynthesis	33	synthase	ec:1.14.11.23	4	c25397_g1_i2, c27471_g3_i1, c27471_g3_i2, c27471_g4_i1	map00941	map00941_20150322191200.png
Flavonoid biosynthesis	33	oxygenase	ec:1.14.11.19	4	c21665_g2_i3, c29029_g1_i1, c29029_g1_i2, c44898_g1_i1	map00941	map00941_20150322191200.png
Flavonoid biosynthesis	33	3-dioxygenase	ec:1.14.11.9	2	c18397_g3_i1, c19488_g1_i1	map00941	map00941_20150322191200.png
Flavonoid biosynthesis	33	4-reductase	ec:1.1.1.219	2	c24914_g1_i1, c27520_g1_i2	map00941	map00941_20150322191200.png
Flavonoid biosynthesis	33	4-monooxygenase	ec:1.14.13.11	1	c16835_g1_i1	map00941	map00941_20150322191200.png
Flavonoid biosynthesis	33	isomerase	ec:5.5.1.6	12	c23822_g1_i1, c23822_g1_i2, c23822_g1_i3, c23822_g1_i5, c26765_g1_i1, c28900_g1_i1, c28900_g1_i2, c28979_g1_i2, c28979_g1_i5, c28985_g2_i1, c28985_g2_i2, c30311_g2_i1	map00941	map00941_20150322191200.png
Selenocompound metabolism	33	lyase	ec:4.4.1.16	3	c21534_g1_i1, c27126_g1_i2, c27126_g1_i4	map00450	map00450_20150322191157.png
Selenocompound metabolism	33	adenylyltransferase	ec:2.7.7.4	10	c19338_g1_i1, c22136_g3_i1, c23951_g2_i2, c23951_g2_i3, c27200_g1_i1, c27200_g1_i2, c27200_g1_i4, c27200_g1_i5, c28486_g1_i1, c56948_g1_i1	map00450	map00450_20150322191157.png
Selenocompound metabolism	33	S-methyltransferase	ec:2.1.1.14	1	c30282_g1_i1	map00450	map00450_20150322191157.png
Selenocompound metabolism	33	synthase	ec:2.1.1.13	1	c30282_g1_i1	map00450	map00450_20150322191157.png
Selenocompound metabolism	33	S-methyltransferase	ec:2.1.1.12	2	c26328_g1_i1, c26328_g1_i2	map00450	map00450_20150322191157.png
Selenocompound metabolism	33	beta-lyase	ec:4.4.1.8	1	c23836_g3_i2	map00450	map00450_20150322191157.png
Selenocompound metabolism	33	gamma-lyase	ec:4.4.1.1	4	c18791_g1_i1, c18791_g1_i2, c23836_g3_i2, c27575_g1_i2	map00450	map00450_20150322191157.png
Selenocompound metabolism	33	gamma-synthase	ec:2.5.1.48	4	c13344_g1_i1, c15563_g1_i1, c15563_g1_i2, c16261_g1_i2	map00450	map00450_20150322191157.png
Selenocompound metabolism	33	ligase	ec:6.1.1.10	5	c13603_g1_i1, c22517_g1_i1, c22517_g2_i1, c22517_g2_i2, c30285_g3_i1	map00450	map00450_20150322191157.png
Selenocompound metabolism	33	reductase	ec:1.8.1.9	4	c7651_g1_i1, c23691_g1_i1, c29264_g1_i1, c29264_g1_i2	map00450	map00450_20150322191157.png
Phenylpropanoid biosynthesis	313	O-methyltransferase	ec:2.1.1.104	7	c24335_g1_i1, c24335_g1_i2, c24335_g1_i3, c24335_g1_i4, c24335_g1_i5, c39236_g1_i1, c39728_g1_i1	map00940	map00940_20150322191203.png
Phenylpropanoid biosynthesis	313	ammonia-lyase	ec:4.3.1.25	3	c16702_g2_i1, c27384_g2_i1, c27384_g2_i2	map00940	map00940_20150322191203.png
Phenylpropanoid biosynthesis	313	ammonia-lyase	ec:4.3.1.24	3	c16702_g2_i1, c27384_g2_i1, c27384_g2_i2	map00940	map00940_20150322191203.png
Phenylpropanoid biosynthesis	313	lactoperoxidase	ec:1.11.1.7	218	c1484_g1_i1, c2636_g1_i1, c3627_g1_i1, c3627_g2_i1, c3972_g1_i1, c3972_g2_i1, c5062_g1_i1, c5553_g1_i1, c6460_g1_i1, c6904_g2_i1, c7378_g1_i1, c8633_g1_i1, c8709_g1_i1, c8714_g1_i1, c11499_g1_i1, c11499_g1_i2, c12415_g1_i1, c12544_g1_i1, c12842_g1_i1, c13168_g1_i1, c13700_g1_i1, c13760_g1_i1, c13760_g2_i1, c14239_g1_i1, c14403_g1_i1, c14403_g2_i1, c14991_g1_i1, c15763_g1_i1, c16203_g1_i1, c16675_…	map00940	map00940_20150322191203.png
Phenylpropanoid biosynthesis	313	dehydrogenase	ec:1.1.1.195	14	c5319_g1_i1, c12345_g1_i1, c13933_g1_i1, c13933_g2_i1, c28994_g1_i1, c28994_g1_i2, c28994_g1_i3, c29869_g4_i1, c29869_g4_i2, c29869_g4_i3, c29869_g9_i1, c29869_g9_i2, c38988_g1_i1, c51629_g1_i1	map00940	map00940_20150322191203.png
Phenylpropanoid biosynthesis	313	gentiobiase	ec:3.2.1.21	35	c10607_g1_i1, c19557_g2_i2, c19970_g1_i1, c19970_g1_i3, c19970_g1_i4, c21543_g1_i1, c21816_g2_i1, c21816_g2_i2, c21816_g2_i3, c22299_g2_i1, c22299_g2_i2, c22299_g2_i3, c22299_g2_i4, c22299_g2_i5, c22299_g2_i6, c22299_g2_i7, c23630_g3_i1, c25627_g1_i2, c25627_g1_i3, c25627_g1_i4, c25627_g1_i5, c26040_g1_i1, c26172_g3_i1, c27953_g1_i1, c27953_g1_i2, c29210_g4_i1, c29210_g4_i2, c29210_g4_i6, c29336_…	map00940	map00940_20150322191203.png
Phenylpropanoid biosynthesis	313	O-methyltransferase	ec:2.1.1.68	1	c55907_g1_i1	map00940	map00940_20150322191203.png
Phenylpropanoid biosynthesis	313	O-hydroxycinnamoyltransferase	ec:2.3.1.99	2	c44720_g1_i1, c55992_g1_i1	map00940	map00940_20150322191203.png
Phenylpropanoid biosynthesis	313	beta-glucosidase	ec:3.2.1.126	1	c30007_g5_i4	map00940	map00940_20150322191203.png
Phenylpropanoid biosynthesis	313	dehydrogenase	ec:1.2.1.68	7	c25360_g1_i1, c25360_g1_i2, c25360_g1_i3, c25360_g2_i2, c25360_g3_i1, c26728_g2_i1, c29381_g3_i1	map00940	map00940_20150322191203.png
Phenylpropanoid biosynthesis	313	reductase	ec:1.2.1.44	17	c1781_g1_i1, c6859_g1_i1, c11984_g1_i1, c11984_g1_i2, c15666_g2_i1, c16948_g1_i1, c16948_g1_i2, c22647_g1_i1, c23089_g2_i1, c23089_g2_i2, c27520_g1_i2, c27633_g2_i2, c27633_g2_i4, c27633_g2_i6, c27633_g2_i8, c27633_g2_i9, c27633_g2_i10	map00940	map00940_20150322191203.png
Phenylpropanoid biosynthesis	313	4-monooxygenase	ec:1.14.13.11	1	c16835_g1_i1	map00940	map00940_20150322191203.png
Phenylpropanoid biosynthesis	313	ligase	ec:6.2.1.12	7	c1196_g1_i1, c15830_g3_i1, c16020_g1_i1, c16020_g2_i1, c24149_g2_i1, c24630_g1_i1, c24630_g1_i2	map00940	map00940_20150322191203.png
Tyrosine metabolism	52	O-methyltransferase	ec:2.1.1.6	1	c34399_g1_i1	map00350	map00350_20150322191208.png
Tyrosine metabolism	52	beta-diketonase	ec:3.7.1.2	1	c14153_g1_i1	map00350	map00350_20150322191208.png
Tyrosine metabolism	52	decarboxylase	ec:4.1.1.28	5	c27443_g1_i1, c27443_g1_i2, c27443_g1_i3, c27443_g1_i4, c27443_g1_i5	map00350	map00350_20150322191208.png
Tyrosine metabolism	52	decarboxylase	ec:4.1.1.25	5	c27443_g1_i1, c27443_g1_i2, c27443_g1_i3, c27443_g1_i4, c27443_g1_i5	map00350	map00350_20150322191208.png
Tyrosine metabolism	52	oxidase	ec:1.4.3.21	14	c6132_g1_i1, c13902_g1_i1, c25679_g1_i1, c25679_g2_i1, c25679_g1_i2, c27950_g2_i1, c28210_g2_i1, c28210_g5_i1, c28271_g1_i1, c28271_g1_i2, c28271_g1_i3, c28271_g1_i4, c56123_g1_i1, c58578_g1_i1	map00350	map00350_20150322191208.png
Tyrosine metabolism	52	dehydrogenase	ec:1.1.1.1	3	c3467_g1_i1, c26885_g2_i1, c28249_g2_i1	map00350	map00350_20150322191208.png
Tyrosine metabolism	52	1,2-dioxygenase	ec:1.13.11.5	2	c8137_g1_i1, c8137_g1_i2	map00350	map00350_20150322191208.png
Tyrosine metabolism	52	N-phenylacetyltransferase	ec:2.3.1.14	1	c33126_g1_i1	map00350	map00350_20150322191208.png
Tyrosine metabolism	52	oxidase	ec:1.10.3.1	1	c58249_g1_i1	map00350	map00350_20150322191208.png
Tyrosine metabolism	52	dehydrogenase [NAD(P)+]	ec:1.2.1.5	6	c6773_g1_i1, c13834_g1_i1, c13834_g1_i2, c19832_g1_i1, c24561_g1_i1, c44520_g1_i1	map00350	map00350_20150322191208.png
Tyrosine metabolism	52	dioxygenase	ec:1.13.11.27	1	c30118_g7_i1	map00350	map00350_20150322191208.png
Tyrosine metabolism	52	reductase	ec:1.1.1.237	1	c30047_g7_i1	map00350	map00350_20150322191208.png
Tyrosine metabolism	52	isomerase	ec:5.2.1.2	1	c23863_g1_i2	map00350	map00350_20150322191208.png
Tyrosine metabolism	52	transaminase	ec:2.6.1.58	1	c25118_g2_i1	map00350	map00350_20150322191208.png
Tyrosine metabolism	52	transaminase	ec:2.6.1.57	13	c11086_g1_i1, c12928_g1_i1, c16258_g1_i1, c20004_g1_i1, c21680_g1_i1, c22917_g1_i2, c22917_g1_i3, c23672_g2_i1, c23743_g1_i1, c25118_g2_i1, c25768_g1_i2, c25768_g1_i5, c25768_g1_i7	map00350	map00350_20150322191208.png
Tyrosine metabolism	52	transaminase	ec:2.6.1.9	13	c11086_g1_i1, c12928_g1_i1, c16258_g1_i1, c20004_g1_i1, c21680_g1_i1, c22917_g1_i2, c22917_g1_i3, c23672_g2_i1, c25118_g2_i1, c25768_g1_i2, c25768_g1_i5, c25768_g1_i7, c29837_g3_i1	map00350	map00350_20150322191208.png
Tyrosine metabolism	52	transaminase	ec:2.6.1.5	12	c11086_g1_i1, c12928_g1_i1, c16258_g1_i1, c20004_g1_i1, c21680_g1_i1, c22917_g1_i2, c22917_g1_i3, c23672_g2_i1, c25118_g2_i1, c25768_g1_i2, c25768_g1_i5, c25768_g1_i7	map00350	map00350_20150322191208.png
Tyrosine metabolism	52	transaminase	ec:2.6.1.1	13	c11086_g1_i1, c12928_g1_i1, c16258_g1_i1, c20004_g1_i1, c21680_g1_i1, c22917_g1_i2, c22917_g1_i3, c23672_g2_i1, c23743_g1_i1, c25118_g2_i1, c25768_g1_i2, c25768_g1_i5, c25768_g1_i7	map00350	map00350_20150322191208.png
Tyrosine metabolism	52	dehydrogenase [NAD(P)+]	ec:1.2.1.16	1	c14112_g1_i1	map00350	map00350_20150322191208.png
Aflatoxin biosynthesis	3	carboxylase	ec:6.4.1.2	3	c28767_g1_i1, c28767_g2_i1, c32246_g1_i1	map00254	map00254_20150322191210.png
Tetracycline biosynthesis	3	carboxylase	ec:6.4.1.2	3	c28767_g1_i1, c28767_g2_i1, c32246_g1_i1	map00253	map00253_20150322191211.png
Alanine, aspartate and glutamate metabolism	82	synthase	ec:6.3.4.5	1	c20528_g1_i1	map00250	map00250_20150322191217.png
Alanine, aspartate and glutamate metabolism	82	synthase	ec:6.3.4.4	3	c11510_g1_i1, c19269_g1_i1, c21253_g2_i1	map00250	map00250_20150322191217.png
Alanine, aspartate and glutamate metabolism	82	synthase (NADH)	ec:1.4.1.14	5	c17832_g2_i1, c26552_g1_i1, c26552_g1_i2, c26552_g1_i3, c26552_g1_i4	map00250	map00250_20150322191217.png
Alanine, aspartate and glutamate metabolism	82	decarboxylase	ec:4.1.1.15	8	c26049_g1_i1, c26049_g1_i3, c26049_g1_i4, c26049_g1_i5, c28073_g1_i1, c28073_g1_i2, c28073_g1_i3, c28073_g1_i4	map00250	map00250_20150322191217.png
Alanine, aspartate and glutamate metabolism	82	oxidase	ec:1.4.3.16	1	c7357_g1_i1	map00250	map00250_20150322191217.png
Alanine, aspartate and glutamate metabolism	82	phosphoribosyldiphosphate 5-amidotransferase	ec:2.4.2.14	6	c22757_g1_i1, c22757_g2_i1, c22757_g2_i2, c22757_g2_i3, c27972_g1_i1, c27972_g2_i1	map00250	map00250_20150322191217.png
Alanine, aspartate and glutamate metabolism	82	asparaginase II	ec:3.5.1.1	5	c15861_g1_i1, c18388_g1_i1, c21068_g2_i1, c21068_g2_i2, c28211_g1_i1	map00250	map00250_20150322191217.png
Alanine, aspartate and glutamate metabolism	82	synthase (glutamine-hydrolysing)	ec:6.3.5.5	3	c7345_g1_i1, c29516_g1_i1, c29516_g1_i2	map00250	map00250_20150322191217.png
Alanine, aspartate and glutamate metabolism	82	synthase (glutamine-hydrolysing)	ec:6.3.5.4	6	c15696_g1_i1, c25933_g2_i1, c30254_g5_i2, c30254_g5_i3, c30254_g5_i4, c55924_g1_i1	map00250	map00250_20150322191217.png
Alanine, aspartate and glutamate metabolism	82	dehydrogenase (NADP+)	ec:1.4.1.4	2	c26503_g1_i4, c26503_g1_i6	map00250	map00250_20150322191217.png
Alanine, aspartate and glutamate metabolism	82	dehydrogenase [NAD(P)+]	ec:1.4.1.3	4	c4803_g1_i1, c16294_g1_i1, c16294_g1_i2, c19894_g1_i1	map00250	map00250_20150322191217.png
Alanine, aspartate and glutamate metabolism	82	dehydrogenase	ec:1.4.1.2	1	c4803_g1_i1	map00250	map00250_20150322191217.png
Alanine, aspartate and glutamate metabolism	82	lyase	ec:4.3.2.2	1	c30040_g3_i1	map00250	map00250_20150322191217.png
Alanine, aspartate and glutamate metabolism	82	lyase	ec:4.3.2.1	1	c46199_g1_i1	map00250	map00250_20150322191217.png
Alanine, aspartate and glutamate metabolism	82	synthase (ammonia)	ec:6.3.4.16	2	c29516_g1_i1, c29516_g1_i2	map00250	map00250_20150322191217.png
Alanine, aspartate and glutamate metabolism	82	carbamoyltransferase	ec:2.1.3.2	1	c22878_g1_i1	map00250	map00250_20150322191217.png
Alanine, aspartate and glutamate metabolism	82	transaminase	ec:2.6.1.2	5	c2772_g1_i1, c25118_g2_i1, c28298_g1_i1, c28298_g1_i2, c30375_g1_i1	map00250	map00250_20150322191217.png
Alanine, aspartate and glutamate metabolism	82	transaminase	ec:2.6.1.1	13	c11086_g1_i1, c12928_g1_i1, c16258_g1_i1, c20004_g1_i1, c21680_g1_i1, c22917_g1_i2, c22917_g1_i3, c23672_g2_i1, c23743_g1_i1, c25118_g2_i1, c25768_g1_i2, c25768_g1_i5, c25768_g1_i7	map00250	map00250_20150322191217.png
Alanine, aspartate and glutamate metabolism	82	transaminase	ec:2.6.1.44	4	c1693_g1_i1, c2772_g1_i1, c26225_g1_i2, c56237_g1_i1	map00250	map00250_20150322191217.png
Alanine, aspartate and glutamate metabolism	82	dehydrogenase (NAD+)	ec:1.2.1.24	1	c14112_g1_i1	map00250	map00250_20150322191217.png
Alanine, aspartate and glutamate metabolism	82	ligase	ec:6.3.1.2	13	c593_g1_i1, c14709_g1_i1, c19751_g2_i1, c19751_g2_i2, c22765_g1_i1, c22765_g2_i1, c22765_g2_i2, c25247_g1_i1, c27229_g16_i2, c28819_g19_i9, c37845_g1_i1, c46165_g1_i1, c57832_g1_i1	map00250	map00250_20150322191217.png
Alanine, aspartate and glutamate metabolism	82	ligase	ec:6.3.1.1	2	c25933_g2_i1, c55924_g1_i1	map00250	map00250_20150322191217.png
Alanine, aspartate and glutamate metabolism	82	dehydrogenase [NAD(P)+]	ec:1.2.1.16	1	c14112_g1_i1	map00250	map00250_20150322191217.png
Alanine, aspartate and glutamate metabolism	82	transaminase (isomerizing)	ec:2.6.1.16	1	c29883_g1_i2	map00250	map00250_20150322191217.png
Riboflavin metabolism	107	reductase	ec:1.1.1.193	3	c25814_g1_i1, c25814_g1_i2, c25814_g1_i3	map00740	map00740_20150322191221.png
Riboflavin metabolism	107	deaminase	ec:3.5.4.26	4	c5021_g1_i1, c25814_g1_i1, c25814_g1_i2, c25814_g1_i3	map00740	map00740_20150322191221.png
Riboflavin metabolism	107	cyclohydrolase II	ec:3.5.4.25	9	c15598_g1_i1, c15598_g1_i2, c15598_g1_i3, c28163_g19_i1, c28163_g19_i2, c28163_g19_i3, c28163_g19_i4, c51731_g1_i1, c56357_g1_i1	map00740	map00740_20150322191221.png
Riboflavin metabolism	107	synthetase	ec:2.7.7.2	2	c17416_g1_i1, c26777_g1_i1	map00740	map00740_20150322191221.png
Riboflavin metabolism	107	synthase	ec:2.5.1.9	1	c26583_g2_i1	map00740	map00740_20150322191221.png
Riboflavin metabolism	107	phosphatase	ec:3.1.3.2	86	c2947_g1_i1, c4063_g1_i1, c4063_g1_i2, c4756_g2_i1, c6872_g1_i1, c6872_g1_i2, c7211_g1_i1, c7211_g1_i2, c8608_g1_i1, c8608_g2_i1, c9123_g1_i1, c10124_g1_i1, c13180_g1_i1, c13540_g1_i1, c14927_g1_i1, c15173_g2_i2, c15398_g4_i1, c15640_g1_i1, c16767_g1_i1, c19799_g1_i1, c20157_g1_i1, c20157_g1_i2, c20157_g1_i3, c20157_g2_i1, c20715_g1_i1, c20715_g1_i2, c20715_g3_i1, c21890_g2_i1, c21890_g2_i2, c222…	map00740	map00740_20150322191221.png
Riboflavin metabolism	107	diphosphatase	ec:3.6.1.9	1	c51984_g1_i1	map00740	map00740_20150322191221.png
Riboflavin metabolism	107	synthase	ec:4.1.99.12	7	c15598_g1_i1, c15598_g1_i2, c15598_g1_i3, c28163_g19_i1, c28163_g19_i3, c28163_g19_i4, c56357_g1_i1	map00740	map00740_20150322191221.png
Riboflavin metabolism	107	diphosphatase	ec:3.6.1.18	1	c28819_g14_i2	map00740	map00740_20150322191221.png
Riboflavin metabolism	107	kinase	ec:2.7.1.26	4	c17416_g1_i1, c23532_g1_i1, c23532_g1_i2, c23532_g1_i3	map00740	map00740_20150322191221.png
Styrene degradation	8	beta-diketonase	ec:3.7.1.2	1	c14153_g1_i1	map00643	map00643_20150322191224.png
Styrene degradation	8	hydratase	ec:4.2.1.84	2	c27705_g2_i1, c47084_g1_i1	map00643	map00643_20150322191224.png
Styrene degradation	8	acylamidase	ec:3.5.1.4	2	c540_g1_i1, c14219_g1_i1	map00643	map00643_20150322191224.png
Styrene degradation	8	1,2-dioxygenase	ec:1.13.11.5	2	c8137_g1_i1, c8137_g1_i2	map00643	map00643_20150322191224.png
Styrene degradation	8	isomerase	ec:5.2.1.2	1	c23863_g1_i2	map00643	map00643_20150322191224.png
Ethylbenzene degradation	4	C-acyltransferase	ec:2.3.1.16	4	c22811_g2_i2, c22811_g2_i3, c22811_g2_i4, c22999_g1_i1	map00642	map00642_20150322191225.png
Propanoate metabolism	39	hydratase	ec:4.2.1.17	9	c3278_g1_i1, c11837_g1_i1, c13872_g2_i1, c20117_g1_i1, c26756_g1_i11, c29252_g7_i1, c29252_g7_i4, c33031_g1_i1, c40469_g1_i1	map00640	map00640_20150322191229.png
Propanoate metabolism	39	carboxylase	ec:6.4.1.2	3	c28767_g1_i1, c28767_g2_i1, c32246_g1_i1	map00640	map00640_20150322191229.png
Propanoate metabolism	39	ligase (ADP-forming)	ec:6.2.1.5	5	c1772_g1_i1, c28229_g3_i1, c28229_g3_i2, c30538_g1_i1, c44478_g1_i1	map00640	map00640_20150322191229.png
Propanoate metabolism	39	ligase (GDP-forming)	ec:6.2.1.4	2	c1772_g1_i1, c30538_g1_i1	map00640	map00640_20150322191229.png
Propanoate metabolism	39	ligase	ec:6.2.1.1	6	c1196_g1_i1, c19016_g1_i1, c27176_g1_i2, c27176_g1_i4, c28820_g2_i1, c39084_g1_i1	map00640	map00640_20150322191229.png
Propanoate metabolism	39	deaminase	ec:3.5.99.7	2	c9372_g1_i1, c9372_g1_i2	map00640	map00640_20150322191229.png
Propanoate metabolism	39	decarboxylase	ec:4.1.1.9	7	c27815_g1_i1, c27815_g1_i2, c27815_g1_i3, c27815_g1_i4, c27815_g1_i5, c27815_g1_i6, c27815_g1_i7	map00640	map00640_20150322191229.png
Propanoate metabolism	39	C-acetyltransferase	ec:2.3.1.9	3	c24250_g1_i1, c28236_g1_i1, c28236_g1_i2	map00640	map00640_20150322191229.png
Propanoate metabolism	39	dehydrogenase	ec:1.1.1.27	3	c23435_g2_i1, c23435_g2_i2, c23435_g2_i3	map00640	map00640_20150322191229.png
Propanoate metabolism	39	dehydrogenase (CoA-acylating)	ec:1.2.1.27	1	c45464_g1_i1	map00640	map00640_20150322191229.png
Ascorbate and aldarate metabolism	55	oxidase	ec:1.1.3.8	6	c26344_g2_i1, c26344_g3_i2, c28105_g3_i1, c28105_g4_i1, c28105_g3_i2, c50798_g1_i1	map00053	map00053_20150322191233.png
Ascorbate and aldarate metabolism	55	3,5-epimerase	ec:5.1.3.18	3	c3301_g1_i1, c3301_g2_i1, c19704_g1_i1	map00053	map00053_20150322191233.png
Ascorbate and aldarate metabolism	55	peroxidase	ec:1.11.1.11	13	c14489_g1_i1, c14489_g2_i1, c17318_g2_i1, c25562_g1_i1, c25562_g1_i4, c25562_g1_i5, c25708_g5_i1, c25708_g5_i2, c25708_g5_i3, c28317_g4_i9, c39068_g1_i1, c40171_g1_i1, c50456_g1_i1	map00053	map00053_20150322191233.png
Ascorbate and aldarate metabolism	55	dehydrogenase (ascorbate)	ec:1.8.5.1	1	c44912_g1_i1	map00053	map00053_20150322191233.png
Ascorbate and aldarate metabolism	55	oxygenase	ec:1.13.99.1	1	c28163_g23_i1	map00053	map00053_20150322191233.png
Ascorbate and aldarate metabolism	55	dehydrogenase	ec:1.3.2.3	4	c16294_g1_i1, c16294_g1_i2, c29800_g1_i1, c29800_g1_i2	map00053	map00053_20150322191233.png
Ascorbate and aldarate metabolism	55	uridylyltransferase	ec:2.7.7.44	1	c26921_g1_i1	map00053	map00053_20150322191233.png
Ascorbate and aldarate metabolism	55	reductase (NADH)	ec:1.6.5.4	4	c19461_g1_i1, c19461_g1_i2, c21515_g1_i1, c21515_g2_i1	map00053	map00053_20150322191233.png
Ascorbate and aldarate metabolism	55	oxidase	ec:1.10.3.3	4	c23739_g1_i1, c26630_g3_i2, c28991_g3_i1, c33685_g1_i1	map00053	map00053_20150322191233.png
Ascorbate and aldarate metabolism	55	dehydrogenase (NAD+)	ec:1.2.1.3	7	c1572_g1_i1, c10066_g1_i1, c12111_g1_i1, c17462_g1_i3, c39521_g1_i1, c41568_g1_i1, c50462_g1_i1	map00053	map00053_20150322191233.png
Ascorbate and aldarate metabolism	55	1-naphthol glucuronyltransferase	ec:2.4.1.17	6	c21867_g2_i1, c25416_g1_i2, c27222_g2_i1, c27222_g2_i3, c27222_g2_i4, c27222_g3_i1	map00053	map00053_20150322191233.png
Ascorbate and aldarate metabolism	55	6-dehydrogenase	ec:1.1.1.22	4	c28923_g12_i1, c28923_g12_i3, c29313_g1_i1, c29313_g1_i2	map00053	map00053_20150322191233.png
Ascorbate and aldarate metabolism	55	glucuronokinase (phosphorylating)	ec:2.7.1.43	1	c30302_g3_i3	map00053	map00053_20150322191233.png
Galactose metabolism	176	phosphohexokinase	ec:2.7.1.11	24	c13915_g1_i1, c16448_g1_i1, c16910_g1_i1, c17318_g1_i1, c18576_g2_i1, c19925_g1_i1, c19925_g1_i3, c19925_g1_i4, c22048_g1_i1, c22048_g1_i2, c23269_g1_i1, c25398_g1_i1, c25398_g2_i1, c25398_g2_i3, c25398_g2_i4, c25398_g1_i2, c26815_g1_i1, c26815_g2_i2, c26815_g2_i4, c27916_g1_i1, c27916_g1_i2, c29402_g1_i8, c29999_g8_i1, c56069_g1_i1	map00052	map00052_20150322191238.png
Galactose metabolism	176	galactokinase (phosphorylating)	ec:2.7.1.6	9	c15744_g1_i1, c15744_g1_i2, c15744_g1_i3, c20592_g1_i1, c20592_g1_i2, c20592_g1_i3, c23645_g1_i1, c30302_g3_i3, c30302_g3_i4	map00052	map00052_20150322191238.png
Galactose metabolism	176	glucokinase (phosphorylating)	ec:2.7.1.2	9	c5617_g1_i1, c8374_g1_i1, c8374_g1_i2, c16154_g1_i1, c22849_g2_i1, c23588_g1_i2, c27857_g1_i1, c30302_g3_i3, c34494_g1_i1	map00052	map00052_20150322191238.png
Galactose metabolism	176	hexokinase type IV glucokinase	ec:2.7.1.1	3	c15989_g1_i1, c23588_g1_i3, c29255_g1_i1	map00052	map00052_20150322191238.png
Galactose metabolism	176	1-epimerase	ec:5.1.3.3	7	c3530_g1_i1, c19797_g1_i1, c19797_g1_i2, c23912_g1_i1, c24321_g2_i1, c24321_g3_i2, c45654_g1_i1	map00052	map00052_20150322191238.png
Galactose metabolism	176	4-epimerase	ec:5.1.3.2	10	c12661_g1_i1, c22216_g1_i1, c22216_g1_i2, c23285_g1_i1, c23285_g1_i2, c24186_g1_i1, c24186_g2_i1, c24186_g2_i2, c24736_g1_i1, c44986_g1_i1	map00052	map00052_20150322191238.png
Galactose metabolism	176	invertase	ec:3.2.1.26	27	c4158_g1_i1, c12872_g2_i1, c13155_g1_i1, c14771_g1_i1, c14771_g1_i2, c19821_g2_i1, c19821_g3_i1, c19821_g3_i2, c21608_g1_i1, c21754_g1_i1, c21754_g2_i1, c23845_g1_i2, c23845_g1_i4, c24028_g1_i1, c24028_g1_i2, c24028_g1_i3, c24819_g1_i2, c25139_g1_i1, c25139_g1_i2, c26197_g1_i1, c26964_g1_i1, c26964_g1_i2, c26964_g1_i3, c26964_g1_i4, c26964_g1_i5, c27966_g11_i1, c28824_g1_i1	map00052	map00052_20150322191238.png
Galactose metabolism	176	lactase (ambiguous)	ec:3.2.1.23	37	c16650_g1_i1, c16650_g2_i1, c16871_g1_i1, c18933_g2_i1, c19356_g1_i1, c19761_g1_i1, c19761_g1_i2, c19761_g1_i3, c19761_g1_i4, c19761_g1_i5, c19761_g1_i6, c19970_g1_i5, c22308_g3_i1, c24819_g1_i1, c24819_g1_i3, c27829_g1_i1, c27829_g2_i1, c27829_g1_i2, c28588_g2_i1, c28817_g2_i1, c28817_g2_i2, c28817_g2_i3, c29109_g1_i1, c29109_g1_i3, c29109_g1_i4, c29109_g1_i5, c29109_g1_i8, c29109_g1_i9, c29109_…	map00052	map00052_20150322191238.png
Galactose metabolism	176	melibiase	ec:3.2.1.22	24	c3543_g1_i1, c20561_g1_i1, c20561_g2_i1, c25197_g1_i1, c25197_g1_i2, c25197_g1_i3, c25197_g1_i5, c25197_g1_i6, c28010_g1_i1, c28010_g1_i2, c28010_g1_i3, c28010_g1_i4, c28010_g1_i6, c29663_g6_i1, c29663_g6_i10, c29745_g1_i1, c29745_g1_i2, c29745_g1_i3, c29745_g1_i4, c29745_g1_i5, c29745_g1_i7, c29745_g1_i8, c29745_g1_i9, c39551_g1_i1	map00052	map00052_20150322191238.png
Galactose metabolism	176	maltase	ec:3.2.1.20	5	c23411_g1_i1, c25064_g2_i1, c25264_g1_i1, c29620_g2_i1, c29620_g2_i2	map00052	map00052_20150322191238.png
Galactose metabolism	176	uridylyltransferase	ec:2.7.7.9	6	c25298_g1_i1, c26921_g1_i1, c28510_g1_i1, c28510_g1_i2, c28510_g1_i4, c28510_g1_i5	map00052	map00052_20150322191238.png
Galactose metabolism	176	3-alpha-galactosyltransferase	ec:2.4.1.123	2	c21781_g1_i2, c44512_g1_i1	map00052	map00052_20150322191238.png
Galactose metabolism	176	uridylyltransferase	ec:2.7.7.12	1	c7854_g1_i1	map00052	map00052_20150322191238.png
Galactose metabolism	176	uridylyltransferase	ec:2.7.7.10	2	c7854_g1_i1, c26921_g1_i1	map00052	map00052_20150322191238.png
Galactose metabolism	176	galactosyltransferase	ec:2.4.1.82	13	c2927_g1_i1, c23043_g4_i1, c23043_g5_i1, c29745_g1_i1, c29745_g1_i2, c29745_g1_i3, c29745_g1_i4, c29745_g1_i5, c29745_g1_i7, c29745_g1_i8, c29745_g1_i9, c39551_g1_i1, c50586_g1_i1	map00052	map00052_20150322191238.png
Galactose metabolism	176	galactosyltransferase	ec:2.4.1.67	2	c23043_g4_i1, c39551_g1_i1	map00052	map00052_20150322191238.png
Galactose metabolism	176	reductase	ec:1.1.1.21	7	c16261_g1_i1, c24471_g1_i2, c24471_g1_i4, c24471_g1_i5, c24642_g3_i1, c27859_g2_i1, c27859_g2_i3	map00052	map00052_20150322191238.png
Galactose metabolism	176	(alpha-D-glucose-1,6-bisphosphate-dependent)	ec:5.4.2.2	2	c14185_g1_i1, c29690_g1_i1	map00052	map00052_20150322191238.png
Fructose and mannose metabolism	139	phosphohexokinase	ec:2.7.1.11	24	c13915_g1_i1, c16448_g1_i1, c16910_g1_i1, c17318_g1_i1, c18576_g2_i1, c19925_g1_i1, c19925_g1_i3, c19925_g1_i4, c22048_g1_i1, c22048_g1_i2, c23269_g1_i1, c25398_g1_i1, c25398_g2_i1, c25398_g2_i3, c25398_g2_i4, c25398_g1_i2, c26815_g1_i1, c26815_g2_i2, c26815_g2_i4, c27916_g1_i1, c27916_g1_i2, c29402_g1_i8, c29999_g8_i1, c56069_g1_i1	map00051	map00051_20150322191243.png
Fructose and mannose metabolism	139	4,6-dehydratase	ec:4.2.1.47	1	c22300_g1_i1	map00051	map00051_20150322191243.png
Fructose and mannose metabolism	139	isomerase	ec:5.3.1.8	4	c21856_g1_i1, c21856_g1_i2, c28108_g1_i1, c28108_g1_i2	map00051	map00051_20150322191243.png
Fructose and mannose metabolism	139	isomerase	ec:5.3.1.6	10	c12923_g1_i1, c22066_g1_i1, c29465_g1_i2, c29465_g1_i4, c29465_g1_i8, c29465_g1_i11, c29465_g1_i12, c29465_g1_i13, c29465_g1_i15, c29730_g1_i1	map00051	map00051_20150322191243.png
Fructose and mannose metabolism	139	isomerase	ec:5.3.1.5	2	c28220_g5_i1, c28220_g5_i2	map00051	map00051_20150322191243.png
Fructose and mannose metabolism	139	isomerase	ec:5.3.1.1	5	c6392_g1_i1, c14624_g1_i1, c14624_g1_i2, c23520_g1_i2, c25721_g1_i1	map00051	map00051_20150322191243.png
Fructose and mannose metabolism	139	fructokinase (phosphorylating)	ec:2.7.1.4	10	c5617_g1_i1, c8374_g1_i1, c8374_g1_i2, c16154_g1_i1, c17298_g1_i1, c22849_g2_i1, c23141_g5_i1, c23588_g1_i2, c27857_g1_i1, c34494_g1_i1	map00051	map00051_20150322191243.png
Fructose and mannose metabolism	139	hexokinase type IV glucokinase	ec:2.7.1.1	3	c15989_g1_i1, c23588_g1_i3, c29255_g1_i1	map00051	map00051_20150322191243.png
Fructose and mannose metabolism	139	endo-1,4-beta-mannosidase	ec:3.2.1.78	11	c9278_g1_i1, c15272_g1_i1, c15693_g1_i1, c23924_g1_i1, c26575_g2_i1, c28748_g6_i1, c28748_g6_i2, c28748_g6_i4, c28748_g6_i5, c29004_g1_i1, c29004_g1_i2	map00051	map00051_20150322191243.png
Fructose and mannose metabolism	139	2-phosphatase	ec:3.1.3.46	8	c19672_g1_i1, c29142_g12_i2, c29142_g12_i3, c29142_g12_i4, c29142_g12_i5, c29142_g12_i6, c29142_g12_i7, c50538_g1_i1	map00051	map00051_20150322191243.png
Fructose and mannose metabolism	139	hexose diphosphatase	ec:3.1.3.11	13	c14273_g1_i1, c15837_g1_i1, c23139_g1_i1, c23139_g1_i2, c23139_g1_i3, c23311_g1_i1, c23311_g1_i2, c23311_g2_i1, c23311_g2_i2, c23311_g2_i3, c50463_g1_i1, c50538_g1_i1, c50849_g1_i1	map00051	map00051_20150322191243.png
Fructose and mannose metabolism	139	guanylyltransferase	ec:2.7.7.30	3	c20592_g1_i1, c20592_g1_i2, c20592_g1_i3	map00051	map00051_20150322191243.png
Fructose and mannose metabolism	139	guanylyltransferase (GDP)	ec:2.7.7.22	1	c45387_g1_i1	map00051	map00051_20150322191243.png
Fructose and mannose metabolism	139	guanylyltransferase	ec:2.7.7.13	4	c29242_g1_i1, c29242_g1_i2, c44532_g1_i1, c56189_g1_i1	map00051	map00051_20150322191243.png
Fructose and mannose metabolism	139	synthase	ec:1.1.1.271	2	c13204_g1_i1, c13204_g1_i2	map00051	map00051_20150322191243.png
Fructose and mannose metabolism	139	aldolase	ec:4.1.2.13	23	c7086_g1_i1, c16508_g1_i1, c16508_g2_i1, c16508_g2_i2, c21719_g1_i1, c21719_g1_i2, c21719_g1_i3, c21719_g1_i4, c21876_g1_i1, c23709_g1_i1, c23709_g1_i2, c27740_g2_i1, c27837_g1_i1, c27837_g1_i2, c27837_g1_i3, c27837_g2_i1, c27837_g3_i1, c27934_g4_i1, c43834_g1_i1, c45840_g1_i1, c53463_g1_i1, c55765_g1_i1, c61250_g1_i1	map00051	map00051_20150322191243.png
Fructose and mannose metabolism	139	phosphofructokinase 2	ec:2.7.1.105	7	c19672_g1_i1, c29142_g12_i2, c29142_g12_i3, c29142_g12_i4, c29142_g12_i5, c29142_g12_i6, c29142_g12_i7	map00051	map00051_20150322191243.png
Fructose and mannose metabolism	139	reductase	ec:1.1.1.21	7	c16261_g1_i1, c24471_g1_i2, c24471_g1_i4, c24471_g1_i5, c24642_g3_i1, c27859_g2_i1, c27859_g2_i3	map00051	map00051_20150322191243.png
Fructose and mannose metabolism	139	2-dehydrogenase	ec:1.1.1.14	4	c29974_g2_i1, c29974_g2_i2, c29974_g2_i3, c29974_g2_i11	map00051	map00051_20150322191243.png
Fructose and mannose metabolism	139	1-phosphotransferase	ec:2.7.1.90	10	c16448_g1_i1, c17318_g1_i1, c22048_g1_i1, c22048_g1_i2, c25398_g1_i1, c25398_g2_i1, c25398_g2_i3, c25398_g2_i4, c25398_g1_i2, c56069_g1_i1	map00051	map00051_20150322191243.png
Fructose and mannose metabolism	139	mannose phosphomutase	ec:5.4.2.8	5	c17377_g1_i1, c17377_g1_i2, c20572_g1_i1, c20572_g1_i2, c21239_g1_i1	map00051	map00051_20150322191243.png
Fructose and mannose metabolism	139	fucokinase (phosphorylating)	ec:2.7.1.52	3	c20592_g1_i1, c20592_g1_i2, c20592_g1_i3	map00051	map00051_20150322191243.png
Biosynthesis of vancomycin group antibiotics	2	4,6-dehydratase	ec:4.2.1.46	2	c25249_g1_i1, c26081_g1_i1	map01055	map01055_20150322191245.png
Lipopolysaccharide biosynthesis	18	synthase	ec:2.4.1.182	2	c25078_g1_i1, c25078_g1_i2	map00540	map00540_20150322191247.png
Lipopolysaccharide biosynthesis	18	cytidylyltransferase	ec:2.7.7.38	1	c12137_g1_i1	map00540	map00540_20150322191247.png
Lipopolysaccharide biosynthesis	18	O-acyltransferase	ec:2.3.1.129	10	c22286_g1_i1, c22286_g1_i2, c22286_g1_i3, c22286_g1_i4, c27574_g1_i1, c27574_g1_i3, c27574_g1_i4, c27574_g1_i5, c27574_g1_i6, c27574_g1_i7	map00540	map00540_20150322191247.png
Lipopolysaccharide biosynthesis	18	4'-kinase	ec:2.7.1.130	3	c26415_g1_i2, c26415_g1_i3, c26415_g1_i4	map00540	map00540_20150322191247.png
Lipopolysaccharide biosynthesis	18	synthase	ec:2.5.1.55	2	c27789_g1_i1, c27789_g1_i2	map00540	map00540_20150322191247.png
Biosynthesis of siderophore group nonribosomal peptides	9	synthase	ec:5.4.4.2	6	c28765_g1_i1, c28765_g1_i3, c28765_g1_i4, c28765_g1_i5, c28765_g1_i6, c28765_g1_i8	map01053	map01053_20150322191249.png
Biosynthesis of siderophore group nonribosomal peptides	9	dehydrogenase	ec:1.3.1.28	3	c19453_g1_i1, c19453_g1_i2, c19453_g1_i3	map01053	map01053_20150322191249.png
Biosynthesis of ansamycins	3	glycolaldehydetransferase	ec:2.2.1.1	3	c20704_g1_i2, c33247_g1_i1, c50702_g1_i1	map01051	map01051_20150322191251.png
Phosphonate and phosphinate metabolism	4	cytidylyltransferase	ec:2.7.7.15	1	c13954_g1_i1	map00440	map00440_20150322191253.png
Phosphonate and phosphinate metabolism	4	cytidylyltransferase	ec:2.7.7.14	1	c28990_g1_i2	map00440	map00440_20150322191253.png
Phosphonate and phosphinate metabolism	4	cholinephosphotransferase	ec:2.7.8.2	2	c5834_g1_i1, c18994_g1_i2	map00440	map00440_20150322191253.png
Caprolactam degradation	29	hydratase	ec:4.2.1.17	9	c3278_g1_i1, c11837_g1_i1, c13872_g2_i1, c20117_g1_i1, c26756_g1_i11, c29252_g7_i1, c29252_g7_i4, c33031_g1_i1, c40469_g1_i1	map00930	map00930_20150322191255.png
Caprolactam degradation	29	dehydrogenase (NADP+)	ec:1.1.1.2	8	c20879_g1_i1, c20879_g1_i2, c20879_g1_i3, c22741_g1_i1, c22741_g1_i2, c29846_g1_i2, c29846_g1_i3, c39086_g1_i1	map00930	map00930_20150322191255.png
Caprolactam degradation	29	dehydrogenase (NADP+)	ec:1.2.1.4	2	c24561_g1_i1, c44520_g1_i1	map00930	map00930_20150322191255.png
Caprolactam degradation	29	dehydrogenase	ec:1.1.1.35	12	c291_g1_i1, c3278_g1_i1, c9389_g2_i1, c13872_g2_i1, c13872_g3_i1, c25385_g2_i1, c25385_g2_i2, c25385_g2_i3, c27587_g1_i1, c27587_g1_i2, c27587_g1_i3, c30840_g1_i1	map00930	map00930_20150322191255.png
Histidine metabolism	40	decarboxylase	ec:4.1.1.28	5	c27443_g1_i1, c27443_g1_i2, c27443_g1_i3, c27443_g1_i4, c27443_g1_i5	map00340	map00340_20150322191259.png
Histidine metabolism	40	decarboxylase	ec:4.1.1.22	1	c17748_g1_i1	map00340	map00340_20150322191259.png
Histidine metabolism	40	isomerase	ec:5.3.1.16	3	c27782_g1_i1, c27782_g1_i2, c27782_g1_i3	map00340	map00340_20150322191259.png
Histidine metabolism	40	dehydratase	ec:4.2.1.19	1	c22418_g1_i1	map00340	map00340_20150322191259.png
Histidine metabolism	40	phosphoribosyltransferase	ec:2.4.2.17	1	c56094_g1_i1	map00340	map00340_20150322191259.png
Histidine metabolism	40	histidinol phosphate phosphatase	ec:3.1.3.15	2	c12998_g1_i1, c12998_g1_i2	map00340	map00340_20150322191259.png
Histidine metabolism	40	dehydrogenase [NAD(P)+]	ec:1.2.1.5	6	c6773_g1_i1, c13834_g1_i1, c13834_g1_i2, c19832_g1_i1, c24561_g1_i1, c44520_g1_i1	map00340	map00340_20150322191259.png
Histidine metabolism	40	dehydrogenase (NAD+)	ec:1.2.1.3	7	c1572_g1_i1, c10066_g1_i1, c12111_g1_i1, c17462_g1_i3, c39521_g1_i1, c41568_g1_i1, c50462_g1_i1	map00340	map00340_20150322191259.png
Histidine metabolism	40	dehydrogenase	ec:1.1.1.23	1	c22986_g1_i1	map00340	map00340_20150322191259.png
Histidine metabolism	40	transaminase	ec:2.6.1.9	13	c11086_g1_i1, c12928_g1_i1, c16258_g1_i1, c20004_g1_i1, c21680_g1_i1, c22917_g1_i2, c22917_g1_i3, c23672_g2_i1, c25118_g2_i1, c25768_g1_i2, c25768_g1_i5, c25768_g1_i7, c29837_g3_i1	map00340	map00340_20150322191259.png
Retinol metabolism	33	15,15'-monooxygenase	ec:1.14.99.36	1	c39096_g1_i1	map00830	map00830_20150322191303.png
Retinol metabolism	33	1-monooxygenase	ec:1.14.15.3	8	c22579_g1_i1, c22579_g1_i2, c29844_g4_i1, c29844_g4_i2, c29844_g4_i3, c29844_g4_i4, c33918_g1_i1, c57883_g1_i1	map00830	map00830_20150322191303.png
Retinol metabolism	33	13,14-reductase	ec:1.3.99.23	5	c1556_g1_i1, c1556_g1_i2, c27734_g1_i1, c27734_g1_i2, c27734_g1_i3	map00830	map00830_20150322191303.png
Retinol metabolism	33	dehydrogenase	ec:1.1.1.1	3	c3467_g1_i1, c26885_g2_i1, c28249_g2_i1	map00830	map00830_20150322191303.png
Retinol metabolism	33	1-naphthol glucuronyltransferase	ec:2.4.1.17	6	c21867_g2_i1, c25416_g1_i2, c27222_g2_i1, c27222_g2_i3, c27222_g2_i4, c27222_g3_i1	map00830	map00830_20150322191303.png
Retinol metabolism	33	dehydrogenase	ec:1.2.1.36	1	c26728_g2_i1	map00830	map00830_20150322191303.png
Retinol metabolism	33	monooxygenase	ec:1.14.14.1	10	c28083_g2_i1, c28083_g2_i2, c28083_g2_i3, c29328_g2_i1, c29328_g2_i2, c29328_g2_i3, c29328_g2_i4, c29328_g12_i1, c57883_g1_i1, c59614_g1_i1	map00830	map00830_20150322191303.png
mTOR signaling pathway	30	protein kinase	ec:2.7.11.24	30	c3341_g1_i1, c3381_g1_i1, c16149_g1_i1, c16339_g1_i1, c18466_g1_i2, c18466_g1_i3, c18466_g1_i4, c22010_g1_i1, c22010_g1_i3, c22010_g1_i4, c22010_g1_i6, c22564_g1_i1, c25082_g1_i1, c25082_g1_i2, c25082_g1_i3, c25082_g1_i5, c25082_g2_i1, c25094_g3_i1, c25979_g2_i1, c25979_g2_i2, c25979_g2_i3, c26347_g1_i1, c26347_g2_i1, c26347_g3_i1, c27087_g1_i1, c27768_g1_i1, c27768_g2_i1, c29989_g3_i17, c43318_g…	map04150	map04150_20150322191301.png
Pyrimidine metabolism	269	synthase (glutamine hydrolysing)	ec:6.3.4.2	6	c23605_g1_i1, c23605_g1_i2, c26435_g1_i1, c26435_g2_i1, c26435_g3_i1, c26435_g2_i2	map00240	map00240_20150322191309.png
Pyrimidine metabolism	269	dehydrogenase (NADP+)	ec:1.3.1.2	1	c26438_g1_i1	map00240	map00240_20150322191309.png
Pyrimidine metabolism	269	decarboxylase	ec:4.1.1.23	8	c15306_g1_i1, c15306_g1_i2, c19165_g1_i1, c19165_g1_i2, c19165_g1_i3, c29669_g8_i3, c29669_g8_i6, c29669_g8_i7	map00240	map00240_20150322191309.png
Pyrimidine metabolism	269	kinase	ec:2.7.4.9	1	c16216_g1_i1	map00240	map00240_20150322191309.png
Pyrimidine metabolism	269	kinase	ec:2.7.4.6	10	c1612_g1_i1, c7072_g1_i1, c9545_g1_i1, c18956_g1_i1, c25548_g1_i1, c25548_g1_i2, c34401_g1_i1, c34499_g1_i1, c37066_g1_i1, c38625_g1_i1	map00240	map00240_20150322191309.png
Pyrimidine metabolism	269	ec:3.5.1.6 beta-ureidopropionase	ec:3.5.1.6	1	c50827_g1_i1	map00240	map00240_20150322191309.png
Pyrimidine metabolism	269	phosphoribosyltransferase	ec:2.4.2.10	8	c15306_g1_i1, c15306_g1_i2, c19165_g1_i1, c19165_g1_i2, c19165_g1_i3, c29669_g8_i3, c29669_g8_i6, c29669_g8_i7	map00240	map00240_20150322191309.png
Pyrimidine metabolism	269	synthase (glutamine-hydrolysing)	ec:6.3.5.5	3	c7345_g1_i1, c29516_g1_i1, c29516_g1_i2	map00240	map00240_20150322191309.png
Pyrimidine metabolism	269	synthase	ec:2.1.1.45	3	c15914_g1_i1, c15914_g1_i2, c33065_g1_i1	map00240	map00240_20150322191309.png
Pyrimidine metabolism	269	deaminase	ec:3.5.4.12	1	c30313_g4_i1	map00240	map00240_20150322191309.png
Pyrimidine metabolism	269	nucleotidyltransferase	ec:2.7.7.8	2	c28125_g2_i1, c39355_g1_i1	map00240	map00240_20150322191309.png
Pyrimidine metabolism	269	DNA polymerase	ec:2.7.7.7	60	c4637_g1_i1, c4637_g1_i2, c13619_g1_i1, c19328_g1_i1, c19328_g1_i2, c22514_g1_i1, c22810_g1_i1, c22810_g1_i2, c22810_g1_i3, c22902_g2_i1, c22962_g1_i1, c22962_g3_i1, c23006_g2_i1, c23384_g2_i1, c23384_g2_i2, c26812_g1_i1, c26900_g2_i1, c26900_g2_i2, c26900_g2_i3, c26900_g2_i4, c27240_g1_i1, c27388_g1_i1, c27388_g1_i2, c27388_g1_i3, c27388_g1_i4, c27388_g1_i5, c27388_g1_i6, c27502_g2_i1, c27502_g2…	map00240	map00240_20150322191309.png
Pyrimidine metabolism	269	RNA polymerase	ec:2.7.7.6	117	c1300_g1_i1, c1300_g1_i2, c1570_g1_i1, c1570_g1_i2, c2714_g1_i1, c5692_g1_i1, c7272_g1_i1, c7272_g1_i2, c7496_g1_i1, c8484_g1_i1, c8484_g1_i2, c9272_g1_i1, c12659_g1_i1, c12800_g1_i1, c13486_g1_i1, c13486_g1_i2, c13539_g1_i1, c18216_g1_i1, c18329_g1_i2, c20034_g1_i1, c20219_g1_i1, c20219_g2_i1, c20327_g1_i1, c20333_g1_i1, c20333_g1_i2, c20361_g1_i1, c20361_g1_i2, c20361_g1_i3, c20802_g1_i1, c2080…	map00240	map00240_20150322191309.png
Pyrimidine metabolism	269	deaminase	ec:3.5.4.5	1	c21327_g1_i1	map00240	map00240_20150322191309.png
Pyrimidine metabolism	269	phosphoribosyltransferase	ec:2.4.2.9	4	c20118_g1_i1, c20118_g1_i2, c24341_g6_i1, c25561_g1_i1	map00240	map00240_20150322191309.png
Pyrimidine metabolism	269	reductase	ec:1.17.4.1	2	c13392_g1_i1, c30384_g1_i1	map00240	map00240_20150322191309.png
Pyrimidine metabolism	269	nucleosidase	ec:3.2.2.3	2	c4547_g1_i1, c24289_g2_i1	map00240	map00240_20150322191309.png
Pyrimidine metabolism	269	uridine 5'-nucleotidase	ec:3.1.3.5	9	c18320_g1_i1, c18320_g1_i2, c24231_g1_i1, c24231_g1_i2, c24231_g1_i4, c25856_g1_i1, c27648_g1_i2, c27648_g1_i5, c27648_g1_i6	map00240	map00240_20150322191309.png
Pyrimidine metabolism	269	diphosphate phosphatase	ec:3.6.1.6	6	c26991_g1_i1, c26991_g1_i3, c26991_g2_i2, c26991_g2_i3, c26991_g2_i6, c30009_g6_i1	map00240	map00240_20150322191309.png
Pyrimidine metabolism	269	carbamoylaspartic dehydrase	ec:3.5.2.3	1	c44838_g1_i1	map00240	map00240_20150322191309.png
Pyrimidine metabolism	269	hydantoinase	ec:3.5.2.2	3	c28677_g1_i2, c28677_g1_i4, c28677_g1_i10	map00240	map00240_20150322191309.png
Pyrimidine metabolism	269	diphosphatase	ec:3.6.1.23	1	c22465_g2_i1	map00240	map00240_20150322191309.png
Pyrimidine metabolism	269	diphosphatase	ec:3.6.1.19	1	c46378_g1_i1	map00240	map00240_20150322191309.png
Pyrimidine metabolism	269	(asymmetrical)	ec:3.6.1.17	1	c1854_g1_i1	map00240	map00240_20150322191309.png
Pyrimidine metabolism	269	kinase	ec:2.7.4.22	2	c13712_g1_i1, c33129_g1_i1	map00240	map00240_20150322191309.png
Pyrimidine metabolism	269	kinase	ec:2.7.4.14	10	c25147_g2_i1, c25147_g2_i2, c25776_g1_i1, c25776_g1_i2, c25776_g1_i3, c25776_g1_i4, c25776_g1_i5, c26579_g1_i1, c26579_g1_i2, c26579_g1_i3	map00240	map00240_20150322191309.png
Pyrimidine metabolism	269	carbamoyltransferase	ec:2.1.3.2	1	c22878_g1_i1	map00240	map00240_20150322191309.png
Pyrimidine metabolism	269	reductase	ec:1.8.1.9	4	c7651_g1_i1, c23691_g1_i1, c29264_g1_i1, c29264_g1_i2	map00240	map00240_20150322191309.png
Pyrimidine metabolism	269	kinase	ec:2.7.1.48	14	c9041_g1_i1, c9041_g1_i2, c24341_g2_i1, c24341_g6_i1, c25147_g2_i1, c25147_g2_i2, c25561_g1_i1, c26579_g1_i1, c26579_g1_i2, c26579_g1_i3, c27725_g2_i1, c29395_g1_i1, c29395_g1_i2, c29395_g1_i3	map00240	map00240_20150322191309.png
Pyrimidine metabolism	269	kinase	ec:2.7.1.21	1	c22795_g2_i1	map00240	map00240_20150322191309.png
Thiamine metabolism	204	diphosphokinase	ec:2.7.6.2	8	c18247_g1_i2, c18247_g2_i1, c20007_g1_i1, c25466_g2_i1, c25466_g2_i2, c28532_g4_i2, c28532_g5_i1, c28532_g4_i3	map00730	map00730_20150322191313.png
Thiamine metabolism	204	kinase	ec:2.7.4.7	1	c29854_g3_i1	map00730	map00730_20150322191313.png
Thiamine metabolism	204	synthase	ec:2.2.1.7	5	c5776_g1_i1, c19963_g1_i1, c19963_g1_i2, c21568_g2_i1, c24243_g1_i1	map00730	map00730_20150322191313.png
Thiamine metabolism	204	diphosphorylase	ec:2.5.1.3	1	c29854_g3_i1	map00730	map00730_20150322191313.png
Thiamine metabolism	204	desulfurase	ec:2.8.1.7	3	c21534_g1_i1, c26011_g3_i1, c26011_g3_i2	map00730	map00730_20150322191313.png
Thiamine metabolism	204	synthase	ec:4.1.99.19	1	c57879_g1_i1	map00730	map00730_20150322191313.png
Thiamine metabolism	204	phosphatase	ec:3.6.1.15	185	c1867_g1_i1, c1867_g1_i2, c3122_g1_i1, c3471_g1_i1, c4303_g1_i1, c4637_g1_i2, c5621_g1_i1, c9871_g1_i1, c10813_g1_i1, c12751_g1_i1, c13991_g1_i1, c14447_g2_i1, c14579_g1_i1, c15592_g1_i1, c15592_g1_i2, c15592_g1_i3, c15624_g1_i1, c15624_g1_i2, c15755_g1_i1, c15755_g2_i1, c16172_g1_i1, c16180_g1_i1, c16792_g1_i1, c16792_g2_i1, c16851_g1_i1, c17385_g1_i1, c17390_g1_i1, c17972_g1_i1, c17997_g1_i1, c…	map00730	map00730_20150322191313.png
Thiamine metabolism	204	kinase	ec:2.7.1.50	1	c17444_g1_i1	map00730	map00730_20150322191313.png
Thiamine metabolism	204	kinase	ec:2.7.1.49	1	c29854_g3_i1	map00730	map00730_20150322191313.png
Atrazine degradation	3	ec:3.5.1.5 urease	ec:3.5.1.5	2	c7939_g1_i1, c7939_g1_i2	map00791	map00791_20150322191315.png
Atrazine degradation	3	chlorohydrolase	ec:3.8.1.8	1	c29412_g1_i1	map00791	map00791_20150322191315.png
Steroid hormone biosynthesis	50	O-methyltransferase	ec:2.1.1.6	1	c34399_g1_i1	map00140	map00140_20150322191323.png
Steroid hormone biosynthesis	50	dehydrogenase	ec:1.1.1.145	32	c1413_g1_i1, c6859_g1_i1, c10523_g1_i1, c10523_g1_i2, c11984_g1_i1, c11984_g1_i2, c15666_g1_i1, c15666_g2_i1, c16948_g1_i1, c16948_g1_i2, c24717_g1_i1, c24717_g1_i2, c24717_g1_i4, c24717_g1_i5, c24914_g1_i2, c26956_g1_i6, c27657_g1_i1, c27911_g2_i4, c27911_g2_i7, c28218_g1_i1, c28218_g1_i2, c28526_g1_i2, c28526_g2_i1, c28526_g1_i3, c28526_g1_i4, c28526_g3_i1, c28553_g1_i2, c28634_g3_i1, c29871_g8…	map00140	map00140_20150322191323.png
Steroid hormone biosynthesis	50	sulfotransferase	ec:2.8.2.15	1	c7221_g1_i1	map00140	map00140_20150322191323.png
Steroid hormone biosynthesis	50	1-naphthol glucuronyltransferase	ec:2.4.1.17	6	c21867_g2_i1, c25416_g1_i2, c27222_g2_i1, c27222_g2_i3, c27222_g2_i4, c27222_g3_i1	map00140	map00140_20150322191323.png
Steroid hormone biosynthesis	50	monooxygenase	ec:1.14.14.1	10	c28083_g2_i1, c28083_g2_i2, c28083_g2_i3, c29328_g2_i1, c29328_g2_i2, c29328_g2_i3, c29328_g2_i4, c29328_g12_i1, c57883_g1_i1, c59614_g1_i1	map00140	map00140_20150322191323.png
Folate biosynthesis	38	diphosphokinase	ec:2.7.6.3	5	c4507_g1_i1, c4507_g1_i2, c26916_g1_i1, c26916_g1_i2, c26916_g1_i3	map00790	map00790_20150322191320.png
Folate biosynthesis	38	synthase	ec:2.8.1.12	2	c30837_g1_i1, c33738_g1_i1	map00790	map00790_20150322191320.png
Folate biosynthesis	38	lyase	ec:4.1.3.38	1	c26135_g1_i1	map00790	map00790_20150322191320.png
Folate biosynthesis	38	cyclohydrolase I	ec:3.5.4.16	1	c20693_g1_i1	map00790	map00790_20150322191320.png
Folate biosynthesis	38	synthase	ec:6.3.2.17	9	c22169_g1_i1, c22169_g1_i2, c25711_g3_i2, c25711_g3_i3, c25711_g3_i4, c25711_g3_i5, c28955_g3_i1, c28955_g3_i2, c28955_g3_i3	map00790	map00790_20150322191320.png
Folate biosynthesis	38	synthase	ec:6.3.2.12	3	c28955_g3_i1, c28955_g3_i2, c28955_g3_i3	map00790	map00790_20150322191320.png
Folate biosynthesis	38	aldolase	ec:4.1.2.25	10	c3341_g1_i1, c22837_g1_i1, c22837_g1_i2, c26857_g1_i1, c26857_g1_i2, c26857_g1_i4, c26857_g1_i5, c28895_g2_i1, c28895_g2_i2, c45829_g1_i1	map00790	map00790_20150322191320.png
Folate biosynthesis	38	hydrolase	ec:3.4.19.9	1	c5347_g1_i1	map00790	map00790_20150322191320.png
Folate biosynthesis	38	synthase	ec:2.6.1.85	6	c25511_g1_i1, c25511_g1_i2, c25511_g1_i3, c25511_g1_i4, c25511_g1_i5, c25511_g1_i6	map00790	map00790_20150322191320.png
Folate biosynthesis	38	reductase	ec:1.5.1.3	3	c15914_g1_i1, c15914_g1_i2, c33065_g1_i1	map00790	map00790_20150322191320.png
Folate biosynthesis	38	synthase	ec:2.5.1.15	5	c4507_g1_i1, c4507_g1_i2, c26916_g1_i1, c26916_g1_i2, c26916_g1_i3	map00790	map00790_20150322191320.png
Glyoxylate and dicarboxylate metabolism	125	carboxylase	ec:4.1.1.39	12	c356_g1_i2, c7616_g1_i1, c17144_g1_i1, c17144_g2_i1, c23457_g1_i1, c27841_g1_i1, c27841_g1_i2, c27841_g1_i3, c28681_g1_i1, c28681_g1_i2, c30559_g1_i1, c52478_g1_i1	map00630	map00630_20150322191329.png
Glyoxylate and dicarboxylate metabolism	125	equilase	ec:1.11.1.6	6	c12549_g1_i1, c19383_g1_i2, c25780_g1_i4, c27436_g1_i1, c27436_g1_i2, c60695_g1_i1	map00630	map00630_20150322191329.png
Glyoxylate and dicarboxylate metabolism	125	lyase	ec:4.1.3.1	3	c9301_g1_i1, c24344_g2_i1, c24344_g4_i1	map00630	map00630_20150322191329.png
Glyoxylate and dicarboxylate metabolism	125	hydroxymethyltransferase	ec:2.1.2.1	13	c13272_g1_i1, c16886_g1_i1, c17612_g2_i1, c17612_g2_i2, c20847_g2_i1, c28088_g3_i1, c28253_g1_i1, c28253_g1_i2, c28253_g1_i3, c28253_g1_i4, c28253_g1_i5, c33374_g1_i1, c56146_g1_i1	map00630	map00630_20150322191329.png
Glyoxylate and dicarboxylate metabolism	125	oxidase	ec:1.2.3.4	1	c21938_g1_i1	map00630	map00630_20150322191329.png
Glyoxylate and dicarboxylate metabolism	125	phosphatase	ec:3.1.3.18	2	c17416_g1_i1, c25319_g1_i1	map00630	map00630_20150322191329.png
Glyoxylate and dicarboxylate metabolism	125	synthase	ec:2.3.3.9	1	c16587_g1_i1	map00630	map00630_20150322191329.png
Glyoxylate and dicarboxylate metabolism	125	(Si)-synthase	ec:2.3.3.1	4	c22416_g1_i1, c25609_g2_i1, c29781_g1_i1, c29781_g1_i2	map00630	map00630_20150322191329.png
Glyoxylate and dicarboxylate metabolism	125	ligase	ec:6.2.1.8	1	c1196_g1_i1	map00630	map00630_20150322191329.png
Glyoxylate and dicarboxylate metabolism	125	deformylase	ec:3.5.1.10	10	c19861_g1_i1, c19861_g1_i2, c27877_g1_i1, c27877_g1_i2, c27877_g1_i4, c27877_g1_i5, c27877_g1_i6, c27877_g1_i7, c27877_g1_i8, c27877_g1_i9	map00630	map00630_20150322191329.png
Glyoxylate and dicarboxylate metabolism	125	synthase (ferredoxin)	ec:1.4.7.1	1	c13292_g1_i1	map00630	map00630_20150322191329.png
Glyoxylate and dicarboxylate metabolism	125	reductase	ec:1.1.1.81	3	c22366_g1_i2, c22366_g1_i3, c23270_g2_i1	map00630	map00630_20150322191329.png
Glyoxylate and dicarboxylate metabolism	125	reductase (NADP+)	ec:1.1.1.79	2	c22366_g1_i2, c22366_g1_i3	map00630	map00630_20150322191329.png
Glyoxylate and dicarboxylate metabolism	125	dehydrogenase	ec:1.1.99.14	3	c22540_g1_i1, c22540_g1_i2, c22540_g1_i3	map00630	map00630_20150322191329.png
Glyoxylate and dicarboxylate metabolism	125	dehydrogenase	ec:1.2.1.2	1	c56847_g1_i1	map00630	map00630_20150322191329.png
Glyoxylate and dicarboxylate metabolism	125	C-acetyltransferase	ec:2.3.1.9	3	c24250_g1_i1, c28236_g1_i1, c28236_g1_i2	map00630	map00630_20150322191329.png
Glyoxylate and dicarboxylate metabolism	125	dehydrogenase	ec:1.1.1.37	19	c6625_g1_i1, c6625_g2_i1, c7769_g1_i1, c13903_g1_i1, c16191_g1_i1, c16612_g2_i1, c17368_g1_i1, c17368_g1_i2, c21463_g1_i1, c21463_g2_i1, c29223_g1_i2, c29223_g1_i3, c29223_g1_i4, c29223_g1_i5, c29223_g1_i6, c29223_g1_i7, c29223_g1_i8, c29223_g1_i9, c44530_g1_i1	map00630	map00630_20150322191329.png
Glyoxylate and dicarboxylate metabolism	125	reductase	ec:1.1.1.36	2	c19956_g1_i1, c19956_g2_i1	map00630	map00630_20150322191329.png
Glyoxylate and dicarboxylate metabolism	125	dehydrogenase	ec:1.1.1.29	1	c23270_g2_i1	map00630	map00630_20150322191329.png
Glyoxylate and dicarboxylate metabolism	125	reductase	ec:1.1.1.26	2	c3031_g1_i1, c3031_g1_i2	map00630	map00630_20150322191329.png
Glyoxylate and dicarboxylate metabolism	125	transaminase	ec:2.6.1.4	1	c2772_g1_i1	map00630	map00630_20150322191329.png
Glyoxylate and dicarboxylate metabolism	125	transaminase	ec:2.6.1.45	2	c4841_g1_i1, c16889_g1_i1	map00630	map00630_20150322191329.png
Glyoxylate and dicarboxylate metabolism	125	ligase	ec:6.3.1.2	13	c593_g1_i1, c14709_g1_i1, c19751_g2_i1, c19751_g2_i2, c22765_g1_i1, c22765_g2_i1, c22765_g2_i2, c25247_g1_i1, c27229_g16_i2, c28819_g19_i9, c37845_g1_i1, c46165_g1_i1, c57832_g1_i1	map00630	map00630_20150322191329.png
Glyoxylate and dicarboxylate metabolism	125	hydratase	ec:4.2.1.3	2	c13590_g1_i1, c44964_g1_i1	map00630	map00630_20150322191329.png
Glyoxylate and dicarboxylate metabolism	125	oxidase	ec:1.1.3.15	20	c22681_g2_i1, c22681_g2_i2, c27425_g2_i1, c27425_g2_i2, c27425_g2_i3, c27425_g2_i4, c27425_g2_i5, c27425_g2_i6, c27425_g2_i7, c27425_g2_i8, c27425_g2_i9, c27425_g2_i10, c27425_g2_i11, c27425_g2_i13, c27425_g2_i14, c27425_g2_i15, c28406_g3_i1, c28406_g3_i2, c28406_g4_i1, c28406_g3_i4	map00630	map00630_20150322191329.png
Glycosaminoglycan biosynthesis - heparan sulfate / heparin	39	xylosyltransferase	ec:2.4.2.26	5	c24467_g1_i2, c28338_g3_i1, c28338_g4_i1, c28338_g4_i4, c28338_g4_i6	map00534	map00534_20150322191331.png
Glycosaminoglycan biosynthesis - heparan sulfate / heparin	39	3-beta-glucuronosyltransferase	ec:2.4.1.135	18	c3434_g1_i1, c6686_g1_i1, c13869_g1_i1, c15119_g1_i1, c15119_g1_i2, c15362_g1_i1, c17315_g1_i1, c20717_g1_i1, c23893_g1_i1, c23893_g1_i2, c27768_g3_i1, c27768_g3_i2, c27768_g3_i3, c27768_g3_i4, c27768_g3_i5, c29330_g7_i1, c29494_g9_i1, c39295_g1_i1	map00534	map00534_20150322191331.png
Glycosaminoglycan biosynthesis - heparan sulfate / heparin	39	3-beta-galactosyltransferase	ec:2.4.1.134	9	c4786_g1_i1, c4786_g1_i2, c19536_g1_i1, c19536_g2_i2, c26524_g1_i1, c26524_g1_i2, c30061_g1_i1, c30061_g2_i1, c57124_g1_i1	map00534	map00534_20150322191331.png
Glycosaminoglycan biosynthesis - heparan sulfate / heparin	39	4-alpha-N-acetylglucosaminyltransferase	ec:2.4.1.224	7	c19528_g1_i1, c19528_g1_i2, c27162_g4_i1, c27162_g4_i2, c27162_g4_i3, c29536_g1_i1, c29536_g1_i3	map00534	map00534_20150322191331.png
Glycosaminoglycan biosynthesis - chondroitin sulfate / dermatan sulfate	32	xylosyltransferase	ec:2.4.2.26	5	c24467_g1_i2, c28338_g3_i1, c28338_g4_i1, c28338_g4_i4, c28338_g4_i6	map00532	map00532_20150322191333.png
Glycosaminoglycan biosynthesis - chondroitin sulfate / dermatan sulfate	32	3-beta-glucuronosyltransferase	ec:2.4.1.135	18	c3434_g1_i1, c6686_g1_i1, c13869_g1_i1, c15119_g1_i1, c15119_g1_i2, c15362_g1_i1, c17315_g1_i1, c20717_g1_i1, c23893_g1_i1, c23893_g1_i2, c27768_g3_i1, c27768_g3_i2, c27768_g3_i3, c27768_g3_i4, c27768_g3_i5, c29330_g7_i1, c29494_g9_i1, c39295_g1_i1	map00532	map00532_20150322191333.png
Glycosaminoglycan biosynthesis - chondroitin sulfate / dermatan sulfate	32	3-beta-galactosyltransferase	ec:2.4.1.134	9	c4786_g1_i1, c4786_g1_i2, c19536_g1_i1, c19536_g2_i2, c26524_g1_i1, c26524_g1_i2, c30061_g1_i1, c30061_g2_i1, c57124_g1_i1	map00532	map00532_20150322191333.png
Pentose and glucuronate interconversions	150	xylulokinase (phosphorylating)	ec:2.7.1.17	5	c24291_g2_i1, c24291_g2_i2, c25395_g1_i1, c27244_g1_i1, c27244_g1_i2	map00040	map00040_20150322191340.png
Pentose and glucuronate interconversions	150	isomerase	ec:5.3.1.5	2	c28220_g5_i1, c28220_g5_i2	map00040	map00040_20150322191340.png
Pentose and glucuronate interconversions	150	3-epimerase	ec:5.1.3.1	1	c44509_g1_i1	map00040	map00040_20150322191340.png
Pentose and glucuronate interconversions	150	1,4-alpha-galacturonidase	ec:3.2.1.67	6	c10379_g2_i1, c12299_g1_i1, c27449_g1_i1, c27449_g1_i2, c28283_g1_i1, c28283_g2_i1	map00040	map00040_20150322191340.png
Pentose and glucuronate interconversions	150	pectin demethoxylase	ec:3.1.1.11	36	c979_g1_i1, c6323_g2_i1, c7802_g1_i1, c7957_g1_i1, c8725_g1_i1, c8725_g2_i1, c9808_g1_i1, c10409_g1_i1, c15769_g1_i1, c15769_g1_i2, c17544_g2_i1, c17684_g1_i1, c20110_g1_i1, c21565_g3_i1, c21565_g3_i2, c22931_g2_i1, c24381_g1_i1, c24795_g1_i1, c27752_g1_i1, c27752_g1_i2, c27752_g1_i3, c27934_g1_i1, c27934_g3_i1, c27934_g3_i2, c28465_g3_i1, c28465_g3_i2, c28465_g4_i1, c31110_g1_i1, c31112_g1_i1, c…	map00040	map00040_20150322191340.png
Pentose and glucuronate interconversions	150	lyase	ec:4.2.2.2	1	c21197_g1_i1	map00040	map00040_20150322191340.png
Pentose and glucuronate interconversions	150	dehydrogenase (NADP+)	ec:1.1.1.2	8	c20879_g1_i1, c20879_g1_i2, c20879_g1_i3, c22741_g1_i1, c22741_g1_i2, c29846_g1_i2, c29846_g1_i3, c39086_g1_i1	map00040	map00040_20150322191340.png
Pentose and glucuronate interconversions	150	beta-glucuronide glucuronohydrolase glucuronidase	ec:3.2.1.31	8	c15668_g1_i1, c15668_g1_i2, c22799_g1_i1, c22799_g2_i1, c26973_g1_i1, c26973_g1_i2, c26973_g1_i3, c26973_g1_i4	map00040	map00040_20150322191340.png
Pentose and glucuronate interconversions	150	pectin depolymerase	ec:3.2.1.15	54	c1064_g1_i1, c1064_g1_i2, c6178_g2_i1, c6646_g1_i1, c9823_g1_i1, c9823_g1_i2, c10379_g2_i1, c10493_g1_i1, c10756_g1_i1, c10756_g2_i1, c12299_g1_i1, c12688_g1_i1, c12797_g1_i1, c17113_g1_i1, c17113_g3_i1, c18836_g1_i1, c19205_g2_i1, c19205_g2_i2, c19205_g3_i1, c20370_g1_i1, c21429_g1_i1, c21713_g1_i1, c22651_g1_i1, c22651_g1_i2, c22651_g1_i3, c23272_g3_i1, c23272_g3_i3, c25940_g1_i1, c25940_g1_i3,…	map00040	map00040_20150322191340.png
Pentose and glucuronate interconversions	150	uridylyltransferase	ec:2.7.7.9	6	c25298_g1_i1, c26921_g1_i1, c28510_g1_i1, c28510_g1_i2, c28510_g1_i4, c28510_g1_i5	map00040	map00040_20150322191340.png
Pentose and glucuronate interconversions	150	uridylyltransferase	ec:2.7.7.44	1	c26921_g1_i1	map00040	map00040_20150322191340.png
Pentose and glucuronate interconversions	150	dehydrogenase (NAD+)	ec:1.2.1.3	7	c1572_g1_i1, c10066_g1_i1, c12111_g1_i1, c17462_g1_i3, c39521_g1_i1, c41568_g1_i1, c50462_g1_i1	map00040	map00040_20150322191340.png
Pentose and glucuronate interconversions	150	1-naphthol glucuronyltransferase	ec:2.4.1.17	6	c21867_g2_i1, c25416_g1_i2, c27222_g2_i1, c27222_g2_i3, c27222_g2_i4, c27222_g3_i1	map00040	map00040_20150322191340.png
Pentose and glucuronate interconversions	150	6-dehydrogenase	ec:1.1.1.22	4	c28923_g12_i1, c28923_g12_i3, c29313_g1_i1, c29313_g1_i2	map00040	map00040_20150322191340.png
Pentose and glucuronate interconversions	150	reductase	ec:1.1.1.21	7	c16261_g1_i1, c24471_g1_i2, c24471_g1_i4, c24471_g1_i5, c24642_g3_i1, c27859_g2_i1, c27859_g2_i3	map00040	map00040_20150322191340.png
Pentose and glucuronate interconversions	150	2-dehydrogenase	ec:1.1.1.14	4	c29974_g2_i1, c29974_g2_i2, c29974_g2_i3, c29974_g2_i11	map00040	map00040_20150322191340.png
Pentose and glucuronate interconversions	150	glucuronokinase (phosphorylating)	ec:2.7.1.43	1	c30302_g3_i3	map00040	map00040_20150322191340.png
Glycosaminoglycan degradation	61	hexosaminidase	ec:3.2.1.52	12	c15862_g1_i1, c19898_g1_i1, c19898_g1_i2, c25602_g2_i1, c25602_g2_i2, c25602_g2_i3, c27640_g1_i2, c27640_g1_i3, c27640_g1_i4, c27640_g1_i5, c27640_g1_i6, c29795_g3_i1	map00531	map00531_20150322191335.png
Glycosaminoglycan degradation	61	alpha-acetylglucosaminidase	ec:3.2.1.50	4	c19309_g1_i1, c19309_g1_i2, c19309_g1_i3, c39081_g1_i1	map00531	map00531_20150322191335.png
Glycosaminoglycan degradation	61	beta-glucuronide glucuronohydrolase glucuronidase	ec:3.2.1.31	8	c15668_g1_i1, c15668_g1_i2, c22799_g1_i1, c22799_g2_i1, c26973_g1_i1, c26973_g1_i2, c26973_g1_i3, c26973_g1_i4	map00531	map00531_20150322191335.png
Glycosaminoglycan degradation	61	lactase (ambiguous)	ec:3.2.1.23	37	c16650_g1_i1, c16650_g2_i1, c16871_g1_i1, c18933_g2_i1, c19356_g1_i1, c19761_g1_i1, c19761_g1_i2, c19761_g1_i3, c19761_g1_i4, c19761_g1_i5, c19761_g1_i6, c19970_g1_i5, c22308_g3_i1, c24819_g1_i1, c24819_g1_i3, c27829_g1_i1, c27829_g2_i1, c27829_g1_i2, c28588_g2_i1, c28817_g2_i1, c28817_g2_i2, c28817_g2_i3, c29109_g1_i1, c29109_g1_i3, c29109_g1_i4, c29109_g1_i5, c29109_g1_i8, c29109_g1_i9, c29109_…	map00531	map00531_20150322191335.png
